# Supplementary material for: Advanced methods for missing values imputation based on similarity learning
Source: PeerJ Comput Sci. 2021 Jul 21;7:e619. doi: 10.7717/peerj-cs.619 (PMC8323724; doi:10.7717/peerj-cs.619)
Supplement: Supplemental Information 1 [file peerj-cs-07-619-s001.zip]

Archive with 15 entries (15 files):
- Datasets used in the experiments/Abalone.csv
- Datasets used in the experiments/Anuran Calls (MFCCs).csv
- Datasets used in the experiments/Ecoli.csv
- Datasets used in the experiments/Glass.csv
- Datasets used in the experiments/Ionosphere.csv
- Datasets used in the experiments/Iris.csv
- Datasets used in the experiments/Leaf.csv
- Datasets used in the experiments/Letter.csv
- Datasets used in the experiments/Movement libras.csv
- Datasets used in the experiments/Pseudo Periodic Synthetic.csv
- Datasets used in the experiments/QSAR fish toxicity.csv
- Datasets used in the experiments/Sensorless Drive Diagnosis.csv
- Datasets used in the experiments/Sonar.csv
- Datasets used in the experiments/Yeast.csv
- Datasets used in the experiments/Zoo.csv
