# Supplementary material for: Advanced methods for missing values imputation based on similarity learning
Source: PeerJ Comput Sci. 2021 Jul 21;7:e619. doi: 10.7717/peerj-cs.619 (PMC8323724; doi:10.7717/peerj-cs.619)
Supplement: Supplemental Information 1 [file peerj-cs-07-619-s001.zip › Datasets used in the experiments/Anuran Calls (MFCCs).csv]

1	2	3	4	5	6	7	8	9	10	11	12	13	14	15	16	17	18	19	20	21	22
1	0.152936298	-0.105585903	0.200721915	0.317201062	0.260763853	0.100944641	-0.150062605	-0.171127632	0.124676436	0.188654146	-0.075621723	-0.156435925	0.082245115	0.135752042	-0.024016645	-0.108351107	-0.077622521	-0.009567802	0.057683975	0.118680135	0.014038446
1	0.171534257	-0.098974737	0.268425221	0.338671863	0.2683531	0.060835087	-0.22247464	-0.207692671	0.170882874	0.27095828	-0.095003945	-0.254341468	0.022786235	0.163320101	0.012022281	-0.090974011	-0.056509522	-0.035303357	0.020139963	0.082262987	0.029055742
1	0.152317085	-0.082972674	0.287127957	0.276014084	0.189866773	0.008713957	-0.242234231	-0.219153324	0.232538317	0.266064482	-0.072827187	-0.237383561	0.050790735	0.207338406	0.083535699	-0.05069143	-0.023590229	-0.066721549	-0.025083227	0.0991084	0.077162385
1	0.224392446	0.118984664	0.329431729	0.37208801	0.361004568	0.01550104	-0.194347452	-0.098180668	0.270375425	0.267278909	-0.162258252	-0.317084231	-0.011567433	0.100412825	-0.050223731	-0.136009404	-0.177037009	-0.130498133	-0.054766396	-0.018691447	0.023954309
1	0.087816909	-0.068344888	0.306966721	0.330922941	0.249143914	0.006883713	-0.265423362	-0.172699812	0.26643426	0.332695149	-0.100748544	-0.298523875	0.037438885	0.219152827	0.062837229	-0.048884618	-0.053073507	-0.088550403	-0.031345573	0.108609832	0.079244332
1	0.099703744	-0.033407818	0.349895055	0.344535329	0.24756876	0.022406957	-0.213767158	-0.127915978	0.277352618	0.309861295	-0.134527916	-0.295122687	0.012486023	0.180641016	0.055241776	-0.080487462	-0.13008922	-0.171477611	-0.071569399	0.077642954	0.064902587
1	0.021675639	-0.062075291	0.318229461	0.380439102	0.179042905	-0.041666568	-0.252299869	-0.167117028	0.220027217	0.260325777	-0.100379097	-0.236427973	0.027069996	0.216923038	0.0648532	-0.046620252	-0.055146118	-0.085971747	-0.009126821	0.065630358	0.04404049
1	0.145130379	-0.033660215	0.284166085	0.279537342	0.175210684	0.005791473	-0.183329276	-0.158483128	0.192567049	0.26418423	-0.063748337	-0.250981276	-0.009015265	0.184266221	0.075654143	-0.055977841	-0.048218959	-0.056636621	-0.022418745	0.070084585	0.021419359
1	0.271326131	0.027776987	0.375738311	0.385432287	0.272456994	0.098192032	-0.173729645	-0.157856956	0.207180656	0.269932194	-0.12289335	-0.282426716	-0.044984485	0.064425171	-0.032167011	-0.120722604	-0.112607448	-0.156933071	-0.118527113	-0.002471107	0.002304211
1	0.120565353	-0.107235175	0.316555092	0.364436892	0.307757415	0.02599223	-0.29417902	-0.22323611	0.268434604	0.367812726	-0.091062389	-0.328432872	0.042678228	0.236484424	0.053436256	-0.051073475	-0.052567619	-0.111338101	-0.040013931	0.090204309	0.088025105
1	0.148538905	-0.096909965	0.25752297	0.260880513	0.312603341	0.134134309	-0.216262303	-0.189333992	0.261959789	0.219708599	-0.151473158	-0.265781169	0.051362198	0.221783718	0.111883627	-0.034082142	-0.120715693	-0.100800066	-0.001991903	0.11146167	0.103637191
1	0.277947672	0.091656805	0.331656334	0.307372143	0.257359159	0.065702274	-0.191860104	-0.133537484	0.22002031	0.197528469	-0.15683538	-0.281641925	-0.025145172	0.119869689	-0.018260384	-0.119166588	-0.110899643	-0.112485128	-0.053184061	0.04429094	-0.011456336
1	0.106108626	-0.025789879	0.358874565	0.29754258	0.244335053	0.016446061	-0.288732535	-0.146730585	0.314207256	0.321417182	-0.133461175	-0.284289706	0.016204166	0.198508737	0.07851045	-0.062938906	-0.071182258	-0.066826561	-0.028048299	0.058352529	0.064368017
1	0.12652344	-0.04048201	0.341128661	0.381445834	0.26115404	-0.017048715	-0.294064419	-0.222278363	0.282337768	0.318772331	-0.146821489	-0.318072318	0.039459039	0.202870392	0.029333371	-0.071543681	-0.060629724	-0.067229595	-0.038195716	0.07012653	0.048439665
1	0.267687088	0.099326625	0.510453769	0.511467592	0.317788042	0.067991879	-0.202826489	-0.142235838	0.235510014	0.255940813	-0.160890811	-0.342099505	-0.02545568	0.099738344	-0.015500456	-0.138829752	-0.139922412	-0.126448252	-0.067570475	0.057888203	-0.011997751
1	0.137623355	-0.085807643	0.322445979	0.344694891	0.285642404	0.056516891	-0.314417648	-0.252323774	0.288896832	0.386241881	-0.144620766	-0.333589027	0.041608326	0.236627494	0.071433174	-0.058693902	-0.072913276	-0.064263259	0.022455398	0.130752398	0.074132182
1	0.263943557	0.090357801	0.368887825	0.356645111	0.252806309	0.06392147	-0.155007368	-0.137743495	0.200261723	0.261345118	-0.099377376	-0.253765908	-0.012427604	0.094166025	-0.013232468	-0.074168178	-0.08399548	-0.10441252	-0.071430745	0.028842476	0.019179996
1	0.146299487	-0.075174311	0.291934729	0.367094436	0.268947322	0.054049201	-0.242951871	-0.232617291	0.235721821	0.349373644	-0.098743702	-0.308637544	-0.015117549	0.151180107	0.029546594	-0.051154027	-0.038580423	-0.022396477	-0.018890907	0.05147974	0.031870923
1	0.179298066	-0.03830564	0.319635873	0.383029096	0.275313077	0.099083284	-0.207998127	-0.219214544	0.18284518	0.291384632	-0.163526886	-0.344414397	-0.03706361	0.132051635	-0.000640462	-0.110969043	-0.105833157	-0.11523698	-0.012819056	0.083193867	0.05210097
1	0.273218226	-0.234703121	-0.079619568	0.159810983	0.416405595	0.368837643	0.016877699	-0.17128805	-0.115424485	-0.071542539	-0.008205765	0.117090785	0.150032916	-0.030006074	-0.231130487	-0.253102753	-0.154244287	-0.00260554	0.092999007	0.09172366	0.003594667
1	0.196429268	0.009021144	0.317771781	0.293483558	0.1856842	0.044062979	-0.169936162	-0.121460507	0.23743695	0.275900268	-0.109105891	-0.277137894	0.007264993	0.163425614	0.047060364	-0.045409004	-0.06711826	-0.047625224	-0.005875203	0.053106583	0.030669311
1	0.230998849	0.135656551	0.431966201	0.403422848	0.276570798	0.060464146	-0.192200351	-0.187347724	0.180486325	0.249140411	-0.160639418	-0.38007297	-0.092436804	0.111832961	-0.047992827	-0.163367222	-0.170738609	-0.169507736	-0.112445936	0.065072272	0.050253855
1	0.14510882	-0.035845606	0.282706797	0.291043884	0.206861712	0.048626828	-0.172110616	-0.115698347	0.251256259	0.257976829	-0.126092117	-0.248957351	0.04950619	0.20531144	0.066122596	-0.044076911	-0.067218893	-0.058514036	-0.001358439	0.082057912	0.045491981
1	0.235682335	0.029240699	0.349117362	0.355931624	0.290697253	0.081008344	-0.193792628	-0.15146227	0.212130078	0.252581529	-0.102615119	-0.264574955	0.008006835	0.150662829	-0.028505992	-0.158932213	-0.09856502	-0.078413351	-0.043410172	0.033478208	-0.006953336
1	0.146944038	-0.009582889	0.352533551	0.313435088	0.197598772	0.015352423	-0.216492144	-0.133865273	0.278308788	0.287410263	-0.132485538	-0.23994707	0.060910118	0.187106882	0.030892667	-0.043595417	-0.052536106	-0.024106361	0.016081181	0.062505562	0.042284725
1	0.233512195	0.067249395	0.352310201	0.316899017	0.220584296	0.044433188	-0.172653259	-0.127640691	0.190016721	0.22512625	-0.121853071	-0.281291499	-0.007141753	0.124032441	-0.039927116	-0.105466034	-0.070940806	-0.085853142	-0.025052976	0.055193876	0.003098107
1	0.172672329	-0.037869508	0.301099588	0.303533224	0.203767215	0.017797937	-0.197259714	-0.12402052	0.256756622	0.27368801	-0.077823964	-0.238635549	0.017555686	0.174775974	0.033374106	-0.078277094	-0.023172401	0.002809307	0.009132714	0.063915804	0.047633842
1	0.198494085	0.078717754	0.478230937	0.425219465	0.257916176	0.049410045	-0.146033748	-0.127461119	0.170725392	0.16639492	-0.197709051	-0.379524998	-0.100023471	0.083704698	-0.061132936	-0.172903697	-0.164822306	-0.152341196	-0.068850772	0.024412294	-0.009821406
1	0.1659976	-0.004174566	0.289963158	0.295083941	0.224000787	0.085586122	-0.180607552	-0.169063961	0.221722193	0.254203317	-0.154851333	-0.261362666	0.041270452	0.166616672	0.009967413	-0.067536006	-0.084953408	-0.116397119	-0.008498507	0.101150689	0.02232221
1	0.155224692	-0.063336981	0.231699237	0.284514431	0.219595531	0.038581411	-0.183926248	-0.108442291	0.245208087	0.239503569	-0.120093675	-0.256122556	0.008400678	0.161656863	0.025019873	-0.072937137	-0.018315631	-0.034314938	-0.029562658	0.05171477	0.023925098
1	0.283707136	0.144388183	0.406153938	0.328533731	0.270898632	0.098429066	-0.184883549	-0.17151912	0.16813962	0.197778782	-0.1845356	-0.332562067	-0.073558861	0.075854153	-0.031042793	-0.156806655	-0.188412756	-0.165102145	-0.085766612	-0.006934163	-0.009701619
1	0.150295806	-0.043017335	0.302373419	0.313452605	0.196160575	0.031925692	-0.203092874	-0.13943435	0.246115954	0.31799859	-0.119710175	-0.298216306	0.034684738	0.177710649	0.037491593	-0.041970008	-0.030280474	-0.050915326	-0.001237652	0.089442022	0.05265733
1	0.157652435	-0.103163535	0.321553785	0.336319338	0.225719355	0.059193356	-0.187845028	-0.160016025	0.218772545	0.279066103	-0.121682009	-0.272651077	0.048416608	0.193383289	0.018865206	-0.096371489	-0.070235366	-0.084290677	-0.023177804	0.080436239	0.030252227
1	0.127971379	-0.049449031	0.322822961	0.263813703	0.207646028	0.014762815	-0.258760325	-0.169465498	0.261596541	0.32140797	-0.116439768	-0.267580536	0.042261813	0.232268961	0.095726209	-0.035922169	-0.058158402	-0.031927538	-0.012666589	0.093369296	0.073608457
1	0.232171495	0.08586006	0.375018951	0.347218111	0.220418939	-0.016289331	-0.215934932	-0.131878165	0.219243003	0.208598326	-0.140611079	-0.279807371	-0.029797298	0.125959868	-0.027385027	-0.103962763	-0.058822887	-0.077369641	-0.07044506	0.015037154	0.012612898
1	0.097418624	0.007544889	0.386280896	0.367269306	0.278444805	0.086086321	-0.252613534	-0.196418373	0.297790699	0.258757576	-0.195435667	-0.261408383	0.013757038	0.129785011	0.036139679	-0.076382543	-0.101878236	-0.071763111	-0.016975389	0.043939309	0.044141296
1	0.088716276	-0.054485782	0.300989536	0.316968425	0.216715193	0.032184331	-0.163508601	-0.114157141	0.218309403	0.269823943	-0.094662263	-0.222534691	0.043832898	0.138007932	0.03725659	-0.028718983	-0.015333142	-0.05332428	-0.0193269	0.060277239	0.036334649
1	0.199334815	0.037650216	0.360736352	0.371902733	0.26493132	0.080747706	-0.153614959	-0.13870302	0.229808845	0.280665246	-0.156156243	-0.334227403	-0.03751096	0.111168866	-0.006915544	-0.111714189	-0.101289245	-0.106470993	-0.020109371	0.078338811	0.031255371
1	0.133758924	0.068884034	0.333405763	0.368342903	0.217571795	-0.028812309	-0.271017904	-0.148593334	0.263540649	0.271855856	-0.146627643	-0.303452409	0.015560079	0.200903745	0.051908248	-0.058924436	-0.051830224	-0.052707164	0.038893449	0.119513693	0.029089317
1	0.208230046	0.041967182	0.390908142	0.362461452	0.284769523	0.079843595	-0.178042256	-0.153269326	0.223138812	0.25557089	-0.118996087	-0.285489824	-0.040009016	0.100222482	-0.048049504	-0.122650188	-0.079647503	-0.108214055	-0.099974409	0.032462127	0.016675924
1	0.123719499	-0.009258696	0.311522776	0.275681009	0.231304901	0.03886272	-0.270708021	-0.173861204	0.226366392	0.22954904	-0.119700249	-0.235976515	-0.004319005	0.145553162	0.057554505	-0.082221722	-0.068630244	-0.023470285	0.002472398	0.054734637	0.035993155
1	0.353136063	0.074767024	0.637226795	0.712662341	0.385779921	0.078220235	-0.153057927	-0.085435494	0.39855542	0.348814402	-0.263219622	-0.44380367	0.021494511	0.075636834	-0.182579407	-0.245248262	-0.119058801	-0.151542628	-0.105370045	-0.013943812	-0.122336749
1	0.072467431	-0.122483673	0.287449334	0.36463001	0.249727829	0.077696378	-0.235665648	-0.203781628	0.257359302	0.289403114	-0.133715978	-0.311304219	0.048168501	0.202200342	-0.002436535	-0.112919459	-0.070130017	-0.074411858	0.024477255	0.163672466	0.100309113
1	0.196330208	0.03746028	0.374908286	0.385881923	0.286825006	0.06248332	-0.193165343	-0.112965415	0.268757549	0.306097527	-0.067454981	-0.221033423	-0.001744574	0.132673636	0.016812887	-0.087834028	-0.099790123	-0.06313866	-0.042140917	-0.001057942	0.015361855
1	0.155125912	-0.051692951	0.323941972	0.32431427	0.24628842	0.053852374	-0.256307216	-0.194291278	0.264188214	0.306212556	-0.139673335	-0.321284643	0.053430688	0.215954138	0.041617941	-0.062584687	-0.03469431	-0.050198305	0.01471504	0.112699715	0.061355648
1	0.14246235	-0.034698892	0.368097819	0.298613698	0.270442108	0.035015233	-0.28966289	-0.18484344	0.313898287	0.318724442	-0.110713698	-0.288125496	-0.006480453	0.184048056	0.090393263	-0.055231841	-0.061604685	-0.056798272	-0.019695225	0.05031195	0.074838907
1	0.487170778	0.059328188	0.328835991	0.32466661	0.287641532	-0.02622991	-0.168569745	-0.154281336	0.178487782	0.179175462	-0.069134029	-0.168837612	-0.040125289	0.040675429	0.000520003	0.058825746	0.048259405	-0.046201393	-0.021702043	0.028925099	0.025355881
1	0.606363945	0.181102126	0.39771684	0.342623304	0.266662965	0.034233416	-0.127740842	-0.177351677	0.177112361	0.139633853	-0.13415361	-0.249845929	-0.078512853	-0.0215046	-0.081633451	-0.089603324	-0.062426045	-0.123945002	-0.056052998	0.002878505	0.012636523
1	0.237880385	0.151525037	0.455237384	0.396763198	0.309011946	0.101053754	-0.209149343	-0.133798205	0.20187823	0.243816974	-0.116869115	-0.303819759	-0.074154227	0.061612625	-0.04685856	-0.170682855	-0.161721594	-0.129410659	-0.087718913	-0.023788987	-0.014779573
1	0.24457584	0.094602395	0.381683047	0.339732972	0.27271577	0.133109775	-0.145840709	-0.122960462	0.200734476	0.218352229	-0.158050887	-0.254381673	-0.015723693	0.097916908	-0.008882798	-0.099155357	-0.13996903	-0.15289897	-0.084809144	-0.014204273	0.003575506
1	0.284435561	0.138321892	0.426601237	0.458871568	0.347446355	0.125590601	-0.15177833	-0.160078119	0.163729699	0.194117293	-0.183595525	-0.324473622	-0.080433805	0.02380936	-0.09480635	-0.169885825	-0.150033816	-0.149711115	-0.102743014	0.001115586	-0.010063412
1	0.193653531	0.062086931	0.340210525	0.294358264	0.238592182	0.065510326	-0.202893157	-0.117600177	0.247405091	0.232869474	-0.095257485	-0.217506708	0.001178336	0.099274901	-0.027439238	-0.099456245	-0.069319545	-0.051770122	-0.030116423	0.024278612	0.013998249
1	0.475405781	-0.040280506	0.305595696	0.430771803	0.270070399	-0.055195793	-0.173716747	0.022278257	0.369122571	0.309726988	-0.102547072	-0.278306697	0.026503624	0.29190842	0.164488686	-0.117329177	-0.209851456	-0.072494466	0.136260351	0.18275386	0.030253174
1	0.452487866	-0.043830832	0.353139121	0.538667155	0.359465645	-0.001295633	-0.228166711	-0.037474534	0.270364463	0.24358115	-0.196096221	-0.309500649	0.034786248	0.30133971	0.138635754	-0.095177528	-0.209296636	-0.08869889	0.163408728	0.279755425	0.007899377
1	0.118912619	0.037952467	0.302212219	0.302760802	0.253581163	0.065870074	-0.23530471	-0.199269957	0.198452546	0.330914323	-0.098972868	-0.340158257	0.006286346	0.325005112	0.190360918	-0.003047451	-0.095843002	-0.152673284	-0.029982269	0.172678565	0.143521503
1	0.389888087	-0.047780784	0.254419652	0.396853011	0.256865474	-0.071712792	-0.237464825	-0.065440216	0.266536986	0.246525508	-0.109814382	-0.218208903	0.036777212	0.228449742	0.129673876	-0.064618185	-0.162413481	-0.069075615	0.092426408	0.170543373	0.036923857
1	0.116798527	-0.013496004	0.336431376	0.261031451	0.164525548	0.026956104	-0.282846751	-0.261808356	0.24467973	0.321067307	-0.151789204	-0.369564728	-0.04495098	0.235365827	0.12770222	-0.022754166	-0.111397377	-0.119128297	-0.002573072	0.083824691	0.086306226
1	0.250597872	-0.053068714	0.300611668	0.359829272	0.210240576	-0.084327768	-0.230498679	-0.070118246	0.283776376	0.303230784	-0.081178674	-0.284527124	-0.010250393	0.222200569	0.132534013	-0.07988624	-0.140144943	-0.09684108	0.006126119	0.089062868	0.022581661
1	0.183458348	0.012470407	0.344819563	0.363314459	0.22625139	0.041121108	-0.206155888	-0.151438888	0.343144867	0.389983555	-0.128145328	-0.36847378	0.045424026	0.247773951	0.070379126	-0.055666517	-0.058583664	-0.102126002	-0.020094133	0.158376695	0.118608224
1	0.435194003	-0.016726355	0.271876161	0.424729008	0.22594903	-0.220608178	-0.322517063	-0.071884663	0.345213509	0.302396584	-0.12535199	-0.287031735	-0.023925691	0.221225914	0.196935537	-0.023013624	-0.124661738	-0.064428733	0.100360728	0.169600729	0.009864959
1	0.217362248	0.060977018	0.375251738	0.270739224	0.157074748	0.05268766	-0.155745361	-0.226272228	0.208418771	0.383192888	-0.099226801	-0.359585909	-0.038959816	0.251726486	0.142599544	-0.05579854	-0.109875603	-0.10611217	-0.0282409	0.143578304	0.119521232
1	0.258113396	0.038986447	0.333276495	0.322758616	0.170175187	-0.03872662	-0.221640505	-0.116875892	0.289732724	0.29415827	-0.123566746	-0.351409372	-0.03503637	0.245632309	0.095317373	-0.08332149	-0.080903091	-0.017221119	0.065581128	0.101634449	0.015540274
1	0.158186211	-0.037600553	0.347848085	0.302562538	0.228206195	0.099331129	-0.236794261	-0.181580552	0.286637935	0.411045011	-0.070384506	-0.299021616	0.037602113	0.248732016	0.118666585	-0.024789137	-0.073860831	-0.126798593	-0.035194034	0.150598518	0.131673921
1	0.159917391	-0.009608079	0.410207386	0.338973422	0.241054012	0.01850928	-0.313027453	-0.187981832	0.328617532	0.43175781	-0.066775395	-0.350958148	0.029073185	0.295805446	0.193812528	0.037123405	-0.064158117	-0.085797563	0.006898176	0.118500683	0.042952013
1	0.18257063	0.005969208	0.35887518	0.353089889	0.257351613	0.033053299	-0.259603995	-0.247114901	0.283944726	0.393549326	-0.150230739	-0.402163869	0.058480634	0.322278851	0.137334286	-0.060730631	-0.056633437	-0.101887423	-0.027656753	0.217437844	0.154770164
1	0.314681047	-0.048760306	0.303518977	0.385130956	0.154947006	-0.11082994	-0.227658786	-0.114131796	0.281084386	0.300819835	-0.103959758	-0.26174723	0.012346184	0.254618074	0.137069694	-0.084821579	-0.090106812	-0.035662896	0.054774994	0.098564817	0.056222184
1	0.192854014	0.023357121	0.348628278	0.313121989	0.169039357	0.037338643	-0.196318346	-0.17131068	0.210886162	0.356356768	-0.057612998	-0.26769062	0.025538107	0.238688247	0.094157498	-0.049695072	-0.078218826	-0.056482772	0.030795393	0.153874357	0.09970901
1	0.368563216	-0.005340146	0.333892617	0.453462571	0.31628554	-0.074836544	-0.215943132	-0.018311015	0.301007347	0.321238468	-0.125488756	-0.285030556	-0.029037177	0.249140473	0.141083985	-0.078375184	-0.154109091	-0.033728707	0.113114432	0.150608707	0.007514446
1	0.153919951	0.030971099	0.276994182	0.347454186	0.234510123	-0.03541879	-0.185009797	-0.229123369	0.201852545	0.43282784	-0.119152901	-0.341542316	0.064887267	0.214073131	0.108251842	-0.047105412	-0.127271037	-0.133760679	-0.036502306	0.181832906	0.175781373
1	0.312788296	-0.053555863	0.346862461	0.467567091	0.212526905	-0.047791857	-0.21271512	-0.108353839	0.218171689	0.300077732	-0.071484812	-0.264028625	-0.052247999	0.166421845	0.100628464	-0.091917214	-0.1855793	-0.048416847	0.137364808	0.119920121	-0.012549283
1	0.135528185	0.032499646	0.297100174	0.330404108	0.233884773	0.034208676	-0.186770982	-0.168554485	0.261825831	0.329974137	-0.159132808	-0.301252024	0.028140349	0.252048711	0.110082667	-0.116077741	-0.116280083	-0.086457751	0.023550873	0.176217854	0.075585042
0.971042437	0.69955383	1	0.171875032	0.180830438	0.846513306	-0.133349548	-0.576506174	-0.073720097	0.262704105	0.254294201	-0.354685752	-0.306969187	0.092506033	0.071259257	0.427407583	0.188379521	-0.0876964	0.125336101	0.146905726	0.135830078	0.020020671
1	0.715032561	0.830005481	0.044879049	0.086901608	0.579031718	-0.147820504	-0.320903383	-0.007125556	0.122796491	-0.01424728	-0.026763917	0.024675121	0.010437762	-0.08269988	0.16725966	0.0972545	-0.077890364	0.141732933	0.038078578	-0.153807369	-0.088294793
1	0.211487697	0.804310841	0.497667813	0.014732876	0.441228432	-0.216811315	-0.275126388	-0.07310128	0.031497654	0.226337768	0.198128263	-0.079007877	-0.053413781	-0.0221095	0.493691312	-0.148094267	-0.424765646	0.215074558	0.306125692	0.086443851	-0.01878536
1	0.161718206	0.093319582	0.333213034	0.297475542	0.252917942	0.053939358	-0.216770802	-0.12005271	0.263566557	0.27237873	-0.101777429	-0.227211574	0.057143564	0.242692783	0.137483283	-0.045824402	-0.130180493	-0.059003253	0.09778157	0.170958674	0.04998467
1	0.344377886	0.326893602	0.133945532	0.243331545	0.544828751	-0.154760488	-0.389514402	0.00630097	0.295838023	0.220287942	-0.078256091	-0.175990091	-0.043138198	0.112678706	0.165500893	-0.019941357	-0.220888965	-0.063003066	0.084473203	0.073341478	0.031878352
1	0.112623624	0.265673277	0.246649093	0.177451528	0.374103168	0.012467302	-0.343225614	-0.109173109	0.258443851	0.258639705	-0.139994067	-0.272859505	0.011456385	0.222196683	0.131893783	-0.050725919	-0.133186506	-0.088580548	0.031333164	0.148905515	0.11833691
0.923773041	0.403506799	1	0.359223106	-0.153944887	0.264012217	0.136606796	0.086907288	0.084307223	0.057048814	0.237297191	0.098332636	-0.097013833	-0.161807439	0.071798876	0.352780352	0.010876024	-0.234459135	0.103513317	0.089960525	-0.114543136	-0.048743681
1	0.093021178	0.090471439	0.456215116	0.24590035	0.097004623	0.018555468	-0.155098985	-0.116781344	0.227685868	0.292405748	-0.028086051	-0.230822019	-0.042027531	0.241922264	0.217549001	-0.05494025	-0.194695414	-0.079702511	0.109547304	0.126531347	-0.026728343
1	0.166157093	-0.005198459	0.287194596	0.349081884	0.277743434	0.037624453	-0.227665152	-0.245926077	0.285659926	0.417583149	-0.122985836	-0.33082158	0.042849619	0.268865683	0.109698249	-0.059827597	-0.105951548	-0.141878375	-0.032690965	0.210257315	0.157671048
1	0.173916393	0.37403926	0.227860967	0.229875932	0.475981362	-0.04575573	-0.346969624	-0.096692318	0.26480831	0.371478821	-0.069477348	-0.293021158	-0.030952178	0.190202262	0.214063789	-0.045951477	-0.127648165	-0.049259735	0.009282581	0.082845049	0.089288223
1	0.105924893	0.003836423	0.333319915	0.272479395	0.270092657	0.055075511	-0.247112667	-0.178401832	0.329414245	0.338355159	-0.173806509	-0.353573086	-0.001298103	0.231218082	0.154963238	-0.032124123	-0.148841243	-0.127401971	-0.019087961	0.183517039	0.15672011
1	0.300664129	0.074501476	0.381431403	0.336861466	0.184902111	0.012945495	-0.185325353	-0.077044178	0.292612827	0.317647471	-0.147142958	-0.281564914	0.088096821	0.261335617	0.090777656	-0.102924205	-0.091637682	-0.028473622	0.041389559	0.17758558	0.069311478
1	0.142109451	-0.055980905	0.337501715	0.334317457	0.197188341	0.002501992	-0.233782349	-0.167291902	0.304794308	0.33616977	-0.18179072	-0.354812168	0.024880466	0.281963168	0.118583018	-0.066350862	-0.098290316	-0.068001105	0.019777623	0.182967677	0.124022238
1	0.306243565	0.024078092	0.32345493	0.398817729	0.332588701	-0.060490236	-0.346179976	-0.075888094	0.417697753	0.322881892	-0.157811999	-0.191143817	0.062303093	0.187436751	0.173738672	-0.019558302	-0.154008877	-0.061944443	0.141764028	0.137383875	0.013688361
1	0.098821357	-0.02787264	0.366566608	0.2822259	0.202530608	0.092912204	-0.184679779	-0.229182627	0.236331899	0.385783705	-0.176981093	-0.428465439	-0.023902397	0.294203345	0.155274267	-0.080103089	-0.131398023	-0.114745503	-0.038608269	0.14170952	0.110473067
1	0.333366396	0.024124234	0.313915631	0.43860867	0.273291183	-0.073066832	-0.234220901	-0.101873766	0.259267531	0.309556832	-0.144741489	-0.354100428	-0.012818882	0.239929908	0.152748858	-0.05341777	-0.13271229	-0.087336278	0.03018874	0.095866864	0.050712893
1	0.110147786	-0.042807222	0.363879307	0.353938495	0.18809035	0.026444504	-0.166377466	-0.172099402	0.246047989	0.311418625	-0.116892363	-0.323074161	0.02652296	0.311374554	0.129802363	-0.102772086	-0.127372395	-0.068644977	0.030389696	0.156340542	0.102659944
1	0.385864111	-0.043439898	0.23969752	0.423786911	0.257848686	-0.154343647	-0.286414637	-0.026306357	0.303364679	0.268369307	-0.125669735	-0.214319193	0.020677033	0.241823672	0.15257295	-0.035311915	-0.156162135	-0.077890421	0.091187114	0.160420745	0.019358613
1	0.16076684	-0.028135764	0.329112427	0.32552399	0.222706893	0.049998888	-0.255066373	-0.220581456	0.315604964	0.42413171	-0.112864272	-0.361144669	-0.009476317	0.263227987	0.097448506	-0.068099464	-0.141280887	-0.206826531	-0.089200356	0.144650522	0.13906026
1	0.367821016	0.049085258	0.339151494	0.427092786	0.205291255	-0.059464569	-0.206361726	-0.054470914	0.292992174	0.264217503	-0.156957575	-0.302266851	0.063640648	0.258153696	0.148921661	-0.152477793	-0.204730128	-0.021583071	0.102277398	0.11564583	-0.103240807
1	0.135965675	-0.034522063	0.303701067	0.31396373	0.181890842	0.035837604	-0.190625867	-0.190843033	0.20562923	0.314331609	-0.069288357	-0.284510712	0.024896761	0.254748981	0.127441954	-0.039060641	-0.109699288	-0.146106931	-0.036439556	0.185462999	0.150308955
1	0.194473851	0.041520792	0.28696412	0.254096365	0.169135692	0.081846917	-0.135450594	-0.130028327	0.181388705	0.24682043	-0.070751661	-0.209914316	0.022904497	0.190465783	0.077175763	-0.053188239	-0.091944767	-0.07255898	0.023347137	0.1090274	0.062833668
1	0.231774325	-0.057503212	0.394239837	0.318496134	0.109228797	-0.125791961	-0.212871574	-0.122794113	0.256415165	0.323170728	-0.117643141	-0.321228624	0.017209962	0.321863654	0.130447125	-0.161808546	-0.164926545	-0.010400386	0.074189554	0.101975375	0.023227432
1	0.115912685	-0.068086647	0.315283792	0.316532137	0.213272991	0.033723643	-0.198277342	-0.216579923	0.252620927	0.332294748	-0.154943256	-0.358900195	0.014181445	0.27774283	0.122419086	-0.013398712	-0.078143205	-0.125422838	-0.03289047	0.154824575	0.14723288
1	0.479600871	-0.07866425	0.183758809	0.448350339	0.322082141	-0.133751466	-0.335212545	-0.101773294	0.318912563	0.219431042	-0.069016684	-0.224220551	0.015781232	0.255746151	0.114841148	-0.103453941	-0.156505283	-0.030421524	0.116053473	0.116428782	-0.020607803
1	0.095528955	-0.008367778	0.345500685	0.336296994	0.222048945	0.047997699	-0.205013051	-0.209834612	0.184543386	0.303269626	-0.063740189	-0.280492359	0.006027742	0.240779428	0.098039819	-0.080084025	-0.096293216	-0.036465447	0.008144736	0.150539541	0.125697701
1	0.122330235	-0.072322868	0.229326697	0.27341711	0.249177495	0.082282622	-0.194115393	-0.197990772	0.216736533	0.324211272	-0.100459461	-0.262628276	0.054773019	0.189084072	0.084427685	-0.005164895	-0.060395567	-0.059649869	0.015423914	0.170665959	0.095242615
1	0.308938357	0.10012663	0.499357774	0.490374206	0.312251004	0.027812511	-0.237436184	-0.134480518	0.314195865	0.474573222	-0.124736828	-0.366089484	-0.023291816	0.247163348	0.133680481	-0.187697493	-0.240976001	0.011355057	0.195466689	0.19287191	0.000745294
1	0.213431619	-0.026058532	0.282978204	0.321855222	0.21495252	-0.002081882	-0.194374307	-0.118342422	0.238794238	0.262418596	-0.093754049	-0.251629271	0.032490982	0.216558959	0.109842612	-0.065960193	-0.109429347	-0.0500734	0.046573126	0.149883888	0.076485644
1	0.143348812	-0.005375667	0.285393771	0.310493109	0.286941405	0.038236839	-0.257820493	-0.148853243	0.256720361	0.255523123	-0.108130066	-0.28015061	0.053985156	0.278003135	0.098953371	-0.060138532	-0.068128896	-0.065640922	0.043782331	0.169915418	0.082949881
1	0.325237888	0.024882602	0.425765516	0.39044123	0.256637597	0.013103433	-0.207188424	-0.168779538	0.29230067	0.318131373	-0.146812257	-0.369901903	0.063552108	0.312071998	0.045227005	-0.17070159	-0.133583126	-0.040774127	0.095185252	0.224194665	0.052570456
1	0.183599927	-0.046892419	0.274120456	0.307085756	0.196762114	0.017689578	-0.199373303	-0.128692318	0.213563671	0.250791272	-0.127611631	-0.237931695	0.089513518	0.25124203	0.07724865	-0.077243033	-0.089990111	-0.051431972	0.026194484	0.120899855	0.057317895
1	0.061633026	-0.071055363	0.328824354	0.290928458	0.219208779	0.117716909	-0.217062893	-0.262114591	0.24376086	0.41252782	-0.094792528	-0.356386755	-0.015487414	0.268306032	0.141347043	-0.067751359	-0.158024355	-0.110972532	0.029577067	0.150671255	0.10055301
1	0.226970284	0.083695337	0.38482821	0.274766294	0.252014329	0.073181994	-0.205707366	-0.141419481	0.27764218	0.245493084	-0.205122162	-0.301872673	0.04711136	0.250580713	0.094980672	-0.155943902	-0.158706752	-0.025017242	0.082876738	0.161698307	0.064383091
1	0.154517466	-0.04435403	0.280592641	0.323833846	0.23880471	0.031181462	-0.210026998	-0.117513709	0.288142223	0.298677378	-0.137497472	-0.317182667	-0.001044417	0.215646979	0.071395529	-0.053322764	-0.085679968	-0.078822246	-0.000516454	0.137467146	0.120024704
1	0.229500019	0.007497625	0.279434977	0.34959668	0.247340711	-0.072000304	-0.26798003	-0.038043674	0.365612343	0.259731614	-0.284924076	-0.3912126	0.092623662	0.305886474	0.071396784	-0.12391836	-0.132945305	-0.074625055	0.12404549	0.210122529	-0.007133337
1	0.243254933	0.040460274	0.341595044	0.343305492	0.195141413	-0.086278886	-0.302709686	-0.056839797	0.3751534	0.240874488	-0.263402112	-0.321201062	0.085572867	0.260819918	0.062243892	-0.16802233	-0.153209429	-0.061515172	0.098579653	0.150457454	-0.009598641
1	0.273392122	0.045872623	0.326355006	0.395663056	0.199402264	-0.089263971	-0.252844519	-0.008987364	0.382853612	0.246222976	-0.260958942	-0.296917423	0.129387846	0.297203515	0.057080725	-0.138418019	-0.122358438	-0.040364178	0.137722308	0.190806414	-0.037791376
1	0.261617381	0.050248647	0.368280128	0.4118116	0.260813377	-0.052357779	-0.266545292	-0.082651754	0.385609332	0.271870979	-0.245751909	-0.319709239	0.15380558	0.37430535	0.101910975	-0.15463389	-0.134717449	-0.0656194	0.137002475	0.220007647	0.009936286
1	0.170409221	-0.04478971	0.314554162	0.358472744	0.256143434	-0.088275322	-0.313239743	-0.049935267	0.396818941	0.214571024	-0.302502802	-0.360143208	0.093780663	0.300881608	0.14353101	-0.106922228	-0.176678162	-0.087784697	0.083356406	0.12577218	-0.004220865
1	0.294549231	-0.014180751	0.264370351	0.379759987	0.229988406	-0.081524635	-0.230530802	0.006989081	0.345370891	0.195781372	-0.244544921	-0.246211462	0.130054757	0.251867751	0.079613612	-0.10905764	-0.122990272	-0.031876208	0.089293779	0.140116275	0.006385089
1	0.261507152	0.052274606	0.328687625	0.368434116	0.214676987	-0.046854098	-0.233987905	-0.065752289	0.3731149	0.271880037	-0.219793083	-0.315057211	0.114856288	0.324349142	0.092197685	-0.109829211	-0.103379664	-0.032826033	0.084997872	0.121602654	-0.068300562
1	0.220797935	-0.048241795	0.275358056	0.378683494	0.207682023	-0.044424953	-0.224700197	-0.054329883	0.334367024	0.260841642	-0.20827	-0.293233249	0.141389417	0.313753288	0.082914868	-0.089908876	-0.124538154	-0.051682942	0.09687919	0.164042145	-0.00237624
1	0.193315491	-0.018604695	0.303964123	0.345671574	0.239833277	-0.045504131	-0.201976189	-0.050066757	0.334213772	0.210062444	-0.277098107	-0.350503738	0.081600965	0.278206563	0.074815555	-0.139842155	-0.143237383	-0.052597685	0.05183896	0.112501111	0.018655561
1	0.243613414	0.023989177	0.342174594	0.382756966	0.256472176	-0.05568661	-0.217469185	-0.031373107	0.354407833	0.304850439	-0.20201151	-0.313190681	0.074907057	0.239425856	0.059130342	-0.128837197	-0.148688233	-0.067656173	0.082952427	0.141266279	-0.051394786
1	0.192136509	0.032953883	0.311236524	0.331441642	0.236633199	-0.058177155	-0.295677076	-0.074038603	0.37745569	0.218626195	-0.237079309	-0.272758505	0.074273018	0.205283639	0.113876173	-0.074859832	-0.140251274	-0.075436002	0.080663592	0.127527605	-0.011956995
1	0.175622446	0.022130245	0.314060466	0.348676227	0.264114631	-0.064113658	-0.279526027	-0.035119903	0.377829979	0.261721742	-0.211961023	-0.303095626	0.100510219	0.296661849	0.079139631	-0.152321076	-0.149404198	-0.054206123	0.097287923	0.136844156	-0.031819371
1	0.239973847	0.0471165	0.338910734	0.363427861	0.240237285	-0.072850414	-0.33181771	-0.103589564	0.349938412	0.266547623	-0.231646516	-0.293387591	0.076568124	0.22825093	0.080594375	-0.062455506	-0.133747194	-0.06629676	0.086592154	0.152259285	0.009629304
1	0.23386175	0.017278703	0.344057749	0.45838207	0.29317411	-0.085515464	-0.282995595	-0.066807352	0.326631026	0.240668528	-0.227016853	-0.353708299	0.089649521	0.298062802	0.077095625	-0.114245016	-0.106938435	-0.021976257	0.136745506	0.21862582	0.017190742
1	0.269578718	-0.015811052	0.276677687	0.371322732	0.206363661	-0.03581234	-0.263195209	-0.086840971	0.30735753	0.215311849	-0.234791253	-0.301897489	0.105096021	0.251244495	0.065935088	-0.062207101	-0.089419767	-0.059395788	0.069609983	0.139050227	0.011533017
1	0.272260968	0.060008159	0.313203155	0.339737963	0.178189046	-0.067769982	-0.229993263	-0.033124517	0.350289	0.240963485	-0.225178274	-0.267119283	0.12991454	0.311188357	0.067818102	-0.124354824	-0.152340391	-0.08512404	0.069947901	0.156858089	-0.027605445
1	0.262640384	0.030363673	0.386784172	0.400017162	0.180937736	-0.065494095	-0.214802262	-0.038131375	0.358933361	0.204959622	-0.224622614	-0.27719553	0.154290518	0.265812914	0.024497179	-0.135754361	-0.136647644	-0.051082344	0.107458066	0.166224716	-0.016882567
1	0.210461239	-0.041218513	0.287992492	0.403179269	0.288824903	-0.020505408	-0.283348869	-0.082923041	0.377613749	0.300558647	-0.284036355	-0.362273164	0.107538386	0.319980714	0.113044517	-0.112704689	-0.134613377	-0.063800546	0.102155225	0.173714919	0.015764885
1	0.132803512	0.019450542	0.316271483	0.338853339	0.248189712	-0.053401193	-0.372574533	-0.067338255	0.449331031	0.232918989	-0.289535997	-0.260294021	0.109374924	0.244847843	0.118024173	-0.048893925	-0.157103399	-0.071009586	0.131623984	0.157647955	-0.014066132
1	0.238188944	0.043684136	0.33138073	0.394777003	0.27486536	-0.043371526	-0.274621447	-0.078122402	0.349244303	0.244707102	-0.257698227	-0.350685408	0.066041802	0.307164379	0.130850976	-0.094067828	-0.156119578	-0.091317733	0.096722173	0.203456235	0.034690027
1	0.265052782	0.004472155	0.317799027	0.34645136	0.244384268	-0.027139885	-0.234437359	-0.04403685	0.3313201	0.215233631	-0.300383224	-0.34636374	0.128954266	0.364767203	0.095311734	-0.157157596	-0.218666882	-0.121298607	0.141020247	0.248673385	0.010831203
1	0.288744858	-0.007093466	0.283984505	0.46548592	0.22140458	-0.066487155	-0.298912707	-0.162152029	0.39150326	0.336440116	-0.257388415	-0.374060358	0.00445535	0.259867137	0.172393541	-0.083750582	-0.116534526	-0.073955933	0.120126335	0.256758474	0.013710317
1	0.288323369	-0.03493157	0.191819848	0.442891391	0.236621197	0.003951149	-0.245535338	-0.043709114	0.354799807	0.157491866	-0.355205682	-0.320442086	0.369824033	0.396556381	0.055342434	-0.148351096	-0.175865783	-0.014029898	0.177725453	0.207532378	-0.052112267
1	0.224752921	-0.037143767	0.207571827	0.359838208	0.294941423	0.072471854	-0.152382165	-0.02453463	0.247967353	0.047389662	-0.338844738	-0.241772783	0.247153061	0.231799849	-0.053332802	-0.186300466	-0.171501419	-0.033030623	0.086463702	0.108973565	-0.024102828
1	0.664215158	0.226891907	0.219734213	0.393954435	0.309161552	0.202598129	0.144368775	0.029860865	-0.059992033	-0.2804441	-0.478984698	-0.415320202	-0.075232224	0.0208569	-0.109888962	-0.37506998	-0.428829289	-0.274012971	-0.094253611	0.027576257	-0.009587291
1	0.37247594	0.160626268	0.216672081	0.297386767	0.234968721	0.143306024	0.004190071	0.010525769	0.101585951	-0.114486215	-0.3801984	-0.226811392	0.117199392	0.102042194	-0.115246559	-0.216667202	-0.238865195	-0.136972007	-0.032089527	0.0108575	-0.012183056
1	0.122894868	-0.130068069	0.105658497	0.312250289	0.234200775	0.126462045	-0.00247501	0.05431082	0.212651553	-0.019855098	-0.390818717	-0.165751058	0.360627155	0.377850342	0.078796694	-0.123234659	-0.173568058	-0.145972819	0.033164135	0.192025222	0.050992188
1	0.241815302	0.018024677	0.18073157	0.344633529	0.29035284	0.094978051	-0.098221872	0.003693026	0.260397427	0.067849052	-0.390834313	-0.283318071	0.315714373	0.312418024	0.014178082	-0.127956676	-0.173388301	-0.072609544	0.091835953	0.120573774	-0.007896006
1	0.458180263	0.243787758	0.361995235	0.404406814	0.273729994	0.120115891	-0.108362249	-0.033113705	0.152128756	-0.036556811	-0.396112613	-0.346697811	0.043259924	0.018367056	-0.208837781	-0.261660302	-0.250721781	-0.144279568	-0.018266553	0.008965608	-0.076464778
1	0.243291641	0.055910441	0.058965027	0.139030006	0.240791698	0.174415399	0.055619877	0.106855245	0.160197611	-0.117663949	-0.353744234	-0.153128732	0.239845795	0.339094822	0.137601723	-0.13555779	-0.221101451	-0.068938046	0.041539349	0.110631569	0.105590746
1	0.287086459	0.016839012	0.128360774	0.293593571	0.209564644	0.104089739	-0.013551799	0.126698045	0.271883572	0.006231938	-0.421895054	-0.257349939	0.334235229	0.394745034	0.032756284	-0.144673386	-0.202020629	-0.129791615	0.023562636	0.112080648	0.030071027
1	0.515443856	-0.171602413	-0.157663858	0.3427449	0.651292382	0.410250137	0.223563779	0.240939305	-0.08590526	-0.454214589	-0.799441302	-0.537394676	0.280595747	0.618341965	0.356724529	-0.289945743	-0.759321554	-0.587375129	-0.100662998	0.073926498	0.06022873
1	0.406266298	0.191396205	0.304687046	0.391193998	0.2713608	0.124770672	-0.085306036	-0.028377155	0.096278012	-0.10212414	-0.442042165	-0.3619618	0.057426711	0.099357823	-0.132828161	-0.282090398	-0.286919746	-0.205836343	-0.072533531	0.035868327	-0.013941109
1	0.345816603	0.016719317	0.065359048	0.178636145	0.219511805	0.134746414	-0.009038372	0.06944508	0.164905399	-0.052115802	-0.301272991	-0.173716356	0.242601996	0.303180013	0.091894044	-0.099519667	-0.187321853	-0.114207103	0.031307671	0.121133807	0.051637838
1	0.415782786	0.17692716	0.312537778	0.408269545	0.347194731	0.171447542	-0.031479479	0.002687528	0.123291855	-0.101421594	-0.429326448	-0.257492207	0.123105319	0.079130239	-0.190551059	-0.328811106	-0.323397913	-0.203373007	-0.022767762	0.021501697	-0.062923881
1	0.224898443	-0.046980155	0.092740197	0.290709213	0.332594606	0.163807571	-0.098627845	-0.059565405	0.187748323	-0.000971889	-0.378406027	-0.226181291	0.355649173	0.331716781	-0.009206453	-0.188542394	-0.237312065	-0.121548729	0.112017149	0.219451704	0.00079417
1	0.162558444	-0.115828533	0.045607665	0.226107226	0.325951588	0.157953123	-0.124049781	-0.009148121	0.235613228	-0.022791686	-0.458381961	-0.31851596	0.312135262	0.401664573	0.120250979	-0.120101674	-0.226043056	-0.161989143	0.037390221	0.185304519	0.059823803
1	0.401145156	0.205828267	0.341731472	0.421399429	0.35432047	0.091422437	-0.10308713	-0.044633164	0.092684254	-0.116479011	-0.399584054	-0.259886352	0.069729554	0.03431454	-0.203622227	-0.298719362	-0.304424351	-0.157394283	0.030878823	0.076488682	-0.060742082
1	0.24053754	-0.066857923	0.025031933	0.227992334	0.308807725	0.165683413	-0.009399955	0.015428184	0.132953901	-0.092508274	-0.374369535	-0.127710936	0.372127026	0.377156	0.012797895	-0.227047757	-0.259136381	-0.074945793	0.133570126	0.216019079	0.035332954
1	0.318444966	-0.023493898	0.104411769	0.206004221	0.187933418	0.111748735	0.00447281	0.086344615	0.157766466	-0.012078788	-0.305242955	-0.158089597	0.283774245	0.315496022	0.101400692	-0.107725271	-0.19165375	-0.142370583	0.017576987	0.094240479	0.029729681
1	0.249911381	-0.051245891	0.126811046	0.224876616	0.231338426	0.14353381	-0.067272733	0.079077216	0.267965732	-0.04046716	-0.43652529	-0.215000271	0.328835714	0.356646503	0.087590819	-0.094750312	-0.195785779	-0.147178916	0.003701183	0.098691399	-0.018751927
1	0.239129548	-0.096241921	0.196278518	0.303071557	0.222532615	0.062521913	-0.097474289	0.066671524	0.296560979	-0.021515497	-0.424182621	-0.225554063	0.36158304	0.406152003	0.083634986	-0.166929112	-0.226427031	-0.120150417	0.079615449	0.130616404	0.011432977
1	0.970546281	-0.133523948	-0.351357555	0.09805481	0.342164472	0.427732259	0.307122115	0.261791865	0.136128517	-0.235529954	-0.428236838	-0.361901516	0.27588952	0.505315018	0.43857463	-0.03302954	-0.507602791	-0.560193135	-0.306725659	-0.023659857	0.283154653
1	0.359166463	0.0161313	0.076146387	0.178699739	0.198111124	0.111095831	0.004887336	0.039826363	0.099329018	-0.031832366	-0.2336565	-0.127268887	0.154880851	0.263209817	0.095825596	-0.0720371	-0.143449562	-0.094944113	0.047269797	0.113371873	0.050576034
1	0.258765819	-0.057080784	0.040169951	0.183607297	0.203282091	0.099743528	-0.006744578	0.033179493	0.170794886	-0.039772559	-0.319540745	-0.159579069	0.248742	0.316111136	0.117787669	-0.050414146	-0.163096451	-0.135442199	0.023999917	0.121604223	0.050081602
1	0.296475348	0.004680078	0.333407076	0.408535369	0.287323468	0.012138711	-0.210624748	-0.057418915	0.268025165	0.137142817	-0.278067479	-0.216644411	0.20957983	0.252385186	-0.013770475	-0.157130319	-0.19687416	-0.06188142	0.121479018	0.137256484	-0.048131611
1	0.467430199	0.045511527	-0.014488435	0.101651304	0.16443172	0.191344059	0.154605719	0.112372322	0.00866131	-0.162197486	-0.198318642	-0.082630926	0.170161287	0.243119776	0.116050561	-0.094102699	-0.178217866	-0.134788337	-0.04221891	0.056718395	0.065753707
1	0.29808503	-0.00430338	0.112711498	0.214773085	0.212267532	0.08550877	-0.052361621	0.012742001	0.173353291	-0.011938898	-0.329274732	-0.204264813	0.257309752	0.295882819	0.065243331	-0.105193805	-0.179441247	-0.1029018	0.082985098	0.151333118	0.083477645
1	0.530747498	0.013488273	-0.053653902	0.068482276	0.208088881	0.206368042	0.156460906	0.097240196	0.020229816	-0.108446764	-0.171503181	-0.07827115	0.165310225	0.238259326	0.151976152	-0.055449272	-0.211201163	-0.210948016	-0.072302973	0.038330408	0.086306659
1	0.282825287	0.063443591	0.292994332	0.36077257	0.25279398	-0.014166887	-0.174087805	-0.010051474	0.36932839	0.125196108	-0.329241194	-0.202800722	0.266290919	0.237801763	-0.032419605	-0.141672939	-0.142558383	-0.023134221	0.192104286	0.140990373	-0.081898756
1	0.394313174	0.131638424	0.288390108	0.346806128	0.230747844	0.100047347	-0.005043127	0.049631301	0.224073386	-0.031020067	-0.387257357	-0.243609309	0.138415611	0.157804206	-0.073958101	-0.202204966	-0.229152418	-0.198411681	-0.052724635	0.004155755	-0.078772119
1	0.291991193	0.01578769	0.081282822	0.135579136	0.165833816	0.140419064	0.015853121	0.082311774	0.147751326	-0.071305196	-0.32236224	-0.125984448	0.267000747	0.290370353	0.057838835	-0.102301268	-0.154863033	-0.121522529	0.020184475	0.058867391	-0.002757041
1	0.791942916	-0.150240074	-0.050389822	0.039715675	0.409122882	0.381218501	0.378712246	0.201382964	-0.019721885	-0.248588144	-0.401675821	-0.172550918	0.302407025	0.54141646	0.314714466	-0.005708363	-0.240693886	-0.364705192	-0.194160072	0.143242025	0.179200583
1	0.310927047	0.046762895	0.263205469	0.3474359	0.217300911	-0.025329381	-0.159000636	0.027566595	0.383464497	0.100454453	-0.395597605	-0.256453736	0.259678661	0.290886267	-0.015933537	-0.158996895	-0.129420234	-0.032202187	0.111291246	0.110042126	-0.093643429
1	0.550181396	0.116073631	-0.012732505	0.123113465	0.217829839	0.170376542	0.141399126	0.071524791	-0.022267731	-0.132960088	-0.193007985	-0.092278613	0.121476199	0.238904109	0.142937519	-0.026183413	-0.172715263	-0.136976051	-0.044971074	0.064798695	0.131151704
1	0.278631611	-0.009957635	0.084983065	0.158511716	0.156760071	0.116155724	0.021484667	0.061133934	0.163791484	-0.067832461	-0.397547261	-0.189028627	0.267749232	0.334606175	0.066440292	-0.11423077	-0.210112328	-0.142662489	0.04732741	0.092335187	0.021936645
1	0.268578477	-0.036817294	0.144875082	0.207422443	0.221171167	0.131659148	-0.050067688	0.038554451	0.223831755	-0.055174434	-0.396688812	-0.200184264	0.302264552	0.35290096	0.072971838	-0.095518601	-0.185726227	-0.101327302	0.085001229	0.150336611	0.025519205
1	0.277519287	0.030419574	0.147663876	0.185877017	0.20943173	0.132737578	-0.001915656	0.061720212	0.178648567	-0.040073313	-0.328506229	-0.189871949	0.174688462	0.219948564	0.029349761	-0.094738257	-0.170864349	-0.160277805	-0.002069898	0.077607981	0.016862056
1	0.415935007	0.078603392	0.066463109	0.122999836	0.167493452	0.150442065	0.108286172	0.093594414	0.076459177	-0.054618444	-0.23021945	-0.104769414	0.151827246	0.21397274	0.069207371	-0.027605276	-0.120989337	-0.127997202	0.004148236	0.075168262	0.049364469
1	0.307165082	-0.033271566	0.155955248	0.260915107	0.230218929	0.099875113	-0.024767736	0.034934162	0.289328186	0.011853904	-0.438965105	-0.264976085	0.270050732	0.364688402	0.062294514	-0.171707831	-0.205030358	-0.120783576	0.08247477	0.16849659	0.01718113
1	0.633918323	-0.17048078	-0.204841591	-0.039305164	0.278057303	0.571626374	0.551762446	0.161458861	-0.09450472	-0.346783447	-0.636147219	-0.313610091	0.279490686	0.651662976	0.345863021	-0.245152267	-0.493277309	-0.68074539	-0.360914387	0.191990539	0.432206844
1	0.737594153	-0.080068354	-0.162849874	-0.102483582	0.099256258	0.351056345	0.207643617	-0.020662118	-0.151329188	-0.309395563	-0.482100291	-0.321062081	0.272276029	0.553855006	0.354604118	0.01859373	-0.336270244	-0.341076471	-0.099243951	0.195096828	0.302056348
1	0.268122543	-0.073954199	0.095526603	0.204330159	0.192461617	0.132393383	0.011059776	0.072720312	0.209072673	-0.037985874	-0.365383791	-0.233502597	0.228436191	0.347618231	0.096766719	-0.077838021	-0.177652196	-0.136028937	0.028830764	0.092214035	0.005361559
1	0.828310489	0.243861136	0.135409294	0.166489079	0.386476826	0.435395306	0.219619624	0.026417342	-0.152293197	-0.284785517	-0.364559684	-0.275076128	-0.034041902	0.042108818	-0.171347472	-0.301548849	-0.475985568	-0.471597027	-0.208140933	-0.007926177	0.03060536
1	0.282863889	0.098821855	0.32872474	0.35405968	0.272792235	0.053539973	-0.165276154	0.00162604	0.340762658	0.096845325	-0.380325943	-0.140477329	0.345100813	0.295590958	-0.030309868	-0.171062672	-0.151841783	0.004473212	0.158859332	0.133476886	-0.102835928
1	0.230169791	-0.000719874	0.267773406	0.378618234	0.177162413	-0.062491456	-0.247493046	-0.071291247	0.281457392	0.150271175	-0.297910533	-0.278381792	0.227918145	0.34845062	0.052113688	-0.126429058	-0.148505216	-0.032389195	0.130591583	0.123733601	-0.022291703
1	0.503171837	0.010210991	-0.060067973	0.081032333	0.173920635	0.155942521	0.135910788	0.08329802	-0.011308842	-0.161209822	-0.222047165	-0.083065	0.186217314	0.231254567	0.11675539	-0.040324945	-0.168753964	-0.130261636	-0.044059143	0.032728356	0.096578875
1	0.173188861	-0.039212607	0.230704118	0.295628279	0.253412859	0.039344173	-0.176934054	-0.015267001	0.293514872	0.120556988	-0.321504415	-0.203611836	0.31818173	0.330579257	0.070832376	-0.098121006	-0.131660268	-0.07934983	0.075108398	0.163364323	0.019257644
1	0.218616513	-0.00410376	0.123472853	0.192745054	0.207936732	0.124591361	0.013264913	0.033217041	0.191861781	-0.01948954	-0.369080086	-0.165479084	0.286938645	0.29621499	0.074884903	-0.068366144	-0.174708809	-0.140187382	0.030473318	0.135510784	0.052544415
1	0.281757625	-0.046646214	0.051035957	0.20118787	0.230473515	0.136473194	0.026038955	0.06487669	0.206513419	-0.074783929	-0.361073296	-0.173934599	0.250681333	0.368466857	0.119388887	-0.078215995	-0.184516682	-0.137792267	0.056042148	0.150899759	0.051831559
1	0.215868506	-0.036713709	0.183575434	0.263823758	0.21394053	0.077085156	-0.089850636	0.072771972	0.331219125	0.030478047	-0.436023789	-0.287155185	0.307474558	0.380372139	0.068169492	-0.096234049	-0.205257842	-0.14760287	0.094213715	0.153977037	-0.007563714
1	0.343175789	0.015805077	0.046759468	0.142866355	0.204737929	0.116629281	0.026477066	0.047439358	0.130996074	-0.056088324	-0.289730106	-0.103584631	0.235311886	0.309077067	0.11514892	-0.073115907	-0.161242136	-0.131779254	0.042142481	0.131581698	0.050475108
1	0.280720346	0.009032975	0.150849755	0.227131532	0.220314442	0.085528848	-0.038166856	0.072700095	0.224584592	0.018967721	-0.329840921	-0.180725579	0.272748793	0.273314992	0.049884644	-0.099252788	-0.192671575	-0.113908084	0.068138063	0.119945716	-0.007964328
1	0.2799923	0.041785144	0.107480954	0.143999961	0.147487571	0.100755361	0.000578247	0.085269704	0.171150621	-0.048751872	-0.323352457	-0.114563883	0.270433313	0.254403461	0.062460839	-0.069001803	-0.137375925	-0.093707999	0.033708573	0.068317041	-0.007074007
1	0.388222196	0.042132362	0.028261182	0.109851788	0.168816025	0.123676506	0.069542956	0.092625917	0.095376433	-0.081603534	-0.239149187	-0.104080661	0.164834897	0.219386154	0.097199354	-0.052684132	-0.140282937	-0.082271776	0.003323048	0.040383758	0.022104092
1	0.168293817	-0.06944269	0.174346773	0.266333355	0.236824075	0.034432902	-0.112565591	0.065735325	0.310443592	-0.007982487	-0.464074212	-0.180668243	0.421653245	0.41481821	0.034810312	-0.134140772	-0.190624433	-0.097819082	0.132612753	0.140743887	-0.025324043
1	0.398248156	-0.020076979	-0.023860676	0.072041968	0.221091955	0.191375837	0.118646883	0.103519255	0.078656577	-0.084006669	-0.217817142	-0.105194637	0.193124081	0.275087117	0.158826011	-0.077383929	-0.194145179	-0.150203118	-0.001210755	0.116624736	0.093070181
1	0.23398242	-0.047784507	0.190024514	0.291347654	0.199809689	0.097631798	-0.088810878	0.081470484	0.348204997	-0.038474102	-0.477385945	-0.215365971	0.358728204	0.350939557	0.023069811	-0.127880778	-0.165891832	-0.084744295	0.131103577	0.15528951	-0.044698283
1	0.174329041	-0.039558849	0.122348492	0.215474237	0.163601314	0.090390473	0.025009861	0.074300641	0.141414354	-0.056785167	-0.291073127	-0.11054447	0.229333039	0.265046788	0.095228771	-0.016312826	-0.125215739	-0.124494898	0.037721906	0.096295379	-0.006377113
1	0.24406091	0.105179027	0.299703294	0.33046471	0.230882297	0.006709982	-0.114504673	0.084422259	0.366985053	0.058794569	-0.392474589	-0.279052456	0.302489341	0.359840387	0.05472947	-0.089350458	-0.141082255	-0.109633634	0.095799907	0.088255996	-0.120632766
1	0.350845779	0.010502467	0.022310611	0.113189045	0.17231309	0.176722696	0.086543039	0.070014478	0.073935048	-0.071379729	-0.198738886	-0.124671581	0.176983349	0.298867757	0.167901757	-0.072664588	-0.237371469	-0.18070843	-0.026501421	0.073002667	0.045387194
1	0.217648522	0.045535869	0.311814139	0.311288772	0.139386336	-0.108625268	-0.145954215	0.075318039	0.295501276	0.081303827	-0.306176336	-0.161296169	0.234567913	0.199143248	-0.032879247	-0.13570629	-0.144026704	0.004921698	0.198749864	0.121672039	-0.104902441
1	0.33488776	0.106897498	0.384748837	0.323405435	0.236701743	-0.02506013	-0.23624745	-1.38E-05	0.298978109	0.08562851	-0.375099652	-0.163764551	0.292391741	0.254083482	-0.035246186	-0.186648619	-0.135176991	-0.018885788	0.178667689	0.117436643	-0.100891704
1	0.276273186	0.048299632	0.234862627	0.273233969	0.195775467	0.022467082	-0.08761154	0.115742211	0.327758391	0.052462283	-0.402557998	-0.224237025	0.277923776	0.306891586	0.06725288	-0.090298077	-0.145974946	-0.067412596	0.076833544	0.117479325	-0.027977331
1	0.4550482	0.007945656	0.02274844	0.147640453	0.198602675	0.108002621	0.038312569	0.07770279	0.086005008	-0.046222406	-0.237862893	-0.146747668	0.129396698	0.26388318	0.143026411	-0.091528869	-0.223107306	-0.192596677	-0.030419705	0.093853222	0.071712259
1	0.206003886	0.034575694	0.304339312	0.334853331	0.169201593	-0.018032544	-0.221493814	-0.007027549	0.365764027	0.168499573	-0.365192634	-0.242848893	0.28422155	0.271562479	-0.045019761	-0.125786696	-0.106388174	-0.03186983	0.095483972	0.109264333	-0.057498505
1	0.46262565	-0.026969643	-0.021007466	0.165729563	0.233772061	0.136834222	0.052674464	0.07681623	0.09881162	-0.059679272	-0.258455555	-0.184563247	0.142237352	0.328956997	0.240158467	-0.03617647	-0.207155619	-0.170767642	-0.037344749	0.08962552	0.144521217
1	0.177862653	-0.003999826	0.330567477	0.368952615	0.198941758	-0.053281053	-0.20900903	0.033192355	0.364065454	0.061002066	-0.396951817	-0.234184232	0.279212746	0.31122122	9.39E-05	-0.140303396	-0.129102003	-0.037014615	0.143602071	0.143886746	-0.05726808
1	0.400884885	-0.04671111	0.016626414	0.249025832	0.215358216	0.048199513	-0.027456336	0.111208605	0.17801801	-0.036478724	-0.24453767	-0.204068021	0.146011505	0.335317191	0.18754831	-0.065566138	-0.153993606	-0.075443657	0.090291317	0.099939593	0.023964696
1	0.20740503	0.029987627	0.354594994	0.3943841	0.228332477	-0.033176999	-0.194131774	0.076674582	0.426457883	0.090343093	-0.396806245	-0.230805252	0.300520785	0.249643747	-0.030902611	-0.159817345	-0.163950864	-0.013605545	0.148283351	0.071880288	-0.072962082
1	0.136538119	-0.048077039	0.121828789	0.187836188	0.177514304	0.072466275	-0.06244479	0.023628996	0.204484467	0.034758407	-0.360375732	-0.214729176	0.275940802	0.358765216	0.107404674	-0.080636608	-0.142136113	-0.06524607	0.04792196	0.094340668	0.022446258
1	0.128751119	-0.034758037	0.182851858	0.20695722	0.171198234	0.006851067	-0.121250364	0.066228531	0.330996464	0.065204491	-0.430408967	-0.240282527	0.36765578	0.374549896	0.044838321	-0.138282079	-0.179121451	-0.080003278	0.109356006	0.133348606	-0.021325022
1	-0.094606177	0.016581919	0.312594878	0.351775321	0.042975732	-0.080347482	-0.140123153	-0.034949982	0.173304705	0.000721491	-0.289915269	-0.135213363	0.254428528	0.230956779	-0.071289814	-0.169406283	-0.185059744	-0.049836192	0.137090942	0.15634886	-0.098009963
1	0.106721138	-0.055922144	0.163530026	0.240515704	0.216590339	0.127683282	-0.071955499	0.001379452	0.23057544	0.030556935	-0.367155953	-0.236674037	0.274829297	0.343664467	0.063723553	-0.102342985	-0.172196421	-0.130772055	0.029156427	0.106325563	0.024964275
1	0.22914539	0.093166762	0.352969764	0.322794584	0.182485866	0.012233844	-0.206335542	-0.041685373	0.360427996	0.125588302	-0.35514528	-0.205303455	0.287855434	0.219711506	-0.053337887	-0.091698706	-0.07972001	-0.001570375	0.131506798	0.111659287	-0.10180938
1	0.223755325	0.074161156	0.27302003	0.323068276	0.265603533	0.053389075	-0.184179479	-0.015414428	0.357240228	0.119344705	-0.322182788	-0.187438937	0.30926074	0.320996852	-0.00238487	-0.147445999	-0.162661418	-0.009760778	0.155207858	0.142903176	-0.062299461
1	0.169933656	0.058313036	0.276362031	0.270103631	0.209740041	0.035766811	-0.206272967	-0.050851326	0.359776535	0.08179031	-0.382305559	-0.216366034	0.343778365	0.361163381	-0.037452687	-0.158649631	-0.179568317	-0.069816925	0.149701063	0.144328795	-0.073274407
1	0.141552656	-0.000578272	0.179663698	0.219453457	0.233312681	0.083783621	-0.127856919	0.019460821	0.260127345	0.041045725	-0.376117172	-0.189133052	0.378131464	0.406736336	0.05167452	-0.140464576	-0.175251629	-0.1027555	0.089881141	0.161162479	-0.001161367
1	0.111480341	-0.064040929	0.150396326	0.152587642	0.181561511	0.079412533	-0.070516466	0.072285378	0.328681895	-0.003507396	-0.462360143	-0.258865274	0.321979135	0.310080027	0.024656085	-0.106761603	-0.201750684	-0.141259953	0.045339932	0.125430159	0.008710021
1	0.11927314	-0.012451405	0.288600845	0.308193475	0.224963669	0.039082174	-0.233672374	-0.035105796	0.417587518	0.170315067	-0.393407116	-0.257622156	0.311664791	0.313970419	-0.008344991	-0.16193818	-0.172175742	-0.041336879	0.116395714	0.179767271	-0.017275043
1	0.155178009	0.025906618	0.343511464	0.366004571	0.227406439	-0.032550725	-0.216412215	-0.017861	0.402661978	0.163710003	-0.435835636	-0.30819157	0.285930577	0.300230985	0.002939149	-0.111264168	-0.109103383	-0.018499594	0.173083471	0.19402367	-0.043570966
1	0.237283903	0.105006946	0.328562213	0.348279824	0.192477123	-0.014945498	-0.201099557	0.021208344	0.417754067	0.244325032	-0.288719005	-0.238782526	0.270530231	0.281338161	-0.015476437	-0.091415158	-0.140011809	-0.057225186	0.114640681	0.131862527	-0.06216817
1	0.178618075	-0.023862591	0.17584794	0.231126059	0.215495877	0.103056676	-0.116421713	0.003507549	0.295621508	0.074502837	-0.411942269	-0.259548282	0.318108669	0.385595858	0.059160074	-0.103487737	-0.188813547	-0.107264133	0.115871088	0.176875865	0.034345839
1	0.174925197	0.008659759	0.336113248	0.339399813	0.230171848	-0.003982327	-0.276999682	-0.106622241	0.360341359	0.196881386	-0.33600413	-0.244509335	0.306412227	0.350844515	-0.024390037	-0.19177152	-0.166035302	-0.061954678	0.110551521	0.157784739	-0.038986724
1	0.140062737	0.024608936	0.299903339	0.277224226	0.182884021	0.016356924	-0.219095807	-0.065059466	0.356290854	0.118776456	-0.389952973	-0.200809895	0.343719991	0.323533244	-0.022651121	-0.161842148	-0.179940581	-0.052002311	0.18829038	0.199573224	-0.052444648
1	0.42207824	-0.087765975	-0.063579625	0.194509177	0.269957273	0.084097386	0.052140353	0.111210721	0.119589994	-0.056611114	-0.267214823	-0.238604726	0.204183746	0.350044702	0.249600357	-0.013506441	-0.26320046	-0.172273925	0.008220296	0.174484152	0.164924621
1	0.177941398	0.056229708	0.30581486	0.372037965	0.253423901	0.071724856	-0.227671977	-0.095298813	0.356714428	0.150815717	-0.385097321	-0.28027199	0.276969313	0.320422545	-0.020579941	-0.159832744	-0.198784088	-0.075630492	0.112754643	0.110807963	-0.058989885
1	0.184201537	-0.001219762	0.234403057	0.266158054	0.192223491	0.035671907	-0.170295764	-0.024369362	0.28512369	0.096156439	-0.355228054	-0.224290289	0.294032459	0.293825616	-0.002589196	-0.111213221	-0.160676705	-0.10040443	0.100747192	0.166164788	0.015384038
1	0.232551874	0.05695402	0.34764081	0.366689956	0.177256108	-0.038643392	-0.274273781	-0.055843288	0.326712825	0.086669982	-0.335430619	-0.224483678	0.299022898	0.262779783	-0.064129024	-0.162886772	-0.131932697	-0.02182251	0.180914595	0.159666483	-0.099499265
1	0.180611277	0.112409092	0.441950671	0.361061274	0.163450063	-0.084578612	-0.300972867	-0.053891533	0.424200154	0.198811252	-0.350247792	-0.24483431	0.273490814	0.288636016	-0.011970644	-0.080048075	-0.062457263	0.011919423	0.156390126	0.142709107	-0.084859869
1	0.23164597	-0.062799755	0.360740385	0.383435189	0.231630719	-0.019113262	-0.284785174	-0.181143561	0.347393759	0.42533701	-0.128288308	-0.426677841	-0.004304814	0.395496151	0.174120298	-0.179893707	-0.264435543	-0.164877129	0.06443719	0.269065589	0.152358465
1	0.139991687	-0.081452077	0.330178894	0.441204115	0.219205032	0.033302941	-0.261856105	-0.205900521	0.392961103	0.426721054	-0.262228456	-0.560000687	0.039782867	0.4806684	0.219538195	-0.136251883	-0.186859351	-0.134901865	0.102777553	0.287386853	0.141947612
1	0.151776454	-0.193283201	0.192636477	0.320979087	0.280438834	0.067146678	-0.164672124	-0.161335588	0.208988478	0.229578013	-0.253468741	-0.460498451	0.05814943	0.475834014	0.272578404	-0.104676767	-0.238873857	-0.176548663	-0.010832895	0.225675129	0.200238265
1	0.156945215	-0.134726815	0.329090675	0.424364541	0.313011883	0.055119188	-0.209757686	-0.194461558	0.315520161	0.417670371	-0.192122851	-0.509935829	0.004244035	0.444608647	0.226831714	-0.161939257	-0.274816217	-0.165899805	-0.010099989	0.243060001	0.23720051
1	0.126049123	-0.091687254	0.302100119	0.354519734	0.249971987	0.01975289	-0.257226428	-0.214337757	0.252258934	0.402094226	-0.158778345	-0.458242683	0.036465577	0.445166848	0.211601446	-0.102553212	-0.21105819	-0.173677855	0.001934714	0.264553209	0.227413392
1	0.195971281	-0.149736237	0.226510414	0.472100188	0.369978321	0.06324838	-0.192071664	-0.174971513	0.187632677	0.326373625	-0.15561997	-0.491788865	-0.063811404	0.409449715	0.29895294	-0.083862388	-0.217168035	-0.19565818	-0.052225479	0.229545021	0.260053064
1	0.129461124	-0.191378407	0.262647879	0.419148613	0.288121033	0.034885716	-0.244671405	-0.170565692	0.324578112	0.427412997	-0.200265013	-0.506296388	-0.047127917	0.428755918	0.289075601	-0.108739091	-0.244939296	-0.215862715	0.003663922	0.248048028	0.202310695
1	0.191368852	-0.052123232	0.279296404	0.365936429	0.245872344	0.040651077	-0.224851157	-0.184649098	0.226959818	0.337830663	-0.142781419	-0.43242179	-0.034331633	0.375715612	0.222328631	-0.16259646	-0.23963342	-0.157403235	0.003169883	0.247555144	0.209833321
1	0.207759365	-0.079792292	0.273772841	0.413405079	0.294309615	0.050894793	-0.274295311	-0.220510521	0.26112062	0.366566023	-0.163041441	-0.46820319	-0.009465257	0.409553941	0.252314311	-0.088317394	-0.174824132	-0.179452191	-0.036433334	0.203860817	0.202520543
1	0.112490209	-0.088203762	0.255681841	0.355983819	0.248884367	0.019748555	-0.225455223	-0.149411144	0.296742895	0.385189783	-0.127551509	-0.420323032	0.020011831	0.395927137	0.242900873	-0.019639277	-0.152327521	-0.141991761	0.020403995	0.218168229	0.207723323
1	0.122763123	-0.140952691	0.297087958	0.41031405	0.193841264	0.024510303	-0.246995864	-0.20678984	0.360423083	0.523032831	-0.062439952	-0.444954907	-0.038907214	0.395516062	0.250798494	-0.073001116	-0.202529397	-0.142617591	0.016902631	0.248405323	0.228147489
1	0.223629349	-0.069537831	0.294749189	0.371816641	0.27073552	0.106579454	-0.215302092	-0.202062087	0.266151428	0.403105386	-0.122360785	-0.461130633	-0.082874489	0.304026844	0.252326007	-0.059933407	-0.206625023	-0.211405797	-0.025955997	0.216859693	0.213300691
1	0.175192376	-0.05891739	0.352336515	0.414913592	0.29620522	0.051296147	-0.231219843	-0.193321139	0.268581614	0.422861126	-0.134585423	-0.452332674	-0.001513452	0.333292584	0.216042992	-0.130126472	-0.181200658	-0.106366009	0.004030064	0.210946614	0.135039361
1	0.170256898	-0.204591402	0.232864782	0.373921649	0.364438836	0.105864605	-0.140064842	-0.201746294	0.289510439	0.377694788	-0.187818634	-0.497135366	-0.013097774	0.47273427	0.302287153	-0.093396628	-0.243600424	-0.263654386	-0.065857209	0.294569356	0.257656657
1	0.104270265	-0.166807171	0.3307103	0.406042089	0.337199906	0.046796979	-0.258390319	-0.250365945	0.399772591	0.5122291	-0.136514603	-0.56348777	-0.083503184	0.413627518	0.293119485	-0.07509774	-0.188033347	-0.173655679	-0.017287082	0.283771777	0.221134551
1	0.155875709	-0.121553487	0.266258866	0.361874648	0.322035052	0.072488432	-0.242663186	-0.245295184	0.220084295	0.409184055	-0.151359962	-0.508865241	-0.053792072	0.426631046	0.292776696	-0.069889268	-0.226088329	-0.226252167	-0.045128605	0.224591043	0.253191791
1	0.124786565	-0.151918405	0.270762561	0.367604602	0.310633187	0.063350304	-0.289617418	-0.290711362	0.247159809	0.356909229	-0.184955435	-0.49580187	0.017644008	0.439135277	0.279977254	-0.065116551	-0.1968861	-0.133725196	0.050310054	0.247556327	0.18423177
1	0.109062445	-0.172994646	0.348933063	0.406838109	0.315385595	0.060135191	-0.295093138	-0.245728674	0.299191629	0.473903504	-0.148875799	-0.533182173	-0.03843716	0.396415486	0.250955839	-0.037002757	-0.228568542	-0.169748139	0.083589378	0.313849929	0.229878056
1	0.152023989	-0.089929242	0.29341303	0.41721271	0.308254804	0.006421361	-0.268884526	-0.230313765	0.337137478	0.424359669	-0.17943425	-0.499512514	0.059164996	0.449258387	0.276485472	-0.083913838	-0.250567952	-0.178368993	0.001343379	0.245984264	0.175626955
1	0.085035925	-0.148558961	0.364665569	0.477381127	0.319431242	0.017919619	-0.283873689	-0.232030258	0.353031227	0.479833536	-0.16151511	-0.515751826	-0.030349962	0.390604312	0.217835542	-0.08595734	-0.226017179	-0.21854161	-0.015422036	0.290553006	0.232003655
1	0.106868537	-0.154366262	0.266643127	0.360448848	0.240384257	-0.005433162	-0.290948555	-0.17754713	0.368497842	0.447830249	-0.132925717	-0.53092191	-0.008235027	0.423126964	0.230869971	-0.09215207	-0.249070202	-0.261543835	-0.061058785	0.242341805	0.233593175
1	0.189394641	-0.133340714	0.306832717	0.387632894	0.299753452	0.034514311	-0.263379636	-0.261846969	0.303980686	0.438883297	-0.128969752	-0.489593014	-0.030230105	0.363037466	0.227228682	-0.059574197	-0.22542151	-0.229745949	-0.0373048	0.245155558	0.256429633
1	0.112825562	-0.193606204	0.272079419	0.363947831	0.272351645	0.042308624	-0.238779692	-0.206657472	0.299722717	0.410225573	-0.147469032	-0.404970279	0.058329346	0.38866726	0.240251919	-0.033255498	-0.147096403	-0.142950899	-0.021126648	0.225067655	0.185373072
1	0.27467064	-0.005882339	0.3798425	0.446010843	0.300892099	0.041711765	-0.24401328	-0.155591052	0.284076165	0.349405328	-0.190691926	-0.498804693	-0.069227146	0.357997925	0.185021813	-0.108655449	-0.139871851	-0.138909822	0.023572428	0.245745081	0.190913086
1	0.263413442	-0.015630732	0.345247395	0.319541058	0.281104845	-0.057361762	-0.248135356	-0.065513648	0.356200263	0.319472336	-0.240975385	-0.388927045	0.144780782	0.364337801	0.140044265	-0.029198045	-0.117828122	-0.14105028	0.078228104	0.258251136	0.064929501
1	0.524260122	0.096269894	-0.023662362	0.012511322	0.114880993	0.182630492	0.176988601	0.151046779	0.016497624	-0.128867929	-0.175064097	-0.092416577	0.085449874	0.157064199	0.132761145	0.025773726	-0.057531816	-0.084155901	-0.072220199	-0.044621007	0.018450091
1	0.220102104	-0.036747263	0.253358847	0.315462133	0.282908359	0.070560188	-0.21245033	-0.127305201	0.280096649	0.260705052	-0.212504739	-0.329588824	0.102173549	0.319900888	0.089183832	-0.115836393	-0.229146571	-0.207877652	0.027259776	0.220556248	0.093750668
1	0.515777664	0.046059072	-0.093646363	-0.044722177	0.138531553	0.255818428	0.243027048	0.092363188	-0.065391136	-0.182328435	-0.141915037	-0.021879362	0.106723236	0.17662705	0.126653013	0.014824808	-0.095035534	-0.133081128	-0.070290941	-0.000633032	0.083765227
1	0.136400564	-0.154627775	0.092660847	0.188333226	0.200023805	0.121314726	-0.076983834	-0.009033883	0.341766889	0.18595779	-0.353748904	-0.414656715	0.073869419	0.382022871	0.252493264	0.031444114	-0.126884381	-0.202143227	-0.085771819	0.097649855	0.101565609
1	0.279577217	0.003049817	0.098743164	0.131210447	0.146021169	0.109476343	-0.015776716	0.03634218	0.166185025	0.041346426	-0.237317303	-0.213697644	0.100129192	0.241457906	0.135625684	-0.007805547	-0.114768565	-0.143254359	-0.025239769	0.082343121	0.038333506
1	0.362718525	-0.039019036	-0.022236553	0.046047466	0.163636729	0.226663606	0.140628242	0.045990417	0.035251389	-0.059744139	-0.207920373	-0.170429278	0.084628927	0.225203075	0.175948812	0.022480479	-0.114884666	-0.18419216	-0.097868021	0.055478581	0.09221951
1	0.132897298	-0.122853955	0.086915492	0.175564495	0.223807339	0.155244882	-0.004842937	0.041283894	0.237982298	0.058953543	-0.31912059	-0.274311527	0.153911007	0.335941101	0.173938532	-0.021221358	-0.149436358	-0.190098758	-0.053436636	0.117309214	0.061103486
1	0.508358835	0.045101184	-0.084949176	-0.073772032	0.158012316	0.295500096	0.267441224	0.103777675	-0.06578678	-0.20153631	-0.214727179	-0.065308721	0.169450358	0.194938801	0.129182225	0.031997466	-0.116993276	-0.19861641	-0.089756912	0.06986724	0.114477115
1	0.369144974	0.010367801	-0.037671734	0.025775563	0.144060195	0.181929492	0.134464288	0.07129176	0.04945317	-0.059811107	-0.189700115	-0.146240784	0.088874283	0.217187245	0.162131085	0.02411287	-0.112538436	-0.145831568	-0.059596171	0.055820109	0.071487431
1	0.195514462	-0.044440604	0.128801406	0.189347919	0.185709247	0.09567539	-0.051065921	-0.007396411	0.214557852	0.121285676	-0.235532272	-0.244714664	0.110675225	0.258561772	0.137871129	-0.020222551	-0.12862395	-0.138985634	-0.020661547	0.095795131	0.041489213
1	0.582621391	0.101524059	-0.076701796	-0.036297242	0.133253818	0.230501419	0.26513942	0.153917342	-0.006076616	-0.164573185	-0.199720001	-0.055913636	0.11101333	0.153529578	0.169040228	0.077848152	-0.086985562	-0.119691871	-0.088511661	-0.058175265	0.04289571
1	0.326594546	0.067054664	0.367409112	0.45184132	0.357778405	0.226367973	-0.210335444	-0.147711275	0.311869683	0.335788505	-0.176581441	-0.367795229	0.062723013	0.323895853	0.14437203	-0.028947052	-0.191071545	-0.217604264	-0.04416671	0.249308554	0.250197938
1	0.349181047	0.002736013	0.030420315	0.081135367	0.131004393	0.153687962	0.092882064	0.094995436	0.083509019	-0.057338562	-0.202089706	-0.15302187	0.111478096	0.218511533	0.140728296	0.002615513	-0.095015299	-0.103434902	-0.046275436	0.036084848	0.038904412
1	0.279708933	0.011367999	0.0904965	0.11728983	0.143759395	0.120761538	0.049875925	0.073213895	0.150797168	-0.016345577	-0.273585583	-0.193147225	0.119270871	0.239591933	0.137557729	-0.001756028	-0.095572168	-0.116739361	-0.034824563	0.038909573	0.015028421
1	0.470927408	0.029990269	-0.124714201	-0.04626324	0.140063398	0.276412587	0.274408696	0.145865758	-0.049869693	-0.179657489	-0.166480949	-0.042408834	0.120999283	0.209846906	0.161085118	0.0173063	-0.100300099	-0.129220926	-0.080535331	-0.003440495	0.086773515
1	0.375973373	0.013050331	0.357372395	0.43879511	0.261380157	0.01345288	-0.259888471	-0.149031769	0.389635626	0.287504824	-0.21452613	-0.368332475	0.060553275	0.28034534	0.075838443	-0.095348522	-0.114302926	-0.210402744	-0.041144147	0.214344736	0.132450709
1	0.115037555	-0.132238068	0.069346666	0.143966734	0.139267302	0.122075393	0.026084649	0.032650215	0.200187461	0.049002414	-0.320845366	-0.293137998	0.143387994	0.334966681	0.144679419	-0.024208579	-0.132005137	-0.158600785	-0.012087508	0.087313722	0.03325361
1	0.414175795	-0.036856559	-0.116732745	-0.012829375	0.208741476	0.289757637	0.197039153	0.072784624	-0.025643666	-0.128742865	-0.188142947	-0.096403277	0.118336002	0.247921882	0.187787304	0.007136828	-0.118350325	-0.151976105	-0.081064536	0.05538377	0.114030931
1	0.77953426	-0.291427834	-0.472676234	-0.008438097	0.340609886	0.468500637	0.386624106	0.047714296	-0.278580804	-0.594312034	-0.28905313	0.00187683	0.352353062	0.593678414	0.342268263	-0.048827395	-0.262794024	-0.41074789	-0.06957265	0.135169246	0.338614503
1	0.351473763	-0.025314556	0.007922465	0.130051727	0.15365228	0.143461422	0.087600566	0.059364396	0.09140406	-0.031396369	-0.208829239	-0.183617751	0.060749427	0.234583137	0.14381591	0.025205831	-0.080403309	-0.129881881	-0.057055399	0.032056782	0.035540255
1	0.34565718	-0.060392415	0.398745532	0.53173204	0.258377769	0.060031388	-0.285854018	-0.12875181	0.3243249	0.120606828	-0.356925849	-0.451645409	0.006593718	0.42946949	0.276255957	-0.082670658	-0.214101178	-0.078133015	0.072813809	0.245196516	0.129332038
1	0.48129242	0.068092333	-0.085106118	-0.030182051	0.109078563	0.171104808	0.182584489	0.14137111	-0.011661728	-0.151165845	-0.205569776	-0.122768608	0.107675802	0.19472438	0.126745433	0.033487001	-0.071792782	-0.11065753	-0.079710704	-0.027362477	0.024293871
1	0.188656104	-0.068513928	0.308657764	0.403474148	0.19543391	-0.012010781	-0.268592171	-0.062146237	0.325660644	0.220569447	-0.262322827	-0.294787236	0.177335438	0.365197664	0.174289662	-0.087610201	-0.173131702	-0.147500396	0.044425031	0.193439644	0.023953216
1	0.507893381	0.03210592	-0.051658589	0.002916269	0.113663614	0.201415475	0.16801519	0.083475222	-0.011009367	-0.099710857	-0.180894706	-0.133666733	0.064049134	0.172884942	0.161817902	0.030947045	-0.075081287	-0.161490705	-0.092026535	0.036836191	0.090417978
1	0.157190157	-0.136623638	0.053161535	0.139237712	0.194621765	0.138304607	-0.013377589	0.043394656	0.175863772	0.036782375	-0.289628197	-0.296037384	0.129506646	0.307577507	0.179411803	-0.034689276	-0.163776118	-0.170793848	-0.046933512	0.109520338	0.065079368
1	0.325559368	0.027336485	0.057683058	0.104000683	0.166163401	0.119028044	0.059720858	0.053599798	0.132841986	0.020251222	-0.228440097	-0.192035844	0.08905488	0.207251588	0.141357124	-0.000242021	-0.119932505	-0.120367803	-0.021557419	0.061693126	0.038867034
1	0.365573271	0.046083067	-0.021139366	0.006312242	0.172280082	0.187157793	0.117749649	0.096479968	0.076879425	-0.028855895	-0.21208153	-0.217986333	0.083817187	0.239452473	0.157536357	0.036199401	-0.068715377	-0.150752952	-0.061818226	0.073511433	0.062543911
1	0.206265276	-0.103614895	0.258284115	0.330013091	0.289727499	-0.026271891	-0.214284681	-0.121477524	0.304604133	0.242735755	-0.276694902	-0.317686367	0.159977523	0.351074335	0.166583294	-0.089554306	-0.17000277	-0.113757935	0.10066167	0.271493799	0.123456545
1	0.381419513	0.028506462	0.015390489	0.06358606	0.169422221	0.203646016	0.100552275	0.070073111	0.089270964	0.00740976	-0.190732258	-0.199453788	0.027418165	0.208914446	0.171752519	0.045244347	-0.088046835	-0.195182904	-0.115311102	0.063577865	0.084526264
1	0.191888557	-0.001948735	0.312426681	0.370244531	0.241301501	0.020132519	-0.202054722	-0.076994053	0.301124193	0.254040928	-0.281301252	-0.295043812	0.215586754	0.338269075	0.102568873	-0.122929253	-0.221352564	-0.169394853	0.10219277	0.261192497	0.063603748
1	0.351535271	0.046283714	0.081636956	0.095567918	0.112106776	0.171136452	0.081357131	0.045515273	0.153798219	0.021516792	-0.24404694	-0.233219709	0.081868648	0.231746682	0.151533175	0.039803372	-0.073668729	-0.121763123	-0.089711612	0.029144712	0.053926493
1	0.07586052	-0.189718391	0.049493349	0.132028554	0.206616002	0.080124738	-0.064039493	0.026708747	0.215737874	0.02006204	-0.43431716	-0.424265225	0.119992757	0.47176096	0.272691313	-0.113844118	-0.24527082	-0.232203284	-0.019817165	0.206426405	0.139751483
1	0.406865642	0.07204546	0.0256617	0.039591472	0.107267029	0.136063103	0.098169905	0.09067339	0.071274198	-0.068121461	-0.181413841	-0.114652177	0.096720268	0.179412838	0.109600349	0.001929329	-0.065761739	-0.091298849	-0.037905348	0.031858832	0.037097434
1	0.274858503	-0.079441588	-0.003830678	0.108698014	0.172929147	0.156664137	0.087893049	0.079941286	0.148800962	-0.044633167	-0.326794266	-0.230059823	0.132586786	0.318246065	0.202248641	0.005795037	-0.149503204	-0.178908078	-0.045113875	0.083719967	0.065930565
1	0.416022451	-0.022593541	0.080303767	0.222882262	0.33447463	0.188514844	-0.038757915	-0.110632816	0.068189364	0.059868927	-0.250727917	-0.370414978	0.066956843	0.350116495	0.201968858	-0.044534752	-0.242431195	-0.330621296	-0.060663327	0.26105522	0.255226698
1	0.248742976	-0.019371893	0.075657414	0.12129224	0.147235071	0.116640547	0.006830514	0.055765886	0.163773861	0.004654888	-0.309627036	-0.219519157	0.163876812	0.278994731	0.137675677	-0.027666726	-0.122289003	-0.116788128	0.016603086	0.084452235	0.014316081
1	0.385090667	-0.187682153	-0.050143924	0.052066064	0.341989958	0.353130016	0.031459893	-0.108488972	-0.000664046	-0.107163579	-0.293022729	-0.232216068	0.255241394	0.534310624	0.221748366	-0.23366307	-0.333363329	-0.260446099	0.082539602	0.361915988	0.249729841
1	0.634895336	-0.024124596	-0.138270561	-0.028362826	0.168483868	0.237333542	0.284337364	0.178687077	-0.100243445	-0.241542603	-0.325315287	-0.132322426	0.214826346	0.269504769	0.150685364	-0.075217386	-0.172427359	-0.142773974	-0.101301404	0.016774586	0.152031721
1	0.426861446	0.082525439	0.055491661	0.081432101	0.107679567	0.130787007	0.076803279	0.103885506	0.097598362	-0.023762627	-0.190841198	-0.161822421	0.05763643	0.189767995	0.142405782	0.013295408	-0.078668987	-0.103942116	-0.03491121	0.02181366	0.026509308
1	0.493417397	0.018606216	0.142533676	0.340776827	0.439392611	0.225481682	-0.082200873	-0.150272067	0.086445984	0.168528067	-0.156452776	-0.245634854	0.059022324	0.32313707	0.229784548	-0.052595038	-0.272939401	-0.310645695	-0.064484765	0.242749577	0.268968268
1	0.367502164	-0.038592399	-0.077752328	0.073989878	0.172601121	0.198507423	0.113923799	0.101755694	0.075557496	-0.077906766	-0.237572086	-0.180543635	0.135472873	0.275873957	0.178088734	-0.013067731	-0.14138897	-0.174248866	-0.051253823	0.086433412	0.072769689
1	0.427677865	0.005655901	-0.068012616	0.013816055	0.157049387	0.195444927	0.173675388	0.157143864	0.029688125	-0.11979894	-0.222053529	-0.143848716	0.063700779	0.209226219	0.18682714	0.020962281	-0.099803354	-0.16133645	-0.128870641	-0.035414108	0.056509816
1	0.215560794	-0.066609893	0.118771644	0.343612441	0.231313158	-0.058590749	-0.00721557	0.245824486	0.181109113	-0.137349032	-0.269238426	0.025680424	0.378412035	0.302042733	-0.085837152	-0.32670153	-0.164109512	0.138580961	0.211524142	0.099436706	-0.068418064
1	0.255951421	-0.039375578	0.123658084	0.296829109	0.220399377	-0.059160824	-0.127484201	0.12564929	0.128832795	-0.052806334	-0.204842698	-0.006610303	0.261858646	0.329841048	0.005630507	-0.260132253	-0.151803952	0.118786494	0.165850682	0.030859596	-0.067941839
1	0.160052537	-0.144839263	0.024254754	0.306650252	0.252848322	0.000615235	-0.056457968	0.15592992	0.092456459	-0.158367212	-0.201494182	0.059847218	0.311920575	0.333759667	-0.04768455	-0.36378215	-0.258187812	0.063311566	0.18077204	0.103028898	-0.076842626
1	0.189746792	-0.176852523	0.084417797	0.35971626	0.233502696	-0.015245985	-0.093873493	0.094474484	0.073690014	-0.121235424	-0.22358046	0.007500038	0.324172009	0.334655211	-0.081708537	-0.372211172	-0.231007033	0.075330909	0.118980038	0.035639065	-0.015291766
1	0.15721773	-0.197347109	0.021491008	0.349789331	0.290533959	0.052030991	0.029480103	0.153142625	0.080720015	-0.127558214	-0.178798255	0.13531577	0.394831348	0.234296264	-0.123149315	-0.318833901	-0.235376205	0.122666352	0.245824343	0.076996973	-0.077917198
1	0.217493509	-0.120691932	0.039542836	0.320340423	0.232810284	-0.036872242	-0.025046142	0.161108879	0.105668299	-0.09891588	-0.211375636	0.019673832	0.324796522	0.270374585	-0.076099335	-0.251631499	-0.135628595	0.113581126	0.14911234	0.04504055	-0.06665279
1	0.186151373	-0.104278914	0.110313325	0.359543717	0.240316366	0.000250681	-0.021572768	0.103022316	0.012273024	-0.162876305	-0.209396378	0.06484567	0.331709713	0.280686249	-0.072678666	-0.284976214	-0.182422434	0.121780407	0.243281578	0.060211199	-0.107691398
1	0.190290263	-0.050979984	0.126979113	0.354815759	0.27763348	-0.013551594	-0.0658188	0.181632291	0.092006564	-0.289722124	-0.310873376	0.063439886	0.293764721	0.270724267	-0.064840454	-0.358118396	-0.19799713	0.111833549	0.149073829	0.067898792	0.025663631
1	0.302321951	-0.049934603	0.130235856	0.272830492	0.152959622	-0.019196906	-0.020209767	0.178848555	0.045026315	-0.249838729	-0.252257122	0.099037096	0.359633595	0.277188667	-0.16898398	-0.373748413	-0.149408777	0.118091398	0.101313496	-0.005461513	0.04184317
1	0.199597244	-0.213575354	-0.034565879	0.239042576	0.23513169	0.083913476	0.08217617	0.127701653	-0.077267047	-0.258220526	-0.156937352	0.170306996	0.398544372	0.246424725	-0.177263133	-0.345132001	-0.151457988	0.103020567	0.142980489	0.091160548	-0.006747706
1	0.339049262	-0.001275597	0.075088057	0.298090844	0.190639023	0.022295365	0.049216383	0.17537968	-0.007750523	-0.252298055	-0.1988133	0.198647281	0.445917477	0.249543394	-0.161597917	-0.299406735	-0.121591687	0.108061629	0.124869951	-0.004888197	-0.040085958
1	0.288557953	-0.103315068	0.040814306	0.288768421	0.274986851	0.096798785	-0.048875553	0.006034478	-0.063002459	-0.186291283	-0.169554706	0.140305741	0.385878977	0.274367681	-0.162494062	-0.370084868	-0.203801367	0.128533777	0.197305505	0.108007887	-0.047697239
1	0.254203208	-0.023425977	0.139407151	0.300629656	0.155400257	-0.051744268	-0.061616231	0.13234398	0.071650583	-0.187996591	-0.274097766	0.024486544	0.35919435	0.316900594	-0.079286172	-0.282875275	-0.174391553	0.086991569	0.155597444	0.045681118	-0.026279065
1	0.232867027	-0.12315981	0.05184157	0.251865185	0.213494091	0.110496026	0.06358788	0.065907725	-0.068905661	-0.2304977	-0.22155845	0.174827381	0.447284858	0.206933576	-0.219120165	-0.405825148	-0.2142248	0.135462834	0.175999498	0.039491953	-0.017565351
1	0.238308012	-0.076910712	0.074127854	0.288283197	0.199955524	0.013964501	-0.020649791	0.228294066	0.092121792	-0.215206798	-0.193600231	0.078699456	0.354700537	0.273551177	-0.103452549	-0.302998992	-0.179728686	0.070291785	0.104724284	0.060486959	0.011451277
1	0.208968441	-0.045533369	0.125782189	0.217038631	0.115540706	0.011443202	0.068780704	0.217652187	0.040831774	-0.1873588	-0.185106029	0.146799229	0.418172	0.265400588	-0.069734738	-0.270090093	-0.140016966	0.079094126	0.085714549	-5.29E-05	0.005756368
1	0.356624581	-0.06759581	-0.006675268	0.228237382	0.184825525	0.117041961	0.014856275	0.132331969	-0.034385571	-0.251201316	-0.234047932	0.172923704	0.389619197	0.247203823	-0.220471045	-0.421479728	-0.203038764	0.07881991	0.101805025	0.049384396	0.069119021
1	0.499395461	0.539485503	0.526632421	-0.123440529	-0.070100682	0.397246087	0.153291087	-0.276372185	0.045853327	0.259226496	-0.151729624	-0.159139287	0.150307272	0.057739051	-0.111127127	0.061198311	0.141016655	-0.029687585	-0.008393674	0.131769303	0.021500447
1	0.549328355	0.60464506	0.534692784	-0.141050807	-0.082672028	0.354786273	0.037094479	-0.321226404	0.091540585	0.237944885	-0.136685509	-0.09773281	0.224151148	0.048489749	-0.145985237	-0.025063478	0.146637321	-0.021215291	-0.096927025	0.060364131	0.0106638
1	0.483155077	0.774572732	0.551650399	-0.218114231	-0.045547915	0.341343465	-0.007648531	-0.182265119	0.133756779	0.207937903	-0.063466984	-0.197516067	0.128562103	0.062079054	-0.198270112	0.02386654	0.204063302	-0.036628424	-0.03187228	0.173618454	0.022593065
1	0.48881344	0.521648168	0.533228782	-0.102275078	-0.079411888	0.392809837	0.068847187	-0.234253584	0.076066218	0.237929719	-0.086336353	-0.172401325	0.150903735	0.052078529	-0.17163326	-0.026456664	0.136055226	-0.039355872	-0.097020892	0.089409386	0.055384458
1	0.482164876	0.761219993	0.530720571	-0.16612831	-0.061047541	0.408900787	0.027514193	-0.268361773	0.103060822	0.268187892	-0.030613828	-0.146681177	0.158758988	0.134284621	-0.137094424	-0.014517001	0.190918059	-0.058603447	-0.034240936	0.107726619	0.03620251
0.985016509	0.377547004	1	0.585263582	-0.266840355	-0.080823018	0.411311139	0.080690762	-0.203988432	0.104600471	0.261649812	-0.016812997	-0.182523571	0.035724726	0.123433124	-0.086313179	-0.018008583	0.072877256	-0.001971933	-0.035109973	0.043487749	0.037366887
1	0.526131639	0.613019329	0.565689357	-0.162711205	-0.198454093	0.40349295	0.083641242	-0.323772718	0.156318165	0.309567353	-0.123990665	-0.236124194	0.130786435	0.078673887	-0.190192073	0.079523644	0.21593912	-0.060714951	-0.075678355	0.076269561	0.024542561
1	0.540794806	0.708207882	0.615919875	-0.124354573	-0.073593412	0.48036926	0.091838572	-0.312483059	0.150873132	0.28101478	-0.112749183	-0.134669611	0.215413477	0.092323592	-0.250231578	-0.043130347	0.132488923	-0.074711141	-0.099827249	0.068752821	0.043940194
1	0.556895739	0.609181934	0.540297606	-0.092143757	-0.025471454	0.350447118	0.071669415	-0.284353237	0.079358544	0.262202147	-0.111834111	-0.123918763	0.139689345	0.043432521	-0.130603006	0.074895802	0.143638844	-0.094125255	-0.05971377	0.114568745	0.001787228
1	0.599691627	0.641975226	0.453060981	-0.183010151	-0.077291265	0.424698365	0.083242799	-0.270321627	0.254186334	0.279196499	-0.1400522	-0.105466789	0.189649628	0.030390636	-0.186872715	0.025829446	0.117897639	-0.156727598	-0.086773568	0.082216669	-0.036669264
1	0.689666385	0.729251334	0.541920231	-0.09207741	-0.058815017	0.498420345	0.101393306	-0.179378045	0.209701045	0.278021634	-0.117678679	-0.105991538	0.272585921	0.044968522	-0.137861023	-0.001878528	0.10995833	-0.10337808	-0.092139284	0.11422232	0.021379148
1	0.621482291	0.625203411	0.539002831	-0.052412515	-0.017547731	0.386954481	0.02383474	-0.275918836	0.112413649	0.222316492	-0.134841576	-0.12186728	0.136468761	-0.006647159	-0.129064588	0.033169079	0.047672921	-0.100790984	0.011071993	0.13776601	0.005774348
1	0.662795903	0.702150257	0.571438307	-0.176960982	-0.036781705	0.41525932	0.106432802	-0.196080974	0.145707845	0.200459273	-0.199705968	-0.089126931	0.206938029	-0.032562226	-0.216601067	0.049109971	0.098791096	-0.171081096	-0.115186589	0.064005371	-0.025050802
1	0.5477793	0.628430224	0.505341346	-0.199143822	-0.026277035	0.377676851	0.107285555	-0.191238097	0.099891555	0.240636587	-0.082546646	-0.087551503	0.188244443	0.008971025	-0.13626707	0.046281499	0.037437852	-0.096345734	-0.074626226	0.111016954	0.006305173
1	0.689594395	0.722021559	0.630172313	-0.152105497	-0.041229256	0.404513345	-0.022015811	-0.310620099	0.106309135	0.254745784	-0.194246933	-0.047256808	0.328435262	0.01041039	-0.141142401	0.156997011	0.180571431	-0.100927192	-0.007449762	0.080382098	-0.027352998
1	0.608907966	0.672645463	0.526883703	-0.145449183	-0.032006289	0.419747317	0.133898855	-0.267825257	0.108187804	0.240292636	-0.166760029	-0.080584514	0.202448477	-0.026915063	-0.123267228	0.101689942	0.120470831	-0.046098856	0.03336045	0.120201974	-0.043247989
1	0.594896895	0.613317874	0.568648972	-0.18146522	-0.061482856	0.472162635	0.082388765	-0.186336935	0.157299899	0.247315496	-0.204483143	-0.0868068	0.210746742	0.000465568	-0.182003731	0.068412493	0.099183127	-0.164188364	0.001918845	0.120302414	-0.022504812
1	0.553345536	0.672577231	0.630080096	-0.220082147	-0.137753286	0.402068708	0.012762245	-0.323186666	0.132364887	0.261124342	-0.157993987	-0.119116726	0.220284879	0.049873922	-0.125287021	0.018161753	0.120755893	-0.046013626	0.031932069	0.115503719	0.002776951
1	0.57556146	0.632679594	0.565127164	-0.122271488	-0.009789451	0.394911878	0.056115641	-0.253663388	0.148958798	0.127293668	-0.252569377	-0.114933836	0.130789343	0.000554209	-0.116356442	0.107999492	0.159853304	-0.086129529	0.008019572	0.096752392	-0.011442008
1	0.601145094	0.572088156	0.470945051	-0.112055439	-0.022905535	0.365011598	0.074050245	-0.238149181	0.091434839	0.156136887	-0.141468357	-0.053997978	0.19032222	0.008388352	-0.126188585	0.057312583	0.05730239	-0.12462518	-0.017639002	0.139438161	-0.034400586
1	0.604258851	0.641614729	0.587330185	-0.146471445	-0.040150574	0.412718806	0.000545981	-0.286003405	0.126362663	0.250047881	-0.15901409	-0.101171208	0.206415332	0.049172517	-0.127756288	0.083289677	0.140908024	-0.072208303	0.05017921	0.113338179	0.030039888
1	0.64258795	0.66911756	0.55860784	-0.122929544	-0.103457266	0.46023375	0.098023815	-0.25639272	0.185090654	0.310524511	-0.074871823	-0.105705788	0.247759409	0.089335771	-0.089030025	0.111771879	0.176428916	-0.009429542	-0.016465715	0.106628571	0.062686018
1	0.568088566	0.610012628	0.594314139	-0.106722322	-0.021537366	0.41837417	0.093583962	-0.294957493	0.082014718	0.19044298	-0.224905267	-0.148167471	0.18465751	0.000357799	-0.144185018	0.067028011	0.146829462	-0.065861349	-0.099283793	0.032839022	-0.037306412
1	0.620817991	0.59678429	0.485566683	-0.182081426	-0.058773798	0.41770258	0.093038654	-0.22519709	0.10891812	0.180021728	-0.184896131	-0.086125217	0.191008169	-0.007079526	-0.154294637	0.08717585	0.056387929	-0.073064421	-0.014498743	0.093081553	-0.010678517
1	0.568088987	0.598501571	0.467904438	-0.153314076	0.034566122	0.398665686	0.07582271	-0.247426778	0.221010362	0.235871421	-0.138053562	-0.015234669	0.264108802	0.036390829	-0.124548233	0.1383432	0.14888518	-0.084452517	-0.068667162	0.042780232	0.002487622
1	0.570229346	0.70563826	0.563798134	-0.222779953	-0.099329013	0.348045039	-0.015941094	-0.40153334	0.107440805	0.279013372	-0.133079062	-0.09688314	0.090069092	-0.00756295	-0.158154971	0.036249321	0.187900731	-0.063562	0.050550098	0.135900047	-0.046352493
1	0.56220581	0.599526055	0.574523561	-0.214111042	-0.139792068	0.527158546	0.0831269	-0.340468692	0.07983259	0.265634486	-0.087780852	-0.204427304	0.177470404	0.075538063	-0.17343973	0.095733471	0.14419186	-0.015475659	-0.042724105	0.080417478	-0.001305151
1	0.560953815	0.563507102	0.564974421	-0.156245583	-0.090552518	0.444712848	0.110427252	-0.230410451	0.169904365	0.245894344	-0.179661579	-0.172441188	0.179377176	0.010701132	-0.172518898	0.08091386	0.087474992	-0.159477448	-0.058481116	0.115101848	0.000662493
1	0.614279715	0.682098562	0.61104506	-0.100626497	-0.051027826	0.481686441	0.080515319	-0.240213366	0.161214962	0.269307063	-0.121316646	-0.173040982	0.192947744	0.010219361	-0.161456327	0.039613038	0.114713286	-0.054485112	-0.027647205	0.076171074	-0.026591271
1	0.54123365	0.519276119	0.441711789	-0.146024404	-0.112038127	0.301904073	0.024853885	-0.267632578	0.081288753	0.155915041	-0.145543665	-0.06965923	0.143941735	0.007658231	-0.128931518	0.038669927	0.0654592	-0.049597446	0.032960772	0.083830834	-0.037773815
1	0.658435825	0.804517264	0.586119316	-0.203999554	-0.024996132	0.461335512	-0.003992146	-0.375959983	0.161583915	0.158032069	-0.145453813	-0.056898872	0.190871808	0.038895244	-0.119473351	0.108903513	0.035079959	-0.090440329	0.027711644	0.03693549	-0.045480815
1	0.603235255	0.645297454	0.600338983	-0.151080202	-0.067342849	0.359080076	0.055332604	-0.287473711	0.159764723	0.246443604	-0.177760546	-0.120286973	0.13167617	-0.027504983	-0.170868237	0.042849975	0.086227821	-0.074130608	0.039428386	0.076001882	-0.070465292
1	0.583273468	0.64539346	0.619075124	-0.102814208	-0.040419672	0.492979047	0.132436153	-0.284128561	0.148618691	0.269324577	-0.167074697	-0.145894469	0.117421461	-0.004647505	-0.115059542	0.010454142	0.075852613	-0.098337868	0.003022165	0.062180106	-0.08262522
1	0.603183236	0.582659784	0.545139244	-0.130698776	-0.00860375	0.414063961	0.060286828	-0.245134322	0.148539009	0.184387063	-0.186300095	-0.111177809	0.148626977	0.04298378	-0.088763786	0.066496282	0.090521287	-0.12598777	0.020015029	0.118115349	-0.005770982
1	0.611661799	0.623435313	0.435339272	-0.149787795	-0.056172722	0.284498787	-0.02736867	-0.253056382	0.189023284	0.251172905	-0.163143977	-0.057332621	0.191544878	0.042603386	-0.1380468	0.093431557	0.110126864	-0.07095991	0.012921609	0.084340953	-0.000694621
1	0.661030652	0.760537762	0.661578793	-0.249669237	-0.034947004	0.412416764	0.015286303	-0.274274599	0.253139123	0.308107313	-0.104082619	-0.039091641	0.285482242	0.077704448	-0.147283044	0.074831077	0.111458487	-0.115047886	-0.01422307	0.167289554	-0.076203715
1	0.54979604	0.511003745	0.562033819	-0.118868885	-0.027003872	0.435663407	0.080295168	-0.224900781	0.093460051	0.151775785	-0.195271266	-0.170503279	0.138109247	0.028300972	-0.14242173	0.078286496	0.09539833	-0.09872998	-0.071793022	0.015331757	0.009940492
1	0.603744032	0.594098503	0.480435009	-0.192468262	-0.010620024	0.383167587	0.041998611	-0.272941437	0.110794176	0.237447121	-0.097418455	-0.028831437	0.215005351	0.068297466	-0.075340835	0.079176432	0.054138569	-0.116848852	-0.044576744	0.036772895	0.022927409
1	0.558954615	0.662863171	0.618933635	-0.113113307	-0.029691618	0.419577661	0.07185283	-0.236778311	0.119112051	0.116172168	-0.145217297	-0.06998638	0.158199847	0.004508498	-0.141412371	0.066253436	0.084331021	-0.02730783	0.040729908	0.098198733	-0.018026254
1	0.609044484	0.698087154	0.611506733	-0.073032784	-0.032666578	0.351661676	0.024152758	-0.261226558	0.189700724	0.253552936	-0.142632035	-0.089027547	0.220050169	0.069842708	-0.137300534	0.019336839	0.112244242	-0.128721648	-0.020611775	0.142710391	-0.022536448
1	0.651236696	0.673548228	0.585868132	-0.197148667	-0.051556917	0.409180261	-0.020261121	-0.310625503	0.099973496	0.181462376	-0.194047385	-0.110428791	0.163554436	0.030501103	-0.140674778	0.085027956	0.060347256	-0.134561526	-0.035903408	0.028017141	-0.070668334
1	0.676758154	0.677117009	0.544766738	-0.107709112	-0.014415532	0.391739691	0.016294498	-0.282928745	0.172918469	0.22373	-0.103693663	-0.032367283	0.166806651	-0.000798263	-0.193909086	0.031728987	0.051855429	-0.132689271	0.017381421	0.114250372	-0.043015551
1	0.6572991	0.675283374	0.54781311	-0.160638801	-0.035131123	0.37931105	0.015540693	-0.222983953	0.23250117	0.289224822	-0.143080698	-0.029812098	0.308086453	0.004493186	-0.13382747	0.125249399	0.16039342	-0.022772988	0.052624197	0.130754955	-0.013599095
1	0.62513586	0.687237193	0.58301266	-0.13796851	-0.079317902	0.428873153	0.093344533	-0.290215208	0.115262111	0.161190949	-0.117199786	-0.056586805	0.154197058	-0.013495493	-0.17350688	0.052333306	0.1272974	-0.029843456	0.031279432	0.061857821	0.020854914
1	0.678819467	0.662143417	0.577362379	-0.208780884	-0.097501462	0.465537881	0.029693279	-0.327059544	0.083457194	0.132387869	-0.150302502	-0.119912334	0.133195658	-0.032588552	-0.167697821	0.110796597	0.104283192	-0.081625823	-0.008364746	0.098108571	0.009555408
1	0.592092518	0.582544007	0.570497942	-0.124844758	-0.013181049	0.424990937	0.07126044	-0.327812799	0.053558615	0.245871239	-0.095859201	-0.098687192	0.194742855	0.052982666	-0.162296357	0.076816807	0.145509921	-0.075147576	-0.011456455	0.086568321	-0.049150034
1	0.668390138	0.730198183	0.580967616	-0.162740947	-0.08193032	0.432132035	0.032331428	-0.255920432	0.185828634	0.27441443	-0.057278393	-0.05182477	0.216702806	0.085593696	-0.077684788	0.044805514	0.058033611	-0.117957361	-0.023451559	0.061706562	-0.061028608
1	0.609988817	0.58340891	0.509726048	-0.202647077	-0.047254109	0.402648284	0.10177462	-0.293660525	0.092051602	0.25095308	-0.165276298	-0.088038009	0.252670799	0.156005911	-0.078953212	0.045888257	0.138115173	-0.007333806	0.025529395	0.091207674	-0.046041865
1	0.665272043	0.664969049	0.565452458	-0.198340463	-0.037236053	0.361706598	0.034594155	-0.251391927	0.164375941	0.261802334	-0.196850797	-0.087088471	0.179731808	-0.019236378	-0.193518475	0.09707129	0.181396493	-0.142626365	0.019860727	0.093510468	-0.030941622
1	0.605602788	0.692555589	0.561453403	-0.253029918	-0.081033374	0.377864703	0.050527519	-0.23123442	0.175285902	0.168675811	-0.127315002	-0.01469838	0.240738788	0.006106151	-0.094989124	0.123595636	0.139214694	-0.078317825	0.035261808	0.1379947	-0.041201851
1	0.522009382	0.624715543	0.509909495	-0.187198098	-0.026620014	0.363353099	0.045079791	-0.302536765	0.113051206	0.205783631	-0.166557332	-0.119540578	0.158913802	0.032174647	-0.082822441	0.0769918	0.058976204	-0.084633617	0.036024576	0.06535286	-0.07504785
1	0.598923356	0.63727015	0.513753531	-0.181121058	0.00847299	0.480602401	0.064893254	-0.214585911	0.265834405	0.289945787	-0.137265432	-0.006502964	0.233171265	0.038390718	-0.109806367	0.088744968	0.060868272	-0.124117014	0.019131998	0.124973297	-0.007774312
1	0.647936107	0.607569154	0.486978099	-0.160653192	-0.063611897	0.357919611	0.074422357	-0.258286378	0.208425187	0.200500783	-0.136884076	-0.079074323	0.210508964	0.058719406	-0.155716981	0.038267646	0.129516025	-0.112458793	-0.021472486	0.113867117	-0.009403613
1	0.56468241	0.528806899	0.419972072	-0.152982085	-0.029572892	0.363429756	0.048619555	-0.215147544	0.145882592	0.208099852	-0.16636236	-0.089288055	0.15764539	0.043855659	-0.084488399	0.066396419	0.07412201	-0.099633648	-0.070171979	0.025652553	-0.109226519
1	0.58820148	0.664302079	0.515565845	-0.088427727	0.093941029	0.42494029	0.14429936	-0.253907191	0.136494289	0.248982243	-0.184646218	-0.06591394	0.23172341	-0.03176439	-0.184918925	0.069453367	0.071229496	-0.196848908	-0.109855186	0.022430123	-0.034450682
1	0.529265105	0.589317323	0.544872885	-0.231605456	-0.103693122	0.520960051	0.08068105	-0.254245152	0.234947404	0.254761496	-0.127704515	-0.034355823	0.209783175	0.01535004	-0.187643853	0.018976252	0.037561885	-0.088447731	0.055572578	0.034834483	-0.073836423
1	0.618774245	0.674924585	0.56454721	-0.187267524	-0.028974398	0.509546669	0.086251951	-0.266584573	0.180333855	0.23753407	-0.133148918	-0.076201636	0.139511864	0.024253055	-0.075820107	0.059986194	0.029501054	-0.030409342	0.024514755	0.097356954	-0.075564028
1	0.55193672	0.629797078	0.524643426	-0.191057886	-0.013573478	0.433119715	0.110857062	-0.212958032	0.168208282	0.206726607	-0.126649136	-0.111840025	0.175544069	0.025350274	-0.115196644	0.051352641	0.090897639	-0.049109284	-0.008637917	0.094808931	-0.058119844
1	0.53975418	0.561839753	0.485819705	-0.146177622	0.004777753	0.339328581	0.059313336	-0.189063368	0.128726426	0.185210014	-0.141274928	-0.096946977	0.149195742	0.084024033	-0.074694003	0.100695972	0.116133968	-0.030100471	0.015456853	0.112998703	0.006357091
1	0.549290091	0.590805031	0.50277822	-0.194483441	-0.097109668	0.359806457	0.06939859	-0.257892218	0.126333947	0.190600768	-0.180725503	-0.122532493	0.162876169	0.005115808	-0.057431369	0.050064676	0.003010198	-0.071560107	0.028541138	0.0984613	-0.072706222
1	0.65569235	0.700776489	0.589536424	-0.158744388	-0.048310409	0.443466655	0.087444618	-0.326012177	0.16653187	0.23328236	-0.162994712	-0.091639976	0.195652326	0.004017546	-0.095223834	0.169622612	0.133316999	-0.052795424	-0.002736092	0.106609441	-0.012949374
1	0.632271569	0.583785559	0.500228741	-0.148962134	-0.047856686	0.323603163	0.043484508	-0.264241521	0.12525913	0.243478902	-0.086534178	-0.073291295	0.199802293	0.063215491	-0.117346826	0.036588114	0.092186418	-0.027638372	-0.029036427	0.075680469	-0.058363887
1	0.671928278	0.700186682	0.629892766	-0.115706532	-0.054835861	0.471121204	0.061529649	-0.266651283	0.18146863	0.254955041	-0.131732714	-0.103095752	0.264542289	0.123459077	-0.041979878	0.11897097	0.144779839	-0.097586303	-0.039251947	0.09877318	-0.050237436
1	0.647782951	0.695816334	0.575207456	-0.13933194	-0.065488411	0.410144323	0.039982282	-0.210376492	0.211507372	0.168950459	-0.178128341	-0.12610528	0.122023481	-0.014080774	-0.12426469	0.078627936	0.052868104	-0.052335258	0.001677536	0.089012202	0.002090021
1	0.675086059	0.760598104	0.595568435	-0.120323446	-0.082668191	0.425594359	0.04820659	-0.277740922	0.120096276	0.089670639	-0.196001235	-0.103634307	0.153622415	0.073649499	-0.110071588	0.053919998	0.05790067	-0.053057392	0.004813629	0.082562804	0.009057995
1	0.623578082	0.62731293	0.62771305	-0.063181709	0.028487214	0.4913463	0.075650782	-0.291481137	0.113275771	0.184371579	-0.214597803	-0.04197707	0.272452485	0.06835862	-0.091217437	0.066756691	0.081469646	-0.106866705	0.040992227	0.118882119	0.003024095
1	0.528400221	0.561159763	0.518015973	-0.208731266	-0.065068734	0.434040298	0.016864211	-0.269049811	0.113951788	0.168347304	-0.144414226	-0.082046577	0.135314612	-0.055210086	-0.221059475	0.026870526	0.049839425	-0.104456271	-0.034077079	0.067362097	-0.082279955
1	0.592463412	0.594306348	0.614233716	-0.062790209	-0.002779284	0.406547627	0.042051927	-0.290214159	0.121748263	0.263441833	-0.111535855	-0.097734249	0.18644063	0.035632572	-0.163825144	0.062932973	0.034033885	-0.090152533	-0.02922055	0.156979546	0.051274234
1	0.715955883	0.785943999	0.589985889	-0.270574417	-0.113980113	0.390652355	0.001065186	-0.313743236	0.179740506	0.299454553	-0.119581772	-0.1024408	0.176438612	-0.007314246	-0.211139418	0.061797684	0.137306641	-0.086470889	-0.033771324	0.059803838	-0.029501672
1	0.60620588	0.629070633	0.547502508	-0.249338744	-0.10498752	0.480597513	0.121654461	-0.29937776	0.235947932	0.375608587	-0.121764772	-0.088526847	0.216715526	0.055076454	-0.156952125	0.017273528	0.071038359	-0.039995501	0.045841399	0.103336168	0.014338482
1	0.534882192	0.617824738	0.546434829	-0.170693212	0.052729508	0.434434864	0.062501146	-0.258634177	0.184673635	0.245265314	-0.186947951	-0.039730812	0.29549113	0.044838763	-0.187426251	0.066532214	0.165924081	-0.005531888	0.030765953	0.080721979	-0.029077143
1	0.650859726	0.736798621	0.621185084	-0.18986151	-0.109209534	0.498195846	0.088547976	-0.384275047	0.058725934	0.313214963	-0.055686312	-0.089381929	0.298110786	0.106935135	-0.094141728	0.150570727	0.228380835	-0.009684839	0.028503576	0.112987384	-0.051954949
1	0.545228533	0.603197863	0.533603337	-0.160986346	-0.105968444	0.407973948	0.128611547	-0.220269317	0.123654432	0.245410375	-0.122424716	-0.16700633	0.214396871	0.096408099	-0.147125776	0.021669469	0.136925579	-0.046798225	-0.095415405	0.063378824	0.011196536
1	0.569287254	0.674899469	0.697599556	-0.05988237	-0.126920619	0.412693961	0.193376275	-0.263329679	0.083965371	0.304327724	-0.150263405	-0.200776274	0.075692675	0.04366341	-0.141589748	-0.021906914	0.142680952	-0.015187103	-0.04821933	0.067355361	0.010252228
1	0.550342465	0.573417927	0.535468782	-0.128665554	-0.070175784	0.41688477	0.157721002	-0.234259292	0.064151691	0.245330209	-0.117641286	-0.197639724	0.157161934	0.087609355	-0.136262903	-0.027534061	0.10334575	0.012726499	-0.048325434	0.047837693	0.047401382
1	0.525869697	0.684236332	0.543949981	-0.144999704	0.046552995	0.385128352	0.094273103	-0.179893223	0.070426049	0.273334059	-0.107228089	-0.113040902	0.180557839	0.088717366	-0.133432457	0.034547019	0.092458936	-0.00376942	-0.094175513	0.009615318	0.084430357
1	0.531303831	0.527801404	0.507400064	-0.154814793	-0.120137859	0.369775652	0.11560534	-0.240303452	0.061767998	0.291649987	-0.08182972	-0.131965746	0.174561826	0.135444402	-0.110927748	-0.026663114	0.136800696	-0.028606047	-0.065761181	-0.003877275	0.054356301
1	0.625779029	0.553070565	0.57683113	-0.19828479	-0.112200926	0.340129712	0.024657964	-0.209095984	0.047288562	0.262211283	-0.154204117	-0.11085971	0.158099248	0.098742321	-0.162286473	0.033282536	0.091166672	-0.093658516	-0.128738739	0.058365804	0.030077455
1	0.683330888	0.729137074	0.644156975	-0.032591713	0.041196252	0.483182423	0.115420298	-0.223053013	0.196530166	0.264633009	-0.199556069	-0.180446624	0.175913601	0.110386634	-0.155445389	0.015320806	0.216577387	0.030815532	-0.02503148	0.139689612	0.006444481
1	0.515391398	0.599272951	0.47825368	-0.173281323	-0.046631081	0.395117158	0.10544981	-0.287209445	0.121021972	0.322504319	-0.065595131	-0.164586363	0.138725982	0.043099687	-0.227514069	-0.005673124	0.057663571	-0.121412996	-0.033205589	0.095497519	-0.02494719
1	0.544126098	0.722235587	0.550933349	-0.23712537	-0.06849815	0.484347195	0.066803045	-0.280721942	0.200240096	0.244721956	-0.092824074	-0.068823613	0.142696577	0.104234679	-0.120411682	0.057723082	0.102914616	-0.106612686	-0.077817556	0.060502077	-0.003206543
1	0.618968475	0.655209928	0.576486566	-0.147352089	-0.075480078	0.409182562	0.071630858	-0.294785642	0.167164526	0.197246975	-0.218814579	-0.092579887	0.269085916	0.101299802	-0.188176484	0.083574651	0.193318083	-0.125223924	-0.083390253	0.144136517	0.050532904
1	0.545742505	0.717485469	0.4636145	-0.205845712	0.012071978	0.400154828	0.012867326	-0.356381468	0.150168782	0.289700615	-0.160304278	-0.111220279	0.232018322	0.150700845	-0.168714486	0.096030323	0.2194223	-0.039321268	-0.060628322	0.065025696	0.004047333
1	0.53205314	0.642343846	0.499829084	-0.141574686	-0.07258158	0.416802885	0.050320436	-0.291181519	0.307553768	0.278904399	-0.197602227	-0.045546807	0.252796677	0.062004938	-0.176222032	0.118498526	0.221159382	-0.086882477	-0.078397652	0.082849531	0.039333328
1	0.543932132	0.542504623	0.435186332	-0.132225163	-0.02434726	0.407158997	0.084957192	-0.218473508	0.211560988	0.246681918	-0.224030153	-0.114860446	0.204743022	-0.011902273	-0.234095264	0.031804556	0.117963852	-0.16023454	-0.077615601	0.115349712	-0.012692914
1	0.57177852	0.719843821	0.61951439	-0.193881458	-0.034541973	0.464621872	-0.02678316	-0.392876046	0.141343625	0.292322732	-0.156896724	-0.078777209	0.27959376	0.086717515	-0.211150914	0.038497044	0.148806653	-0.114650525	-0.097486544	0.126039595	0.076247111
1	0.522074098	0.630368755	0.634025285	-0.161249748	-0.040896718	0.483125101	0.05197246	-0.368198129	0.14274712	0.300267391	-0.20448884	-0.214307584	0.186570661	0.030236223	-0.224530885	0.049784031	0.148959174	-0.066068683	-0.069135559	0.094095084	0.037868054
1	0.53773587	0.59525899	0.511203997	-0.174486572	-0.059201271	0.410438642	0.114805237	-0.244764814	0.101445011	0.274398822	-0.163094596	-0.120396087	0.228621471	0.070122104	-0.189633925	0.011952714	0.137642691	-0.096341032	-0.063020887	0.067385442	0.01258241
1	0.568713077	0.607337082	0.542483889	-0.159646246	-0.077522388	0.365818511	0.024421349	-0.265034257	0.11712442	0.237156601	-0.111600838	-0.135699309	0.156098961	0.050860216	-0.168234249	0.046455636	0.166020949	-0.020822757	-0.087656747	0.089327633	0.030698548
1	0.518296437	0.646226365	0.560729688	-0.148527563	-0.025500794	0.422763805	0.036585452	-0.362631551	0.067475206	0.194839569	-0.197168436	-0.124423334	0.209121522	0.065826171	-0.144327992	0.068476202	0.139825956	-0.087970579	-0.087031904	0.044813624	0.006751826
1	0.508669415	0.595474628	0.557147822	-0.172727649	-0.037165614	0.409145102	0.066117358	-0.255125404	0.1927818	0.288184788	-0.138826771	-0.122851823	0.208085944	0.050035799	-0.208564334	0.034941433	0.125580118	-0.060986714	-0.067592475	0.060184802	0.042053235
1	0.489274794	0.60021768	0.56552821	-0.116174107	-0.013077455	0.393010165	0.069403145	-0.227818977	0.164096757	0.289655507	-0.082138449	-0.10153107	0.228830665	0.087470282	-0.133791095	0.043645067	0.15006812	-0.037752716	-0.040902204	0.061708855	-0.005870199
1	0.518023647	0.666759752	0.556458082	-0.219730353	-0.103480759	0.359988691	0.000542039	-0.33936634	0.131569435	0.307351005	-0.1977476	-0.189353799	0.17392815	-0.015404513	-0.237449549	-0.000547099	0.144796842	-0.118098188	-0.077529223	0.078134022	-0.016717685
1	0.536101195	0.580806016	0.514680859	-0.120592592	-0.055204379	0.379561144	0.073913637	-0.227183932	0.189241729	0.321926122	-0.104057275	-0.078464333	0.223481457	0.040771873	-0.184710198	0.020982877	0.167588884	-0.040932736	-0.039887592	0.102176486	0.01639284
1	0.619824319	0.686698376	0.572528368	-0.188414808	-0.101377392	0.418964009	0.039862096	-0.358025448	0.069000743	0.220113372	-0.159329284	-0.160800573	0.270554357	0.075461877	-0.146161176	0.081046959	0.145950043	-0.093475819	-0.090429965	0.054145653	-0.044515141
1	0.442374734	0.637895941	0.559004987	-0.159632416	-0.059749705	0.426178431	0.099508743	-0.274267953	0.160728264	0.192096097	-0.159084015	-0.125429121	0.165343146	0.076403516	-0.144562625	0.021079757	0.137676864	-0.040141697	0.030327266	0.050857135	-0.084913715
1	0.616843751	0.620216037	0.503638381	-0.210550321	-0.031440431	0.405386777	0.056181015	-0.263586789	0.114065041	0.167189735	-0.179612132	-0.121235833	0.131818263	-0.036803971	-0.178672926	0.087034457	0.201843359	-0.033748786	-0.026953693	0.10960251	0.037192652
1	0.592459905	0.714310815	0.547956206	-0.176111655	-0.079089521	0.45470379	0.154758239	-0.229571849	0.172720624	0.251410595	-0.100949157	-0.071981671	0.204313731	0.017386762	-0.157663921	0.076051206	0.120476643	-0.073641257	0.005509339	0.123020763	-0.004550735
1	0.53191579	0.67372248	0.542549135	-0.245217376	-0.100031306	0.480295046	0.095905873	-0.30223479	0.18633875	0.266306192	-0.192129604	-0.143324091	0.245939559	0.05873481	-0.263408508	-0.00458099	0.149243774	-0.052931469	0.006267507	0.143812964	-0.017301452
1	0.473254605	0.520430738	0.5242641	-0.092071337	-0.084950718	0.460477213	0.109356865	-0.291419719	0.147776266	0.26119758	-0.12573041	-0.192218047	0.180802731	0.112299044	-0.18895215	-0.02646202	0.098378644	-0.036845678	-0.110257198	0.080697071	0.067658838
1	0.492425036	0.550200279	0.474945392	-0.14534931	-0.078127362	0.443047266	0.114855404	-0.296397258	0.132217605	0.237364943	-0.118957517	-0.161300341	0.131417307	0.06730054	-0.191544549	-0.018631021	0.121773692	-0.049841905	-0.079642077	0.062296475	0.062330618
1	0.50352554	0.666002882	0.589487655	-0.18468273	-0.088785624	0.472955118	0.118121469	-0.345258429	0.065726206	0.275162831	-0.151555792	-0.221483865	0.175903819	0.065527975	-0.17325882	-0.027149822	0.139386013	-0.027585505	-0.028322912	0.094994608	0.042260235
1	0.498109511	0.616139465	0.590097938	-0.176366527	-0.073601104	0.448452278	0.085734291	-0.331341444	0.133464115	0.290093454	-0.155329892	-0.105647596	0.287380964	0.100674567	-0.184701357	0.018755627	0.110264535	-0.053235771	-0.019197594	0.091481743	0.043478029
1	0.319387598	0.897643724	0.537114793	-0.367405291	0.033144979	0.390046592	0.051305933	-0.191471327	0.066011744	0.181918109	0.019572794	-0.056572644	0.119211529	0.156735678	-0.034748365	0.015709851	0.01525753	-0.055270327	0.026203514	0.01554651	-0.094197265
1	0.476025831	0.607797647	0.534561235	-0.128567134	-0.048605253	0.375131805	0.086813457	-0.229894675	0.146595537	0.242472281	-0.103425851	-0.088058159	0.182369104	0.011176118	-0.147455977	0.045734137	0.095428985	-0.069876297	-0.026363288	0.107174389	0.002994005
1	0.493922767	0.626276403	0.471978537	-0.107196996	-0.044825444	0.457254493	0.105226009	-0.299355064	0.235704834	0.23977129	-0.163769044	-0.093595298	0.197253905	0.009837854	-0.160945599	0.127376737	0.119428634	-0.116318658	-0.025680862	0.103731804	0.005817278
1	0.522091195	0.623455841	0.587099626	-0.211003219	-0.086561021	0.450598724	0.07318026	-0.300835889	0.146368612	0.326751223	-0.135788011	-0.225763258	0.146934953	0.008648146	-0.189485276	0.016127254	0.096606667	-0.07254602	-0.063734431	0.075530137	0.022015903
1	0.476034075	0.601095296	0.506705773	-0.18388165	-0.053508137	0.473278442	0.166282236	-0.177566843	0.208056482	0.332455205	-0.096231799	-0.193532037	0.168678261	0.135507768	-0.100492254	0.04016518	0.139929894	0.000629772	-0.037539029	0.03072751	0.041943373
1	0.508162787	0.583975428	0.470341311	-0.266573523	-0.083272126	0.460307959	0.122619031	-0.252633363	0.126016775	0.249896191	-0.111125874	-0.150432254	0.163781357	0.089989555	-0.164986138	0.049102837	0.165186458	-0.030502213	-0.044584702	0.063756022	0.03503712
1	0.630343441	0.588628506	0.498684221	-0.223160596	-0.037134139	0.416455703	0.118245963	-0.199483702	0.142348167	0.299555452	-0.099536458	-0.163346008	0.175125675	0.063920819	-0.175735604	-0.03166216	0.152684963	-0.034114465	-0.111507218	0.068632072	0.099483848
1	0.528598663	0.561750809	0.578519402	-0.158895745	-0.135198092	0.32727118	0.034952171	-0.335178012	0.070744758	0.225896031	-0.072253099	-0.105330786	0.209851691	0.076284503	-0.160117452	-0.012132661	0.114795473	-0.13405137	-0.150115398	0.02580477	0.079694446
1	0.626619318	0.651176128	0.556643872	-0.149167358	-0.099186402	0.426468982	0.09604057	-0.342386053	0.07812679	0.212781136	-0.18778848	-0.18354622	0.184838122	0.099753914	-0.10810318	-0.013185165	0.096843645	-0.081342141	-0.110738407	-0.00317378	-0.011107193
1	0.580616779	0.653739861	0.669105646	-0.133450688	-0.081332706	0.497086248	0.191514012	-0.298785222	0.063557904	0.25186669	-0.167974657	-0.174688047	0.256051272	0.162174301	-0.148025532	-0.021303492	0.122840899	-0.037884383	-0.129501246	0.044224279	0.061704409
1	0.572587342	0.539282197	0.476909437	-0.24316633	-0.10899579	0.344170674	0.07221575	-0.265661713	0.077324508	0.225315493	-0.095811781	-0.116098693	0.144826887	0.082353356	-0.152214639	0.023731523	0.116427877	-0.101515211	-0.124684618	0.04635611	0.067601074
1	0.502611992	0.653868002	0.542539275	-0.23935548	-0.129485375	0.407512109	0.074992256	-0.328622743	0.102238432	0.243538125	-0.196616674	-0.129843676	0.163595063	0.065553356	-0.094924924	0.018018656	0.097562998	-0.047967907	-0.046515428	-0.016702342	0.018651447
1	0.470145561	0.503076282	0.470482346	-0.128909138	0.024304133	0.356250405	0.05217923	-0.228890241	0.183033338	0.272235539	-0.147561345	-0.062846861	0.244680206	0.023409425	-0.191856929	0.054741908	0.117248158	-0.079091814	-0.016880834	0.061807451	-0.016828796
1	0.482277156	0.678046835	0.648136186	-0.091280523	0.011991394	0.493675583	0.139139616	-0.238409864	0.16527988	0.278096329	-0.177154061	-0.166506865	0.174055712	0.07556955	-0.135405049	0.00100737	0.129377662	-0.020925642	-0.032386844	0.031041976	-0.012940342
1	0.528882861	0.639534653	0.537900514	-0.1833481	-0.030306696	0.420989439	0.050978872	-0.21374259	0.168393911	0.185596549	-0.177183013	-0.078416578	0.238815635	0.049093676	-0.122255015	0.08098418	0.099351388	-0.077436098	-0.075824059	0.089477148	0.019505854
1	0.619823508	0.629034819	0.638207084	-0.19932616	-0.04450026	0.537331124	0.103180732	-0.342817441	0.178759729	0.414819618	-0.14765904	-0.116401913	0.279556394	0.173521401	-0.13689343	0.020303757	0.122694109	-0.041596666	0.103602821	0.170816175	-0.01684013
1	0.536768592	0.567899254	0.527404002	-0.145212127	-0.070822912	0.395728126	-0.003122838	-0.289558063	0.164059389	0.232611863	-0.145086758	-0.06780421	0.180491395	-0.025785433	-0.136367277	0.081056141	0.087179112	-0.100577619	-0.026648031	0.067887693	0.003875913
1	0.534090076	0.701516574	0.577062393	-0.119246522	-0.02639867	0.43260554	0.036776737	-0.306759108	0.141244471	0.137519675	-0.231170324	-0.088174798	0.176685632	-0.001277618	-0.158539541	0.052612868	0.082897653	-0.100509144	-0.023233722	0.078870964	-0.004000383
1	0.554072257	0.730201304	0.576490524	-0.149382578	-0.06700203	0.399106953	0.01639705	-0.27809688	0.26724783	0.24954958	-0.162052261	-0.03377894	0.211604615	-0.028643194	-0.149844652	0.123554936	0.115230556	-0.123636728	-0.027144905	0.094007221	-0.006029958
1	0.548756473	0.669876095	0.536601119	-0.190185434	-0.018860009	0.495298693	0.023328128	-0.330451409	0.187747921	0.247586619	-0.168126673	-0.062170485	0.191173019	-0.008616661	-0.180445803	0.089365485	0.120851983	-0.116021182	-0.026473936	0.078750733	0.005996309
1	0.515358673	0.587838984	0.532504218	-0.132625547	-0.02773605	0.401650462	0.040800624	-0.259071107	0.077283657	0.190130021	-0.163177203	-0.104164635	0.144378407	-0.028603933	-0.198188898	0.004383896	0.104498005	-0.038481073	-0.028848307	0.049040714	0.039528434
1	0.546294153	0.508594013	0.430515018	-0.161304695	-0.031026355	0.33902453	0.042329142	-0.217116985	0.177638798	0.212479864	-0.135331415	-0.036814363	0.172437944	-0.051689849	-0.166925055	0.027343263	0.055294027	-0.106550535	-0.031338686	0.104696188	0.019413201
1	0.522358742	0.622776445	0.53266813	-0.173463786	0.022261306	0.406138276	0.0218712	-0.322038253	0.123531138	0.153948964	-0.219380114	-0.106426171	0.180293351	-0.025184513	-0.137721781	0.087815219	0.133631202	-0.046983788	0.038269768	0.139502137	-0.029170139
1	0.562498527	0.589907987	0.543015488	-0.212099886	-0.083458948	0.386715246	0.11033043	-0.190648273	0.179195314	0.30024826	-0.090471718	-0.141161399	0.123943744	0.039986897	-0.162847238	0.028530377	0.105390394	-0.081000063	-0.10333108	0.027512216	0.016952848
1	0.469626318	0.639003794	0.510225733	-0.237725045	-0.040954423	0.427113429	0.02383021	-0.277522035	0.136476161	0.241767139	-0.117727574	-0.121966185	0.196290279	0.086634386	-0.145414979	0.021196094	0.158639294	-0.024141351	-0.087377267	0.035263206	0.067816112
1	0.484648338	0.682236277	0.534691478	-0.129261078	-0.033975477	0.450560073	0.067997875	-0.318130341	0.108190886	0.074497561	-0.232473924	-0.080490518	0.193293749	0.039298215	-0.155767425	0.079858062	0.169678505	-0.056696695	-0.011513735	0.088615777	-0.009727877
1	0.585682486	0.656101266	0.552683153	-0.119834845	-0.091496699	0.368668925	-0.039134235	-0.294191776	0.16594241	0.189398606	-0.177465351	-0.107798446	0.227217854	-0.000555053	-0.195672765	0.051720619	0.072183097	-0.0912539	-0.025026403	0.165732996	0.042246989
1	0.513331294	0.657661339	0.600608656	-0.180899444	-0.153009206	0.385161374	0.127365464	-0.242306653	0.152672277	0.293348399	-0.156368253	-0.110665615	0.164193551	0.077243225	-0.147475557	-0.002240734	0.082637707	-0.094814388	-0.073853253	-0.007739834	0.029475984
1	0.529897453	0.806993554	0.53112724	-0.217213577	-0.047063938	0.416521371	0.043643513	-0.199178588	0.135980002	0.207971208	-0.036722819	-0.16548419	0.175070068	0.104992766	-0.227178709	0.048354239	0.128747244	-0.143302296	-0.101025519	0.112724811	0.02014014
1	0.573718837	0.621270008	0.527376673	-0.138373299	0.017239731	0.465995139	0.147282819	-0.233161128	0.190483255	0.328301104	-0.089122986	-0.123615804	0.186218251	0.008959067	-0.222370575	0.030770674	0.121291465	-0.088926361	-0.026841783	0.11240368	0.006744242
1	0.506474876	0.575265531	0.479266055	-0.176838056	-0.07679959	0.362931952	0.071287654	-0.258566121	0.077927384	0.224294049	-0.135925229	-0.098729247	0.200398228	0.070452947	-0.092124023	0.108446791	0.128969734	-0.053358057	-0.055802971	0.071573093	0.022343311
1	0.541771657	0.638890182	0.550101953	-0.109059974	-0.034771867	0.415918358	-0.005958691	-0.295314041	0.172104531	0.205996497	-0.215598323	-0.080328754	0.272009194	0.020419773	-0.217279818	0.057897228	0.121419052	-0.091272197	-0.056651139	0.114905557	0.032035616
1	0.486570982	0.548222475	0.449092632	-0.153283684	-0.088692798	0.398290151	0.105630854	-0.235669684	0.132883688	0.190554242	-0.144159928	-0.079938121	0.180949906	0.046981474	-0.139854255	-0.002083481	0.041643573	-0.08567544	-0.029772361	0.119039109	0.036348035
1	0.434591378	0.592396322	0.543714122	-0.133992902	-0.105859819	0.343018699	0.123358787	-0.224351585	0.052577408	0.227082718	-0.07359267	-0.116744548	0.145202379	0.075406448	-0.10844026	0.040086709	0.096547152	-0.047415031	0.021463976	0.122500756	0.00675564
1	0.569153717	0.965944346	0.272249438	-0.065394377	0.275298168	0.016091175	0.056119241	0.069480672	-0.083692326	0.057087559	0.081035384	-0.048333676	-0.092218759	0.017544754	0.080417105	-0.019027542	-0.114514343	0.030829798	0.099178276	-0.106731128	-0.107560594
1	0.502689431	0.72405143	0.441004459	-0.263002621	-0.003691186	0.396516673	0.014801175	-0.323763325	0.034754737	0.212970533	-0.128257113	-0.162977867	0.179499862	0.191730153	-0.18452065	0.038753995	0.156176326	-0.100432572	-0.091056757	0.084698345	-0.082157814
0.536400654	0.396518396	1	0.205195198	-0.131750159	0.165241949	-0.020042802	0.152572182	-0.024055678	-0.058954165	0.107812528	-0.020359332	-0.053916594	-0.114967497	-0.0706591	0.11380315	0.008842388	-0.072479869	0.02856297	0.145487173	0.085876215	-0.05889853
1	0.490769943	0.787199415	0.364920124	-0.136060365	-0.027596979	0.302044608	0.0397052	-0.207701188	0.191382307	0.095911595	-0.110343693	0.03773864	0.117288097	-0.013603588	-0.074556676	0.112774453	0.055524926	-0.091659325	-0.008660411	0.058494512	-0.067715001
1	0.501330726	0.642578301	0.585767841	-0.145957388	-0.113044347	0.424689841	0.052954788	-0.37055801	0.122429324	0.207315351	-0.172429459	-0.148928385	0.19701323	0.063642549	-0.186921398	-0.003657379	0.092044773	-0.064907085	-0.024784264	0.021976442	-0.000232358
1	0.514048629	0.586700232	0.526605193	-0.136000125	-0.001179404	0.441303687	0.064142138	-0.291532504	0.108812078	0.294228682	-0.112887889	-0.154393171	0.151594847	0.058816142	-0.162009382	-0.017812072	0.129466337	-0.027780222	-0.043208435	0.045034668	0.012617307
1	0.491031061	0.747927617	0.743062162	-0.2206533	-0.110135892	0.500782907	0.07870487	-0.377163721	0.179618301	0.387755992	-0.163103477	-0.136000004	0.28375122	0.081266338	-0.15978181	0.091069391	0.255937952	0.038079158	0.052202853	0.129855034	-0.015348546
1	0.446900734	0.642500398	0.5536504	-0.145897191	-0.053724067	0.417837332	0.058393244	-0.261142022	0.166151268	0.237728643	-0.171175866	-0.111824167	0.145646482	0.003249123	-0.132692161	-0.01260258	0.068817738	-0.064841551	-0.014624944	0.091188864	-0.02868951
1	0.503970907	0.676037664	0.589094058	-0.188327616	-0.088078637	0.366909312	-0.005044722	-0.365926984	0.139575239	0.210692826	-0.185477162	-0.050449517	0.225139051	0.022844734	-0.119482666	0.065768846	0.039653704	-0.066564369	0.010806811	0.059502377	-0.03838257
1	0.452370821	0.606721783	0.473059091	-0.253796076	-0.101703964	0.40161264	-0.006291481	-0.380776552	0.151854614	0.248048679	-0.177553893	-0.129575524	0.153006457	0.016984795	-0.134519302	0.055764655	0.160802087	-0.042538179	-0.042821238	0.075184255	0.012622082
1	0.509197812	0.784355636	0.673016585	-0.234445061	-0.148232009	0.550391619	0.097959256	-0.343830054	0.142127773	0.296609841	-0.208979136	-0.145956603	0.226809031	0.131283367	-0.107804198	0.096740442	0.202703527	-0.042841969	-0.008824246	0.089000784	0.049349651
1	0.571715822	0.653655736	0.550346672	-0.189051975	-0.060406176	0.340844361	-0.03675402	-0.344417372	0.167701234	0.236229146	-0.215541407	-0.129884024	0.153137054	0.021399515	-0.153502016	0.045457023	0.147435377	-0.058661343	-0.052350495	0.067780502	0.005557965
1	0.444712715	0.621982608	0.646389898	-0.152853207	-0.13090321	0.424614538	0.141043557	-0.334527302	0.080641655	0.264223168	-0.0800913	-0.210837081	0.086007723	0.033495517	-0.205818489	-0.036529234	0.032288709	-0.085899302	-0.01532564	0.080017168	0.014467936
1	0.47877293	0.571142191	0.523642281	-0.183074141	-0.10577862	0.452654574	0.103952435	-0.349397072	0.120034513	0.187672328	-0.160884672	-0.110671826	0.174443057	0.111247061	-0.141283665	-0.015041991	0.113108524	-0.010522106	-0.008184882	0.038778082	0.011848941
1	0.510800638	0.624600599	0.500239114	-0.199506404	-0.13645779	0.380280815	-0.02198802	-0.359555117	0.154103339	0.264934908	-0.084000501	-0.042838431	0.260728255	0.112230038	-0.130760998	0.060594014	0.115145476	-0.077618478	-0.026295016	0.09545345	0.070328223
1	0.535008627	0.664963746	0.619821513	-0.182454792	-0.067572826	0.514162794	0.14651988	-0.344283579	0.112816975	0.297151913	-0.147300469	-0.137193818	0.202261496	0.093208005	-0.169225561	0.004129583	0.156080154	-0.030323939	-0.091697357	0.060685219	0.04959812
1	0.478219744	0.623244334	0.597916458	-0.0803539	-0.049491757	0.475274559	0.054037135	-0.318777637	0.147599683	0.313786984	-0.104606384	-0.123887401	0.175502008	0.08521523	-0.149724837	0.023509898	0.116137138	-0.072029585	-0.035218679	0.139236767	0.051518355
1	0.509845304	0.653280505	0.540365924	-0.242249971	-0.156555563	0.409251635	0.086874888	-0.296439233	0.130367489	0.268234232	-0.146789202	-0.17838389	0.154978889	0.051962671	-0.179830825	0.012870942	0.181440036	0.013745599	-0.076975049	0.036776049	0.072064671
1	0.477421719	0.710871345	0.597458996	-0.18366916	-0.111607313	0.422927803	0.139246723	-0.310390524	0.127594931	0.324784863	-0.092786857	-0.201102395	0.165230149	0.102107134	-0.182590809	-0.033170345	0.188477313	-0.015509301	-0.120511703	0.04483612	0.106581878
1	0.458764694	0.635341829	0.588336727	-0.123890211	-0.054484863	0.400523448	0.028817623	-0.390018723	0.090823751	0.229515495	-0.142028771	-0.10540817	0.215525501	0.095770272	-0.162751221	0.044905044	0.113399526	-0.070522078	-0.05603742	0.051241008	0.007755086
1	0.470849793	0.584443053	0.534893375	-0.183161623	-0.112137189	0.412165702	0.125930579	-0.326509926	0.107710821	0.275928765	-0.157221614	-0.149156131	0.208622357	0.118118054	-0.115678522	0.050672703	0.124550134	-0.042201349	-0.030415286	0.057367743	0.044305413
1	0.405296435	0.528592237	0.504005245	-0.214470712	-0.108031594	0.401891896	0.10427556	-0.30969697	0.107955694	0.278571143	-0.135541745	-0.155179256	0.156769744	0.094491772	-0.078095694	0.032571662	0.132719099	0.003962089	-0.048287381	0.034228883	0.045128771
1	0.422569374	0.574622626	0.534100798	-0.14874509	-0.096273199	0.351060809	0.090526636	-0.293471718	0.091985572	0.2283502	-0.115199245	-0.143323879	0.182212854	0.097112001	-0.18851859	-0.077929266	0.058014958	-0.028542668	-0.079088438	0.011754634	0.042526798
1	0.380593859	0.584867264	0.570002242	-0.208996975	-0.106666713	0.465137254	0.085977945	-0.304292412	0.09931082	0.302870344	-0.075273087	-0.156068381	0.19528602	0.076070003	-0.194449582	-0.036715479	0.106530421	-0.052524919	-0.105693041	0.051383086	0.039973757
1	0.569552187	0.639948274	0.710661143	-0.32433807	-0.22347443	0.407881324	0.146619919	-0.303493382	0.092887036	0.391468458	-0.066650149	-0.258500638	0.159846026	0.182051775	-0.165804334	-0.018642575	0.217562583	0.046648727	-0.073296751	0.049088836	0.140440461
1	0.5676134	0.670468274	0.543679683	-0.174039916	-0.002821305	0.447596178	0.115236136	-0.313981705	0.111430755	0.214961378	-0.192506407	-0.123750257	0.236419152	0.09156365	-0.203782469	0.042035549	0.181125891	-0.072026893	-0.11821579	0.06343776	0.028418179
0.796800178	0.699854011	1	0.117610508	-0.113183112	0.254647012	-0.012260578	0.194778835	0.187628671	-0.138082782	0.108343179	0.232593066	-0.154266635	0.080873905	0.12169867	0.041307437	-0.058223497	-0.085932203	0.100605355	0.147957937	-0.045762352	0.002007133
1	0.521511521	0.600385907	0.535682115	-0.164617181	-0.120998861	0.408498168	0.098079672	-0.306970854	0.102002234	0.220630264	-0.14325124	-0.194705971	0.165735317	0.085896862	-0.142525528	0.023554105	0.114762608	-0.031039492	-0.040633206	0.086491046	0.058057686
1	0.446825919	0.522676868	0.499180468	-0.164817223	-0.13721409	0.421645475	0.090979544	-0.296475433	0.127927037	0.296078107	-0.123991205	-0.188559619	0.178256085	0.085323843	-0.172935271	-0.016222331	0.146877023	0.003696428	-0.055636934	0.051703593	0.081265004
1	0.503533341	0.59367191	0.522646933	-0.159722068	-0.08582248	0.46379924	0.086552864	-0.307570721	0.143197405	0.274446277	-0.115289463	-0.129695386	0.198080848	0.098585342	-0.202916071	0.008317062	0.16831599	-0.021958412	-0.047178021	0.028434428	0.034595591
1	0.527134698	0.574111484	0.572785367	-0.128362135	-0.102730604	0.449502166	0.109511048	-0.280498425	0.086533209	0.262898693	-0.132304374	-0.207347082	0.165263986	0.05493936	-0.191806321	-0.016520313	0.114843861	-0.051856983	-0.073296457	0.096431559	0.080191043
1	0.497008707	0.605041074	0.520536103	-0.16856218	-0.085800663	0.406189474	0.062033012	-0.320858916	0.102065295	0.229340029	-0.138951509	-0.171089771	0.148901771	0.087553589	-0.183612041	0.033155356	0.142100829	-0.065467336	-0.058481277	0.058065824	0.000467798
1	0.486848964	0.560483909	0.534203284	-0.112075332	-0.068080982	0.389107987	0.072643498	-0.295812526	0.148708142	0.291267443	-0.107855797	-0.117058867	0.188412171	0.107603488	-0.124754599	0.019391103	0.11718194	-0.053873067	-0.062176892	0.045858188	0.023533361
1	0.50324926	0.627705023	0.515329078	-0.159329706	-0.058062017	0.462889087	0.080558003	-0.327589253	0.139372413	0.231516829	-0.127701496	-0.154423605	0.212784611	0.112280491	-0.170619254	0.024678146	0.154462487	-0.026204487	-0.072330223	0.075366312	0.066825391
1	0.547428396	0.572167886	0.51662013	-0.120052592	-0.063373858	0.370090863	0.086709087	-0.308333738	0.101812496	0.251274294	-0.100387787	-0.116712452	0.185216951	0.032586321	-0.218772369	0.002849561	0.125897767	-0.050981813	-0.053768548	0.121744068	0.107583684
1	0.50152852	0.658384911	0.586800927	-0.116137864	-0.089776061	0.478249028	0.137458113	-0.33647359	0.118524085	0.263213796	-0.077595945	-0.160017511	0.187047303	0.107318324	-0.168749988	-0.028838301	0.111302076	-0.029843988	-0.033498339	0.059265732	0.02592958
1	0.595584647	0.648510075	0.559532499	-0.155661076	-0.090044043	0.443623272	0.136827564	-0.288130294	0.153675919	0.292842542	-0.179785057	-0.194586474	0.203981083	0.089161607	-0.237071687	-0.004391139	0.153099237	-0.033927801	-0.065633363	0.096768408	0.034563191
1	0.505644998	0.589429039	0.457727544	-0.194917257	-0.107994148	0.395857125	0.044161893	-0.352658365	0.103578305	0.2332506	-0.145196352	-0.12537595	0.20408351	0.042827154	-0.206083744	0.042631627	0.144807213	-0.0674171	-0.076042035	0.041810167	-0.043267185
1	0.465931549	0.530766195	0.511883998	-0.126207186	-0.054761765	0.365198387	0.084100438	-0.280551807	0.084428231	0.238736196	-0.08723278	-0.099308001	0.195292341	0.107810764	-0.15765411	-0.03107091	0.145922907	-0.015414608	-0.068227868	0.024193423	0.02405072
1	0.517992782	0.586176578	0.496781785	-0.161020729	-0.091718684	0.354278259	0.078151797	-0.292891897	0.118869285	0.28682874	-0.093318407	-0.113023704	0.238756532	0.127280823	-0.154593288	0.012454776	0.125763685	-0.021334773	-0.072607183	0.079401674	0.046377546
1	0.491705466	0.61014519	0.566286083	-0.14510636	-0.121700987	0.424397228	0.145142261	-0.31071544	0.074616394	0.280621568	-0.134524721	-0.147513566	0.190562524	0.080203942	-0.199610275	-0.04310286	0.126574986	-0.056919401	-0.089887638	0.049896772	0.027129789
1	0.488066277	0.632220628	0.574408977	-0.17958456	-0.070793356	0.451435686	0.134438	-0.321341224	0.120880684	0.274284908	-0.128346852	-0.155459519	0.221519562	0.136876373	-0.152014171	-0.016345262	0.099058414	-0.045297735	-0.061749467	0.090536746	0.064946528
1	0.463454268	0.662225793	0.583773673	-0.181200839	-0.12238915	0.465819472	0.090756106	-0.369463514	0.136295907	0.240555046	-0.1637257	-0.186955122	0.172191285	0.106056602	-0.174211296	0.006304261	0.142430641	-0.078226653	-0.044588659	0.077356265	0.037029839
1	0.453858317	0.62652729	0.615896123	-0.200646839	-0.146662723	0.450525258	0.127685203	-0.351266036	0.110188297	0.296246227	-0.134237812	-0.204640225	0.187418271	0.13985531	-0.19208037	-0.008069562	0.096043015	-0.041311361	-0.044624293	0.02568222	-0.031529824
1	0.496807497	0.685295594	0.591063384	-0.181236786	-0.083632301	0.515513787	0.06551796	-0.329225673	0.141749002	0.253308643	-0.165622196	-0.185982381	0.201155628	0.076523422	-0.263783745	-0.0111892	0.174622524	-0.05848843	-0.060973734	0.121260868	0.10033007
1	0.506111867	0.606304737	0.575547087	-0.248013222	-0.162654482	0.482534223	0.107952403	-0.308670724	0.143398659	0.25555745	-0.150581449	-0.170207732	0.188474821	0.075274565	-0.164293309	0.029573205	0.143304951	-0.068071029	-0.111946019	0.035525966	0.029168754
1	0.551437411	0.628384823	0.58117063	-0.16805224	-0.135539511	0.460843083	0.03739754	-0.312064841	0.162125035	0.305582344	-0.145419888	-0.129504595	0.219176991	0.051656625	-0.174512944	0.050901318	0.149570702	-0.051092349	-0.059770695	0.073845442	0.03985003
1	0.548519779	0.634460454	0.602611942	-0.175603741	-0.099421174	0.47817283	0.060233044	-0.287107334	0.156762786	0.225934807	-0.206908253	-0.161857053	0.242523583	0.060182819	-0.200369723	0.021304179	0.085768279	-0.071545434	-0.067279485	0.064566529	0.025868491
1	0.493304956	0.587322513	0.516160822	-0.180704546	-0.060228235	0.419460831	0.06973314	-0.300476963	0.084861486	0.230112889	-0.168475076	-0.14051623	0.239644014	0.116230667	-0.159722638	-0.004608051	0.097863252	-0.054370165	-0.066460135	0.108833785	0.083941742
1	0.480317571	0.665124551	0.606606803	-0.248393416	-0.129611878	0.454971603	0.122518475	-0.340953912	0.058118267	0.307566041	-0.133397375	-0.205662425	0.255904436	0.142644115	-0.18815949	-0.064811373	0.095388465	-0.032156846	-0.108806733	0.067240538	0.022097539
1	0.461103291	0.568697021	0.536871638	-0.207980012	-0.044408518	0.45473877	0.113707578	-0.277804109	0.151996929	0.27911714	-0.151865133	-0.075376514	0.250404173	0.087550723	-0.143036077	0.011579227	0.120307396	-0.065403444	-0.055500805	0.107475848	0.052161224
1	0.460461221	0.715487277	0.641871837	-0.194379926	-0.111400941	0.447169235	0.043990406	-0.361416208	0.145563376	0.277315022	-0.158260762	-0.081550179	0.204494259	0.077900261	-0.176333955	0.042604415	0.11421558	-0.050804055	-0.039992115	0.06091112	0.011197175
1	0.516488578	0.560199399	0.478809685	-0.124926499	-0.026844815	0.406056336	0.063807873	-0.251093287	0.124203622	0.219381607	-0.138370146	-0.078263374	0.199818653	0.043852621	-0.139587109	0.073405248	0.134754528	-0.055265424	-0.0500703	0.103259541	0.029074951
1	0.447906222	0.588257852	0.468337864	-0.195167519	-0.068826491	0.477460635	0.150157454	-0.290225094	0.158389361	0.301344333	-0.136698612	-0.119007907	0.178646399	0.069515513	-0.185097334	-0.015200282	0.098618451	-0.057641228	-0.023989173	0.066705771	0.072686989
1	0.551762191	0.71814475	0.512648081	-0.214054373	-0.033059708	0.444852709	0.081866555	-0.312846177	0.196871033	0.243502993	-0.197073017	-0.084544294	0.239914463	0.02049563	-0.204012595	0.076298159	0.112129825	-0.174369068	-0.104454262	0.018764119	-0.02891079
1	0.563171114	0.633524051	0.524428752	-0.170725737	-0.03781574	0.437746222	0.077305444	-0.216333203	0.24518777	0.289508546	-0.130119096	-0.088078254	0.208107847	-0.046225872	-0.22838382	0.099779464	0.136659708	-0.117803876	-0.133258108	0.060587316	-0.014970226
1	0.518057553	0.655438584	0.618893238	-0.1856747	-0.129051048	0.454069518	0.104403533	-0.296784683	0.12985298	0.323522648	-0.147533168	-0.172006128	0.211844919	0.118104883	-0.167024541	0.003070465	0.192372871	0.020148082	-0.062046543	0.070653599	0.064225928
1	0.49541788	0.593734587	0.545677119	-0.149143427	-0.058380885	0.439639391	0.095903524	-0.32598975	0.091216832	0.263919169	-0.081326127	-0.110867225	0.173933171	0.092208361	-0.175431555	-0.04788672	0.118045147	-0.010037031	-0.026250171	0.033466775	0.030777905
1	0.576088409	0.724627899	0.611426533	-0.202665319	-0.158261454	0.498547286	0.037024731	-0.357460052	0.145945559	0.304966307	-0.093802263	-0.069676254	0.315357746	0.133614536	-0.179002698	0.044030442	0.187410562	-0.089496352	-0.08449982	0.085116376	0.078415795
1	0.465622966	0.588509289	0.581928743	-0.12454744	-0.079520516	0.418977149	0.129768826	-0.271208626	0.109604188	0.235432997	-0.131754297	-0.170786187	0.202723887	0.133565043	-0.103037207	0.017925422	0.124574415	-0.032985641	-0.082499831	0.069425952	0.085473337
1	0.401858989	0.563218798	0.578304277	-0.126516949	-0.058724553	0.431805653	0.066801114	-0.321013606	0.155569192	0.259221476	-0.161036339	-0.132243575	0.190752566	0.126674342	-0.148049435	-0.002891002	0.157071993	-0.015250888	-0.055427565	0.086926864	0.086005717
1	0.521680195	0.632524745	0.541910267	-0.135394904	0.007127718	0.408547078	0.033395498	-0.319984745	0.101918742	0.191294141	-0.176981415	-0.162442041	0.205267518	0.059475945	-0.156385187	0.023978897	0.107647735	-0.062675493	-0.085750844	0.03867096	0.02979873
1	0.503779185	0.655069599	0.525940317	-0.227211552	-0.143739001	0.462593424	0.142114785	-0.34375602	0.184960258	0.254520798	-0.206229096	-0.200561282	0.130801483	0.033328102	-0.208179807	0.0240743	0.17474486	-0.092302199	-0.106693043	0.066059701	0.015340648
1	0.518886437	0.671193488	0.604015651	-0.180208974	-0.098149717	0.444175556	0.107257171	-0.392896442	0.043521567	0.289358311	-0.060135849	-0.14920325	0.181081355	0.111703077	-0.19414113	-0.047294607	0.122216618	-0.055131122	-0.126973679	0.042858172	0.022408808
1	0.531242359	0.642267356	0.505966049	-0.211204256	-0.086761838	0.399809815	0.024479893	-0.34740369	0.133579056	0.211497453	-0.199940405	-0.168905376	0.153524914	0.032047678	-0.138625562	0.112597226	0.197119593	-0.032409267	-0.038850724	0.101370903	0.062819322
1	0.511295598	0.672650876	0.626835459	-0.213887385	-0.17819387	0.390235265	0.090083237	-0.303656564	0.162501941	0.30923664	-0.127546703	-0.098381531	0.264527504	0.077478561	-0.173726803	0.042662366	0.153608507	-0.073075331	-0.073719741	0.059746438	0.05243092
1	0.501172561	0.619644265	0.576084415	-0.119531474	-0.0698751	0.408313354	0.071272835	-0.284846741	0.148274911	0.294422866	-0.077167421	-0.117835796	0.207904552	0.071089148	-0.151618928	0.035216081	0.138709	-0.045457063	-0.06487961	0.04277837	0.037973623
1	0.525956736	0.652168818	0.605319621	-0.17254728	-0.110886786	0.487447631	0.120114252	-0.262529404	0.094059192	0.282367644	-0.063402675	-0.117784294	0.240489358	0.078579695	-0.159614163	0.079940791	0.140167729	-0.073813756	-0.073574588	0.056547271	0.009229502
1	0.530382494	0.616609661	0.608729909	-0.120334561	-0.016783723	0.467498367	0.109766541	-0.338608577	0.090561348	0.336957498	-0.097608625	-0.161660055	0.165016332	0.086153607	-0.160323132	0.022647346	0.159589214	-0.056293297	-0.062159055	0.066985895	0.017538184
1	0.573209051	0.606167221	0.534252474	-0.222889349	-0.121726094	0.470106616	0.059846074	-0.385746241	0.093954344	0.260079822	-0.164199724	-0.19812129	0.191655235	0.102793207	-0.197663854	-0.028409428	0.083213374	-0.068000486	-0.079207153	0.090376974	0.072022028
1	0.478177613	0.687711679	0.600839839	-0.222337657	-0.149847048	0.441022393	0.071143052	-0.346293635	0.142127068	0.336632575	-0.11196849	-0.164392685	0.194707757	0.108305367	-0.139688907	0.057583855	0.136973915	-0.046876341	-0.099424416	0.021915827	0.021012239
1	0.503665392	0.578936594	0.587194473	-0.17470841	-0.109204284	0.40295316	0.106413191	-0.253925035	0.102080166	0.254501794	-0.107954795	-0.143032918	0.16512924	0.106981972	-0.125371969	0.02856901	0.135222016	-0.053538357	-0.10129218	0.02599157	0.007473668
1	0.48218585	0.586920876	0.50767794	-0.231365797	-0.127826623	0.369995756	0.085934188	-0.323380737	0.081977695	0.287357992	-0.099498033	-0.108668201	0.236650216	0.106956198	-0.18527638	-0.010953399	0.115027503	-0.062386767	-0.083011719	0.038603019	0.033675139
1	0.467129065	0.596001483	0.557854435	-0.195654279	-0.115719568	0.370249353	0.074197973	-0.268960734	0.099090281	0.252593787	-0.113222234	-0.136984712	0.173710776	0.066418574	-0.140914281	0.022403021	0.102147778	-0.029788946	-0.027403182	0.098303106	0.06425281
1	0.462629054	0.593217701	0.529705245	-0.178308611	-0.089390315	0.366802774	0.08242185	-0.246349557	0.168696179	0.294660541	-0.11511512	-0.134197133	0.159403647	0.02612382	-0.197888829	-0.026650658	0.108641694	-0.092101618	-0.108855039	0.024402932	0.034928344
1	0.500448493	0.589082285	0.550701854	-0.123911974	-0.106362315	0.330469884	0.083347892	-0.309664995	0.062519161	0.209598862	-0.125532573	-0.149331201	0.146098737	0.094696864	-0.099196656	0.005332661	0.140644861	-0.016446646	-0.023503778	0.036243341	0.011225603
1	0.466021325	0.628180459	0.528844277	-0.216111764	-0.083561194	0.462993434	0.138529641	-0.278199973	0.130307202	0.246949882	-0.191292515	-0.144857962	0.226201981	0.089958202	-0.091220991	0.047253071	0.115648249	-0.048433629	-0.058593698	0.096516779	0.055106456
1	0.537100088	0.883008366	0.565460693	-0.249655445	-0.048734696	0.510402737	0.080701112	-0.373014105	0.25908228	0.304347266	-0.217583499	-0.086130361	0.201248896	0.055647838	-0.092807805	0.136005026	0.128797597	-0.08014763	-0.021123964	0.071435418	0.005059078
1	0.523932398	0.767858498	0.592639151	-0.199586728	-0.060331505	0.497266814	0.032697344	-0.441297354	0.154861632	0.313716735	-0.171989576	-0.103008793	0.271246387	0.083047155	-0.185616521	0.101978168	0.157719564	-0.104774289	-0.078596716	0.108118235	0.03414526
1	0.51362182	0.716107621	0.525609894	-0.109972092	-0.078364386	0.461120434	0.063236143	-0.338051731	0.250143046	0.256187783	-0.206778573	-0.082175936	0.256627997	-0.00408815	-0.150945715	0.131351461	0.164684984	-0.115227144	-0.022984654	0.114224931	0.019654671
1	0.558717117	0.761876414	0.548619527	-0.181061345	-0.146592608	0.527948342	0.073688582	-0.368386239	0.190919586	0.326989881	-0.186876252	-0.138435929	0.206002695	0.05505716	-0.173476657	0.101607374	0.181253866	-0.043923144	0.000607806	0.12182561	0.027572818
1	0.549543678	0.628990184	0.469122532	-0.178067127	-0.084766594	0.460348396	-0.006620385	-0.34506573	0.214802741	0.290512895	-0.217780092	-0.059743509	0.24471779	0.021742096	-0.21800255	0.08262255	0.166370414	-0.096085019	-0.015424873	0.14264646	0.039098657
1	0.541896831	0.662666398	0.570008678	-0.147398364	-0.019216741	0.527230579	0.065017864	-0.387517348	0.082029753	0.17489809	-0.176989601	-0.077814634	0.202075716	-0.014013335	-0.240167743	0.037063261	0.107514729	-0.080482238	-0.063097281	0.104082045	0.051782247
1	0.537462282	0.751834463	0.554046877	-0.154874518	-0.07994955	0.499805192	0.143509503	-0.30368744	0.190026501	0.20837595	-0.182126115	-0.105602086	0.229870817	0.086918894	-0.118860353	0.07918273	0.150613831	0.009194071	0.022870556	0.086786787	0.02203533
1	0.522465266	0.669402238	0.464403031	-0.164366617	-0.077840544	0.424996565	0.052470602	-0.31462827	0.257293313	0.246937311	-0.201820504	-0.110139061	0.221788031	0.001245801	-0.153133497	0.088452333	0.121557266	-0.123219423	-0.067823433	0.08449835	0.03613445
1	0.471011498	0.637797125	0.527719214	-0.150462527	-0.109034428	0.48746955	0.092294783	-0.362063639	0.15031755	0.235048394	-0.181808705	-0.104299851	0.232367523	0.068725278	-0.142201073	0.055983364	0.085186581	-0.069005609	-0.052280553	0.06177559	0.035052406
1	0.49776984	0.696648273	0.561283628	-0.156624883	-0.151962409	0.497169378	0.051600487	-0.369606798	0.23153728	0.334249988	-0.143335705	-0.08947338	0.291407439	0.093159054	-0.141459888	0.077271475	0.115877566	-0.112134081	-0.059010603	0.102683936	0.035263341
1	0.605110137	0.71706555	0.599412119	-0.178034489	-0.141913774	0.501634275	0.134658662	-0.328153556	0.154809629	0.263970305	-0.156138487	-0.092801659	0.2377749	0.014139589	-0.249349674	0.044442044	0.164344781	-0.067082414	-0.052828266	0.149167155	0.082676042
1	0.429714914	0.662778044	0.4930126	-0.255103316	-0.113557619	0.351754806	0.096871445	-0.277645961	0.04075965	0.247309445	-0.1021844	-0.21167797	0.151900431	0.05354558	-0.207699445	0.009430351	0.074574746	-0.05531258	0.038053113	0.074157547	-0.008006589
1	0.506750933	0.673311102	0.56399403	-0.19363726	-0.103326202	0.525188389	0.11762693	-0.301528754	0.160050957	0.301503873	-0.138629242	-0.101933746	0.239101491	0.091671682	-0.136390049	0.059960883	0.099385563	-0.064012821	-0.041425827	0.130973237	0.043217394
1	0.507340156	0.73624825	0.567331758	-0.179671886	-0.045572715	0.35062924	0.013374046	-0.323524053	0.046715589	0.18640776	-0.090422202	-0.163918576	0.237045139	0.134595088	-0.16093788	0.048718991	0.118411366	-0.096940185	-0.024117266	0.094320064	-0.02457813
1	0.461952859	0.615768238	0.533668235	-0.217835487	-0.090734457	0.423554029	0.044610354	-0.27824934	0.215705145	0.249777411	-0.170465497	-0.163379069	0.214085715	0.084018654	-0.18151799	0.034610101	0.15935543	-0.079511359	-0.069402696	0.075469727	0.010295339
1	0.527947563	0.664390041	0.570442329	-0.118433692	-0.067331135	0.502241037	0.068657301	-0.275575599	0.178469099	0.240652028	-0.138233214	-0.136342539	0.157218809	0.031688698	-0.200476288	0.013586004	0.087172529	-0.114616096	-0.042538217	0.093630151	0.039586706
1	0.535864038	0.603444572	0.542181085	-0.219143066	-0.137701399	0.438264859	0.07118665	-0.274086229	0.188288476	0.303172784	-0.114650206	-0.158200033	0.163224323	0.013435766	-0.265286744	-0.008201471	0.134111546	-0.05493388	-0.071731939	0.085760528	0.052035024
1	0.516820976	0.591047586	0.517238718	-0.201702489	-0.13688347	0.420860731	0.023965694	-0.315012675	0.219706542	0.321580469	-0.115073603	-0.091966636	0.276422047	0.117564575	-0.206821387	0.039306129	0.151339716	-0.071372244	-0.030363026	0.118753212	0.012700161
1	0.523367391	0.631220389	0.527268945	-0.116156019	-0.055173666	0.431538068	0.064446129	-0.34435796	0.155120618	0.249298336	-0.178522953	-0.103205235	0.212407236	0.097806885	-0.185412865	0.027518758	0.162381087	-0.046196062	-0.044552866	0.122022105	0.041091688
1	0.533289207	0.685676059	0.583709766	-0.127424677	-0.017000575	0.425560047	0.040863343	-0.287377314	0.164285906	0.209991717	-0.156864059	-0.065387982	0.214583612	0.064597054	-0.153779715	0.076596501	0.177948448	-0.049980361	-0.031321422	0.089216987	0.043251985
1	0.480484973	0.734664167	0.558328307	-0.191705427	0.074292862	0.451654365	-0.016277552	-0.272935499	0.171061096	0.218408807	-0.040594716	-0.072074048	0.1782792	0.054931638	-0.164300788	0.055418639	0.156357801	-0.030374803	-0.046597423	0.106023628	0.08739889
1	0.565532445	0.666500992	0.589413884	-0.208988151	-0.085671402	0.416111828	0.029979001	-0.316851798	0.142265208	0.279175405	-0.169302962	-0.15848245	0.212111654	0.091336978	-0.161601481	0.019495782	0.159885957	-0.034536513	-0.05748521	0.131646344	0.057290333
1	0.520144227	0.624603055	0.531164722	-0.195492516	-0.070568098	0.41607487	0.061615001	-0.284068689	0.121175121	0.219552929	-0.179420548	-0.069151968	0.23755561	0.033761476	-0.116884912	0.074397109	0.144103441	-0.040775353	0.006834698	0.151170536	0.010463667
1	0.500723237	0.646848473	0.538545418	-0.220942126	-0.040400002	0.372114468	0.001150416	-0.364453843	0.109090683	0.190260826	-0.202838942	-0.092170056	0.206611516	0.076455534	-0.13989274	0.05713985	0.129589792	-0.062457748	-0.051661842	0.081759551	0.032927803
1	0.476114082	0.592924558	0.509115353	-0.199077926	-0.063226473	0.361739693	0.002934106	-0.249070405	0.145395693	0.245809338	-0.118821679	-0.084382323	0.205109588	0.081559282	-0.110453233	0.071647453	0.131937279	-0.05396752	-0.075462778	0.042506326	0.008091725
1	0.497661559	0.708750173	0.600490871	-0.189187361	-0.058031134	0.432037528	0.077417846	-0.32653869	0.102881953	0.234720128	-0.16048916	-0.076228292	0.212625348	0.072802667	-0.141974267	0.063308182	0.139297852	-0.09023286	-0.082447977	0.068579391	-0.01021524
1	0.517881232	0.706928728	0.48070991	-0.230906569	0.009760292	0.412065401	0.064398604	-0.209057544	0.139039545	0.191746504	-0.113801466	-0.095090477	0.163188845	0.027981243	-0.159311475	0.045248964	0.097491318	-0.112974613	-0.052980612	0.125712042	0.033905826
1	0.558634243	0.64256233	0.513402189	-0.140334618	-0.028120963	0.349498462	0.066451759	-0.237587059	0.145608209	0.262257408	-0.129420129	-0.11910361	0.186441736	0.043181598	-0.119445803	0.038706569	0.163022808	-0.031444159	-0.094307789	0.05685106	-0.007152707
1	0.53958268	0.612591078	0.478036578	-0.230608725	-0.029575876	0.354179084	0.001343279	-0.303286532	0.138439593	0.186967599	-0.17138816	-0.083860967	0.197774478	0.081614289	-0.126433581	0.053031644	0.160789969	-0.061224801	-0.07799596	0.079894126	0.00294735
1	0.476223918	0.575720712	0.47853244	-0.180288	-0.054971949	0.301801382	-0.026525388	-0.289413583	0.111456024	0.194535551	-0.105219763	-0.052303588	0.16604434	-0.013101881	-0.132798185	0.014634788	0.060666433	-0.067452802	-0.042708334	0.060524526	0.016239189
1	0.54253229	0.575071766	0.524829081	-0.14999697	-0.022086061	0.328959909	0.001119406	-0.288897466	0.076193923	0.125582402	-0.202463677	-0.113039393	0.179706068	0.021547715	-0.135077005	0.068739943	0.088152228	-0.080451049	-0.043476716	0.075931483	0.029512301
1	0.487162852	0.631781041	0.553287333	-0.166766435	-0.037444415	0.466963638	0.010030313	-0.266513346	0.246827046	0.297651042	-0.169120923	-0.118174618	0.209503517	-0.000425046	-0.193887911	0.011751524	0.129075286	-0.063263373	-0.032250829	0.073809652	-0.013703886
1	0.501765697	0.600587978	0.537087861	-0.183250744	-0.063877984	0.42806311	0.052473354	-0.325804782	0.173704374	0.221362389	-0.158588432	-0.11980582	0.180913159	0.071129723	-0.111782085	0.071546905	0.150837953	-0.021864276	-0.008928636	0.058379485	-0.004437516
1	0.529516848	0.655287523	0.538698569	-0.204287278	-0.051138467	0.370640232	-0.016413429	-0.285650598	0.18503987	0.212835376	-0.234682672	-0.129909285	0.224729573	-0.012969589	-0.176136538	-0.001097075	0.06212805	-0.095833746	-0.001218006	0.124730736	0.013693688
1	0.493053707	0.613071836	0.53388503	-0.186221623	0.016593519	0.394708934	0.010818125	-0.297585391	0.100911791	0.199338332	-0.155470866	-0.066861004	0.229043207	-0.010037459	-0.158896704	0.058524811	0.079555149	-0.12003003	-0.030635927	0.054704497	-0.031714967
1	0.506182619	0.710849222	0.638430555	-0.152500536	-0.025994978	0.460798954	0.076197114	-0.269299077	0.190041162	0.275522727	-0.162429695	-0.114699061	0.217827446	0.056220364	-0.149677636	0.014216306	0.08253506	-0.059608699	-0.006323386	0.036403091	-0.046843941
1	0.484480399	0.621436509	0.513136299	-0.141207713	-0.032515491	0.453437873	0.066373979	-0.322726632	0.153586346	0.233194232	-0.142345253	-0.104973585	0.18721904	0.058578668	-0.135956844	0.026648815	0.143649618	0.001449077	-0.028297112	0.062767064	0.041581108
1	0.52584572	0.563454135	0.542587512	-0.10053865	0.036233613	0.474510996	0.114601704	-0.231609963	0.153457119	0.29263619	-0.092709038	-0.128514178	0.18892017	0.047919404	-0.181572447	0.013492926	0.114642564	-0.085257962	-0.086357891	0.085962899	0.071987893
1	0.47038541	0.688692091	0.537746066	-0.23610481	-0.080202948	0.433915424	0.090451376	-0.274190112	0.252619833	0.315144349	-0.131183527	-0.115392671	0.17183168	0.02721082	-0.220789723	-0.004895841	0.107127576	-0.105871734	-0.054895839	0.065688797	0.063329839
1	0.535085699	0.678360741	0.552248813	-0.203926818	-0.105485734	0.348246989	0.028821846	-0.232454389	0.171203222	0.246985552	-0.13302828	-0.121978637	0.182609707	0.036182185	-0.184988758	0.023626876	0.100536862	-0.086658537	-0.028287074	0.128023809	0.046030593
1	0.497845151	0.666983325	0.550537901	-0.150741675	-0.026774102	0.439288947	0.024070441	-0.357944231	0.176920856	0.240947901	-0.15391581	-0.004115482	0.265523121	0.054625683	-0.152963888	0.019144516	0.138586317	-0.036313324	-0.057949991	0.115345216	0.07000843
0.089771774	0.084173303	1	0.467785785	-0.242731824	0.139836441	0.365537461	0.064899982	-0.174494144	-0.037214469	0.082182531	0.049472581	-0.139984899	-0.041247065	0.056951372	0.001626904	-0.088792703	-0.004603908	0.119784487	0.127403292	-0.054859055	-0.050210235
1	0.511489621	0.765124088	0.534557234	-0.191723534	-0.038949516	0.363009968	0.03959358	-0.318968008	0.122781165	0.164876228	-0.259727803	-0.025620538	0.23637054	-0.012116322	-0.191546733	-0.015428038	0.010183656	-0.169520626	-0.080148871	0.044871098	-0.038213054
0.582330477	0.414790859	1	0.323132637	-0.119163265	0.106644161	0.267296322	0.095781921	-0.174442231	0.119241945	0.144773982	0.070745876	-0.138629555	-0.061992225	0.114461168	-0.06454516	-0.035277831	0.073713227	0.133857645	0.016631684	-0.086666276	-0.066205843
1	0.588099756	0.778164161	0.65820201	-0.190057838	-0.057893972	0.539068249	0.03879133	-0.32938064	0.196649235	0.333116312	-0.137678363	-0.118728952	0.157420985	0.077847009	-0.093775894	0.046467616	0.114000511	-0.075363762	-0.129020766	-0.023999736	0.001956018
1	0.505449183	0.631620471	0.487541291	-0.198358611	-0.115857196	0.389743248	0.051204751	-0.336165079	0.207084758	0.240518716	-0.182070747	-0.130699402	0.227695584	0.097592598	-0.197795091	0.030688013	0.129454295	-0.113124381	-0.058238612	0.11814959	0.04551574
1	0.474305524	0.715687854	0.59394716	-0.229357586	-0.008323117	0.465842454	0.019075579	-0.326313276	0.139560652	0.218960527	-0.187375297	-0.06314227	0.244660205	0.044724703	-0.18438032	0.0332334	0.098519966	-0.099570823	-0.010583823	0.075017026	0.028101078
1	0.531638518	0.575563738	0.448830513	-0.173336854	-0.03013003	0.38744721	0.033675814	-0.266569719	0.208905986	0.206431103	-0.191679452	-0.025345678	0.245281234	-0.021116144	-0.195873625	0.041271156	0.111271561	-0.150179062	-0.056041132	0.099622254	0.033348954
1	0.458116806	0.630828728	0.528936847	-0.244208492	-0.016921265	0.509495212	0.05520012	-0.37205635	0.178799056	0.277022965	-0.173914687	-0.115669272	0.23641625	0.021146952	-0.226979805	0.028537962	0.118667954	-0.069427532	-0.079992748	0.079892636	0.033338911
1	0.535926075	0.669593947	0.510150277	-0.196863274	-0.000894095	0.421817275	0.047873382	-0.273274675	0.214280436	0.191699011	-0.254819875	-0.11701763	0.211638066	-0.030424448	-0.136918871	0.112502069	0.165354371	-0.051014446	-0.004978842	0.126829466	0.058382993
0.749485042	0.550797242	1	0.291708964	-0.163160976	0.147260425	0.254705138	0.135942008	-0.09763858	-0.084269299	0.167241305	0.064492315	-0.047153443	-0.018003693	0.05420576	0.002585374	-0.111426341	-0.022646194	0.101177835	0.015149865	-0.050407034	-0.007667829
1	0.453882048	0.776248945	0.519263724	-0.208848501	-0.048564435	0.474623101	0.130422571	-0.337659388	0.197578631	0.255173638	-0.279986126	-0.126750746	0.22109916	-0.032223186	-0.199157573	0.066302486	0.107672714	-0.122287927	-0.067643936	0.049112845	-0.001110699
1	0.506284788	0.604849256	0.409343579	-0.198801059	0.02163187	0.406128802	0.052771422	-0.266324157	0.227717712	0.260273388	-0.166693145	0.004009301	0.243823669	-0.043734932	-0.165134494	0.061056116	0.084675547	-0.12972162	-0.054497097	0.071197182	-0.006960647
1	0.508586174	0.65468572	0.527815922	-0.169736275	-0.065554573	0.426510367	0.012191966	-0.289789342	0.181194812	0.24488831	-0.156112093	-0.157814724	0.203895972	0.037330716	-0.165136453	0.020583548	0.121511574	-0.050323812	-0.112997114	0.01938135	0.029471782
1	0.459179576	0.587294865	0.474850741	-0.185232386	-0.007483483	0.361222873	0.022261764	-0.257175497	0.220894626	0.26551423	-0.143202323	0.00514936	0.259271249	0.02961575	-0.141479123	0.090093133	0.097835366	-0.057858817	-0.037823896	0.075148981	-0.000487107
1	0.470954071	0.645305602	0.463862295	-0.212340843	0.021342474	0.438166223	0.04169708	-0.320127257	0.172071454	0.219501089	-0.250658953	-0.076828119	0.225062009	-0.012550947	-0.114759683	0.14469911	0.115057301	-0.057004987	-0.006653213	0.063608837	0.027402545
1	0.493283165	0.607024014	0.520581084	-0.163089715	-0.02473208	0.389597237	0.048361523	-0.22136521	0.215895157	0.266647583	-0.154453825	-0.074323702	0.217218246	0.064786521	-0.104958493	0.054311113	0.082957523	-0.094524415	-0.05506859	0.062670897	0.004876481
1	0.496011629	0.749961373	0.480055941	-0.232995665	0.015596253	0.422847769	0.023736813	-0.288633772	0.218348428	0.173606922	-0.247487657	-0.015773597	0.285594392	-0.014386535	-0.151222937	0.115987514	0.056819417	-0.123734045	-0.084339119	0.005274686	-0.024499843
1	0.439256424	0.688494445	0.48413672	-0.216425428	-0.03406646	0.387376106	0.028147768	-0.26392016	0.246856837	0.267655469	-0.193960299	-0.028459375	0.299893733	0.025087059	-0.095453775	0.107657525	0.065706739	-0.099252359	-0.014957132	0.065969862	0.030788647
1	0.472749418	0.665157521	0.555584768	-0.227115462	-0.038111421	0.411872711	0.001406449	-0.360397884	0.20400538	0.339342512	-0.154986821	-0.09743645	0.256170836	0.088659411	-0.132580742	0.043303417	0.101326858	-0.06480633	-0.004609729	0.088149258	0.035781794
1	0.472743939	0.644190704	0.535812976	-0.130815883	0.037858798	0.408211778	0.054588918	-0.257808915	0.203143312	0.248424847	-0.165139841	-0.05216124	0.209217925	0.018041	-0.110224318	0.091855158	0.073492472	-0.0819777	-0.033077481	0.057160705	0.001567392
1	0.548363284	0.641112458	0.463094109	-0.177836514	0.016785238	0.42129443	-0.02817452	-0.251435794	0.214758044	0.225695529	-0.187327347	-0.072681675	0.230316026	-0.019533947	-0.120898776	0.14485247	0.160001154	-0.10594011	-0.04949351	0.044524655	-0.05788427
1	0.555866031	0.634608733	0.455967995	-0.168490887	0.058181433	0.447784825	0.069927446	-0.284211157	0.162716984	0.165139812	-0.227474876	-0.039438111	0.251311227	-0.01166041	-0.172497319	0.05472669	0.061519096	-0.104610377	-0.025429531	0.11399875	-0.001806736
1	0.502882707	0.663227282	0.425234822	-0.228544625	0.020526531	0.415245974	-0.00718405	-0.253134557	0.200878747	0.180205452	-0.246213587	-0.024650373	0.259459339	0.00106048	-0.124761792	0.123220497	0.138647586	-0.061569074	-0.027308543	0.057004309	0.011047998
1	0.470509732	0.736790462	0.48907504	-0.211368175	-0.002030482	0.45885901	0.028111723	-0.310795948	0.19987553	0.215596523	-0.227304063	-0.050849402	0.295660195	0.037717968	-0.155528059	0.052537793	0.082050584	-0.084481096	-0.046504673	0.051978228	0.002822045
1	0.520407518	0.725045113	0.4657643	-0.215748915	0.018327603	0.36357933	0.007985526	-0.232257067	0.231168439	0.227931781	-0.195643789	0.000901764	0.216088169	-0.088812219	-0.187321872	0.080789615	0.088540394	-0.10966517	-0.012166005	0.091023121	-0.021620321
1	0.490017054	0.694560753	0.492880487	-0.22213119	-0.025928212	0.380278441	-0.019866715	-0.29370534	0.207389677	0.233538594	-0.224090561	-0.062439852	0.252927589	-0.002762405	-0.143865482	0.083971571	0.038733797	-0.128779463	-0.045905578	0.091239967	0.04555142
1	0.563319306	0.643053617	0.450797379	-0.156632097	0.084663436	0.389889367	-0.049016243	-0.293692767	0.222863549	0.211770322	-0.216425168	-0.034415316	0.222407628	0.006057495	-0.151432528	0.092623403	0.116663437	-0.076499377	-0.040203094	0.089279998	-0.030447881
1	0.487696352	0.62931356	0.501819653	-0.19335552	-0.032067931	0.431686976	0.054608631	-0.24438911	0.213547924	0.27349483	-0.181435681	-0.130985179	0.13891368	-0.050205624	-0.19303674	0.024906971	0.11820301	-0.043931636	-0.033102078	0.08561432	0.025651647
1	0.45015049	0.66820682	0.471198781	-0.232904076	-0.007033334	0.389694725	0.024716434	-0.338885322	0.166679481	0.253785162	-0.207299928	-0.084401953	0.205469114	0.013768526	-0.127770177	0.115288268	0.084709741	-0.0893892	-0.049500063	0.039366602	0.010142292
1	0.475921788	0.647573556	0.529294874	-0.214627885	-0.037670706	0.465823831	-0.016557951	-0.358638919	0.207651718	0.267596389	-0.225441906	-0.058932097	0.248362428	0.009497172	-0.162452218	0.081232027	0.142021067	-0.035520972	-0.008794864	0.090418896	0.053030322
1	0.530005529	0.667018344	0.441414246	-0.186894782	0.08443148	0.43845162	0.017821455	-0.197755473	0.220710746	0.176847768	-0.225377511	-0.010788379	0.249244281	-0.041776196	-0.152972963	0.116214649	0.079668496	-0.134631491	-0.040695762	0.087130396	-0.033464538
1	0.533145162	0.657778109	0.504155377	-0.158251599	0.034591303	0.421340874	0.040346132	-0.24617083	0.152563246	0.253752252	-0.155087036	-0.033895869	0.217261206	0.009263143	-0.142821422	0.046512079	0.111136102	-0.092680928	-0.051706837	0.04930064	-0.040173941
1	0.494024631	0.692334797	0.488319031	-0.21314295	-0.007565115	0.384165839	-0.011575038	-0.325636241	0.166935143	0.192874298	-0.240237593	-0.05579245	0.237428101	-0.018305766	-0.114338521	0.123439433	0.090253569	-0.074739592	0.010145916	0.082397205	-0.012817672
1	0.525468656	0.738579528	0.478054899	-0.216800471	0.008885234	0.399175127	-0.056846753	-0.347754971	0.193171565	0.214302731	-0.283198629	-0.135735999	0.163644897	-0.052188824	-0.165153436	0.084797883	0.06379922	-0.108214989	-0.029801556	0.050705094	0.017518255
1	0.497596844	0.693932822	0.523276963	-0.253504983	0.02914644	0.484133055	0.047089869	-0.31684285	0.17552586	0.222827799	-0.208679441	-0.050780512	0.252619368	-0.02687364	-0.138368937	0.117336123	0.145506806	-0.120367565	-0.065515027	0.121256474	0.103516057
1	0.469690519	0.705975246	0.450154494	-0.261325568	-0.012159786	0.400190343	-0.040070591	-0.331617963	0.18510351	0.241658455	-0.200072407	-0.034080089	0.227355364	-0.039983377	-0.150796512	0.110223185	0.086788713	-0.095552463	0.001572735	0.069662555	-0.021951593
1	0.510204438	0.708600928	0.534749448	-0.152101682	-0.046115395	0.367183207	0.02225542	-0.28201177	0.161296833	0.194984375	-0.187406399	-0.067911078	0.203357063	-0.040650162	-0.163938802	0.047535506	0.05840365	-0.082578827	-0.017455697	0.072607479	0.023368866
1	0.525617396	0.630856611	0.441828875	-0.198300127	-0.002468393	0.42935535	0.066235079	-0.256770162	0.205860224	0.210652386	-0.20234991	-0.060644036	0.233765484	-0.006979466	-0.152420974	0.10257741	0.087849779	-0.077648446	-0.03795585	0.11232772	0.020384211
1	0.548075614	0.713130727	0.446205468	-0.159506102	0.052825015	0.342584841	-0.023350678	-0.231252795	0.221044266	0.189082444	-0.234317966	-0.015721975	0.240637164	-0.037938952	-0.122829222	0.140267291	0.08894623	-0.12489758	-0.029099818	0.061110932	0.009541861
1	0.475128341	0.6460688	0.504186488	-0.128440753	0.075384144	0.421730616	0.024506343	-0.233145414	0.242257855	0.224089404	-0.192723728	0.045369497	0.21913462	-0.061151093	-0.188034542	0.089474388	0.070005401	-0.127189893	-0.037066423	0.083154423	-0.019576591
1	0.511786865	0.676051845	0.510964558	-0.23089794	0.041020224	0.463084046	0.016002983	-0.303250164	0.171024272	0.167251606	-0.260917653	-0.081973743	0.219202502	-0.023687162	-0.170312429	0.082550539	0.056602512	-0.146527842	-0.116711425	0.041366686	-0.041464161
1	0.512574002	0.706734563	0.471512307	-0.192344656	0.020142976	0.387359675	-0.030484038	-0.268066039	0.233863394	0.248142514	-0.170607152	-0.040151455	0.199004613	-0.071798165	-0.183970056	0.059165438	0.126363334	-0.028238491	0.041677266	0.098741873	0.023222328
1	0.449755369	0.746425568	0.509814756	-0.206257061	-0.041828534	0.409335543	0.053294857	-0.250097557	0.188212144	0.246118506	-0.214162623	-0.076310067	0.238965399	-0.02748003	-0.121799042	0.087712672	0.078944025	-0.087767116	-0.025334658	0.066623729	0.001795926
1	0.514469499	0.618597144	0.433243855	-0.200366271	0.002183282	0.373787194	-0.026750242	-0.258058751	0.225460997	0.221011804	-0.109789451	0.026154276	0.219373537	0.002449833	-0.104491281	0.138211731	0.094839299	-0.087852217	-0.049029526	0.09591168	0.006071323
1	0.476833038	0.700230104	0.57883497	-0.182728648	-0.039388961	0.400051018	0.024910186	-0.348019972	0.140696704	0.256281942	-0.227458377	-0.207174676	0.154364332	0.023309567	-0.100868332	0.080508527	0.113474636	-0.113211817	-0.031844952	0.093904473	0.038193109
1	0.492208213	0.61628858	0.50028215	-0.255046004	-0.096693699	0.383870632	-0.023994078	-0.338138068	0.183638152	0.236818157	-0.249849346	-0.107659953	0.25388073	0.001722017	-0.165616667	0.112561355	0.143094413	-0.098434199	-0.053100732	0.083474831	-0.005723577
1	0.5127334	0.665602986	0.474224554	-0.249657349	0.005525265	0.362288099	-0.052444132	-0.282290085	0.222826352	0.233412691	-0.246745165	-0.011046647	0.302181643	0.003190683	-0.204151233	0.07869839	0.097246968	-0.112259572	-0.009725391	0.139689527	0.017727084
1	0.478606227	0.684728639	0.486767173	-0.194971254	0.033380028	0.421875234	0.038126104	-0.239668998	0.193118615	0.17869445	-0.243514456	-0.085370337	0.248350797	0.03733432	-0.150508939	0.059786676	0.087086599	-0.053651258	-0.021451202	0.066102385	0.048630757
1	0.459717659	0.630437335	0.480332148	-0.168412961	-0.041658644	0.355355177	0.041193374	-0.270124797	0.157074476	0.223089107	-0.204169155	-0.060531691	0.184389542	-0.012008214	-0.144313436	0.044745905	0.076193037	-0.081263837	-0.005452988	0.072284094	-0.012622183
1	0.544098704	0.630528951	0.438407238	-0.157839223	0.048932783	0.392816054	-0.012803371	-0.260139701	0.218166382	0.205562508	-0.221504152	0.016933181	0.263462314	-0.029268705	-0.152827783	0.126433006	0.135623043	-0.073438246	-0.007042511	0.1010785	0.042626155
1	0.522599436	0.721969953	0.477980501	-0.242043163	0.006932771	0.411969868	0.035821197	-0.258831544	0.22042845	0.233548282	-0.227251114	-0.031905996	0.224927087	-0.016122873	-0.079708699	0.149446177	0.102907782	-0.076469074	-0.011639443	0.081462576	-0.003819414
1	0.521090818	0.715173183	0.535328259	-0.146406343	0.058063408	0.422894718	0.042812859	-0.289370825	0.153904206	0.217437473	-0.223771825	-0.094436385	0.197977835	-0.018389634	-0.157840185	0.112790869	0.141559817	-0.026952715	-0.024485561	0.070160162	0.024008309
1	0.510491557	0.694181541	0.510218333	-0.230061288	-0.005901457	0.406992417	-0.040272748	-0.229134591	0.272159498	0.247366815	-0.216393627	-0.083475199	0.224306062	0.014707388	-0.128617171	0.06837385	0.08805319	-0.101092434	-0.061969712	0.095317893	0.062507862
1	0.487824176	0.64683825	0.438101738	-0.19465113	0.017174824	0.41229316	0.020083052	-0.285944318	0.18784537	0.210135074	-0.193651393	-0.081852831	0.175968263	-0.059526713	-0.179307695	0.029474108	0.049580179	-0.107892461	-0.070932952	0.047450027	0.024804805
1	0.457469292	0.76689463	0.488438617	-0.238852779	0.028518125	0.384515719	-0.001264753	-0.270548469	0.2040084	0.211479685	-0.214360761	-0.032190403	0.191501011	-0.055504105	-0.136296804	0.074735862	0.010592241	-0.145062513	-0.02120912	0.035149951	-0.048147443
1	0.443877154	0.667393669	0.453781298	-0.22366077	0.01405003	0.417202492	0.038199044	-0.258428877	0.186127296	0.251979577	-0.141773749	-0.005038529	0.206284763	-0.039170079	-0.133700932	0.069193911	0.051726967	-0.087843168	-0.042465315	0.058853918	0.006732643
1	0.525401066	0.643142093	0.455420313	-0.200526736	0.03323081	0.381682534	0.010163839	-0.266619099	0.219669042	0.201276342	-0.232662881	-0.045718556	0.261363468	0.017433713	-0.104194222	0.124814759	0.110400061	-0.121280688	-0.005977083	0.145229084	0.074962275
1	0.531426236	0.654499432	0.43584198	-0.171304348	0.071844524	0.395399091	-0.027587845	-0.225193444	0.208944026	0.204742196	-0.181404642	-0.006204745	0.194990122	-0.05570299	-0.131083265	0.065167656	0.058225719	-0.099640239	-0.027576187	0.071044387	0.010162638
1	0.517934874	0.685946219	0.5074937	-0.203092902	0.018951661	0.437343486	0.024370679	-0.222825391	0.230786163	0.198315238	-0.162947796	0.003154974	0.290358139	0.007357552	-0.144749462	0.107409194	0.179487536	-0.015911054	-0.001561309	0.096043777	0.0265272
1	0.457779844	0.636326442	0.435656427	-0.222011083	0.022644763	0.389682252	-0.005472485	-0.277705872	0.18337447	0.252247266	-0.153682404	-0.087102209	0.210423681	0.029691907	-0.14280788	0.027722525	0.074121873	-0.036194227	-0.00200222	0.07717413	0.028537403
1	0.466471629	0.701118305	0.451736401	-0.2132976	0.019739638	0.390240544	0.006245523	-0.308304767	0.178850029	0.193186279	-0.221536557	-0.008919917	0.284783651	0.028053289	-0.119101903	0.096140257	0.083061659	-0.075296526	-0.010579695	0.039802869	-0.010109867
1	0.516456237	0.655285211	0.499931246	-0.136496264	-0.006879889	0.339980462	-0.011041919	-0.30709113	0.143421893	0.169786296	-0.20724702	-0.060429943	0.171425169	-0.006207169	-0.157804673	0.049162084	0.077284635	-0.092126641	-0.029593146	0.052467933	-0.026659026
1	0.495146537	0.673535678	0.550469121	-0.151435454	0.054044118	0.470058445	0.064911006	-0.275104304	0.213833652	0.226092444	-0.205543004	-0.068188355	0.220829793	-0.052390467	-0.181953755	0.072503426	0.083237415	-0.093671899	-0.01633507	0.094819161	0.026689551
1	0.467449455	0.645495724	0.48149669	-0.270290518	-0.072405499	0.381532491	0.021791944	-0.267426327	0.148320562	0.191389335	-0.228624235	-0.097056275	0.22379465	-0.008555378	-0.177230418	0.065280567	0.104091044	-0.067053329	-0.083301918	0.047289804	0.036920823
1	0.555169111	0.678598389	0.459716449	-0.27784981	0.022038897	0.431051114	-0.051060453	-0.311054701	0.244826704	0.218116196	-0.282482885	-0.08057529	0.242188683	-0.043576114	-0.18134055	0.114193701	0.107695582	-0.178063686	-0.098890763	0.109288759	0.024264604
1	0.503996762	0.698907189	0.455685842	-0.186974556	0.035922997	0.384570846	0.018111519	-0.25193472	0.239989629	0.219611657	-0.256608928	-0.098152259	0.192115115	-0.026784316	-0.129473631	0.089502319	0.072673879	-0.121655729	-0.024005624	0.102453195	0.012456216
1	0.490083959	0.747129463	0.584496046	-0.187593293	0.047664491	0.504224655	0.053367368	-0.257732466	0.221549578	0.206739073	-0.243724189	-0.100848416	0.237156086	0.045977156	-0.076099307	0.098601447	0.110396613	-0.078016149	-0.071431995	0.031804228	0.012369693
1	0.540820113	0.610399983	0.472429755	-0.169010196	-0.034475702	0.347698349	-0.009433458	-0.236785448	0.196120408	0.218216291	-0.178177105	-0.127821477	0.176948521	-0.010550516	-0.135366502	0.062347064	0.066850475	-0.116451004	-0.01535679	0.095749494	0.022259564
1	0.516395567	0.72181264	0.535482797	-0.140210404	0.051843811	0.385772414	-0.052390915	-0.315196103	0.179181222	0.232214891	-0.18368869	-0.011986149	0.24157776	-0.015364155	-0.108093785	0.131623368	0.116613341	-0.052496362	0.009867973	0.056243647	0.013682255
1	0.500614965	0.626124916	0.434742909	-0.209042106	-0.016753174	0.39109824	0.009850185	-0.293096961	0.180197503	0.198716712	-0.233564359	-0.074877535	0.19907969	-0.014435833	-0.137610665	0.056653021	0.086563362	-0.095553066	-0.03528838	0.070514723	-0.007539042
1	0.493348871	0.623134762	0.470030869	-0.201676198	-0.012236784	0.443217991	0.061518784	-0.254115062	0.147962524	0.198901661	-0.14168282	0.004411089	0.233325077	-5.93E-06	-0.094150571	0.124310008	0.133653484	-0.040026916	-0.018145453	0.11499381	0.036845372
1	0.500803947	0.722719284	0.471095329	-0.199551997	0.038170233	0.343055793	-0.050048425	-0.286340135	0.187606332	0.165953162	-0.20942611	-0.014241255	0.269759612	-0.001118609	-0.149504227	0.052457076	0.083940391	-0.060785409	0.008910788	0.081898809	-0.00382491
1	0.543968578	0.739890805	0.443856412	-0.22265055	0.032991728	0.449019878	0.017992755	-0.213768946	0.235570099	0.245438827	-0.176734022	-0.024909764	0.234750741	-0.013652995	-0.133701846	0.111435639	0.094455462	-0.122620496	-0.050674186	0.057076589	-0.016267817
1	0.522620067	0.70072038	0.528452787	-0.168851964	-0.014638518	0.373419433	0.00804038	-0.27658033	0.172879253	0.217136333	-0.195910543	-0.045726967	0.182206097	-0.06792739	-0.166137821	0.075797051	0.041469815	-0.11189337	-0.038209149	0.043791382	-0.039270838
1	0.497757693	0.735185858	0.556320478	-0.209345289	0.009780216	0.470915628	0.061629853	-0.269925275	0.206262324	0.255793741	-0.229127403	-0.106286102	0.225300895	-0.011969163	-0.181033321	0.057402313	0.124289439	-0.048280661	0.004005647	0.116993547	0.053554329
1	0.509364463	0.77489803	0.503729256	-0.232206941	-0.001055441	0.447678344	0.043607186	-0.261069773	0.23813352	0.266044121	-0.251839239	-0.0618396	0.236155217	-0.046537974	-0.164797282	0.102587889	0.089256106	-0.077397921	-0.024513439	0.033787496	-0.007375395
1	0.490174727	0.706391342	0.472543884	-0.194826797	0.01885102	0.378092786	-0.059254664	-0.306330293	0.190418413	0.189056697	-0.215623867	-0.011241202	0.218502317	-0.081883006	-0.148363672	0.09206111	0.068347949	-0.089524205	0.00820274	0.085096257	-0.024464371
1	0.51050589	0.701712326	0.511666941	-0.182069409	0.062829486	0.422113621	-0.028620351	-0.313731947	0.183387587	0.23804402	-0.198687596	-0.059209348	0.187326648	-0.030677835	-0.094630195	0.117581616	0.105691119	-0.07016834	-0.042349681	0.021863025	0.006704756
1	0.522348308	0.718201401	0.488126258	-0.229501404	0.056395881	0.382183861	-0.08017795	-0.293744464	0.237630077	0.218499905	-0.228240132	0.014101148	0.239532928	-0.072434231	-0.187737747	0.088997277	0.121142419	-0.093441019	-0.032847637	0.066520556	-0.034629963
1	0.474456652	0.641166487	0.446003858	-0.218949318	-0.025628716	0.382299807	-0.018300726	-0.307629772	0.213696187	0.240245773	-0.196422663	-0.0809389	0.207414429	0.02480016	-0.111376405	0.082483157	0.126871806	-0.0566693	0.003824359	0.049138884	0.02730608
1	0.433515496	0.61249893	0.450428159	-0.242003747	-0.010373214	0.416031851	0.000443227	-0.286375057	0.231797513	0.256401661	-0.219975234	-0.079207998	0.262332811	0.017418629	-0.137707425	0.093992885	0.119712717	-0.084796463	-0.064005252	0.065262077	0.038195794
1	0.486233295	0.653558388	0.455060344	-0.218966704	-0.008907703	0.452043484	0.086608317	-0.207253451	0.210019629	0.232371462	-0.195605428	-0.083088277	0.195817069	-0.006103474	-0.121623621	0.056031519	0.087142911	-0.065210524	0.035578703	0.110376352	0.030774966
1	0.487501983	0.643348757	0.392074902	-0.250339154	0.067092701	0.393424716	-0.006135158	-0.24668308	0.221676584	0.213349361	-0.197918712	0.009271292	0.213700966	-0.065380573	-0.12708434	0.121835885	0.06940105	-0.060015762	0.048791156	0.140494995	0.010452698
1	0.508267831	0.740198416	0.52623421	-0.270448059	-0.048549904	0.355432298	0.017186759	-0.276453134	0.23101411	0.269444204	-0.174136706	-0.023510775	0.226433309	-0.058459022	-0.177931524	0.037449079	0.085481484	-0.092592696	-0.045571516	0.047020632	-0.039318844
1	0.54839923	0.791955489	0.57364976	-0.25275157	-0.026908414	0.428605675	0.050782877	-0.294125342	0.18292311	0.277017181	-0.191078867	-0.072387858	0.254488911	0.031466013	-0.157385358	0.080198113	0.11105102	-0.112695657	-0.053044896	0.097868889	0.012902756
1	0.502101918	0.689651207	0.537427966	-0.230374443	-0.01887193	0.451540837	0.011590264	-0.328193299	0.21863206	0.241220695	-0.205038792	-0.052442104	0.230106523	0.018485992	-0.107560204	0.078885485	0.109471314	-0.045885447	-0.005498453	0.096683287	0.076399325
1	0.513694633	0.649145053	0.470563514	-0.164089622	0.022508632	0.416509185	0.034703695	-0.235909467	0.232001684	0.245790051	-0.200954199	-0.010847466	0.266755427	-0.006543024	-0.126597746	0.101155845	0.079598696	-0.09377797	-0.009494655	0.118976358	0.017500911
1	0.500896545	0.735547062	0.503773972	-0.235134523	-0.015160341	0.404551853	-0.017338043	-0.320766411	0.226865773	0.245954121	-0.21207316	0.007199169	0.32774004	0.007978072	-0.144221705	0.122477881	0.088614964	-0.162383581	-0.049220392	0.074510281	-0.033251893
1	0.551932667	0.794330222	0.51382782	-0.184672861	0.038797741	0.417815695	0.021739657	-0.307159773	0.217776679	0.235270082	-0.205286925	-0.009733903	0.230145702	-0.020343161	-0.100715281	0.108550493	0.090300088	-0.097935019	-0.047744452	0.037769649	0.00371271
1	0.480028189	0.683345058	0.566582517	-0.214462914	-0.041263716	0.434502856	0.039322051	-0.271631605	0.198750075	0.271816328	-0.188763599	-0.07689974	0.286670965	0.088224487	-0.127357129	0.049200471	0.138157308	0.002312245	-0.00114538	0.117366872	0.062478743
1	0.47760715	0.700361792	0.460582223	-0.199479665	-0.045454835	0.37496434	0.058572536	-0.302142943	0.20183314	0.239844859	-0.162219924	-0.053348232	0.22268015	0.014747836	-0.136770027	0.087226138	0.075897336	-0.060605857	-0.023263525	0.091745878	0.004251091
1	0.471876822	0.735577189	0.548018146	-0.284349653	-0.059297946	0.399856075	0.011376248	-0.34740133	0.170629626	0.209254101	-0.346728323	-0.146994806	0.275872	0.06777087	-0.168127606	0.054722678	0.121844954	-0.035972991	-0.039259324	0.030751947	0.035837618
1	0.462993964	0.738395001	0.48455567	-0.206705219	0.011188118	0.449389081	0.082619081	-0.24309923	0.241917792	0.230724634	-0.211298295	-0.085021229	0.190095218	-0.0213687	-0.187664286	0.016266432	0.078830421	-0.052141048	-0.042590183	0.024319852	0.028849434
1	0.489893909	0.691616491	0.499828262	-0.169415442	-0.019158132	0.350994795	-0.005326418	-0.234483881	0.226810662	0.225769031	-0.174287	-0.010453554	0.252516469	0.006262565	-0.144149446	0.020514881	0.067847931	-0.103243622	-0.047205171	0.085616854	0.031450465
1	0.527648765	0.772170615	0.514525206	-0.240623504	-0.025345601	0.423696631	0.002037983	-0.325172404	0.204792506	0.228110771	-0.250843172	-0.064011048	0.240352702	-0.043452005	-0.182327618	0.097645266	0.107697924	-0.030960538	-0.009235709	0.04925965	0.013652753
1	0.488279811	0.666495622	0.461033793	-0.1744341	-0.030238122	0.394012496	0.04970778	-0.191163995	0.232551297	0.212839196	-0.218501297	-0.076313922	0.24948625	0.026049333	-0.123176004	0.04665185	0.072326193	-0.05885408	-0.009649897	0.099059956	0.037321304
1	0.540716757	0.690484042	0.421697758	-0.132506638	0.065537825	0.373234879	-0.004166636	-0.231239484	0.268353948	0.231481725	-0.19909765	-0.010843822	0.210716894	-0.095155102	-0.166816183	0.088972414	0.093669035	-0.077332568	-0.017501301	0.071276427	-0.011833779
1	0.499043581	0.634384416	0.52039395	-0.218712116	-0.075660015	0.353179147	-0.001496616	-0.299713849	0.2148995	0.313780861	-0.148736938	-0.014512202	0.329056631	0.052678353	-0.170969161	0.062368462	0.125725363	-0.0259558	0.020894347	0.159090053	0.073728012
1	0.508534	0.766698058	0.461635562	-0.250653679	-0.017806839	0.390765541	0.003441807	-0.244723435	0.223395173	0.203249035	-0.267967524	-0.047877467	0.253101722	-0.034324455	-0.142984327	0.158300151	0.145465389	-0.036539057	0.025993494	0.094450987	0.013399105
1	0.498515239	0.657355352	0.538646155	-0.247691907	-0.057266518	0.432238439	0.060815071	-0.27220203	0.1379508	0.253820671	-0.158963856	-0.094106761	0.175825944	0.039112291	-0.107806601	0.060419221	0.115880917	-0.071160912	-0.020473455	0.051038892	0.01794435
1	0.47065518	0.734817366	0.466577253	-0.21211786	-0.040200646	0.36033367	-0.053933446	-0.30830902	0.15752429	0.219450814	-0.182426169	-0.050897197	0.235357738	0.015829611	-0.120512177	0.073053542	0.067214002	-0.061671848	-0.033122068	0.064229441	0.042902708
1	0.442500449	0.71088498	0.544235448	-0.232933488	-0.012643038	0.439505602	0.060953257	-0.280359378	0.235294314	0.266354076	-0.185210424	-0.084631713	0.227650961	-0.008353118	-0.157331284	0.12065698	0.140227322	-0.076948648	-0.078251788	0.028993965	-0.006168908
1	0.562583043	0.671212497	0.455606548	-0.156782752	-0.018916564	0.423962677	0.028738089	-0.385841356	0.168801216	0.196300583	-0.193150394	-0.017850269	0.269756769	0.069130178	-0.181523614	0.063489846	0.164763913	-0.106016909	-0.037997104	0.073925067	0.013307291
1	0.497773818	0.714769635	0.487490715	-0.23413104	-0.024652461	0.50299849	0.092476809	-0.26718332	0.231652045	0.275174906	-0.215497263	-0.090104135	0.216686836	-0.002163765	-0.148124946	0.061154631	0.097274437	-0.074891191	-0.02371126	0.092707515	-0.023046322
1	0.548642876	0.685697487	0.528386681	-0.214141016	-0.046091059	0.383481809	-0.002302107	-0.319577921	0.164410138	0.251286572	-0.22870167	-0.121106784	0.192246143	0.008446302	-0.168252725	0.059002823	0.128108233	-0.04756823	-0.032007188	0.079557532	0.054787973
1	0.487581453	0.713817022	0.482776645	-0.270284541	-0.033824903	0.436042857	0.049138286	-0.273461742	0.257344343	0.250681033	-0.193129138	-0.061383818	0.209633531	-0.026655249	-0.152792067	0.09963942	0.111922892	-0.101640743	-0.054714633	0.063805624	0.006923089
1	0.570418188	0.74777826	0.477663059	-0.201208531	0.034439662	0.398692027	-0.019949679	-0.272953991	0.265210903	0.219531921	-0.254251669	-0.033547885	0.284350643	0.005853185	-0.116863134	0.15380694	0.140335398	-0.094712684	-0.028263625	0.073190102	0.000557859
1	0.466832101	0.723816139	0.492552554	-0.167610629	0.01737879	0.4302801	0.012519867	-0.291793789	0.176891855	0.16128749	-0.234885752	-0.047166946	0.227416892	0.000702597	-0.125619255	0.116143748	0.10290458	-0.064074385	-0.019874106	0.063750907	0.01553619
1	0.51581108	0.614609833	0.442136412	-0.165091089	-0.027560228	0.36486817	0.00262104	-0.264445724	0.161594233	0.173332518	-0.186263255	-0.066130054	0.213323712	0.009705785	-0.133506705	0.053349986	0.080358832	-0.088005771	-0.024791472	0.090304794	0.046776726
1	0.488300342	0.690443983	0.407224037	-0.237701446	0.006723882	0.363194048	-0.019621846	-0.269612625	0.235702948	0.214363112	-0.186218451	-0.015936912	0.245747323	-0.000760505	-0.122279055	0.130140987	0.079809974	-0.108019888	-0.013931595	0.100946284	0.013200756
1	0.550072321	0.680368164	0.526545908	-0.227931701	-0.048582153	0.365809391	0.003393283	-0.299613047	0.152431402	0.210815168	-0.189713285	-0.073433662	0.283805381	0.027804017	-0.179162889	0.004443544	0.068635806	-0.098706874	-0.058955259	0.074104854	0.013601941
1	0.458037495	0.654667562	0.528652554	-0.256128056	-0.028697525	0.461069836	0.084143905	-0.231818573	0.201936537	0.28136973	-0.159409149	-0.104801458	0.190602118	-0.023908537	-0.171476915	0.06675877	0.061213253	-0.094423184	-0.041357011	0.089459172	0.029922292
1	0.566387394	0.69461396	0.431462163	-0.244358344	-0.004976744	0.371905212	-0.069420564	-0.309536192	0.184605815	0.104677177	-0.290277353	-0.081746616	0.205882513	-0.010173423	-0.125095949	0.118149434	0.085508115	-0.123849141	-0.022831232	0.159166021	0.037376803
1	0.49010655	0.818904256	0.496695428	-0.231896215	0.055210267	0.431349697	0.028877029	-0.315458921	0.241236692	0.2574438	-0.236043287	-0.041020089	0.281698662	-0.001017408	-0.111029425	0.108826698	0.092274368	-0.144853846	-0.008716027	0.061990846	-0.029922087
0.953379236	0.416930634	1	0.566874419	-0.287418992	-0.061410157	0.284436101	0.159522454	-0.27274526	0.073879482	0.275506494	-0.089230953	-0.021098695	0.258737899	0.08470373	-0.060875798	0.041200976	0.032450554	-0.057590009	0.066122392	0.079272946	-0.024451167
1	0.560851004	0.652884663	0.586209147	-0.147055787	-0.006936374	0.382964466	-0.017391408	-0.28141904	0.138871798	0.216470652	-0.154759177	-0.096446385	0.198462421	-0.007805616	-0.195140585	0.003788671	0.038805594	-0.132426532	-0.066560238	0.054063822	-0.04359872
1	0.507267582	0.611000769	0.507228275	-0.162458334	-0.033691727	0.389280023	0.065335884	-0.287846095	0.148858626	0.262115896	-0.155866631	-0.178330436	0.186165916	0.064015244	-0.155787881	0.042958743	0.164346539	-0.036396148	-0.060864746	0.081807682	0.047492836
1	0.192995894	-0.1038483	0.216191922	0.120804356	0.109503686	0.154796025	0.013647042	-0.116240601	0.067081752	0.180402263	0.02342898	-0.137964313	-0.134075278	-0.21467513	-0.230584548	0.033428777	0.214952602	0.079759088	-0.042802423	0.044967424	0.023167444
1	0.265532835	-0.112521077	0.124216823	0.149677831	0.171732231	0.104144686	-0.13458803	-0.220676805	0.04709185	0.223192219	-0.01657729	-0.126965199	-0.082496496	-0.165174713	-0.111237254	0.144493802	0.177566069	-0.088033439	-0.119784926	0.044567114	0.02672369
1	0.310865279	0.005341747	0.241529642	0.207490584	0.236536232	0.194143418	-0.088968615	-0.227692719	0.06403174	0.230143249	-0.039153371	-0.083693593	-0.054492344	-0.183258359	-0.197143993	0.074107143	0.193984588	-0.020983117	-0.086162514	0.034121654	-0.006973831
1	0.233606285	-0.144456647	0.160421361	0.173649252	0.28170636	0.231076039	-0.088177277	-0.178183248	0.100692799	0.295118934	0.005187955	-0.174461685	-0.131823238	-0.169291328	-0.160767581	0.050479982	0.149042877	-0.025131673	-0.130773954	0.009584846	0.026356491
1	0.314684759	0.01063118	0.154456829	0.084394276	0.144369915	0.201577993	0.023881113	-0.184818808	-0.00755846	0.109341094	-0.048281012	-0.136812748	-0.017360995	-0.072734228	-0.104038576	0.081802881	0.167647522	0.000478636	-0.069454637	-0.021709672	-0.087113516
1	0.264550479	-0.084084789	0.112204388	0.139035998	0.224374037	0.145963467	-0.124122192	-0.269739031	0.032547303	0.186887427	-0.003880273	-0.135184692	-0.060615494	-0.136058411	-0.135893886	0.059542705	0.114021506	0.003717492	-0.047893744	0.063850469	0.053384605
1	0.260796303	-0.12070901	0.089422118	0.164752792	0.262218577	0.256494387	-0.00815311	-0.174466496	0.055034041	0.200100616	-0.010998468	-0.086899068	0.033660709	-0.070177298	-0.175075138	0.041723431	0.177254187	-0.017089036	-0.040927355	0.040255862	0.00421843
1	0.278152414	-0.118952	0.116971999	0.081882512	0.235059623	0.239820228	-0.004214437	-0.162262671	0.036996442	0.192785395	0.011810972	-0.063423817	-0.000630664	-0.104102617	-0.189345525	-0.018015561	0.14800766	0.025248487	-0.068438729	0.05752348	0.014391289
1	0.303730056	-0.008378538	0.134583446	0.14548113	0.222149818	0.156765874	-0.157534083	-0.295585301	0.057517717	0.2446486	0.066328009	-0.149772754	-0.124329844	-0.106863473	-0.123665509	0.052430385	0.169863732	-0.011849055	-0.112582818	0.031999468	0.097298458
1	0.300511244	0.040375004	0.158879596	0.167126787	0.203308264	0.168363394	-0.0347922	-0.20661311	-0.000727714	0.153298164	0.067598415	0.037931436	0.096606664	-0.079401596	-0.181987981	0.012325127	0.164641835	0.021566435	-0.049273548	0.003042284	-0.05005059
1	0.309964894	0.034631613	0.145401396	0.187280258	0.211080263	0.121107643	-0.075797463	-0.149262141	-0.001069794	0.131667518	0.029942822	-0.027220602	0.002424237	-0.069729633	-0.103438879	0.01054208	0.098765958	0.016187997	-0.050725776	-0.016022238	-0.014475768
1	0.21517249	-0.072980195	0.159009228	0.266140097	0.259536698	0.120535453	-0.130074865	-0.223939925	-0.002575354	0.165361122	0.046115798	-0.077709333	-0.018543471	-0.052304799	-0.111393429	0.01289281	0.146367339	0.051294203	-0.078987633	-0.012709397	-0.014631749
1	0.285382694	-0.081378323	0.201226	0.224777931	0.230609587	0.190338021	-0.056054617	-0.181761371	0.016694765	0.168143118	0.033747239	-0.015007353	-0.004250905	-0.102506363	-0.184652184	0.008515144	0.206709733	0.077352687	0.000147527	0.037578413	-0.024690831
1	0.309271034	0.0037935	0.159010074	0.203634138	0.225890026	0.136146932	-0.071328169	-0.152949769	0.030128687	0.163641121	0.035404123	-0.038083108	-0.00828832	-0.071239036	-0.099758941	0.023088684	0.105289077	0.011741735	-0.067809565	-0.002031175	0.029133381
1	0.250005586	-0.113729704	0.112454226	0.181386675	0.272940073	0.269595691	0.030420137	-0.14354594	-0.049673343	0.077614652	0.02769427	0.033344132	0.14251444	0.026798561	-0.086609872	-0.005289131	0.127448284	0.006455367	-0.061050951	0.05916301	0.009582179
1	0.275269097	-0.041502749	0.206647617	0.252837611	0.254762525	0.123072057	-0.145334728	-0.284531959	0.038324539	0.163096044	-0.054716368	-0.132187562	-0.050348305	-0.091720806	-0.141042779	0.036595988	0.129848714	-0.030985051	-0.104649086	0.043009043	0.050712369
1	0.343710047	0.093341588	0.281803665	0.24268759	0.279857225	0.186128765	-0.152712837	-0.366711605	-0.016162834	0.188628853	0.012086532	-0.111132523	-0.060324265	-0.064636508	-0.122434656	0.044577382	0.167860273	-0.056715053	-0.15428955	-0.002856249	0.018099241
1	0.320209597	0.014860373	0.245621326	0.286828311	0.262409074	0.162385177	-0.145960654	-0.274478478	0.049420837	0.243441937	0.003242583	-0.061540352	-0.014905715	-0.120546293	-0.158012783	0.066162892	0.155132577	-0.039473337	-0.132289474	0.006449269	0.044743343
1	0.295821342	0.092313656	0.277353569	0.244391134	0.269367924	0.128942319	-0.163461603	-0.251043287	0.045557124	0.211628009	0.04906231	-0.04937743	0.011218853	-0.080251827	-0.141721354	0.025280564	0.144518011	-0.011896909	-0.08331698	0.005428628	-0.026163189
1	0.31964144	0.077527569	0.233190466	0.220300416	0.291680525	0.132742297	-0.175903397	-0.275014341	0.012007882	0.14938647	0.012643164	-0.093950074	-0.007932416	-0.076057635	-0.146192626	0.04056416	0.146158142	-0.070921518	-0.173508838	-0.010033176	0.03030731
1	0.366561847	0.061681342	0.256028102	0.229921964	0.228492727	0.139402641	-0.122571458	-0.214682042	0.021704764	0.160570979	0.032453927	-0.082170787	-0.044642954	-0.064288906	-0.122447262	0.041393965	0.128802341	-0.009262147	-0.117638606	0.022107646	0.089574877
1	0.33877408	0.00639609	0.124219778	0.152470066	0.242561879	0.218117634	-0.029926635	-0.212788698	-0.08199337	0.050244283	-0.004749334	-0.015690163	0.03533808	-0.099057129	-0.189790787	-0.033817058	0.107435836	0.044234589	-0.038016847	0.010075237	0.005884503
1	0.304443265	0.015910155	0.194271521	0.235114405	0.246906139	0.078498805	-0.203487455	-0.279180229	-0.013430849	0.167999494	0.005869111	-0.113054942	0.003876645	-0.063876197	-0.126138381	0.060871976	0.160559034	-0.008660385	-0.093300648	0.02829591	0.027091588
1	0.348191912	0.080864639	0.221141067	0.189814294	0.262075468	0.163361933	-0.130279176	-0.231710081	-0.037017982	0.113656499	0.040514386	-0.037712192	-0.037915307	-0.125607428	-0.151131529	0.049676427	0.169808375	0.013812174	-0.066475862	0.017843485	-0.012882882
1	0.305801498	0.069561043	0.196350719	0.211099311	0.262774817	0.161890782	-0.151279981	-0.279214884	0.00827403	0.206715334	0.048108487	-0.094165181	-0.043096333	-0.066354862	-0.08676033	0.075924483	0.120314814	-0.043689057	-0.100350655	-0.03300485	-0.020244284
1	0.325576159	0.032831897	0.227551396	0.206948127	0.28197332	0.187958735	-0.134747857	-0.308315863	-0.055209064	0.150470018	0.045690787	-0.023819464	-0.002824391	-0.148599506	-0.202416867	0.025762373	0.172686607	0.002309907	-0.086829296	0.003182822	0.00600893
1	0.329434179	-0.014942455	0.194567933	0.219060397	0.2208823	0.162346384	-0.156353065	-0.27597293	0.014976147	0.157946039	0.005441486	-0.089141992	-0.050910546	-0.136744652	-0.134993101	0.098711975	0.166968167	-0.013208836	-0.075199665	0.028175097	0.046717289
1	0.246634024	-0.083420524	0.085748777	0.162470852	0.257726718	0.203514696	-0.095918382	-0.289938141	-0.060296749	0.106538044	-0.011261779	-0.038184289	0.016874426	-0.076142153	-0.115472198	0.010399932	0.103684964	-7.88E-05	-0.05043782	0.090459244	0.077913495
1	0.288327946	0.011170093	0.191418891	0.209295677	0.287009085	0.224540784	-0.152153584	-0.349094455	-0.077826283	0.192185238	0.096333184	0.052560278	0.042911971	-0.097957174	-0.183768094	0.022968428	0.161194267	-0.039243896	-0.124697696	0.020059498	0.039843933
1	0.254208709	-0.139698767	0.097425907	0.29711638	0.345485256	0.197640366	-0.145259459	-0.340541639	-0.084479915	0.127960928	0.013638319	-0.020119662	0.017846341	-0.098590276	-0.12599338	0.055861235	0.128762948	-0.01283737	-0.087739876	0.025898758	0.056570536
1	0.300323417	0.005555747	0.202735198	0.223439413	0.245841226	0.161835258	-0.094263426	-0.204826612	0.034180085	0.171819126	0.065085073	0.015104699	0.040616491	-0.076658561	-0.157689982	0.02677708	0.152728864	0.029114919	-0.075596464	-0.011015815	0.022395084
1	0.280177651	-0.074180374	0.129363289	0.252085943	0.258719853	0.10406657	-0.140667488	-0.213434974	0.004107571	0.178503101	0.066416272	-0.024753747	0.004251553	-0.053252001	-0.090468869	0.071922801	0.149124346	0.010331412	-0.105603714	-0.02731878	0.04628291
1	0.30935989	0.047403817	0.178580224	0.204416964	0.219038282	0.141730791	-0.09389272	-0.182303201	0.013186048	0.13589278	0.019681665	-0.053944473	-0.013739832	-0.070288823	-0.089922915	0.043992499	0.104170685	0.001063305	-0.071790965	-0.021966262	-0.009754792
1	0.235305839	-0.067986677	0.166875126	0.262279748	0.255857768	0.127851847	-0.117820907	-0.212474113	0.010631076	0.161329262	0.070505425	-0.002504003	-0.008213942	-0.071053267	-0.112301318	0.066524783	0.151800683	-0.013941297	-0.114359643	-0.046858528	0.024097463
1	0.24095521	-0.057236376	0.21725188	0.322731349	0.320479328	0.129683388	-0.191178366	-0.306554427	-0.035152074	0.205191241	0.138137074	0.020672313	-0.046568281	-0.159843107	-0.151225923	0.079587748	0.243496829	0.084785581	-0.127018063	-0.068155183	-0.000167713
1	0.318962453	0.087077002	0.16379977	0.18118676	0.201931948	0.114653832	-0.078603731	-0.14663883	0.017869479	0.111922959	0.043206094	0.010474378	0.018803528	-0.065451848	-0.1016067	0.028644664	0.107833515	0.012382449	-0.054976978	-0.003245491	0.013733845
1	0.32151551	-0.061151074	0.216452254	0.188151139	0.279955606	0.212682145	-0.12556631	-0.316658547	0.012643024	0.32318015	0.111891368	0.060887782	0.09850302	-0.106317141	-0.268109715	-0.046099717	0.17683522	0.019467003	-0.088018883	0.054501925	0.104571071
1	0.275936451	0.008871881	0.181551655	0.219394239	0.207249348	0.104692028	-0.101948266	-0.172652254	0.027321416	0.148577809	0.033452271	-0.047064643	-0.015811777	-0.081983093	-0.111726905	0.049987715	0.119630152	-0.022442264	-0.098058928	0.003408457	0.059841465
1	0.236402488	-0.029000161	0.225374703	0.338814891	0.297280653	0.104133594	-0.143542671	-0.217322175	0.033000781	0.200431644	0.064688317	-0.050668759	-0.023288481	-0.122731851	-0.119812149	0.086365005	0.177298324	-0.015948895	-0.13461118	-0.034705926	0.078218541
1	0.216497742	-0.0741163	0.267182173	0.311686789	0.281468732	0.140836917	-0.155786146	-0.232074048	0.061379364	0.20461976	0.043455745	-0.027128919	0.000286077	-0.163670605	-0.21147932	0.026797053	0.221141315	0.017331693	-0.156535817	-0.074069254	-0.002228326
1	0.304620947	0.035751883	0.179690576	0.221128427	0.19130177	0.093187117	-0.113969403	-0.159357613	0.024359426	0.129000655	0.051922941	-0.040571358	-0.012234827	-0.073037919	-0.114101668	0.021281636	0.109490067	-0.025386849	-0.118890831	-0.031352667	0.040514349
1	0.258476911	-0.056094414	0.22497893	0.249112539	0.249082638	0.108198499	-0.168708024	-0.243487425	0.048986106	0.220719778	0.056192977	-0.066964169	-0.037556815	-0.124202047	-0.123909074	0.112153323	0.206172465	-0.00819563	-0.134709282	-0.010082214	0.041430145
1	0.264935825	-0.064358459	0.192356403	0.255911675	0.247434476	0.134738038	-0.137201353	-0.291604596	0.009386051	0.186134993	0.003263041	-0.062470127	0.047813	-0.108899864	-0.214273351	0.027084219	0.135298902	-0.057231112	-0.131636551	0.005855938	0.031685093
1	0.294931047	0.034527342	0.167603107	0.222337509	0.216650094	0.087908121	-0.098218934	-0.171656272	0.015034337	0.122893033	0.020109425	-0.047465776	-0.022084478	-0.057927441	-0.085900224	0.026314892	0.088958776	-0.029007893	-0.106901485	-0.036380538	0.022573645
1	0.274609837	0.006189898	0.156349415	0.252769376	0.225682523	0.078024264	-0.124724232	-0.153068628	0.044716243	0.142753983	0.037784883	-0.039365091	-0.00670168	-0.04209446	-0.087033394	0.025490452	0.093750341	-0.014918063	-0.078660994	-0.009220029	0.022999517
1	0.238587615	0.00592444	0.197021079	0.261641359	0.228272047	0.099474329	-0.100980932	-0.155419817	0.042000028	0.126577059	0.004185223	-0.024308803	-0.006699753	-0.074167142	-0.114525933	0.014233954	0.09762925	-0.017756074	-0.086775385	-0.02548241	0.004752729
1	0.259859872	-0.00344903	0.163212329	0.236456929	0.210550148	0.080793764	-0.104921905	-0.16020344	0.025565955	0.134589375	0.030872531	-0.032447726	0.007402711	-0.070684759	-0.106332167	0.041906843	0.119447477	-0.011630846	-0.08689485	-0.011427373	0.038782151
1	0.273563852	-0.011857366	0.152054923	0.237341312	0.202807559	0.094163099	-0.102004193	-0.15361049	0.033948322	0.139095284	0.046619964	-0.019667855	-0.011371081	-0.083139113	-0.089991274	0.039076919	0.117932396	0.00721974	-0.07548096	-0.014741439	0.028240435
1	0.285938284	-0.002236436	0.152826601	0.222843722	0.236630234	0.128801842	-0.098257072	-0.158051198	0.049534879	0.170212266	0.040707766	-0.053227016	-0.029108605	-0.066657897	-0.092698227	0.023602962	0.07908282	-0.022417319	-0.074987916	-0.006394378	0.029273733
1	0.272939313	-0.014610489	0.136692598	0.19954044	0.204053369	0.098960878	-0.110471103	-0.161176643	0.035481107	0.138851797	0.024623201	-0.043729402	-0.012947354	-0.068791589	-0.103227514	0.015705292	0.103732744	-0.005493323	-0.078026769	-0.008544393	0.016784037
1	0.282662983	0.043738491	0.161548558	0.195474906	0.189010216	0.09058848	-0.076825165	-0.121958108	0.03494558	0.115439388	0.031403701	-0.013466887	0.007698859	-0.060810175	-0.094390208	0.025947031	0.073410352	-0.011134087	-0.051482546	0.001059238	0.009337041
1	0.184450679	-0.126894329	0.194306015	0.309349997	0.275966198	0.143157308	-0.188310685	-0.276035891	0.002468256	0.155126963	-0.007772224	-0.069377988	-0.038523133	-0.13304972	-0.236602208	0.012742638	0.167952395	0.045985855	-0.071974157	-0.032195103	0.004736941
1	0.284866582	0.026344616	0.142046618	0.187629893	0.173090514	0.080613691	-0.061151589	-0.107257984	0.011339459	0.093143451	0.027594778	-0.019671061	0.001653102	-0.040943877	-0.078706645	0.008201375	0.06461467	-0.012114582	-0.069442994	-0.010419759	0.033247376
1	0.166450896	-0.053778408	0.119859017	0.20014666	0.27222858	0.12353703	-0.149696107	-0.177747434	0.038857775	0.136856891	0.031075349	-0.015012504	0.000368361	-0.079675926	-0.106333264	0.028069476	0.09299176	-0.037471544	-0.083684029	-0.020602375	0.034492948
1	0.219927987	-0.005585438	0.120761913	0.173247536	0.206716211	0.125141142	-0.082696702	-0.144712213	0.025289556	0.098796618	-0.004812746	-0.008834906	0.033545821	-0.072030483	-0.11367478	0.026402614	0.087693428	-0.016721696	-0.071413318	-0.002838935	0.024055523
1	0.290999413	0.095393506	0.121649614	0.127288852	0.141974396	0.092386764	-0.024640709	-0.064418399	0.013917854	0.05678307	0.012107944	-0.00084851	0.020993597	-0.023898502	-0.047825119	0.024992193	0.046559081	-0.018230422	-0.038885359	-0.000255446	0.013663919
1	0.257498583	0.060573689	0.13958947	0.144776234	0.173321881	0.109519875	-0.050458765	-0.096230755	0.023889041	0.082929825	0.007205036	-0.021647129	0.0205294	-0.04596933	-0.068073784	0.041405889	0.065081181	-0.030184843	-0.07028446	-0.016758387	0.011519339
1	0.257566853	0.074477907	0.156370001	0.15943684	0.145179899	0.072933642	-0.061462315	-0.086580191	0.040529964	0.099455134	0.00829131	-0.03370909	0.012860901	-0.022767416	-0.04949431	0.037186303	0.064760837	-0.029706386	-0.077117715	-0.023343803	0.022463282
1	0.284815299	0.097905853	0.146423992	0.126879361	0.139151681	0.099480113	-0.034895384	-0.092215377	0.019868712	0.093091319	0.010271087	-0.03885805	0.000373356	-0.021262419	-0.048284765	0.03402528	0.065550569	-0.02106973	-0.062331142	-0.01423328	0.022934984
1	0.1836549	0.001284526	0.164296486	0.188420785	0.195947387	0.088044722	-0.090523677	-0.137562618	0.040103346	0.138541788	0.019091833	-0.003846729	0.04884117	-0.045037242	-0.10311347	0.039047398	0.10372722	-0.025586679	-0.090792853	-0.028765678	0.021444633
1	0.183875378	-0.004146969	0.136533132	0.105951973	0.148559995	0.146741229	-0.022178598	-0.120005273	0.0062829	0.073581515	-0.015174474	-0.004176665	0.085480208	-0.00945223	-0.097576797	0.008149754	0.058082345	-0.022957894	-0.056031435	-0.013966244	-0.003480224
1	0.262510331	0.081470135	0.180741381	0.099109821	0.161846413	0.136645416	-0.11382318	-0.261242293	-0.033374055	0.143324757	-0.005117652	-0.036504895	0.026763515	-0.068199314	-0.143912905	0.054295523	0.122365676	-0.070538522	-0.137623915	-0.04575528	0.018326926
1	0.262782882	0.051923448	0.107993901	0.080093775	0.149047478	0.138947191	-0.026622931	-0.109068178	0.013211159	0.087670383	-0.027512628	-0.030431422	0.071519456	0.003130358	-0.042943429	0.056444079	0.09087129	-0.042393047	-0.108950952	-0.035762576	0.030880194
1	0.159483486	-0.046114488	0.101027064	0.103888069	0.196716617	0.14758336	-0.112250975	-0.174078129	0.006276331	0.122922894	-0.015893109	0.013200604	0.122196606	-0.025097667	-0.135534848	0.017721201	0.095582195	-0.101297686	-0.155498056	-0.014721429	0.064367383
1	0.240747573	-0.000982691	0.089792256	0.085990052	0.130586399	0.105254722	-0.080468888	-0.146019753	0.016636518	0.1033621	0.001940771	-0.022719895	0.069867286	0.016449273	-0.057478105	0.033361311	0.056067992	-0.06906618	-0.109233637	-0.028745307	0.024110759
1	0.22880532	0.039416989	0.141628235	0.111215015	0.132705875	0.078878779	-0.146717927	-0.217910322	0.018482706	0.137924576	-0.022042149	-0.058336859	0.046466492	-0.01838094	-0.096996357	0.07051355	0.155068305	-0.016754796	-0.117585621	-0.052492841	0.007460237
1	0.133355776	-0.037711622	0.1131203	0.1276259	0.198810972	0.139244443	-0.088189179	-0.176288461	0.084343477	0.183595323	0.007030453	-0.044444518	0.069357439	0.013689359	-0.064160062	0.077468978	0.099146048	-0.083137414	-0.173522207	-0.060910106	0.011192769
1	0.24246991	0.097547791	0.110231181	0.093292795	0.121995571	0.093401334	-0.035763669	-0.126751742	-0.005656524	0.122969076	0.029748429	-0.011358837	0.055745785	0.003848209	-0.056732284	0.033399881	0.067074936	-0.021509571	-0.059927539	-0.025749781	-0.02315065
1	0.290705487	-0.122812683	0.327734513	0.564492042	0.210259281	-0.22887465	-0.193446792	0.161324112	0.334454678	0.084369461	-0.189259396	-0.124296117	0.157166702	0.189890917	-0.040598137	-0.167983316	-0.057943473	0.121884324	0.12930578	-0.014915801	-0.075386953
1	0.339092107	-0.149133526	0.292331767	0.457066183	0.175015654	-0.197900208	-0.17918854	0.13064985	0.233257958	0.014982108	-0.172117364	-0.017630263	0.165788012	0.150499284	-0.082615917	-0.168596808	-0.055192282	0.132234131	0.14516057	-0.007735373	-0.094328372
1	0.264453152	-0.157138283	0.306873459	0.526377889	0.261616775	-0.245868602	-0.23195417	0.106145456	0.310311968	0.117829671	-0.174989712	-0.063629176	0.186198543	0.178695973	0.0072424	-0.107739297	-0.068981955	0.09386052	0.099103156	-0.01245646	-0.069298179
1	0.287341429	-0.073399621	0.253706774	0.503611357	0.2501591	-0.203274675	-0.176800452	0.101039639	0.217176153	0.031678573	-0.191009823	-0.130367864	0.130507192	0.148644753	-0.004134019	-0.136403464	-0.055024123	0.132974602	0.138407362	-0.002623523	-0.102718446
1	0.118606673	-0.01007737	0.389482523	0.389122674	0.170224607	-0.115884902	-0.158345767	0.059379828	0.261781735	0.114704968	-0.174241516	-0.141672324	0.123578879	0.194274604	0.002105585	-0.159066427	-0.04549758	0.153810559	0.09566918	-0.062772562	-0.080155321
1	0.227983588	-0.003089723	0.288794816	0.538191618	0.273852904	-0.259454406	-0.198355849	0.137283552	0.213415045	0.05404171	-0.138953297	-0.135614873	0.202229766	0.15473723	-0.075928138	-0.173410914	-0.06652314	0.131157504	0.118450101	-0.05733826	-0.093908385
1	0.331067504	-0.119472492	0.196742623	0.598381386	0.219907187	-0.048203943	-0.226273151	0.153933701	0.173460331	-0.121911792	-0.222240477	-0.082552588	0.253895586	0.180919769	-0.070646201	-0.179436401	-0.095437014	0.116126833	0.161183445	-0.012621541	-0.047948509
1	0.150101004	-0.036125975	0.406655624	0.398518937	0.164000764	-0.09497022	-0.140267163	0.096356456	0.281148354	0.061777144	-0.205397569	-0.105066434	0.173158011	0.181322583	0.004619857	-0.165609494	-0.067617802	0.128310487	0.092306854	-0.084236535	-0.093250552
1	0.010690968	0.132160129	0.489968391	0.398073542	0.023915068	-0.098628582	-0.069695725	0.092263031	0.153646387	0.042423592	-0.123062647	-0.12276419	0.041950809	0.28543638	-0.007448666	-0.280910372	-0.051926976	0.137443897	0.153214995	-0.076823592	-0.179123656
1	0.028017076	-0.133999311	0.468341793	0.409429082	0.056079939	-0.161953572	-0.081304969	0.025869504	0.131521455	0.036596646	-0.13870113	-0.159105339	0.07847403	0.183579633	-0.01442333	-0.213013007	-0.106448499	0.191862261	0.159963269	-0.065728073	-0.119483804
1	0.025388669	0.007019686	0.394755951	0.364266845	0.297477976	-0.134433282	-0.292976057	0.020175883	0.209431852	0.016345221	-0.146156972	-0.169052619	0.093644205	0.251384619	-0.022701641	-0.201504616	-0.018177191	0.126084806	0.117203014	-0.019890629	-0.092242432
1	0.174380574	0.068632292	0.306349759	0.401262569	0.187339727	-0.179894888	-0.160168206	0.081108787	0.209226033	0.133706822	-0.122236735	-0.176360041	0.086404883	0.227027476	0.038666729	-0.224453543	-0.100147302	0.130946983	0.105056948	-0.00281155	-0.142587543
1	0.11895534	0.107813505	0.403710233	0.388971624	0.242667842	-0.173095945	-0.218314109	0.169486666	0.285674483	0.025844689	-0.165855577	-0.09942816	0.098894949	0.227243407	0.007990999	-0.231927936	-0.039295577	0.161781017	0.088993556	-0.004392863	-0.113182435
1	0.183235375	-0.003801223	0.332876358	0.47727283	0.26276372	-0.216086098	-0.255217068	0.106313641	0.272254237	0.045322031	-0.161026708	-0.167445155	0.095441471	0.195758268	-0.00832096	-0.156898975	-0.012720754	0.108007439	0.095934806	-0.009763366	-0.111878712
1	0.225496004	-0.124003783	0.254554174	0.458435981	0.206947723	-0.1879664	-0.17262204	0.125037727	0.239017301	-0.008966416	-0.162363466	-0.056057784	0.168093634	0.172350811	-0.05655093	-0.155529504	-0.019231717	0.126873396	0.114605135	0.005703201	-0.053527467
1	0.238588266	-0.132179436	0.267991605	0.497536453	0.23762407	-0.175528575	-0.215624561	0.071511066	0.250107674	0.06468079	-0.154752319	-0.118089648	0.115751687	0.143441303	-0.033284835	-0.150161752	-0.064396593	0.070353163	0.076379419	-0.014067174	-0.094912874
1	0.270870551	-0.102684173	0.318016001	0.495813246	0.229769146	-0.178545469	-0.196310409	0.101953418	0.265814094	0.056837152	-0.161292806	-0.104268257	0.12929979	0.172784055	-0.037567566	-0.120766767	-0.037738877	0.133417893	0.088406564	-0.015193118	-0.08571974
1	0.245258229	-0.106949748	0.277623899	0.526668095	0.228149067	-0.210887735	-0.239075992	0.046581062	0.290441856	0.080635941	-0.159254175	-0.125083593	0.116199528	0.217020505	0.005876678	-0.121769952	-0.04611939	0.071996713	0.079110102	-0.01685028	-0.079937729
1	0.271408957	-0.107047918	0.273713139	0.509830855	0.232558425	-0.24752586	-0.202983544	0.092782775	0.252783445	0.04565106	-0.204963048	-0.122809256	0.160493631	0.188972842	0.016192115	-0.171627051	-0.105417688	0.084791116	0.126068621	0.022715912	-0.084529793
1	0.274209292	-0.087300724	0.279478879	0.474561308	0.175540575	-0.203603425	-0.150913523	0.094932233	0.239774275	0.084162489	-0.196436895	-0.045420455	0.170028313	0.182693117	0.02618884	-0.155171956	-0.059977281	0.090383641	0.093142647	0.041274876	-0.06460365
1	-0.041180426	0.05687635	0.589675447	0.291824156	-0.009353094	0.011253768	-0.035267227	0.009461549	0.167363235	0.006609662	-0.177799197	-0.049733158	0.194803308	0.170789194	-0.018460457	-0.142815825	-0.079873184	0.133221144	0.104925175	-0.095805734	-0.14721711
1	0.059503755	-0.102618497	0.37924814	0.336348541	0.097540188	-0.060467627	-0.066384311	0.050671863	0.134632323	-0.034300317	-0.188166951	-0.04629771	0.203837526	0.163978354	-0.04120194	-0.158944947	-0.079012166	0.059521284	0.082872099	-0.014207994	-0.081876407
1	0.2386964	-0.143768914	0.324917095	0.515272567	0.218269553	-0.216570964	-0.200746113	0.143131332	0.313053153	0.033390404	-0.206227589	-0.088629648	0.20707853	0.207522389	-0.015807436	-0.149112293	-0.078406542	0.08033439	0.097445602	0.035768484	-0.058564292
1	0.188343379	-0.040219496	0.422022396	0.410352119	0.134523622	-0.085336545	-0.138407767	0.081175076	0.250022402	0.065385644	-0.179509415	-0.105000735	0.116523138	0.150053202	-0.024757632	-0.149667736	-0.048092203	0.09961938	0.087935214	-0.049037466	-0.093326297
1	0.24578326	-0.16849892	0.296953511	0.481044456	0.175698774	-0.218199027	-0.191443782	0.12307984	0.263145479	0.035090012	-0.188215757	-0.132482155	0.158070785	0.207348812	-0.020208468	-0.148973726	-0.048265067	0.108887972	0.087453098	-0.040530973	-0.099118977
1	-0.106669362	0.185896221	0.536278207	0.163953842	0.151131515	0.021051046	-0.211648105	0.042465858	0.256150188	-0.017262556	-0.155896068	-0.078774958	0.041086615	0.153817103	0.014023388	-0.189100852	-0.078037546	0.122458641	0.058026251	-0.034280615	-0.042491637
1	0.013918716	-0.045437838	0.294107723	0.290775975	0.343045788	-0.052118515	-0.24655273	0.016212609	0.184631425	0.0468514	-0.083636792	-0.102509126	0.08558169	0.188712426	-0.052464935	-0.198464239	-0.040473306	0.034708007	0.074616268	0.024565219	-0.116614935
1	0.242792192	-0.064236051	0.291361755	0.396756049	0.236761208	-0.161674035	-0.149315508	0.137301369	0.239218012	-0.003196452	-0.161585573	-0.07813518	0.108010878	0.143832411	-0.075315231	-0.224124705	-0.079352294	0.084892719	0.076664596	0.012545447	-0.061432685
1	0.266510685	-0.103073383	0.257622192	0.384834586	0.173199004	-0.172703493	-0.175077866	0.110582379	0.214797107	-0.001884473	-0.212346486	-0.096397115	0.170174564	0.229264988	-0.016525907	-0.171540455	-0.070235152	0.052046491	0.044307443	-0.016184698	-0.07387952
1	0.234007798	-0.14672141	0.218942858	0.466229409	0.255760736	-0.199240602	-0.166011452	0.140068414	0.26916091	0.035319343	-0.231887684	-0.154495071	0.164155296	0.203692601	-0.013244472	-0.164433074	-0.135880163	0.061238212	0.098982771	0.013983681	-0.01841142
1	0.266410626	-0.136129618	0.190986963	0.397783294	0.178550645	-0.146274049	-0.1121994	0.136168584	0.221656511	0.022881699	-0.1765408	-0.066071933	0.179754904	0.172145425	-0.028139534	-0.151825449	-0.091794265	0.060386339	0.060371891	-0.007492946	-0.026087215
1	0.235780589	-0.158203416	0.236781998	0.46151434	0.20591006	-0.157344839	-0.173246761	0.130932757	0.324523958	0.078127472	-0.232306344	-0.129271737	0.146701855	0.20233484	0.025390188	-0.176963511	-0.101551814	0.063043017	0.051819302	0.027031333	-0.021930895
1	0.308742959	-0.141457212	0.189745653	0.394542777	0.22808654	-0.106710332	-0.128235355	0.0674915	0.202852431	0.030671213	-0.206425345	-0.106401953	0.143319901	0.222332074	0.028314825	-0.141996743	-0.080718728	0.055395775	0.086661275	0.032855755	-0.026014033
1	0.248060326	-0.114909573	0.215415799	0.393059076	0.234968368	-0.066552418	-0.084851592	0.076477911	0.168670688	-0.062279493	-0.22451813	-0.062919537	0.149446711	0.194693107	-0.005188427	-0.163506318	-0.083724266	0.059070065	0.107048759	0.021048232	-0.033027307
1	0.280493552	-0.070215328	0.253148364	0.423168924	0.173220582	-0.149321142	-0.105382531	0.133208514	0.22948402	0.019022354	-0.212207919	-0.121985531	0.17697638	0.201644076	-0.020344817	-0.148722839	-0.07979936	0.032160248	0.062513579	-0.002441567	-0.045870277
1	0.21429489	-0.103764344	0.245015764	0.481842626	0.253870517	-0.163378388	-0.123176009	0.12629293	0.219144443	0.025116685	-0.24522703	-0.15962414	0.137220219	0.194934014	0.043806307	-0.102001084	-0.143868315	0.031347556	0.09686328	0.015887795	-0.00646439
1	0.271550573	-0.120691498	0.196175046	0.423968783	0.219576733	-0.194606146	-0.148727055	0.108154122	0.244317979	0.085259333	-0.222902127	-0.132942479	0.142303857	0.192565482	0.038180618	-0.114351337	-0.10859169	0.06317868	0.083763052	0.017368519	-0.010712348
1	0.268687737	-0.076812118	0.312959705	0.408504511	0.130624247	-0.165942143	-0.126756851	0.091778284	0.186038133	0.014775348	-0.185669626	-0.090255626	0.11530791	0.067599612	-0.056205546	-0.127008357	-0.015800371	0.058971099	-0.057645618	-0.111841566	-0.040353417
1	-0.17549875	0.143652642	0.602972865	0.136910733	-0.066209251	0.026863581	-0.002142978	0.059231903	0.099365352	-0.022467192	-0.105902191	0.004022421	0.098254913	0.077625467	-0.031736219	-0.099356889	0.010352637	0.108944156	-0.00405273	-0.089872896	-0.001179042
1	-0.045877925	-0.055427459	0.478981906	0.277967297	0.02963233	-0.038546888	-0.027533402	0.019299206	0.1209924	-0.066921828	-0.178375129	0.00983008	0.183836197	0.138211286	-0.030304661	-0.095475525	0.015469111	0.098466528	0.016578969	-0.058225475	-0.016608623
1	0.139873	-0.193032047	0.268290338	0.398768359	0.101703711	-0.132520445	-0.046481647	0.140940004	0.19003261	-0.030268905	-0.217876695	-0.060621919	0.182646575	0.176520709	-0.033032942	-0.146380713	-0.038518454	0.064339878	0.038045697	-0.038542492	-0.033197304
1	-0.112503707	0.143724763	0.542725789	0.16092241	0.051446252	0.059001725	-0.078420789	0.040966899	0.211352178	-0.008599676	-0.185595546	-0.076225645	0.109848358	0.152915796	-0.004677455	-0.172248142	-0.030371224	0.160838007	0.061490034	-0.059674874	-0.023353659
1	-0.096099549	-0.039274356	0.466894351	0.321853271	0.113572293	-0.112985394	-0.131729448	0.154069226	0.166076037	-0.118414048	-0.155302386	0.007668172	0.179892508	0.142002787	-0.067481648	-0.151053407	-0.008598884	0.028348658	-0.037565631	-0.040112933	0.043119096
1	-0.056755863	0.235193528	0.426910408	0.060988537	0.099765231	0.087175287	-0.072885326	0.024364615	0.09067205	-0.033005919	-0.049427467	-0.034756219	0.046971633	0.148039621	0.032037751	-0.129611175	-0.055306205	0.055984403	0.030073023	-0.013815813	-0.035327121
1	0.096089647	0.049396281	0.37266524	0.316051563	0.224245767	-0.11008811	-0.170531739	0.110708857	0.209298534	-0.019779121	-0.200568305	-0.179153641	0.14719928	0.319538179	0.017798952	-0.229211109	-0.117847784	0.061620682	0.064963585	0.039029811	-0.037281276
1	0.167063275	-0.137620602	0.251235091	0.469378439	0.270674318	-0.17722005	-0.203042408	0.101534743	0.242530738	0.007276882	-0.204200396	-0.183394134	0.109989237	0.239002747	-0.011807227	-0.172276665	-0.087654391	0.040808557	0.072497218	0.047998662	-0.03944483
1	0.223085741	-0.140316332	0.233910865	0.441575207	0.210288359	-0.174223471	-0.155423512	0.109401862	0.244972459	0.016525326	-0.231692254	-0.118596127	0.194248989	0.266708877	0.062283026	-0.140684495	-0.124079298	0.008978723	0.054116228	0.018604358	-0.037568277
1	0.248452533	-0.103898439	0.278527308	0.448371738	0.19988722	-0.1813406	-0.143155497	0.105068332	0.180662594	-0.007252595	-0.205822862	-0.071808664	0.181450463	0.152924982	-0.049118537	-0.122504592	-0.031504974	0.036552527	0.038142088	-0.029500782	-0.057724057
1	-0.085485649	-0.022084765	0.453221348	0.272868746	0.1446879	0.02752742	-0.131094561	0.045274451	0.230810303	0.032869737	-0.153072502	-0.059714357	0.130432324	0.199856281	0.085618833	-0.125680006	-0.163611412	0.06865148	0.142388412	0.036877124	-0.100745436
1	0.066948042	-0.099010055	0.365150276	0.355353436	0.102142689	-0.092451559	-0.133014173	0.020367915	0.156470543	0.035387414	-0.145868242	-0.077837819	0.137654508	0.192845192	0.054668119	-0.123098126	-0.090460892	0.057835793	0.130342944	0.023465823	-0.050681716
1	0.255654545	-0.129827332	0.241863543	0.414839487	0.206097399	-0.116750219	-0.131258763	0.081240498	0.249130036	0.056857381	-0.215074701	-0.134602328	0.186907257	0.223607316	0.037012136	-0.171172105	-0.187409467	0.016142176	0.092736411	0.00357571	-0.041155689
1	0.193523685	-0.060138324	0.321783923	0.443160997	0.214926709	-0.165411222	-0.226225032	0.084662396	0.2949527	0.037339679	-0.224178121	-0.126587839	0.120501249	0.167943809	0.033638961	-0.121202298	-0.112649128	0.039578738	0.123789834	0.065265625	-0.03533817
1	0.139366227	-0.049040776	0.344437973	0.345542164	0.196962861	-0.052540923	-0.170662402	0.039874469	0.289217905	0.136918475	-0.162246562	-0.123395362	0.115779541	0.1815805	0.036080062	-0.120310919	-0.089328145	0.025565234	0.071396954	0.00802957	-0.075035835
1	0.060832368	-0.183650723	0.385010576	0.488442408	0.106549426	-0.14640707	-0.046342262	0.107077884	0.081453359	-0.023956628	-0.086006715	-0.0673114	0.022133677	0.131491108	0.071562418	-0.103397837	-0.168885332	-0.007755454	0.147974923	0.064594216	-0.089079325
1	-0.128982086	0.180754612	0.476679782	0.156822893	0.14700237	-0.000246273	-0.206135241	0.058846344	0.23365661	0.045755272	-0.102921718	-0.17313709	-0.002109588	0.237856159	0.078128685	-0.160354464	-0.068471087	0.088035233	0.12691801	0.061641115	-0.102696023
1	0.118203198	-0.044548631	0.296802433	0.355344067	0.252177607	-0.132477314	-0.255332756	0.06375145	0.230088137	0.099750021	-0.109250957	-0.186343296	0.106699565	0.30191407	0.038351592	-0.182826888	-0.10537436	0.03696229	0.125362297	0.098198059	-0.03508465
1	0.234131016	-0.111509828	0.228646202	0.380730186	0.208983703	-0.167422177	-0.199938798	0.092412648	0.238027878	0.087135237	-0.122628295	-0.143268516	0.067025386	0.17654961	0.057973892	-0.110121816	-0.115637617	0.000623081	0.07754122	0.074872214	-0.073374198
1	0.161625932	-0.080514462	0.249637427	0.353261695	0.271302402	-0.132589461	-0.265548671	0.079877978	0.280881109	0.023647481	-0.176911297	-0.15130181	0.088732601	0.241072979	0.073486794	-0.161140403	-0.131676998	0.027201588	0.086318627	0.065994642	-0.051027578
1	0.256903544	-0.102435658	0.222438903	0.3990368	0.232671029	-0.11520614	-0.147608236	0.107647842	0.201299421	0.02494044	-0.167925004	-0.141944231	0.11248304	0.198228098	-0.000975221	-0.141538303	-0.075963887	0.021312962	0.057659822	0.001639599	-0.054763282
1	0.218420978	-0.171868579	0.228288058	0.434187946	0.237385366	-0.14644122	-0.204766228	0.079477437	0.259756165	0.059530379	-0.20611016	-0.1607116	0.115502292	0.267931967	0.083517188	-0.147260908	-0.170957964	-0.029792703	0.10655589	0.081868107	-0.003274906
1	0.256617404	-0.120558672	0.243049045	0.417458849	0.230227604	-0.148473989	-0.160152419	0.124028251	0.240646032	0.07330102	-0.166610737	-0.135885217	0.129184981	0.231296784	0.018599854	-0.119313144	-0.079889498	0.053370138	0.060566491	-0.010106304	-0.057940195
1	0.261449076	-0.15139124	0.218486044	0.440890776	0.1926888	-0.144261017	-0.158996035	0.085472237	0.215317625	0.026596195	-0.213646185	-0.159730751	0.129349632	0.209232243	0.039217527	-0.134064073	-0.119389129	0.038700957	0.077498803	0.025468458	-0.033788091
1	0.282451898	-0.089039815	0.256739203	0.415028307	0.202540716	-0.124139323	-0.13557061	0.075689986	0.21909134	0.041520423	-0.153087623	-0.113172339	0.121411259	0.174325814	0.021105808	-0.100541	-0.062528293	0.063509912	0.093793878	0.034905739	-0.054128095
1	0.246504829	-0.142050382	0.254928602	0.452119554	0.204005209	-0.189141348	-0.195534117	0.092704639	0.214839113	0.005103074	-0.20805047	-0.113819953	0.127340878	0.219738199	0.03153716	-0.136719583	-0.108803609	0.020053511	0.10525568	0.04624498	-0.038339072
1	0.237011362	-0.10574908	0.285746268	0.465799186	0.239395064	-0.174067192	-0.225572963	0.04588953	0.225367617	0.051344061	-0.195561686	-0.178019026	0.056072456	0.176795095	0.053163506	-0.114169709	-0.108303359	0.013849161	0.093866568	0.052017904	-0.04230355
1	0.242658144	-0.122047378	0.338298162	0.490663841	0.157737788	-0.198580154	-0.109747611	0.169989588	0.222588553	-0.029367616	-0.220973944	-0.009696671	0.191992794	0.130678256	-0.100245277	-0.136472601	0.020937685	0.099839713	0.022562742	-0.061363452	-0.058304879
1	0.302789644	-0.09635615	0.295456491	0.440422969	0.172575339	-0.177222117	-0.15131883	0.121119877	0.232053363	0.012335161	-0.147516133	-0.046971983	0.137491031	0.13061184	-0.04742462	-0.119851078	-0.022006546	0.088291257	0.041802863	-0.040729084	-0.038959959
1	0.296298322	-0.110352561	0.302154053	0.473857473	0.19023785	-0.197109205	-0.194978854	0.106261735	0.237867713	0.045298052	-0.153346383	-0.058933828	0.166643169	0.178719267	-0.049998208	-0.138124335	-0.026591741	0.104051626	0.072621559	-0.052394743	-0.051647452
1	0.272414645	-0.118619759	0.285081714	0.42838713	0.180444263	-0.135502209	-0.111063733	0.135095254	0.238295086	0.029334188	-0.138017701	-0.057789241	0.154059121	0.130847873	-0.060349421	-0.104563625	-0.019811779	0.039560436	0.006546123	-0.061491214	-0.044607212
1	0.275403893	-0.128486556	0.259645986	0.397538694	0.149285795	-0.132494652	-0.1035391	0.149094694	0.218145084	0.001841088	-0.184296206	-0.084273651	0.150224312	0.193681999	-0.002725368	-0.137247077	-0.037142973	0.07486438	0.06676518	0.02052974	-0.03039096
1	0.239768937	-0.114293969	0.274827485	0.424230333	0.173508989	-0.153161332	-0.137943847	0.125721128	0.226307919	0.031152138	-0.185776527	-0.085351244	0.167495551	0.204276217	0.006997083	-0.125237017	-0.082550254	0.076587424	0.094103546	0.009526063	-0.05103936
1	0.261911352	-0.131943177	0.261445534	0.426311158	0.172784759	-0.180975536	-0.175853144	0.109420922	0.276090851	0.022077033	-0.231048739	-0.164292429	0.105165197	0.214133419	0.025734894	-0.145750313	-0.096330101	0.041843111	0.062470988	0.008192207	-0.047804057
1	0.213259667	-0.147209524	0.27038651	0.429027917	0.166710953	-0.194782639	-0.168271589	0.112824784	0.259650616	0.018806645	-0.174281901	-0.092084507	0.172815407	0.211194242	-0.01186566	-0.179671612	-0.090857459	0.009714249	0.027321627	-0.006151332	-0.039359532
1	0.227447501	-0.190674691	0.206352615	0.457855661	0.262328674	-0.120845402	-0.153077451	0.074456002	0.200412114	0.034111647	-0.140205626	-0.09358835	0.132106667	0.18431285	-0.000798807	-0.144975239	-0.099957541	0.049497835	0.106535858	0.047918078	-0.054857229
1	0.244202672	-0.104688873	0.266855306	0.436038677	0.217574169	-0.168298215	-0.182620846	0.11059923	0.24339176	0.044348786	-0.188254899	-0.117583283	0.099145237	0.1690835	0.017229386	-0.143428044	-0.12434791	0.008397277	0.066633309	0.030945365	-0.045195011
1	0.191171873	-0.20876546	0.165732169	0.429708231	0.253213683	-0.116197625	-0.181078749	0.046052889	0.212482232	0.041425322	-0.17338691	-0.104750529	0.106351469	0.195456011	0.050287367	-0.127674074	-0.088495899	0.026524996	0.087119659	0.04975498	-0.035763788
1	0.220233124	-0.159729267	0.23781219	0.433518693	0.234622271	-0.142525028	-0.214472195	0.07319425	0.240465466	0.102476367	-0.125760275	-0.094202472	0.110930293	0.14982567	0.038778959	-0.112432744	-0.09782954	0.039234098	0.097254702	0.042203425	-0.03847481
1	0.213956967	-0.169717803	0.256531998	0.485147713	0.234841874	-0.186337579	-0.211467423	0.061309077	0.24177762	0.090026294	-0.146029267	-0.159888596	0.064466685	0.188494799	0.051506287	-0.11002754	-0.076807718	0.051491573	0.116651551	0.063500089	-0.076323124
1	0.25409585	-0.118296692	0.225737018	0.412578538	0.204818827	-0.19514479	-0.226736618	0.093991964	0.239579849	0.036844822	-0.177458647	-0.113341901	0.102736649	0.182827724	0.019759492	-0.152993252	-0.104541896	0.026682489	0.09033581	0.04489839	-0.054446349
1	0.232477833	-0.152722072	0.242758969	0.418917634	0.158298056	-0.196663965	-0.198610909	0.0809021	0.195779618	0.038234585	-0.161253768	-0.098539422	0.121758279	0.211293786	0.067417418	-0.125372733	-0.115941708	0.017140574	0.127204057	0.061341613	-0.039320255
1	0.232441696	-0.115159367	0.252496546	0.464607646	0.250044854	-0.154166525	-0.220345909	0.051479683	0.243338588	0.05335968	-0.18457462	-0.163152563	0.093069793	0.210260095	0.085916197	-0.099398187	-0.128257201	-0.002780669	0.107549065	0.065066766	-0.045159621
1	0.270093941	-0.125535176	0.211235918	0.426238103	0.229216531	-0.127257293	-0.148137619	0.053741427	0.214318115	0.085312744	-0.131938391	-0.115133159	0.051753829	0.160971342	0.092078539	-0.077063138	-0.115912023	-0.020846873	0.091538913	0.08518611	-0.015231134
1	0.250505988	-0.144123805	0.206183891	0.433314141	0.271179258	-0.087344092	-0.144515661	0.093335641	0.200092096	0.019852187	-0.196078238	-0.165099766	0.079511934	0.196181028	0.060090178	-0.144806455	-0.153916607	0.011550714	0.091070757	0.078482195	-0.010909011
1	0.269063184	-0.176090276	0.182323836	0.421191189	0.242761897	-0.109361003	-0.185123303	0.046848527	0.196787348	0.073133964	-0.160236846	-0.139011302	0.086417961	0.178875333	0.062948831	-0.130624396	-0.145810687	0.000194799	0.111185505	0.067508335	-0.028380962
1	0.229963303	-0.13057406	0.218390565	0.441684037	0.202987475	-0.215330493	-0.205408203	0.083935907	0.234762437	0.054892662	-0.236906897	-0.159315691	0.096844829	0.188564493	0.047351274	-0.134709288	-0.122353484	0.049182093	0.112322762	0.062838735	-0.036622044
1	0.294835797	-0.091201551	0.233860325	0.443670859	0.216025706	-0.129088924	-0.144243139	0.052080658	0.197788503	0.061200744	-0.178132039	-0.134506931	0.11992717	0.193939626	0.038992285	-0.11162732	-0.102235014	0.069461048	0.121068355	0.048359665	-0.043724867
1	0.244011624	-0.042304225	0.304325623	0.438728973	0.164471144	-0.173005645	-0.133375579	0.144071051	0.226981886	-0.016163423	-0.233539861	-0.111398798	0.11150592	0.08382508	-0.034951696	-0.125126675	-0.05190586	0.109659251	0.070389063	-0.03462046	-0.043813829
1	0.147260863	-0.136288198	0.351646519	0.482959181	0.262234257	-0.108597868	-0.10424689	0.09402086	0.242627096	0.00896317	-0.29787129	-0.087184707	0.216331885	0.151150594	-0.020727664	-0.097685814	-0.091831513	0.075914329	0.005386227	-0.043554178	-0.030772337
1	0.161094866	-0.16855209	0.304979881	0.46232004	0.164206938	-0.162986512	-0.082871768	0.204450425	0.252090252	-0.087276028	-0.20442277	0.054383809	0.239354561	0.108241792	-0.119476571	-0.108643798	0.065036751	0.109320271	-0.070734624	-0.102972404	0.057747845
1	0.126311102	-0.137160749	0.362635397	0.359223509	0.166321825	-0.051208726	-0.111919573	0.060594396	0.176590865	-0.07581708	-0.176609465	0.057659294	0.195719308	0.051723307	-0.064206923	-0.073098738	0.030906538	0.089667795	-0.034368907	-0.113371822	0.015231786
1	0.190263819	-0.139742965	0.320458347	0.476827648	0.180418117	-0.206439664	-0.156774768	0.140364756	0.182416484	-0.095914855	-0.231143667	-0.020063577	0.191315001	0.101828507	-0.12404654	-0.129916114	0.052260992	0.11490178	-0.008237877	-0.132813438	-0.041895642
1	-0.008566192	0.035601701	0.499541779	0.288225191	0.140262503	-0.099687699	-0.18406707	0.131574546	0.292819157	-0.024810398	-0.220147252	-0.007236904	0.160443345	0.129082431	-0.070399761	-0.143373461	-0.012833143	0.121262812	0.008744534	-0.13261329	-0.005344836
1	0.135424155	-0.014063232	0.382332521	0.370813749	0.242788078	-0.100313089	-0.157095898	0.174792302	0.247236436	-0.035518412	-0.165963414	-0.055075488	0.139028706	0.185578047	-0.088828697	-0.225077983	-0.025959684	0.080231524	0.005330189	-0.014262065	0.018478643
1	0.019746715	0.119641156	0.452170687	0.303171194	0.25958862	-0.074390358	-0.259218422	0.075361486	0.22376767	-0.02562474	-0.142802041	-0.149142398	0.071730879	0.256062074	0.006255028	-0.191480803	-0.029391152	0.10282899	0.053387457	0.008209047	-0.039382544
1	0.186999556	-0.055078183	0.301031546	0.414782084	0.236580487	-0.204445283	-0.180241088	0.189166621	0.241540115	-0.02266113	-0.156648705	-0.071250817	0.101973749	0.1630624	-0.044514481	-0.124405254	0.039857211	0.114045416	0.038600442	-0.00595578	-0.068774773
1	0.188488394	-0.223335185	0.168381721	0.422539655	0.250018215	-0.063040479	-0.09826242	0.11912907	0.171304688	-0.022981009	-0.127657162	-0.015156689	0.191813118	0.15310263	-0.093863244	-0.195195081	-0.075558689	0.074356799	0.100778704	0.044724547	-0.021235326
1	0.408945159	-0.01025939	0.366052465	0.402928599	0.072347179	-0.232131501	-0.140870423	0.165113465	0.23284643	-0.05941175	-0.257386971	-0.073333961	0.210913509	0.176818532	-0.124265175	-0.154834056	0.043520651	0.173223227	0.083909064	-0.083312724	-0.075371223
1	0.33712082	0.048394492	0.454285238	0.489458613	0.106337846	-0.189712192	-0.034942657	0.183200907	0.200844943	-0.040797801	-0.182836604	-0.021784068	0.250198554	0.190155587	-0.120483067	-0.155426593	0.052269616	0.117011067	-0.051658104	-0.11587897	-0.063396972
1	0.331729933	0.018946107	0.398649585	0.400486604	0.104182943	-0.227687882	-0.090622215	0.164317672	0.255465019	-0.018676065	-0.23953634	-0.030917896	0.2330901	0.108614013	-0.168269167	-0.184352331	0.069889436	0.165210175	0.011002745	-0.069136392	-0.069715544
1	0.371353595	0.008013746	0.386624258	0.442606327	0.152819292	-0.17736963	-0.079044835	0.152805645	0.280616175	-0.022709533	-0.241628827	-0.033339771	0.224784028	0.118035544	-0.139455894	-0.173009856	0.034850401	0.144503492	-0.002690078	-0.098538619	-0.096999592
1	0.29775196	0.026808987	0.358414457	0.32492379	0.111050197	-0.156584308	-0.164891429	0.167046512	0.279762053	-0.073308699	-0.247522987	0.003928847	0.264555157	0.150489272	-0.097278679	-0.142905131	0.039700731	0.18034224	0.027934311	-0.112649079	-0.098772449
1	0.345082192	0.104121787	0.452613328	0.427875784	0.109280828	-0.176901374	-0.120945335	0.153626713	0.246725525	-0.033886152	-0.182445977	0.000153355	0.249237616	0.144403084	-0.179386368	-0.189857981	0.046798524	0.127344894	0.003124231	-0.062798922	-0.027769125
1	0.291890138	-0.04742301	0.323274557	0.414482443	0.10493907	-0.246688297	-0.165997606	0.176419865	0.2545251	-0.049241621	-0.204411674	-0.031045934	0.24318701	0.184866008	-0.084956329	-0.126793133	0.044636445	0.158759516	0.023746213	-0.103599213	-0.069292957
1	0.385699906	0.033397609	0.331609291	0.406915719	0.107321197	-0.277622713	-0.135443523	0.190978878	0.281087089	0.051632578	-0.244381197	-0.047231523	0.229446831	0.125854974	-0.09672426	-0.129688416	0.049973414	0.159030335	0.024098191	-0.088458061	-0.057854777
1	0.340520585	-0.012830709	0.304819844	0.464370871	0.093018941	-0.232960689	-0.139227108	0.132198609	0.228710757	-0.023704028	-0.228721069	-0.017025733	0.253387985	0.167049908	-0.078883425	-0.164705652	0.000519718	0.151576397	0.058052062	-0.042934222	-0.03918837
1	0.389057729	0.037045052	0.313774261	0.386730875	0.095988605	-0.169809778	-0.044919	0.164913464	0.208266015	-0.051513556	-0.226311848	-0.034719412	0.203810706	0.144847658	-0.100504122	-0.190135193	-0.001946495	0.122733931	0.022211439	-0.085716517	-0.104817581
1	0.327014131	-0.068035845	0.300282346	0.363715975	0.085274331	-0.209616694	-0.056893475	0.22894139	0.243100025	-0.07811239	-0.252791154	-0.033668355	0.256692957	0.191368936	-0.094816035	-0.154503159	0.021172857	0.115446896	0.049919188	-0.033228719	-0.042959992
1	0.361014506	0.00051312	0.326568028	0.479372339	0.198117403	-0.192342229	-0.014059204	0.200456279	0.229093202	-0.035391736	-0.301793483	-0.038340699	0.301417151	0.159417423	-0.052023899	-0.160878701	-0.038379873	0.138775002	0.020628213	-0.115318943	-0.050160442
1	0.345413091	-0.016911348	0.245050726	0.473007028	0.201929514	-0.236164165	-0.073896975	0.177355206	0.212923019	-0.015614831	-0.299642165	-0.087679155	0.246066826	0.139973461	-0.073298621	-0.1553109	-0.029774262	0.174208739	0.039837076	-0.118151435	-0.06055424
1	-0.000782146	0.307176395	0.605395662	0.143933367	0.054707997	0.02382807	-0.049228878	0.06662416	0.230480929	0.000197537	-0.191146321	-0.048771841	0.148730597	0.165743129	-0.009601341	-0.188779471	-0.063295111	0.158040628	0.057766591	-0.099821666	-0.064145409
1	0.097375347	0.11812987	0.555319316	0.331252673	0.014164486	-0.10119327	0.018066195	0.16297143	0.182578148	-0.094158472	-0.275688841	-0.040533512	0.188009913	0.119479431	-0.101966977	-0.171117889	-0.01510577	0.131188885	0.012386939	-0.149795797	-0.057669229
1	0.274159471	-0.062107925	0.336440786	0.433134213	0.174397823	-0.191163301	-0.093340815	0.172206502	0.252511177	-0.017711759	-0.226211077	-0.079832528	0.180618236	0.191750178	-0.043006142	-0.146611829	0.002796663	0.10084305	0.01868705	-0.067053747	-0.045177437
1	0.105937607	0.085997163	0.505008384	0.252125776	0.059308252	-0.009971786	-0.11402021	0.051561581	0.276472336	0.041668111	-0.283315283	-0.074834928	0.297797643	0.191271712	-0.123142075	-0.214566533	-0.033756958	0.117635725	0.047919026	-0.079880747	-0.073574184
1	0.24504767	-0.01964584	0.342213469	0.376406925	0.102748965	-0.180909271	-0.115713105	0.177423854	0.267922077	-0.040605859	-0.216295998	-0.040001021	0.196961271	0.163759986	-0.076310502	-0.113277939	0.009710696	0.063480541	0.002009801	-0.081527144	-0.023726411
1	-0.110506146	0.296575196	0.572483799	0.106014215	0.071651304	0.026352681	-0.057816483	0.152764225	0.184266492	-0.067091331	-0.107970758	-0.003411081	0.122158759	0.188888626	-0.048001981	-0.197944164	0.002445896	0.106279832	-0.000288765	-0.030884735	-0.013138198
1	0.071515825	0.126244601	0.384409228	0.261404499	0.183076804	-0.157622169	-0.156128734	0.198483336	0.251143934	0.00752075	-0.243835594	-0.134971743	0.18387191	0.196450868	-0.114228468	-0.230809807	-0.007230074	0.133359849	0.034786335	-0.078269141	-0.030803971
1	0.296563284	-0.01790198	0.291208561	0.412218675	0.173119112	-0.21471272	-0.104771927	0.217019487	0.227971436	-0.0488621	-0.211119644	-0.013999205	0.229827164	0.14816478	-0.058831776	-0.166332632	0.021000559	0.143442745	0.019814642	-0.088211535	-0.072375779
1	0.27779855	-0.002507013	0.375055891	0.346137466	0.104690462	-0.161325986	-0.127205	0.180624638	0.277735291	-0.059827197	-0.256111493	-0.03884274	0.27199822	0.2083738	-0.114922901	-0.208055957	-0.03568362	0.119964215	0.016416293	-0.095703387	-0.049686908
1	0.302183806	-0.009934887	0.336734118	0.435379329	0.152647292	-0.167419523	-0.070543509	0.214718136	0.233561019	-0.046106234	-0.247837703	-0.059356742	0.247303862	0.191648649	-0.059244545	-0.174146712	-0.019614154	0.125559625	0.054202666	-0.079471378	-0.046991004
1	0.352946798	-0.036357712	0.348538329	0.425775426	0.118119562	-0.192649405	-0.07220307	0.187103189	0.233923231	-0.03944582	-0.23547101	-0.005071046	0.263124045	0.17119406	-0.128610968	-0.167529896	0.003600694	0.147923672	0.065000253	-0.091943237	-0.046189336
1	0.332793339	-0.056005682	0.358653091	0.508890007	0.18508069	-0.205522009	-0.138279977	0.204866706	0.243057636	-0.110659149	-0.284012757	-0.033355269	0.255356761	0.172042508	-0.125121143	-0.183614538	0.003869596	0.150144014	0.040411477	-0.103767739	-0.066434623
1	0.250385899	0.034932984	0.427386179	0.423682182	0.080404629	-0.183744035	-0.109234281	0.143882075	0.223063434	-0.005623195	-0.212543629	-0.046123685	0.203553441	0.130172558	-0.114852491	-0.165349834	0.048319428	0.178482142	0.056047983	-0.113183635	-0.077241964
1	0.298231467	0.046265428	0.377440211	0.420764668	0.196800022	-0.150038538	-0.12515094	0.197570405	0.257866744	-0.011269299	-0.187007891	-0.047698915	0.173044388	0.184979853	-0.100365835	-0.20867348	0.046656478	0.141161095	0.006392948	-0.071005537	-0.042859306
1	0.326360857	0.058577161	0.364577314	0.495960699	0.160078094	-0.239792559	-0.132480409	0.170561765	0.244681773	-0.00408301	-0.188567935	0.032465105	0.243251372	0.116588926	-0.058202072	-0.146621815	0.039201517	0.141538191	-0.038027272	-0.112879738	-0.064730186
1	0.305368698	-0.017768207	0.310416438	0.467584062	0.161081375	-0.222150927	-0.115812528	0.157927801	0.269886582	0.036514303	-0.181670666	-0.01973883	0.206460269	0.13117591	-0.085848214	-0.157804664	0.035928416	0.152638698	0.051908247	-0.048511926	-0.042638221
1	0.373800988	-0.001996683	0.367245738	0.488973782	0.152025646	-0.231342277	-0.117671281	0.149775169	0.20984429	-0.064950274	-0.294911568	-0.090656336	0.200488839	0.139323284	-0.101493956	-0.164173392	0.016783744	0.135414706	0.021459994	-0.07396811	-0.027728253
1	0.333342873	-0.072314615	0.340973261	0.505791844	0.189248474	-0.185232522	-0.128725308	0.162448453	0.191822031	-0.01376397	-0.245156278	-0.10002395	0.21202862	0.175051267	-0.059179367	-0.194862979	-0.034429281	0.096280087	0.014680058	-0.104475479	-0.056663457
1	0.353294886	-0.035109043	0.311691867	0.481276634	0.137694894	-0.193712156	-0.106262433	0.142465028	0.209025705	-0.083843599	-0.213967671	-0.011716183	0.222265228	0.182951199	-0.071601294	-0.198611452	-0.011630311	0.112036245	0.085598901	-0.079081381	-0.073288125
1	0.384161576	-0.01917126	0.203555156	0.452647245	0.103679017	-0.274392727	-0.068557089	0.145566998	0.225269133	-0.066081851	-0.327717836	-0.017448756	0.251279832	0.149322844	-0.102630765	-0.224212813	-0.03684658	0.089451365	0.009180368	-0.067934089	-0.035370856
1	0.336052218	-0.038031968	0.268865119	0.507219537	0.181038305	-0.27040891	-0.055195221	0.209382592	0.234423584	-0.009183293	-0.326684117	-0.057322682	0.284729277	0.181568146	-0.087847743	-0.184441956	-0.031852755	0.156241325	-0.019946792	-0.094315785	-0.024885281
1	0.061203162	0.216565594	0.497475862	0.241259415	0.130339096	-0.082929772	-0.13607634	0.112777316	0.251032035	-0.060338208	-0.327945771	-0.072980873	0.21165269	0.193960322	-0.000183041	-0.16802972	-0.024589438	0.206052977	0.047071727	-0.088493035	-0.034142539
1	0.148847931	-0.031273942	0.444322734	0.414883536	0.065497077	-0.203291503	-0.121497256	0.165577487	0.327203782	-0.006837667	-0.281149638	-0.01203607	0.295603165	0.172091743	-0.115942864	-0.202278894	-0.054515431	0.096500386	0.007357959	-0.10642781	-0.053840754
1	0.299679161	0.022214237	0.384832778	0.460752291	0.147011726	-0.156783408	-0.080634255	0.190056327	0.260293992	-0.054565272	-0.246746357	-0.019222168	0.237964846	0.169430629	-0.07792941	-0.170677487	0.036882584	0.174752679	0.039606242	-0.086154795	-0.01677559
1	0.197847938	0.078198466	0.47400503	0.323247732	0.121688503	-0.112201921	-0.203366105	0.165406964	0.356444277	-0.023216231	-0.317810349	-0.036026904	0.238059059	0.110358537	-0.100370684	-0.129071649	0.031461412	0.145940325	0.070178602	-0.082697372	-0.084187165
1	0.277791706	0.079748052	0.449573951	0.411920969	0.13872491	-0.138031254	-0.13863225	0.133907463	0.294071573	-0.020292969	-0.275562979	-0.042636899	0.266869642	0.177143789	-0.141541456	-0.140055223	0.050909616	0.161087574	0.072764171	-0.110441018	-0.079707878
1	0.12984491	0.309305048	0.388567929	0.107688581	0.115878497	-0.019200328	-0.093165881	0.114671599	0.137641217	-0.03184732	-0.051360891	-0.017951907	0.077975699	0.132898681	-0.036100347	-0.131000034	0.047286836	0.10676229	-0.011165958	-0.043137878	-0.030957071
1	0.182975091	0.142315856	0.437843701	0.344546845	0.246546133	-0.172534592	-0.197867059	0.257975058	0.3296889	-0.093219447	-0.250621262	-0.045981253	0.231165796	0.217969701	-0.14666442	-0.282618616	0.056940124	0.14283352	-0.029083997	-0.127492899	-0.117978645
1	0.334549937	0.028773472	0.392239147	0.432826622	0.145122508	-0.22840349	-0.098755876	0.225822696	0.233281385	-0.058160079	-0.2557849	-0.0329012	0.250832658	0.198656761	-0.125958031	-0.207750479	0.02463667	0.137538924	0.018328476	-0.082471497	-0.077670513
1	0.33576157	-0.058270527	0.377213436	0.495802298	0.149703256	-0.254681958	-0.15100774	0.180105347	0.284244199	-0.029513683	-0.245786641	-0.06667454	0.225575791	0.188489944	-0.097885577	-0.165776965	0.03163122	0.140322244	0.019157459	-0.093621084	-0.029417684
1	0.368040821	-0.048713141	0.366681854	0.504316443	0.191244986	-0.224347539	-0.141900381	0.191141628	0.209822	-0.055059035	-0.241989269	-0.025142521	0.263452385	0.14960134	-0.129279955	-0.18964888	0.03496324	0.147174592	0.011628209	-0.143807425	-0.095152628
1	0.324711064	-0.028338831	0.329434501	0.430277199	0.14610556	-0.209438444	-0.137802665	0.187882463	0.238503555	-0.039373699	-0.235135039	-0.033106832	0.177941508	0.1014191	-0.124502331	-0.127541845	0.057100882	0.13689672	0.020405136	-0.106430788	-0.055619108
1	0.342286637	0.003157888	0.317386338	0.47451352	0.117423159	-0.33616784	-0.158254488	0.172847821	0.266070258	0.022146622	-0.258642086	-0.018676706	0.182488823	0.108537005	-0.056310311	-0.155460759	0.077788764	0.197305193	0.011965026	-0.110939662	-0.065608277
1	0.389875587	0.03706565	0.380059432	0.633897084	0.180063949	-0.268039812	-0.11842309	0.099750091	0.241613482	-0.020928279	-0.247627032	-0.011669747	0.210336307	0.110479716	-0.135833469	-0.181016202	0.046080136	0.15494621	-0.012193173	-0.137886506	-0.063640293
1	0.378617786	0.000696939	0.311209172	0.519084681	0.181174678	-0.290182484	-0.145380053	0.16929107	0.288047248	0.027619108	-0.220557918	-0.02134277	0.251221162	0.120986634	-0.12181109	-0.168055641	0.002942852	0.171771244	0.031887352	-0.099028305	-0.026645085
1	0.362113206	0.008683153	0.349413952	0.505780671	0.135823876	-0.25542917	-0.146554731	0.200416339	0.255634648	-0.034246368	-0.202634551	-0.011900482	0.242615873	0.156876711	-0.11167369	-0.13397594	0.094307736	0.181510358	0.00771529	-0.11824783	-0.063234421
1	0.30852002	0.002549094	0.406174435	0.437314512	0.140993499	-0.209379071	-0.127058137	0.164717393	0.279816852	0.011871528	-0.188924442	-0.028709419	0.192177462	0.12223502	-0.114001843	-0.122969143	0.06937262	0.153042213	0.029101197	-0.101336756	-0.02935185
1	0.369604413	0.009865926	0.343040659	0.43405487	0.102936376	-0.241647749	-0.139708445	0.162506788	0.241006023	-0.003736906	-0.228945879	-0.068656761	0.174580155	0.146465807	-0.128582015	-0.144266718	0.044520195	0.145892749	0.050980926	-0.065944464	-0.034310329
1	0.30752981	0.026217533	0.273954309	0.478333676	0.146216555	-0.261789051	-0.076909835	0.134224587	0.19485416	0.032429821	-0.221925432	-0.048361414	0.165874958	0.036231887	-0.11184188	-0.085987572	0.048978559	0.160606856	-0.017387764	-0.141926877	-0.015931052
1	0.297816509	0.017202395	0.377411033	0.506906997	0.129773664	-0.241822083	-0.115504743	0.164494445	0.258851006	-0.022421168	-0.296847409	-0.00774716	0.282555173	0.103364827	-0.164086694	-0.193334966	0.032895707	0.19809428	-0.000889525	-0.124103113	-0.044837294
1	0.364155929	-0.04593893	0.36538707	0.511859796	0.184963796	-0.243208289	-0.124520581	0.204162427	0.273297826	-0.02334859	-0.210645528	-0.016102089	0.183639203	0.075980421	-0.129815954	-0.131050846	0.038648985	0.185205672	0.034483053	-0.117993153	-0.064845426
1	0.238552909	0.105351455	0.433240549	0.355570214	0.17833195	-0.172041845	-0.190889562	0.170547847	0.331020074	-0.020589506	-0.246702849	-0.023608999	0.224608858	0.16630965	-0.06448688	-0.161131542	0.042182328	0.169206821	-0.015931828	-0.15835214	-0.051950652
1	0.264793227	0.000275877	0.40181525	0.480249738	0.234050331	-0.197398821	-0.249067248	0.11756071	0.242192567	-0.016383742	-0.150849714	-0.009119467	0.181911568	0.121719154	-0.100492609	-0.133644415	0.041198304	0.128915219	-0.019947189	-0.11933351	-0.076849377
1	0.33549506	-0.045069162	0.340228624	0.527354796	0.197384296	-0.293663445	-0.144684921	0.183068578	0.257485925	-0.005826087	-0.226128544	-0.025561166	0.212059949	0.137809643	-0.08636309	-0.162771996	0.069907775	0.199129613	0.017774837	-0.140796181	-0.09065004
1	0.309612097	-0.066503434	0.323568718	0.49168943	0.102100909	-0.243809253	-0.109115081	0.192671239	0.237298314	-0.013409146	-0.218608153	-0.016234874	0.249340017	0.15351647	-0.108760131	-0.140614249	0.019691183	0.149352325	0.035394652	-0.129200616	-0.074577823
1	0.154430589	0.048838872	0.512515056	0.365790705	0.081708793	-0.117361701	-0.08702662	0.135255941	0.27620615	-0.024610013	-0.260758617	-0.073552322	0.214309583	0.184547727	-0.094669554	-0.167456098	-0.041447421	0.073035916	0.016908643	-0.09221555	-0.068800197
1	0.302978553	0.014699991	0.408494172	0.480250718	0.127080786	-0.213461314	-0.093064533	0.219049747	0.256330489	-0.103242138	-0.312791852	-0.101438785	0.222278527	0.171108006	-0.076605029	-0.174598741	0.006962303	0.101083999	0.018909436	-0.137707936	-0.085724177
1	0.326851524	-0.050394529	0.345026582	0.451307116	0.131274287	-0.190202053	-0.10849484	0.176812571	0.265461044	-0.054657323	-0.217745543	-0.00819869	0.283078346	0.190710678	-0.08438518	-0.152852756	0.015476921	0.113774049	-0.009985731	-0.10878257	-0.044227954
1	0.30623536	-0.015214745	0.30306881	0.383527221	0.12758705	-0.187626158	-0.06838134	0.155171969	0.224909333	-0.078806356	-0.267995518	-0.063779713	0.215970334	0.153508863	-0.126153305	-0.184080675	-0.009801763	0.09517532	0.018697902	-0.049010502	-0.030570803
1	0.351098272	-0.018444453	0.340685325	0.418168869	0.096765953	-0.187899996	-0.075833067	0.177465107	0.166225865	-0.135048863	-0.263912382	-0.053900202	0.240808645	0.183776554	-0.071651203	-0.151421501	-0.026598236	0.083090389	0.023679535	-0.089201943	-0.097608327
1	0.016434545	0.164486158	0.509691568	0.199590665	0.240966884	-0.009478702	-0.170251197	0.240373705	0.387739537	-0.083468208	-0.263422737	0.008787627	0.264489861	0.209120841	-0.096267282	-0.287073775	-0.001422917	0.14212569	-0.072529947	-0.131682299	-0.014586804
1	0.246486471	0.013210857	0.352710547	0.328580676	0.143153695	-0.176574761	-0.144685098	0.187606779	0.241731334	-0.101701052	-0.244584058	-0.082780395	0.186255284	0.230347769	-0.075535252	-0.197080439	0.03234804	0.104838508	-0.028980353	-0.058602445	-0.021839733
1	0.34006966	-0.034849263	0.276098422	0.381202042	0.120240634	-0.178102561	-0.112767228	0.179670938	0.213636088	-0.041573961	-0.241138445	-0.046961805	0.223212568	0.183285097	-0.053202463	-0.13922336	0.016874334	0.148800316	0.036803723	-0.025110387	-0.000211742
1	0.28740227	-0.059819294	0.29370346	0.438773597	0.182766841	-0.225186987	-0.09175822	0.188233197	0.227982366	-0.003197113	-0.223782687	-0.039113271	0.21307005	0.13053924	-0.064698694	-0.12896883	-0.011317154	0.082978401	0.000336414	-0.090659367	-0.027641696
1	0.340796478	-0.042272709	0.302033621	0.497399046	0.173208568	-0.215423327	-0.109099028	0.144209534	0.225114083	-0.028222556	-0.262126606	-0.054380027	0.223713331	0.146424724	-0.027203846	-0.121295227	0.002458133	0.099685552	-0.01699613	-0.080642048	-0.040268397
1	0.231913721	-0.055784862	0.3535711	0.441864595	0.149910307	-0.191711743	-0.108826459	0.185802796	0.267286105	0.01854929	-0.239075434	-0.043950996	0.256845524	0.235218811	0.003316711	-0.150536826	-0.02068741	0.078878613	0.009462948	-0.078450583	-0.06394993
1	0.228593981	-0.170298213	0.292405039	0.426077973	0.17624669	-0.207625205	-0.146072323	0.172734761	0.255915364	-0.027160352	-0.261821821	-0.061401054	0.195825464	0.162584341	-0.093111359	-0.165994896	0.027841701	0.114167706	0.059057764	0.001653721	0.004675582
1	0.312747045	-0.065165396	0.298573571	0.431915964	0.161804646	-0.169838906	-0.11111638	0.141049997	0.194889487	-0.053751692	-0.215272861	-0.01361829	0.203221589	0.133776696	-0.116672361	-0.138517786	0.013615394	0.068446001	-0.050730896	-0.09737443	-0.021444966
1	0.31096927	-0.024493253	0.327103997	0.436307761	0.170523191	-0.172642721	-0.125047	0.175622792	0.272202653	-0.063164442	-0.270316313	-0.044233695	0.253274153	0.205708657	-0.063078112	-0.152421209	0.004003323	0.086894842	0.030111774	-0.066482747	-0.051362502
1	0.211391746	-0.016242756	0.395163138	0.376087556	0.077271125	-0.156166764	-0.091885717	0.12085893	0.235164869	0.002790838	-0.2132032	-0.05869851	0.209673967	0.166375764	-0.114851815	-0.17838475	-0.006939687	0.121589274	0.016388692	-0.121188946	-0.044140877
1	0.23004426	0.012982546	0.326177395	0.371036129	0.223895686	-0.195335699	-0.135511751	0.253531682	0.222633953	-0.046215963	-0.199935022	-0.050727749	0.180003465	0.159283795	-0.096182026	-0.205201176	-0.03049299	0.091992043	-0.028163115	-0.099329765	-0.050340991
1	0.287804402	-0.065851836	0.342695772	0.418591055	0.141387874	-0.226451474	-0.130662936	0.173317401	0.244273472	-0.059428699	-0.213286223	-0.05700191	0.19023326	0.171228405	-0.098878455	-0.161179435	0.051819122	0.118824176	0.008226367	-0.088348046	-0.079062855
1	0.346607876	-0.049908444	0.33679529	0.451723503	0.133625123	-0.17545153	-0.09754671	0.189997206	0.214034406	-0.066017411	-0.217519328	-0.048724692	0.193485155	0.15890767	-0.076611866	-0.141752592	0.036115618	0.105391626	0.028971354	-0.078320682	-0.048691558
1	0.302427979	-0.096872677	0.312897668	0.464880202	0.193222023	-0.199469755	-0.143829977	0.130229653	0.227070409	-0.026992676	-0.188299108	-0.09286609	0.122283384	0.077060714	-0.130011476	-0.165769139	0.001989163	0.118213158	-0.004963619	-0.12526068	-0.032169908
1	0.318671882	-0.103969999	0.316886637	0.497698868	0.168505889	-0.238032819	-0.128426282	0.193624082	0.220290251	-0.071478113	-0.285836712	-0.092245134	0.213708655	0.154979788	-0.12396995	-0.196230366	0.023324617	0.161353138	0.031343045	-0.080127258	-0.069084861
1	0.334017064	-0.090077951	0.35281715	0.476355782	0.150226977	-0.236214085	-0.160892481	0.124027243	0.207397791	-0.046825415	-0.224525037	-0.042130739	0.170538561	0.097624831	-0.108451269	-0.132057913	0.066231038	0.143072781	0.009142094	-0.057282412	-0.05224232
1	0.317311424	-0.08249129	0.263623598	0.422298312	0.170418785	-0.178520894	-0.146209222	0.164946785	0.245426112	0.008417246	-0.181025426	-0.052012425	0.20140124	0.148611559	-0.066412416	-0.111032549	0.057686654	0.118123247	0.038668989	-0.085919279	-0.045299245
1	0.348950485	-0.077148448	0.31729707	0.456050504	0.183051254	-0.183806065	-0.090436969	0.186886219	0.232633757	-0.027487264	-0.179929074	-0.017877372	0.205958198	0.149227771	-0.064835342	-0.117825401	0.008086065	0.092330588	0.019550706	-0.077935506	-0.060921013
1	0.332168636	-0.036646338	0.347021787	0.4502118	0.151611915	-0.235540614	-0.163538722	0.171049699	0.231212137	-0.056195501	-0.225513414	-0.032296911	0.192793613	0.144301087	-0.05614333	-0.131904709	0.046431904	0.13731092	0.020009624	-0.106512556	-0.050748202
1	0.34419536	-0.053716185	0.335287268	0.486513893	0.152246648	-0.235592173	-0.12545754	0.203009641	0.24561841	-0.066296216	-0.284900447	-0.089403353	0.210337104	0.133293287	-0.111558531	-0.190032034	-0.000774516	0.103255366	0.032173594	-0.076639322	-0.043300461
1	0.299616213	-0.116585654	0.260703271	0.397432766	0.171079341	-0.192409066	-0.135861963	0.13063849	0.20750953	-0.037799376	-0.21228182	-0.049735255	0.190614018	0.172320065	-0.070393033	-0.144129263	-0.039158132	0.063336342	0.000190081	-0.06854464	-0.032798459
1	0.325023897	-0.068529892	0.294435576	0.422899534	0.178559735	-0.167746315	-0.115206767	0.165903518	0.217669525	-0.033182384	-0.238241028	-0.086761258	0.169165156	0.154087322	-0.062192849	-0.138878179	-0.008019151	0.097861714	0.050843924	-0.065583554	-0.022337611
1	0.311420886	-0.076673161	0.309602269	0.454724947	0.164376634	-0.18959921	-0.123069153	0.1971377	0.255049078	-0.055341646	-0.234505751	-0.026813612	0.218026413	0.143300693	-0.092865874	-0.125575653	0.03012989	0.098100384	0.01408752	-0.076678592	-0.001673792
1	0.333532827	-0.093481706	0.348091042	0.457333597	0.193690792	-0.145414559	-0.119969451	0.151008415	0.22892383	-0.048767285	-0.247296264	-0.086535155	0.178068203	0.125906247	-0.0969486	-0.129780458	-0.003180945	0.091314868	0.044997821	-0.047482229	-0.009098736
1	0.311108297	-0.068018875	0.285203082	0.415108069	0.157890555	-0.191078254	-0.147720277	0.140503185	0.200723599	-0.019060992	-0.183433428	-0.038190349	0.178449276	0.117069527	-0.055099111	-0.112297114	0.051616387	0.110918348	0.010030077	-0.064283357	-0.043471431
1	0.092501962	-0.18994681	0.310285941	0.421261145	0.102332819	-0.221291155	-0.114560735	0.089184048	0.179056026	-0.083385581	-0.328761994	-0.065326342	0.179665357	0.144425043	0.039315962	-0.090677938	-0.04572172	-0.045561313	-0.084053292	-0.028259574	0.054127353
1	-0.00211255	0.179520258	0.439662842	0.083232364	0.034392538	0.105905774	-0.017251784	-0.029815221	0.096716959	0.0416538	-0.07281982	-0.028952399	0.033959074	0.102143042	0.103631799	-0.027083872	-0.124157144	-0.068187905	-0.002453461	0.056381043	0.058857494
1	0.034854203	0.270806817	0.359275965	0.014376775	0.051150331	0.115466197	0.072426912	0.071178685	0.001402698	-0.0840507	-0.010621659	0.035989618	0.024400323	0.073710897	0.032239485	-0.044141961	-0.015255855	-0.020203324	-0.047088063	0.013303216	0.048730909
1	0.06877016	0.373963531	0.46403745	-0.023129118	0.090586212	0.117503507	-0.036820268	-0.007719499	0.060768543	-0.003842545	0.023425701	-0.001291048	-0.013127884	0.092378051	0.025116587	-0.090138363	-0.023991111	-0.013649084	-0.027856656	0.026501844	0.03497065
1	0.286589579	0.023640426	0.281012807	0.421282774	0.188953171	-0.139127422	0.013297724	0.200412065	0.117617685	-0.063613729	-0.186086752	0.025643771	0.187996917	0.067467967	-0.133404075	-0.214898329	0.027317664	0.058656716	-0.065351359	-0.087991932	-0.028459066
1	0.111090818	-0.014491413	0.45682428	0.244092797	0.000905325	-0.041850983	0.04628843	0.11787646	0.115401323	-0.012200412	-0.156805848	0.006344391	0.268742008	0.176617151	-0.097128378	-0.200992577	-0.043195207	0.090696008	-0.027483516	-0.079302306	0.079187246
1	0.312874421	-0.141600028	0.306528982	0.464158154	0.191441173	-0.212280355	-0.151944966	0.159110419	0.192428241	-0.156232397	-0.278249165	-0.070875025	0.217138821	0.130027866	-0.158203195	-0.18088465	-0.007286892	0.081684025	0.041301974	-0.064580689	-0.047450625
1	0.306351227	-0.122892646	0.342363632	0.458593875	0.162166067	-0.174855182	-0.049999429	0.204244338	0.149477086	-0.1488491	-0.221763256	0.046928407	0.202979337	0.11370811	-0.15099175	-0.106438044	0.130375472	0.113159813	-0.02460098	-0.132368711	0.008002179
1	0.318411379	-0.153732834	0.278495547	0.39814908	0.170194564	-0.127680229	-0.108747599	0.121568877	0.098685883	-0.128590926	-0.161797182	0.062054037	0.252149856	0.134274166	-0.053103335	-0.120353684	-0.02732649	0.04767425	-0.056761936	-0.105602591	0.016540562
1	0.360164398	-0.215034521	0.319522942	0.508478438	0.210438309	-0.169046192	-0.109762804	0.133329581	0.11505497	-0.072391976	-0.142938643	0.012215781	0.155204678	0.074920096	-0.098427837	-0.142607086	-0.049490476	0.09266296	0.017960816	-0.108107972	-0.002759408
1	0.338594226	-0.115490535	0.316739598	0.452653705	0.136967983	-0.168741608	-0.100772266	0.141049745	0.181953761	-0.111802219	-0.272816967	-0.034327716	0.187842837	0.140779953	-0.087304316	-0.136829053	0.006256625	0.076876921	-0.050754807	-0.081461972	0.030316269
1	0.360983052	-0.210062106	0.256672056	0.464271984	0.231586118	-0.038888497	0.048817896	0.186467746	0.107432616	-0.145029101	-0.299956788	-0.055115829	0.221333036	0.210453943	0.033079442	-0.086500938	-0.055750085	0.04189771	0.060497429	-0.038491677	-0.027057916
1	0.337643552	-0.186201168	0.191847719	0.392791847	0.215569093	-0.052519942	0.019857215	0.173489744	0.084196545	-0.151769338	-0.201927998	-0.026699329	0.224453594	0.222845556	0.018418467	-0.053602899	-0.02217091	0.002452382	-0.07950473	-0.096339906	0.066828786
1	0.392236828	-0.072331732	0.207301161	0.427816424	0.164511907	-0.104197601	0.085501369	0.155681074	0.099327205	-0.09334017	-0.195229696	0.054478272	0.249977946	0.167268164	0.011739306	-0.115605603	-0.059772483	0.001012139	-0.093514416	-0.055246468	0.049027982
1	0.122490777	-0.141504923	0.327430609	0.321163444	0.171949731	0.066449787	0.073607203	0.130204505	0.079440692	-0.160099294	-0.288124629	-0.072136491	0.246208434	0.182612793	0.014925458	-0.040284361	-0.010724177	-0.011017065	-0.058908615	-0.08419794	0.031170992
1	0.430295883	-0.026154297	0.145915164	0.404012791	0.213955609	-0.110684484	0.118782448	0.163226878	0.026183962	-0.126558866	-0.255593595	-0.005092547	0.271746089	0.152214455	0.019957248	-0.084014408	-0.061836692	0.125521621	-0.004474133	-0.097571123	0.066334681
1	0.222777443	-0.069954578	0.299369988	0.318584978	0.094394277	-0.019920042	0.120536854	0.192052978	0.04785204	-0.200612032	-0.22278752	0.043282514	0.181593236	0.129765357	0.021111966	-0.094684338	-0.104692346	-0.006204359	0.023067093	-0.044555784	0.006679012
1	0.09059968	0.338069336	0.316170789	-0.098739928	0.234037066	0.267726935	-0.010874951	0.063605116	0.06888067	-0.117451837	-0.043052584	0.00681106	0.053426611	0.159628494	0.028101883	-0.115705931	-0.028460035	-0.03164316	-0.088848152	0.017797384	0.073025679
1	0.136969778	-0.029710481	0.181085276	0.217402553	0.215310567	-0.080130277	0.005088203	0.284953863	0.12376157	-0.181122928	-0.194793099	-0.012887767	0.27189052	0.341294255	-0.005343587	-0.143782899	0.012205431	0.010599674	-0.068001407	-0.034737712	0.052420062
1	0.295514006	-0.101202782	0.254812077	0.375995826	0.184214357	-0.059631027	0.077239397	0.190680006	0.083868432	-0.202572117	-0.24653314	-0.029260809	0.264953234	0.155582402	-0.025270171	-0.052161062	0.041643231	0.12301975	0.02461788	-0.03053699	0.012501602
1	0.212746987	0.028101297	0.23240999	0.211646038	0.23634078	-0.022632523	-0.085128606	0.240878646	0.168873664	-0.218830527	-0.192919833	0.059244799	0.254221018	0.25755498	-0.082783736	-0.183444451	0.023755604	0.073527674	-0.053547697	-0.041984064	0.071055351
1	0.351347532	-0.135078977	0.145314645	0.351152595	0.175941365	-0.074833165	-0.017857747	0.163005434	0.111419922	-0.127921888	-0.21542387	-0.036449919	0.159842134	0.143911063	-0.024640079	-0.103109818	0.00453423	0.075718777	-0.061525646	-0.073410347	0.032405032
1	0.392068509	-0.082680868	0.171240227	0.364118837	0.126608361	-0.125865726	0.053543553	0.194612979	0.160787502	-0.100092994	-0.277162234	-0.043601527	0.234709042	0.198189721	0.000218818	-0.114793202	0.000516876	0.046259128	-0.04969961	-0.04860539	0.024704402
1	0.367402084	-0.070078925	0.233107231	0.346242601	0.129625474	-0.119309291	-0.024865882	0.156026048	0.101270564	-0.142612276	-0.222249605	-0.009615343	0.197709466	0.114413812	-0.114863235	-0.165492671	0.026300555	0.10776859	-0.003238086	-0.102830143	-0.030199675
1	0.307627377	-0.145645559	0.147074931	0.332023437	0.191160582	-0.089806057	0.029673771	0.18269771	0.121499376	-0.131217489	-0.216568223	0.007004879	0.232038327	0.147926827	-0.057154	-0.120024414	0.008137379	0.052962853	-0.050125814	-0.09258438	0.012437588
1	0.176501065	-0.11810975	0.262949951	0.242768054	0.07162872	-0.050304238	0.005639336	0.122419676	0.087915061	-0.139172427	-0.301562464	-0.006284384	0.279332051	0.179416644	-0.093008213	-0.188558505	-0.042995889	0.06267359	-0.018801398	-0.085251512	0.087206202
1	0.240311747	-0.123881091	0.178006405	0.330465529	0.142058328	-0.084197034	0.04312882	0.189308039	0.17546853	-0.084779882	-0.250723579	-0.015653455	0.265026512	0.176156362	0.000828653	-0.097877438	-0.038092373	0.038420379	-0.042654016	-0.038719314	0.103457333
1	0.044848958	0.106305756	0.367564195	0.097850143	0.208237615	0.16203987	-0.027849671	0.169212301	0.206818115	-0.203801526	-0.274497587	0.075974982	0.182401944	0.154763727	0.012236289	-0.20776998	-0.103340384	0.079203746	-0.092748864	-0.165015704	0.081958477
1	0.188707395	-0.085527162	0.271202766	0.365933215	0.211938003	-0.157974651	-0.098857336	0.250610512	0.169839024	-0.178755872	-0.227330536	0.024334508	0.217727235	0.200310372	-0.115888627	-0.190863399	0.040472443	0.108955523	0.016360623	-0.044560616	0.046339995
1	0.309623859	-0.062217371	0.17174058	0.362675894	0.140210301	-0.136279652	-0.001869885	0.180208248	0.140502252	-0.159930706	-0.330785016	-0.057037521	0.276363514	0.211695203	0.008532371	-0.100384188	-0.040533219	0.029027489	-0.093146686	-0.081436191	0.058236616
1	0.323382156	-0.114628623	0.220684933	0.414050673	0.201444681	-0.138620588	-0.024457388	0.22608853	0.155270416	-0.18079258	-0.325235788	0.007797868	0.291459098	0.206044573	-0.039743474	-0.137174638	-0.007890421	0.06026974	-0.066990403	-0.064373229	0.072981073
1	0.331863567	-0.127048037	0.151165978	0.353237032	0.154796012	-0.113094995	-0.020794777	0.165342189	0.124538272	-0.156104631	-0.269804547	0.012429143	0.255206287	0.167375868	-0.036879043	-0.112112992	-5.96E-05	0.012308701	-0.048583297	-0.091918979	0.007747032
1	0.303707151	-0.094780123	0.140486182	0.471451492	0.231290091	-0.157019433	0.090348212	0.218902221	0.127483685	-0.118629232	-0.354640161	-0.069900156	0.24875923	0.090390462	-0.034556661	-0.089314764	-0.007188907	0.042463246	-0.125175821	-0.136770598	0.044315376
1	0.270090001	-0.092301189	0.27385069	0.444447431	0.23458403	-0.128363516	-0.034585654	0.217136333	0.201351993	-0.006812622	-0.178033002	-0.014336436	0.227960526	0.114617478	-0.069541596	-0.152283137	-0.049467008	0.059710347	-0.020021295	-0.078723527	0.016165217
1	0.386951019	-0.130204761	0.115288579	0.310089166	0.199696809	-0.037014639	0.018513309	0.189317155	0.138208007	-0.105179085	-0.231207431	-0.026675033	0.226548249	0.205564207	0.013101723	-0.105995595	-0.082664888	-0.01115346	-0.061556183	-0.077156865	0.038203555
1	0.312300161	-0.099810712	0.19539156	0.297652469	0.119838769	-0.101807965	-0.029576674	0.187973594	0.142346882	-0.135990754	-0.225303145	-0.00063538	0.233673159	0.195939435	-0.025692894	-0.122536385	-0.053844136	0.030163779	-0.026433869	-0.054082194	0.040468245
1	0.28451511	-0.011205702	0.202754653	0.289945458	0.216574516	-0.07314827	-0.068802641	0.286961001	0.135008772	-0.265977885	-0.251587348	0.006863302	0.26021025	0.242928485	-0.012456978	-0.146424236	-0.030503951	0.016503727	-0.068853226	-0.019514755	0.095833438
1	0.382491098	-0.062749972	0.316781884	0.461970782	0.230281952	-0.140422185	-0.08971464	0.20771285	0.211802408	-0.063297706	-0.293695717	-0.0478996	0.23580728	0.203751183	-0.053292456	-0.117554671	-0.022593187	0.060350599	0.020391214	-0.032013435	0.010613528
1	0.357618335	-0.115030159	0.271066792	0.428584272	0.224857202	-0.08995609	-0.087391941	0.130095706	0.211476189	-0.076334098	-0.263361072	-0.049234332	0.208144477	0.181543072	-0.060857178	-0.124353379	-0.019478583	0.06810896	0.010633322	-0.079353609	-0.015091654
1	0.338445349	-0.098686594	0.225875576	0.348692544	0.11855714	-0.154083128	-0.054915856	0.156438131	0.139426613	-0.160116924	-0.233694837	-0.01816334	0.231421416	0.143836511	-0.077225505	-0.143377374	-0.022757511	0.017314471	-0.069386034	-0.075061226	0.027656043
1	0.30270638	-0.147947279	0.217137642	0.391015049	0.166200902	-0.116735671	-0.036362178	0.180003084	0.135145279	-0.159487273	-0.243913635	-0.008617895	0.237187074	0.138814426	-0.106642577	-0.140342527	-0.032394822	0.011921791	-0.020185407	-0.06658354	0.017860402
1	0.287884402	-0.098140194	0.336282175	0.474659945	0.177911197	-0.22468514	-0.102814542	0.190020339	0.201970604	-0.083986823	-0.204387556	0.031308563	0.239018181	0.133690946	-0.065735633	-0.106199526	0.033175468	0.092508061	-0.01173066	-0.097018276	0.015275305
1	0.313420802	-0.140221959	0.219843285	0.355701265	0.154024526	-0.142299079	-0.035630575	0.233300826	0.165359911	-0.165677172	-0.264663335	-0.036261133	0.222003666	0.200914355	0.000116832	-0.077519221	-0.026626519	-0.002226366	-0.079334126	-0.076019409	0.054071824
1	0.254497726	-0.212035706	0.143843044	0.319534149	0.14130606	-0.111364319	0.00360883	0.239687698	0.173629508	-0.182819687	-0.314025823	0.006170687	0.286026213	0.195106254	-0.059081325	-0.136947506	-0.028736779	0.029568009	-0.042317831	-0.037566392	0.06922419
1	0.272186442	-0.107788681	0.227500945	0.370172654	0.200580145	-0.071237822	0.012069718	0.22622008	0.160911393	-0.148970754	-0.267658281	-0.005643793	0.242047109	0.182958549	-0.020135152	-0.117078274	-0.025730661	0.039661156	-0.054468514	-0.07351645	0.042825085
1	0.278476785	-0.15868479	0.313599612	0.449388521	0.163104923	-0.162446087	-0.066535315	0.199142626	0.174306687	-0.158571714	-0.255314201	-0.035787474	0.221179505	0.171367489	-0.067488762	-0.114972535	-0.035256396	0.015128655	-0.074776248	-0.104339811	0.008424999
1	0.293466292	-0.123975184	0.182065779	0.312212849	0.146607416	-0.07634456	0.012796814	0.20339532	0.158323902	-0.138363532	-0.283161955	-0.032465675	0.19624286	0.16624116	-0.019019849	-0.095162421	-0.034055933	-0.010528862	-0.054727374	-0.060088485	0.017394426
1	0.308229714	-0.154694211	0.198445697	0.429750847	0.203588346	-0.159117633	-0.076690409	0.215409807	0.243841577	-0.128977026	-0.292242575	-0.018348762	0.204269172	0.094447679	-0.117762421	-0.133722995	0.007017331	0.059073438	-0.040962391	-0.07418284	0.000142378
1	0.22700746	-0.065558984	0.231971678	0.36177607	0.303787359	-0.06600064	-0.102102839	0.208579386	0.133580898	-0.188352823	-0.21431051	0.006952302	0.228350748	0.246448799	0.050919435	-0.117042921	-0.020032917	0.082267633	-0.007747362	-0.010735586	0.117601944
1	0.313921911	-0.184699728	0.169382248	0.403356894	0.169391863	-0.14405802	-0.055657995	0.159911907	0.153454744	-0.16357601	-0.274720961	-0.029087877	0.262014477	0.216660076	-0.056382616	-0.136606313	-0.068328426	9.72E-05	-0.056046002	-0.031454513	0.077908328
1	0.309736903	-0.085708365	0.206400233	0.398443522	0.154897797	-0.157856225	-0.034623597	0.169697668	0.135289698	-0.152243331	-0.282637202	-0.02636024	0.238628296	0.1342595	-0.028584779	-0.133477452	-0.042965645	0.052332191	-0.0202376	-0.034623096	0.051320069
1	0.262281719	-0.138701912	0.15286554	0.376563834	0.170390856	-0.125735635	0.02118181	0.203708331	0.134288131	-0.110807723	-0.292047885	-0.031896752	0.278111481	0.148440901	-0.021579309	-0.089493469	-0.047954438	0.029708577	-0.059110489	-0.089941476	0.008346379
1	-0.026918493	0.106935791	0.453870808	0.146976128	0.009136673	0.043573437	0.010666757	0.079674912	0.132435045	-0.093547165	-0.200647586	0.008603776	0.167070642	0.134608739	0.017537425	-0.104213887	-0.058110968	0.01533599	-0.056672933	-0.08352238	0.050775169
1	0.051638612	0.288962023	0.368282855	-0.042896065	0.118379688	0.241226534	-0.034584129	0.033428003	0.032600276	-0.055224306	-0.037828034	-0.034305424	0.030800542	0.151665719	0.08954591	-0.087658413	-0.044175491	-0.023473918	-0.048363409	0.040816914	0.053207945
1	0.172707459	-0.064702081	0.238363173	0.422852886	0.320007858	-0.105415063	-0.074897959	0.218119229	0.115146959	-0.170622442	-0.201307408	0.025002141	0.321564374	0.247637022	-0.041827368	-0.176687959	-0.001878033	0.069479649	-0.082739675	-0.083756463	0.055390896
1	0.217304327	-0.120725641	0.260639534	0.415997369	0.20896182	-0.110564209	-0.070382279	0.190508028	0.191836805	-0.089914369	-0.205133591	0.027581834	0.221077168	0.170497766	-0.018391922	-0.102474742	-0.019048641	0.012736869	-0.055336874	-0.089008885	0.000863281
1	0.203738099	-0.156287082	0.206742348	0.459716263	0.250659424	-0.14123005	-0.103194355	0.15607229	0.16332097	-0.166705191	-0.250333934	0.012784826	0.194884598	0.150033622	-0.067951359	-0.157486152	0.05470881	0.018497538	-0.097362104	-0.070900894	0.013377905
1	0.182555859	-0.039310265	0.249580656	0.258804199	0.217761926	0.000601861	-0.059117319	0.173069604	0.200941503	-0.140244414	-0.264507585	-0.004726916	0.265809701	0.252808765	-0.017402204	-0.190211384	-0.069143845	0.021590924	-0.090804929	-0.092814571	0.063475359
1	0.326162767	-0.125326764	0.223132904	0.367826192	0.160859003	-0.064262006	0.021297141	0.204725041	0.160060852	-0.141803846	-0.223038562	0.0164963	0.233407552	0.177868099	-0.028230929	-0.065350409	-0.025939796	0.011459677	-0.061208389	-0.059476838	0.061975244
1	0.260157878	-0.219959715	0.227767268	0.44759072	0.208259369	-0.114966839	-0.037940853	0.158212459	0.16984483	-0.121825328	-0.245894575	-0.007892255	0.232682995	0.173635927	-0.026033301	-0.068958891	0.047995967	0.057091799	-0.028009046	-0.038307536	0.071485469
1	0.258852425	-0.148404332	0.233048955	0.435162825	0.179802738	-0.124946355	-0.081450967	0.146722032	0.161053201	-0.096638023	-0.223688659	-0.017320035	0.229575526	0.199831637	-0.024401148	-0.091052579	-0.021422211	0.03656581	-0.009578622	-0.041161366	0.032938359
1	0.301993146	-0.103087524	0.291010475	0.437806451	0.132205486	-0.198341928	-0.083408596	0.182248002	0.185454105	-0.063178921	-0.175988953	0.016366122	0.225506131	0.135009598	-0.060151497	-0.08311192	0.011256242	0.01488487	-0.040950305	-0.059377711	0.046548536
1	0.212355945	-0.224277739	0.204488297	0.438775257	0.222112855	-0.104532383	-0.049925576	0.190401255	0.157804369	-0.166954309	-0.328138416	-0.085955923	0.247234593	0.225332086	-0.010113633	-0.134082156	-0.041435986	-0.004996213	-0.059530099	-0.024915286	0.073730953
1	0.275757511	-0.137686849	0.196834964	0.41390405	0.222273806	-0.094013003	-0.037196656	0.179175347	0.134636585	-0.144072818	-0.242235612	0.001762268	0.237499853	0.195039353	-0.012145705	-0.056353215	-0.012419972	0.002585426	-0.062023411	-0.075968871	0.023510534
1	0.230402778	-0.162476087	0.274020168	0.448519198	0.205992536	-0.141899145	-0.06029599	0.203186731	0.158129502	-0.170170873	-0.257633765	-0.017863907	0.214035066	0.189294436	0.000935576	-0.059405837	0.012709591	0.028083833	-0.049223617	-0.069711679	0.066156175
1	0.240642566	-0.184088657	0.197909619	0.4412548	0.2404197	-0.126520884	-0.010344801	0.144201578	0.058243334	-0.187746948	-0.29965418	0.01041786	0.288370971	0.193607704	0.002937674	-0.067596389	-0.017544464	0.005928237	-0.095227241	-0.070337875	0.122359962
1	0.204540971	-0.12775755	0.301412917	0.36635668	0.16461917	-0.099643435	-0.023839213	0.157721218	0.12473759	-0.123598156	-0.204274099	-0.003398514	0.18913935	0.146973834	-0.032198995	-0.082228075	-0.00755886	0.00641456	-0.079525691	-0.087241447	0.066982551
1	0.183649393	-0.227036031	0.289031184	0.463111228	0.19581336	-0.179633951	-0.05470303	0.235183566	0.192562059	-0.10787273	-0.205412424	-0.002145836	0.235030555	0.154452166	-0.032323899	-0.095925025	0.005214623	0.037759608	-0.077445712	-0.113997239	-0.014146854
1	0.225768239	-0.190823945	0.162805504	0.354483975	0.206784276	-0.118292221	-0.1015143	0.164681497	0.108821977	-0.13206077	-0.22563628	-0.043605883	0.243338605	0.202221788	-0.006296999	-0.088951708	0.031940366	0.000366875	-0.09114517	-0.041734526	0.055177227
1	0.252239457	-0.160836442	-0.05824589	0.037764956	0.383177172	0.523620874	0.19984958	-0.267731624	-0.310356467	-0.074955925	0.034638778	0.182179801	0.25893625	0.088989721	-0.226252076	-0.2180867	0.006825499	0.002231223	-0.025405506	0.113157516	0.101154757
1	0.233610354	-0.111408524	0.00555168	0.005619862	0.295099866	0.560547356	0.233252184	-0.291090451	-0.243560488	-0.047751694	-0.002355103	0.131676611	0.393325422	0.190762979	-0.266831538	-0.197819402	0.041056711	0.00032646	0.016405052	0.170914383	0.125383418
1	0.135889069	-0.145611307	-0.085821104	0.007220903	0.428888739	0.663663906	0.278070104	-0.421748274	-0.364589578	-0.024231184	0.076192345	0.206804112	0.346847931	0.02437824	-0.25769721	-0.148335188	0.054455377	-0.028077843	-0.058336061	0.12358667	0.113628625
1	0.171961643	-0.100769757	-0.020513899	-0.061523612	0.219009728	0.586049592	0.317236085	-0.319352483	-0.342663473	-0.032704544	0.049606049	0.136613752	0.27539581	0.125020857	-0.202699675	-0.255300356	-0.034192844	0.050811126	0.058897947	0.096701396	0.073671454
1	0.164392316	0.014933212	0.039628631	-0.068887617	0.275924082	0.590735143	0.16456358	-0.310309392	-0.262443535	-0.082029781	-0.027363937	0.148963921	0.301002501	0.078824327	-0.183437933	-0.179637203	0.008442246	0.074151013	0.069973489	0.099142791	0.073420703
1	0.156289733	-0.050704593	0.03936903	-0.074270411	0.327452109	0.607676412	0.22043292	-0.271298425	-0.23735203	-0.111731562	-0.10528009	0.116029481	0.347571112	0.106573016	-0.153052468	-0.175505828	-0.075350203	-0.008566489	0.039373641	0.171907891	0.15548286
1	0.114426162	-0.157251134	-0.034237114	-0.028755093	0.395414731	0.619817968	0.136711952	-0.393590496	-0.287513912	-0.061657827	0.006725743	0.228897607	0.313718586	-0.004296536	-0.228810019	-0.092559468	0.066350902	0.004213447	-0.013452047	0.047871099	0.040248639
1	0.230358761	-0.067829278	-0.056943512	0.014910453	0.404468217	0.617418928	0.192527204	-0.289883571	-0.254453742	-0.115239343	0.049999545	0.22304464	0.362206796	0.064861503	-0.297539469	-0.18344541	0.043775806	0.026455606	0.044054044	0.171376817	0.098045686
1	0.269001417	-0.097654405	-0.075646443	-0.05523945	0.341145401	0.581138011	0.240181531	-0.315432572	-0.332039842	-0.075884598	0.045764977	0.16946054	0.343667548	0.151220062	-0.218845202	-0.219067886	-0.00198034	0.015713884	0.018210273	0.164629572	0.086223413
1	0.231047196	-0.116326216	-0.033617674	0.020398623	0.333308767	0.559858729	0.208856531	-0.291772718	-0.332563754	-0.099320131	-0.016445142	0.133928273	0.303758018	0.106901237	-0.230006721	-0.248342051	-0.062107551	0.019731056	0.037506608	0.147795686	0.106963944
1	0.223940256	-0.159103289	-0.027412717	0.007648921	0.348201935	0.540032995	0.150855256	-0.328838636	-0.332871965	-0.049764398	0.070206674	0.142320469	0.230517668	0.04649249	-0.218483164	-0.15357284	0.047097807	0.055673717	0.035246107	0.124186193	0.092398668
1	0.338689261	-0.064142369	-0.041990074	-0.033732388	0.269438069	0.497480868	0.20556469	-0.204474377	-0.243321272	-0.081750704	-0.017808463	0.129518002	0.341234138	0.147531961	-0.208998538	-0.193580251	-0.021240563	-0.027304338	0.007021637	0.152430725	0.128729117
1	0.319494638	-0.075234007	-0.037180842	-0.013147242	0.268862577	0.477915017	0.1638502	-0.291839566	-0.266126961	-0.083881566	0.008498991	0.14416057	0.282056946	0.096025547	-0.19320578	-0.178568488	-0.003618723	0.004029016	0.006347617	0.114587287	0.083597303
1	0.26976821	-0.130454203	-0.05958926	0.014532965	0.377946452	0.542116587	0.177513336	-0.301235661	-0.296550692	-0.036899953	0.11998294	0.202461135	0.257273311	0.031974098	-0.274545878	-0.193521823	0.063150564	0.059986886	0.03764234	0.097759792	0.037324217
1	0.311635753	-0.031819743	-0.03798991	-0.026428304	0.317562009	0.471172988	0.172165126	-0.241928772	-0.269993105	-0.080868595	0.029498461	0.13040488	0.248075427	0.109804243	-0.221194939	-0.201439687	0.025452111	0.036025305	0.012845029	0.104448911	0.067620834
1	0.305445434	-0.022209985	-0.027586089	0.036465855	0.251082839	0.395166774	0.132995828	-0.199212084	-0.222332042	-0.058866931	0.033679071	0.131701608	0.203020331	0.050990366	-0.160126648	-0.11023126	0.022071585	0.00397791	0.008566625	0.082681532	0.046372638
1	0.309285569	-0.076083356	-0.036949666	-0.017738164	0.37003207	0.562586329	0.191680052	-0.345951401	-0.343722833	-0.071723805	-0.031985618	0.196335577	0.380465226	0.099155921	-0.326099317	-0.230722338	-0.035996706	-0.015390241	-0.008444208	0.152843738	0.131876458
1	0.304168006	-0.0257251	0.003924135	-0.046401545	0.294030906	0.634543353	0.260362028	-0.297232434	-0.328511607	-0.140108673	-0.069078262	0.088445779	0.420009232	0.181883306	-0.231411764	-0.183108975	-0.041876243	-0.083974935	-0.016462024	0.259574212	0.218859458
1	0.245895727	-0.143088499	-0.060477923	0.007134773	0.423005237	0.591508055	0.194420143	-0.339656385	-0.358234735	-0.043460839	0.080354627	0.211903119	0.274962377	0.048144931	-0.263053202	-0.114158725	0.106814508	0.041906292	-0.006674204	0.119651976	0.069760679
1	0.303322022	-0.029255466	-0.001078339	-0.038478375	0.304065841	0.541993543	0.23773896	-0.231974734	-0.295327658	-0.070729944	-0.003642483	0.155362603	0.358438311	0.11171619	-0.192770757	-0.12806976	0.02967976	0.012906427	0.020715386	0.157821519	0.101882284
1	0.275509978	-0.080990309	-0.029001616	-0.00265426	0.304128068	0.51064038	0.187077006	-0.282441935	-0.272613647	-0.088916988	-0.023011178	0.151210564	0.312353825	0.065478691	-0.246624877	-0.179842932	0.008849102	0.015007608	0.030171687	0.128386713	0.063989179
1	0.337290696	-0.110856644	-0.057589781	-0.043794838	0.320565932	0.5455391	0.248578255	-0.26654841	-0.315224515	-0.117187937	-0.004425189	0.157979095	0.319188711	0.103152522	-0.204523656	-0.167529784	0.035806085	0.013025636	-0.010011028	0.166377114	0.114442342
1	0.32500933	-0.099094271	-0.121696891	0.109937424	0.380284215	0.549400203	0.189317768	-0.318002603	-0.239338096	-0.05286112	0.101014561	0.225684904	0.298649818	0.11749435	-0.249511495	-0.194377209	0.059981832	0.012207473	0.021436426	0.155408899	0.127696813
1	0.261562196	-0.070129421	-0.076748404	-0.002039075	0.339983767	0.527872465	0.132074695	-0.300505845	-0.239332071	-0.080884237	0.032331635	0.201766584	0.269267803	0.047650747	-0.214795588	-0.119814089	0.055114756	0.034269486	-0.003740413	0.094025471	0.090010437
1	0.348938914	-0.047575528	-0.060406787	-0.009896596	0.311909304	0.536679998	0.171086408	-0.286263071	-0.308592659	-0.092690159	0.02139866	0.163377657	0.331751966	0.116002074	-0.192997669	-0.183832813	0.018487263	0.023136814	0.028669012	0.14937295	0.098939852
1	0.335882812	-0.023506526	-0.054945141	-0.045726507	0.241561265	0.481391411	0.218036251	-0.199949504	-0.246961778	-0.080227495	-0.006718991	0.153115354	0.294585999	0.120407879	-0.169721332	-0.175691649	-0.002244328	0.026171919	0.023205441	0.15089214	0.092793972
1	0.293874928	-0.069327164	0.00344463	0.020940844	0.287195679	0.504141362	0.210220712	-0.255689721	-0.264277665	-0.072007724	-0.029316655	0.113519682	0.31563526	0.107181119	-0.229289049	-0.191639561	0.004329021	-0.00163348	0.018373554	0.180466945	0.146036416
1	0.273325336	-0.11294925	-0.041698909	0.064153102	0.374620489	0.557895303	0.186221019	-0.298632292	-0.284607064	-0.019985574	0.030388149	0.129677704	0.259044665	0.014193196	-0.226323302	-0.109377909	0.062900032	-0.002901911	-0.025501725	0.099081333	0.117136423
1	0.343914801	-0.046222054	-0.021186516	0.036844082	0.367964293	0.534623956	0.15347935	-0.310036448	-0.312524007	-0.067681076	0.012954355	0.131350657	0.293562774	0.048229422	-0.250804291	-0.208456012	0.026286143	0.05958225	0.051455218	0.126935754	0.113516829
1	0.3256117	-0.051786513	-0.022446716	-0.062113269	0.314721469	0.653440134	0.244503876	-0.284391976	-0.34225443	-0.131952235	-0.053096869	0.176588525	0.345214679	0.104193427	-0.229280677	-0.238696785	-0.020569893	-0.025436204	-0.016543424	0.148689972	0.103584553
1	0.308322172	-0.13063526	-0.054636418	-0.066894593	0.353856225	0.696887005	0.282571963	-0.317130547	-0.363543715	-0.086238386	0.023369772	0.206283149	0.411914792	0.172125528	-0.247793742	-0.219637795	0.044433845	0.04875841	-0.002058072	0.13013757	0.14391165
1	0.264660564	-0.144207244	-0.035626281	0.070045516	0.420539438	0.577920726	0.132684489	-0.344939474	-0.330110934	-0.059377973	0.040767673	0.140017499	0.245330874	0.030874538	-0.242179041	-0.127762277	0.085207625	0.045793924	-0.009993056	0.05772897	0.075424897
1	0.294989472	-0.092435799	-0.080628235	-0.029240949	0.290986773	0.50560583	0.198294338	-0.232612672	-0.29033724	-0.093026073	-0.007733193	0.18620708	0.365521748	0.124020044	-0.158928927	-0.150513392	-0.010016499	0.029972291	0.088304362	0.177988375	0.091095171
1	0.335803937	-0.017264246	-0.052429841	-0.04449779	0.301394793	0.591517104	0.284558963	-0.235216153	-0.299919017	-0.16785031	-0.037296288	0.200859886	0.463881473	0.253768238	-0.136982507	-0.204845283	-0.041460918	-0.003642563	0.020942565	0.162101052	0.114846228
1	0.243702628	-0.076957613	-0.023013291	-0.031032349	0.354007833	0.527184155	0.2156128	-0.273258512	-0.268049371	-0.079834256	-0.039367252	0.140627611	0.341505877	0.119752412	-0.225712366	-0.162754733	0.017406455	0.003567433	-0.003276323	0.118819754	0.067349987
1	0.175776468	-0.12796829	0.023459438	-0.030304085	0.30997163	0.652276634	0.298899275	-0.308923184	-0.359569442	-0.008418114	0.063946815	0.051365439	0.223477928	0.103421197	-0.155231211	-0.155021057	-0.000368575	0.049759201	0.005204723	0.104427266	0.120756151
1	0.232821179	-0.080819668	0.031273125	-0.068852729	0.221759183	0.622927406	0.190741658	-0.423262908	-0.365011198	-0.050553818	0.016292714	0.101848448	0.314564706	0.160671939	-0.176819059	-0.204732264	0.029399454	0.068396894	0.017110004	0.090918575	0.092320917
1	0.232466843	0.026231165	0.065221179	-0.131750702	0.282039991	0.664746079	0.23582733	-0.270633729	-0.233512022	-0.083783028	-0.07567521	0.110814832	0.314362911	0.165337777	-0.134912862	-0.163294482	-0.028284053	0.009056324	0.069851688	0.12626255	0.10236962
1	0.198442366	-0.003093079	0.013084315	-0.146652821	0.276861289	0.642891038	0.216747155	-0.295440343	-0.278521635	-0.137263353	-0.048166988	0.200964823	0.333641183	0.079337457	-0.180756416	-0.168496933	-0.060748242	-0.032437675	0.012819279	0.095833847	0.041885002
1	0.284103277	-0.016289371	-0.012784126	-0.094134538	0.268204626	0.552710713	0.255740865	-0.225178251	-0.197170897	-0.055272926	-0.064147291	0.098948037	0.282162638	0.143324245	-0.14361503	-0.164519953	-0.021998048	-0.015629601	-0.020088942	0.076896251	0.067278174
1	0.279143239	-0.146275525	-0.129495261	-0.045453089	0.328503709	0.560572056	0.179166442	-0.309299188	-0.308554148	-0.07142423	-0.030557777	0.113086957	0.277487677	0.102368027	-0.152844399	-0.107750157	0.088695303	0.034132722	-0.026663336	0.090993151	0.101193522
1	0.363337201	-0.027788979	-0.050899925	-0.04436035	0.312449197	0.534460246	0.18326547	-0.372104063	-0.327361609	-0.079726905	-0.014623929	0.138208409	0.292203115	0.104596299	-0.232945104	-0.219441801	-0.023410542	-0.005674225	0.041736195	0.160606073	0.145962606
1	0.283312825	-0.052016587	0.003506256	-0.0524096	0.298485495	0.54209253	0.194476015	-0.281514259	-0.280322819	-0.068871351	0.008035555	0.11631125	0.28295291	0.132030546	-0.174505484	-0.191798335	-0.000608914	-0.008988764	-0.01978415	0.105862547	0.069187684
1	0.340847243	-0.028930271	0.009582256	-0.033168074	0.280690122	0.503927851	0.222358902	-0.266313802	-0.296143685	-0.144772267	-0.091200552	0.079100922	0.273458989	0.098983277	-0.190241167	-0.200712811	-0.053002539	-0.008058201	0.044769296	0.162164445	0.150640796
1	0.303994662	-0.161264229	-0.090241225	-8.44E-05	0.404827078	0.560102896	0.15424708	-0.31115508	-0.289887772	-0.040839085	0.054594844	0.131632073	0.266480324	0.058957919	-0.262427564	-0.160084078	0.046621065	0.051563542	0.022802157	0.121851053	0.115482242
1	0.43683864	-0.099745268	-0.121884686	-0.054122926	0.347141685	0.617966112	0.206730709	-0.39713284	-0.344320542	-0.136299253	-0.072304471	0.123491447	0.297670321	0.029000546	-0.300099648	-0.222823828	0.023240888	-0.036979029	-0.059721045	0.099167301	0.047021032
1	0.364442829	0.009235291	-0.026264941	-0.074016396	0.296421443	0.517998459	0.225984906	-0.193043729	-0.246222143	-0.205823039	-0.166990286	0.082077203	0.303255791	0.133117663	-0.177571039	-0.159396296	-0.042348702	-0.099657742	-0.015751289	0.170885476	0.111791749
1	0.322209378	-0.183103899	-0.116751146	0.005836096	0.373002609	0.56143569	0.203201236	-0.261287465	-0.318195787	-0.111174498	0.007986767	0.177153134	0.281016199	0.025383007	-0.308455556	-0.227899783	-0.026559469	-0.015470627	0.017575957	0.172166795	0.09825189
1	0.331708296	-0.079699598	-0.057891134	0.024570988	0.314027673	0.464620413	0.169658794	-0.23597874	-0.275045928	-0.094768304	0.005545569	0.145233591	0.245165851	0.046762883	-0.166864556	-0.127094519	0.0258808	0.004610933	-0.014489645	0.097992265	0.117156676
1	0.300303759	-0.113522759	-0.037044197	-0.021725103	0.278599013	0.553131551	0.226744563	-0.268312807	-0.321608455	-0.087987337	-0.027475633	0.117236284	0.366032986	0.153525293	-0.152229072	-0.157244378	-0.026105208	-0.028429446	0.016110008	0.168189138	0.143126987
1	0.321943655	-0.083330906	-0.040627431	-0.027903593	0.292010121	0.513479995	0.22102675	-0.226875582	-0.258850683	-0.106422692	-0.084814661	0.127240912	0.331537955	0.111108412	-0.181981783	-0.151140332	0.022647231	0.014414007	0.006244517	0.122730447	0.058978969
1	0.231315613	-0.183918924	-0.128526238	-0.094036705	0.246625646	0.599834623	0.263150905	-0.288985281	-0.305650115	-0.163986566	-0.076102951	0.146940676	0.36832536	0.206683183	-0.160739984	-0.124498652	0.039137507	-0.018737325	-0.002190725	0.114411285	0.079059904
1	0.255016739	-0.099271715	0.00103953	-0.048987274	0.280569156	0.588405286	0.209907404	-0.239536564	-0.232367823	-0.150125294	-0.043755819	0.145754414	0.390175578	0.196638335	-0.23110902	-0.168457173	-0.005778993	-0.022987019	0.008637678	0.148238046	0.142626327
1	0.337558306	-0.031052113	-0.061705566	-0.060165556	0.252707484	0.506985072	0.210533048	-0.249369405	-0.297767902	-0.100212594	-0.054475207	0.105748172	0.292040139	0.120678865	-0.172519331	-0.197836309	-0.029682359	0.016173755	0.029759972	0.156638103	0.108256309
1	0.271289672	-0.159689937	-0.086608467	-0.012394129	0.358088836	0.58649983	0.238533001	-0.243865521	-0.265968069	-0.059373186	0.026225364	0.20851206	0.323010614	0.068879486	-0.254420486	-0.191514866	0.040200823	0.011067456	-0.039406243	0.063365501	0.055834601
1	0.253249174	-0.180682877	-0.036845012	0.04460207	0.362719372	0.558517078	0.190698099	-0.340494927	-0.350818095	-0.036495642	0.055201029	0.173535137	0.29038548	0.072547633	-0.214282696	-0.147896948	0.051561581	0.006459285	-0.03053587	0.078449452	0.080509966
1	0.221057322	-0.113947311	-0.036485059	-0.007862342	0.23347542	0.463857329	0.296270722	-0.15462539	-0.255089285	-0.157344145	-0.082059165	0.120430764	0.349816117	0.132566433	-0.156530499	-0.133100764	-0.039075437	-0.036338534	0.030723973	0.163927076	0.119734688
1	0.155979529	-0.247368189	-0.05904923	0.095180246	0.451419907	0.533453136	0.090075843	-0.395760564	-0.26534442	0.011744652	0.05454239	0.141024189	0.307559506	0.043086802	-0.191232463	-0.067765714	0.005022443	-0.057497785	-0.014217138	0.104244099	0.043461737
1	0.451186363	0.33863473	0.458413067	0.194860718	0.139231163	0.100141808	-0.020858541	-0.115087516	0.080707983	0.180754102	-0.076511215	-0.244424107	0.091738468	0.149407577	-0.068095119	-0.077730655	0.019839747	-0.036801012	0.013005979	0.074753293	-0.000473575
1	0.1208085	0.204130621	0.415838362	0.113902469	0.059072218	0.033450482	-0.160150058	-0.175744797	0.014238854	0.085644355	0.141874268	0.04274655	-0.021757344	-0.035412307	-0.139352905	-0.138390809	0.070785904	0.040059476	-0.093455383	-0.095817461	-0.002407046
1	0.458290787	0.182868744	0.375213506	0.180120708	0.173906645	0.297972849	0.039489132	-0.174847852	-0.041659372	0.144200354	-0.04584105	-0.162593551	0.123330406	0.121816696	-0.155072806	-0.158933908	-0.023788193	-0.032226906	-0.092995457	-0.021025152	-0.007951751
1	0.363929897	0.254085003	0.369710231	0.123689666	0.141936456	0.113365279	-0.065587372	-0.204130801	0.045593805	0.330364286	-0.030533111	-0.23867083	0.078888758	0.075482899	-0.137256766	-0.102922113	0.062853585	-0.006727681	-0.08191004	0.074739392	0.133674869
1	0.340404025	0.333387983	0.285510377	-0.043491471	0.095356686	0.164277573	-0.097059816	-0.245022687	-0.063189031	0.135561204	-0.010614289	-0.171781386	0.088469686	0.141434838	-0.146755201	-0.156856865	0.073364497	0.058137407	0.007415748	0.031688884	0.045710113
1	0.400556479	0.320365567	0.371592048	0.083502537	0.09357968	0.184768629	0.053109045	-0.232055956	-0.082462609	0.142326039	-0.077067516	-0.179589111	0.169694853	0.185611597	-0.176309665	-0.254191682	-0.008602944	-0.000914078	-0.106470721	-0.022860324	-0.003599198
1	0.425449831	0.274787922	0.415512138	0.067205106	0.030240798	0.149604722	0.009003121	-0.194745818	-0.030639366	0.282759133	0.02921416	-0.249846667	0.091456826	0.176124412	-0.128635419	-0.14450255	0.060828525	-0.043122913	-0.096138991	0.006780252	-0.020837338
1	0.436007391	0.288820601	0.368781734	0.148747782	0.087481105	0.090573297	-0.044659997	-0.138969817	0.020011519	0.201891485	-0.063339474	-0.16576558	0.152948716	0.111040239	-0.234332033	-0.186145244	0.064168776	0.014445783	-0.069414831	0.013032654	0.016620885
1	0.36060555	0.232092367	0.399603338	0.112256326	0.116851861	0.231335477	-0.036110387	-0.164491327	0.018441689	0.209598474	-0.012795307	-0.209234692	0.109085282	0.109692376	-0.199183422	-0.137317406	0.07967305	0.031538319	-0.010966035	0.018641671	-0.017923553
1	0.408306341	0.264013671	0.435050154	0.171421381	0.127737517	0.191342552	-0.022584683	-0.131846448	0.047508646	0.258623051	-0.040102791	-0.276959122	0.153143854	0.202171153	-0.176624928	-0.234048391	-0.022756388	-0.055081307	-0.095791676	0.009612491	0.039743811
1	0.33123864	0.164369752	0.311483671	0.155108384	0.151220859	0.162099956	-0.064558501	-0.157794195	-0.033996778	0.090112011	-0.073457388	-0.176563199	0.131551261	0.181698037	-0.135169255	-0.214124213	-0.009175473	0.032911008	0.022798998	0.023571567	-0.008254444
1	0.410912248	0.209518942	0.351563982	0.164886123	0.173967489	0.21684747	0.016657635	-0.097327949	0.029839872	0.180718266	-0.150186695	-0.205029343	0.253591794	0.155261118	-0.218522825	-0.256325018	-0.084206357	-0.038953246	0.004831436	0.02863076	-0.045885047
1	0.357841642	0.204236992	0.437291847	0.222580848	0.186548978	0.209138806	0.004222178	-0.143489736	-0.002141303	0.195854237	0.023178645	-0.136417977	0.123404124	0.13580509	-0.148942421	-0.189166652	0.035795707	-0.010814134	-0.084733374	0.003409961	0.014673046
1	0.490647585	0.304037258	0.430845608	0.156976702	0.070864045	0.11207732	-0.056922129	-0.24314109	-0.04709133	0.195717066	0.006025144	-0.155643316	0.162223269	0.180869531	-0.130292986	-0.152223209	0.072320611	0.061169867	-0.01678103	0.03598883	0.023731987
1	0.454795801	0.311379132	0.420968077	0.121760641	0.091079507	0.135735225	-0.02056446	-0.170631893	0.003900171	0.243553391	0.028706431	-0.217656697	0.034960714	0.10177987	-0.141055239	-0.092382098	0.098993125	0.024374382	-0.056552172	-0.003047958	0.014290383
1	0.404587154	0.263412421	0.436071319	0.153181744	0.097988131	0.112226796	-0.042014504	-0.209833411	0.021064895	0.232018896	-0.133658161	-0.348634911	0.071958057	0.135848164	-0.143945473	-0.145604949	0.078541571	0.043277251	-0.02896595	0.053368399	0.03703406
1	0.358286097	0.17898374	0.315646073	0.058654935	0.062651915	0.157903079	-0.033226561	-0.248050681	-0.136576587	0.106909136	-0.050185898	-0.218230736	0.080998799	0.158541479	-0.131204722	-0.112278431	0.091644727	0.054971168	-0.008306788	-0.034182542	-0.041300952
1	0.449780536	0.261928916	0.394661342	0.040138027	0.069848856	0.231278616	0.09940509	-0.09244649	0.019408086	0.215607082	-0.042926933	-0.286126406	0.090769088	0.174068595	-0.152196425	-0.143275814	0.07111142	0.013436443	-0.080457535	-0.017688265	0.029365935
1	0.326783666	0.202346794	0.32048439	0.043397957	0.083529327	0.202123367	0.034437969	-0.154557529	-0.013029188	0.127899145	-0.040560173	-0.160340397	0.085377201	0.105992421	-0.144812021	-0.124639849	0.033457925	0.005348483	-0.075094669	-0.011920305	-0.00159683
1	0.392649295	0.170042369	0.31031815	0.095763266	0.123714279	0.176678302	-0.013838085	-0.208060152	-0.066236872	0.090234501	-0.061272104	-0.180475525	0.107914457	0.128043842	-0.167328179	-0.124373164	0.076053587	0.029383464	-0.071349531	-0.07272815	-0.065269969
1	0.345274825	0.116545838	0.243666127	0.072801956	0.150416763	0.208793223	0.011389371	-0.134439333	-0.004634353	0.161813153	-0.032785687	-0.133561675	0.14967618	0.131109311	-0.147215894	-0.158761496	0.024730298	0.024423313	0.00097701	0.012754173	-0.030924543
1	0.306502768	0.110074212	0.336904249	0.149486916	0.104021882	0.164119566	0.004267154	-0.232874808	-0.043175602	0.211768403	-0.042190158	-0.143568556	0.170981809	0.17858492	-0.102100799	-0.134075708	0.12519926	0.099656163	0.054849103	0.059935497	0.006322773
1	0.322379227	0.129164978	0.245781802	0.038833077	0.101395374	0.204781683	0.056237599	-0.111271354	-0.018148638	0.159603799	-0.039899797	-0.162794216	0.135281637	0.10810189	-0.19585748	-0.191623865	0.048880441	0.05306009	0.004475658	0.027301014	0.016225945
1	0.393722474	0.16399556	0.267531619	0.033169213	0.040998046	0.164298929	0.091948322	-0.047901491	0.032007537	0.181622755	-0.079401298	-0.192068846	0.197539198	0.21550441	-0.103338844	-0.113631642	0.019452943	0.031681078	-0.027854847	0.010810258	-0.007723477
1	0.345907716	0.189222536	0.294409136	0.146998097	0.179995203	0.176231774	-0.03534761	-0.212383252	-0.073901017	0.179799676	-0.055709877	-0.230778138	0.081467981	0.091106121	-0.197416646	-0.224763026	0.020991857	0.049887772	-0.060973937	-0.043312559	-0.036370307
1	0.428802832	0.302423438	0.396739656	0.123792204	0.118584158	0.175773422	0.027208911	-0.134557128	0.033448736	0.204872332	-0.041003982	-0.234773057	0.040670311	0.109755679	-0.071068753	-0.105829642	0.089240738	0.040381991	-0.05623579	0.015589257	0.027058177
1	0.323935901	0.161757155	0.362645769	0.212733944	0.193575514	0.20638097	-0.022602035	-0.221416451	-0.021896367	0.198847214	-0.019618077	-0.217284793	0.114697532	0.137814923	-0.156120715	-0.112185659	0.108336462	0.052570954	-0.075150422	-0.039305001	-0.01614711
1	0.425095193	0.18939104	0.298325433	0.111024774	0.113515746	0.190567149	0.017979484	-0.161406347	-0.029233534	0.137913863	-0.06867053	-0.198002234	0.061443956	0.119489501	-0.120423465	-0.130945253	0.045107263	0.01686919	-0.028853045	-0.002964386	-0.038414917
1	0.447321187	0.197277965	0.286575398	0.110854239	0.095240315	0.187012151	0.07428455	-0.07436182	-0.036814733	0.146472775	0.011859248	-0.143610106	0.0900614	0.128301666	-0.09861846	-0.083096029	0.116066033	0.034635722	-0.134286978	-0.096547546	-0.071642976
1	0.42950416	0.187805354	0.311943351	0.082550087	0.074161812	0.188721411	0.058464964	-0.153684688	0.001552347	0.185148681	-0.047978674	-0.183257715	0.19015148	0.144705986	-0.227003387	-0.219837913	0.035555893	0.052480711	-0.04324784	-0.113813583	-0.083344876
1	0.352418422	0.141613202	0.248476797	0.082989358	0.029741726	0.135896451	0.005558058	-0.203469507	-0.067216119	0.163755119	-0.066039037	-0.182457623	0.152001058	0.156817211	-0.150528267	-0.156279628	0.066641439	0.025189106	-0.048142283	-0.0348072	-0.044045392
1	0.428357099	0.229269765	0.345231178	0.06894469	0.075898289	0.064693149	-0.021296911	-0.183741562	-0.001098064	0.147900337	-0.131496859	-0.262000436	0.142264997	0.128155289	-0.167071249	-0.145724087	0.033298494	-0.015820161	-0.09200684	-0.000313927	-0.015009398
1	0.445136058	0.243807919	0.417906931	0.093359487	0.052345381	0.173290708	-0.008899608	-0.233860015	0.011061976	0.223245608	-0.065553073	-0.136352858	0.181426425	0.173556001	-0.167708736	-0.181142892	0.070966153	0.082755315	-0.008236803	-0.006897678	-0.035920486
1	0.394483582	0.192679603	0.306502244	0.103093304	0.070253669	0.156702941	0.009239586	-0.148529749	-0.053444305	0.103608449	-0.121568419	-0.260021531	0.079176645	0.116222749	-0.112120339	-0.116780849	0.031128037	-0.016846831	-0.082470436	-0.043860633	-0.030480576
1	0.375733939	0.188925707	0.336738931	0.142578579	0.121245525	0.202317255	0.035160028	-0.13366464	-0.016957301	0.129734457	-0.070927969	-0.238580995	0.09653304	0.126135703	-0.126802084	-0.125339689	0.070877412	0.065248423	-0.026469358	-0.016487811	-0.029568338
1	0.360300497	0.153769292	0.301222529	0.112889786	0.115782901	0.174303197	-0.030905849	-0.1378508	-0.016159305	0.126172816	-0.094108188	-0.246339245	0.091513593	0.201658855	-0.138809158	-0.146679255	0.070039358	0.040459201	-0.023082884	-0.032811399	-0.074982087
1	0.394210145	0.215190796	0.330178185	0.070227376	0.057569503	0.142650036	0.033247455	-0.182313753	-0.015614902	0.209040891	-0.016177009	-0.213390388	0.081752411	0.132927831	-0.165680352	-0.173409018	0.009729249	-0.002031427	-0.090027676	-0.032145016	-0.013582795
1	0.333581372	0.191248901	0.40203848	0.153208329	0.104439082	0.140595841	-0.022411559	-0.255655386	-0.089117234	0.205849414	-0.004454365	-0.206818809	0.095230925	0.090690297	-0.172245509	-0.132284571	0.074372589	0.048760496	-0.015172803	0.054197323	0.030060587
1	0.394099796	0.226194273	0.38520315	0.182968626	0.146964225	0.204615078	0.062939993	-0.205525251	-0.099521528	0.166848784	0.00535242	-0.146565713	0.084372959	0.086496934	-0.204274258	-0.177949492	0.093078879	0.077753359	-0.02320094	0.005854414	0.034397066
1	0.330320643	0.044738282	0.137532639	0.083922565	0.204756283	0.33613558	0.131812378	-0.131525432	-0.106266492	0.061269069	-0.018966665	-0.126552134	0.138858784	0.130259832	-0.167076629	-0.17484635	0.058245034	0.002803006	-0.07308893	-0.004102842	-0.010625271
1	0.357295516	0.201508993	0.281715455	-0.000791343	0.058218578	0.243621939	0.104863278	-0.125920734	-0.069228934	0.110415041	-0.051824017	-0.138413405	0.194913941	0.159501142	-0.203155227	-0.194660682	0.02127752	-0.012301557	-0.089917953	-0.050595617	-0.049029464
1	0.434804087	0.241144929	0.330177865	0.069864373	0.069829885	0.202902078	0.058479312	-0.141617682	-0.056114404	0.100106135	-0.045594472	-0.175115602	0.092775122	0.109138543	-0.199306415	-0.161364507	0.084877985	0.043724475	-0.047485663	-0.051627852	-0.034008021
1	0.416234636	0.235942019	0.348129936	0.12944158	0.12740095	0.198063631	0.01182677	-0.189383704	-0.016242672	0.205927355	0.040673905	-0.128809285	0.146805683	0.17054286	-0.136478353	-0.147776844	0.0638958	0.042720058	-0.02833689	0.024562963	-0.041797095
1	0.349637479	0.146230071	0.283105298	0.15643629	0.171588968	0.197978804	0.012626754	-0.14692829	-0.031245622	0.147057105	-0.06126505	-0.184466889	0.183237916	0.143603717	-0.218886416	-0.239820402	0.007572968	0.03175425	-0.030477164	-0.012102308	-0.015410592
1	0.356862658	0.20251652	0.329685316	0.084517327	0.081637782	0.136694707	-0.040688166	-0.220539922	-0.082772262	0.160543063	-0.002041177	-0.151896426	0.157770864	0.1598436	-0.186060625	-0.163230336	0.057240044	0.077142167	0.052888572	0.070110958	0.053628637
1	0.312340475	0.111567961	0.32719389	0.144147065	0.114018052	0.154838815	-0.044580842	-0.182507729	0.005017454	0.211554586	-0.049230367	-0.222514656	0.082945871	0.146625756	-0.148668434	-0.170945999	0.024893334	0.031876471	-0.019193016	-0.048654903	-0.081308881
1	0.36751251	0.173673123	0.316825427	0.190371923	0.153790707	0.20879643	0.039640318	-0.162708914	-0.0293306	0.153619586	-0.069024922	-0.192083788	0.102658659	0.13301703	-0.099141719	-0.094957959	0.050220695	0.036908318	-0.028405672	0.00330046	-0.014072453
1	0.360344109	0.189737413	0.296566089	0.09783757	0.186544891	0.285811095	0.066316718	-0.116040908	0.021873042	0.22440019	-0.053290856	-0.208126681	0.080569533	0.125583861	-0.087908766	-0.062257226	0.065514039	-0.011651665	-0.097800036	-0.012626114	-0.00480041
1	0.33652153	0.221340763	0.275906169	0.011386802	0.119273509	0.244342207	-0.06447231	-0.234150937	0.012290196	0.148564174	-0.003824295	-0.08984926	0.127244062	0.105778915	-0.112947549	-0.052504028	0.108015066	0.010571572	-0.090860284	-0.078565264	-0.029296504
1	0.290467186	0.205574255	0.353155514	0.112514694	0.121731381	0.126101197	-0.055089763	-0.27074815	-0.049981689	0.184013175	-0.108212805	-0.244186071	0.100666191	0.108557436	-0.174954816	-0.249173166	0.009216044	0.075764392	-0.007955365	0.030396583	0.000765363
1	0.462178455	0.309973397	0.381376448	0.074385957	0.000541066	0.118222399	0.071256179	-0.146342761	-0.07254877	0.061519666	-0.193834209	-0.299768123	0.147596353	0.240889281	-0.107502236	-0.195552971	0.038732077	-0.032991364	-0.113452689	-0.02830445	0.042228309
1	0.349557223	0.194181381	0.345178512	0.142899846	0.078149416	0.12116569	0.005213146	-0.179069796	-0.028269551	0.2076622	-0.029512124	-0.248340536	0.089101676	0.128321857	-0.116706899	-0.074418691	0.12616376	0.004575152	-0.104919827	-0.017757146	0.055851934
1	0.342513566	0.169193259	0.268283719	0.054687972	0.088117634	0.244633861	0.043530207	-0.187802184	-0.169229023	0.041054586	-0.069278909	-0.151353313	0.123936174	0.15384524	-0.137098461	-0.103179468	0.134228731	0.010075234	-0.120802642	-0.070948554	0.002042204
1	0.414946885	0.226881304	0.383086437	0.091460924	0.044433499	0.131374731	0.013702686	-0.109445527	-0.008784203	0.129977982	-0.091985201	-0.279505625	0.07000964	0.182135607	-0.171091321	-0.08761198	0.112568363	0.016051827	-0.056428619	0.000724299	0.022645358
1	0.409060008	0.235443124	0.397857368	0.17268565	0.107682743	0.106982981	0.04702163	-0.142125307	0.011843234	0.241156767	-0.116328044	-0.333337073	0.072316084	0.163426464	-0.148936073	-0.18206076	0.100517005	0.02402015	-0.070873791	-0.050992559	-0.025149786
1	0.398990571	0.263938669	0.423522844	0.147469665	0.038527191	0.144558291	-0.005682737	-0.129479868	0.0609711	0.207223347	-0.097749742	-0.327447242	0.064814154	0.157037018	-0.14326324	-0.122654254	0.02306971	-0.026583269	-0.034430586	-0.004102468	-0.035157278
1	0.366275626	0.179889126	0.399834872	0.201200369	0.220639853	0.279347772	0.078375371	-0.107094608	0.042102457	0.223325797	0.013232417	-0.101362441	0.159526594	0.154404811	-0.177946278	-0.211215365	-0.015460812	-0.015914704	-0.079819479	-0.042596441	-0.050172867
1	0.27111592	0.085902633	0.299010424	0.089330608	0.121718797	0.255654929	0.112550802	-0.125651453	-0.080976789	0.112128922	-0.148150681	-0.258869931	0.167554944	0.227066625	-0.144172087	-0.138246465	0.017621539	0.006341201	-0.012670056	0.091384652	0.106008664
1	0.294446282	0.169960362	0.366783848	0.166680387	0.082458579	0.061229952	-0.111208864	-0.230629187	-0.027027057	0.172537835	-0.061179469	-0.283884436	0.03141402	0.119784741	-0.120501669	-0.127666083	0.032876223	-0.02762298	-0.084967986	-0.005460023	0.013786581
1	0.310073736	0.081410851	0.278692478	0.140223973	0.084698829	0.205516016	0.066761452	-0.096279999	0.006871396	0.124486696	-0.106926107	-0.271936803	0.127275346	0.22237726	-0.063550474	-0.09850952	0.038433031	-0.00042201	-0.033800986	-0.014255304	0.029990493
1	0.339558617	0.194531192	0.380629842	0.068137141	0.092436484	0.183721665	0.054696975	-0.138092438	0.002431088	0.233771103	-0.044363421	-0.257128367	0.122804436	0.178936486	-0.171143037	-0.165396321	0.076538765	0.061823117	-0.114969674	-0.085832783	0.008605101
1	0.347202932	0.217734181	0.381939114	0.135777851	0.041630376	0.059011905	-0.026825791	-0.139707484	0.019352691	0.163235466	-0.09224178	-0.231051604	0.091519551	0.127874191	-0.16140581	-0.179253416	0.052001942	0.063374318	-0.025359434	-0.008775507	-0.017658309
1	0.200569171	0.095741433	0.448894131	0.230521768	0.217409468	0.221775284	0.028064926	-0.189618196	0.012265952	0.232298652	-0.065890905	-0.233337031	0.19695323	0.210084221	-0.248775933	-0.217431449	0.073623131	0.125517511	0.056264072	0.052693099	0.017677947
1	0.321447653	0.199513223	0.292439406	0.079822844	0.078427832	0.172881183	0.026223573	-0.140013846	-0.050260249	0.111760249	-0.158307839	-0.256739895	0.102895175	0.167308958	-0.170106776	-0.191017627	-0.012403078	-0.00229186	-0.018011199	0.032395447	0.044490366
1	0.376564331	0.233514556	0.346339119	0.143549506	0.108145874	0.140479431	-0.017835701	-0.146322208	0.004225485	0.182636694	-0.012342366	-0.19431829	0.062783929	0.059484628	-0.190244601	-0.147246752	0.057213834	0.004207287	-0.10513986	-0.043852395	0.032776126
1	0.439231862	0.283837768	0.373658827	0.179488105	0.115989205	0.163231944	0.045755653	-0.151872849	-0.038203307	0.178582118	0.010807753	-0.197170522	0.066493435	0.081691686	-0.133349789	-0.128332702	0.047194096	-0.006594739	-0.091692194	-0.050102836	-0.001287076
1	0.445826991	0.293614518	0.405580052	0.078878787	0.063782702	0.125193489	0.023248576	-0.153560109	-0.033756187	0.173370427	-0.045203592	-0.199468496	0.091627807	0.079863161	-0.173558678	-0.105377718	0.043563048	0.016772706	-0.072667082	-0.010457574	0.031257638
1	0.40864999	0.299010893	0.427176135	0.116563626	0.111988879	0.066112807	-0.007364255	-0.209218402	-0.038743318	0.207069213	-0.051541871	-0.247252751	0.074728937	0.149471951	-0.164919447	-0.13481898	0.015215535	-0.018143266	-0.085997663	0.009651259	0.068193755
1	0.431648677	0.310234568	0.437867378	0.162970085	0.142152376	0.152642961	-0.004967939	-0.151756109	0.00261648	0.173377745	-0.114819997	-0.241913815	0.062588267	0.145078198	-0.120722773	-0.159121739	-0.034124205	-0.0341854	-0.066194413	-0.043925683	-0.00323043
1	0.422982755	0.260879331	0.382686067	0.136135776	0.049935035	0.098612918	0.016388949	-0.135465607	-0.022238049	0.157580565	-0.064885047	-0.20909051	0.071258655	0.144424648	-0.104620695	-0.122821384	0.07126931	0.041105117	-0.034670727	-0.007104819	0.042935366
1	0.355669122	0.170365072	0.305531151	0.12148254	0.053745084	0.102149645	-0.00771858	-0.114218206	-0.00161538	0.151149577	-0.094504768	-0.24112705	0.05418201	0.176218938	-0.128035663	-0.168159733	0.016728144	0.012295507	-0.064532154	-0.02179487	0.012258912
1	0.321568021	0.204850173	0.354667311	0.20571903	0.120371823	0.083055572	-0.061482312	-0.120453094	0.055168402	0.160789396	-0.106152982	-0.236964001	0.092953997	0.128700768	-0.127958412	-0.166574501	-0.012767548	0.013005325	-0.027967032	0.010436891	0.002690084
1	0.331024847	0.15850783	0.305703335	0.142419387	0.092724012	0.076665762	-0.034302961	-0.154456751	-0.018225481	0.149133525	-0.076010821	-0.223912267	0.10315839	0.113643974	-0.214026007	-0.233879052	0.06799021	0.105401422	0.013293224	-0.010794864	-0.03442299
1	0.423888402	0.283506064	0.366175945	0.111514381	0.09238915	0.125439841	-0.018131653	-0.126181318	-0.071634115	0.063576443	-0.088758941	-0.188387125	0.139638556	0.153166692	-0.142554799	-0.115573215	0.060617589	0.036017596	-0.062491564	-0.014555509	0.040965156
1	0.457889381	0.370560831	0.401774498	0.151977862	0.151548648	0.121646712	-0.021216711	-0.166134611	-0.05052889	0.123743876	-0.127385102	-0.26827933	-0.036185204	0.032951457	-0.17297397	-0.106221909	0.10771323	0.041020791	-0.077843495	-0.074081867	-0.002324711
1	0.504759838	0.339504093	0.463267849	0.270697577	0.166029146	0.174973928	0.040321258	-0.099943665	0.04397415	0.177665603	-0.123134181	-0.258640845	0.047987624	0.093385593	-0.165144254	-0.172928359	0.01411401	0.027755971	-0.058485323	-0.031883421	-0.021452769
1	0.413414905	0.308406193	0.406347396	0.155325594	0.030727104	0.089077828	-0.00710205	-0.13998689	-0.017229717	0.145492982	-0.0938388	-0.251482208	0.061307059	0.094719408	-0.128490644	-0.107389196	0.079475751	0.031058928	-0.052039147	-0.024741319	-0.009605041
1	0.46427757	0.355610012	0.47149579	0.204043803	0.107364054	0.176108227	0.013638438	-0.154969155	-0.009042563	0.199118326	-0.073394186	-0.322603521	0.068489638	0.126140444	-0.153161501	-0.156243489	0.034948553	-0.008984257	-0.121559512	-0.085380812	-0.017288389
1	0.410664613	0.216538688	0.348362711	0.203167825	0.053120934	0.012442405	-0.069394525	-0.152070446	0.021975176	0.146008709	-0.104201925	-0.240817275	0.048054189	0.096751566	-0.130726458	-0.127029462	0.024790261	0.00180874	-0.081224889	-0.058640414	-0.010011397
1	0.393213278	0.26480724	0.400478475	0.244671696	0.144786133	0.064477958	-0.069932513	-0.181582193	0.011299458	0.142009642	-0.101765592	-0.259990014	0.05922688	0.136483837	-0.133685193	-0.175167096	0.004095113	0.019530745	-0.048075165	-0.027933913	-0.011227192
1	0.358895271	0.218869536	0.327520204	0.155924898	0.073171848	0.076388964	-0.056746616	-0.142092296	0.017142555	0.139732311	-0.068680431	-0.243089661	0.047431441	0.133715634	-0.061479695	-0.098166461	0.041497053	0.042813987	0.002581684	0.011583265	0.015493423
1	0.300816017	0.099414849	0.287987545	0.141537091	0.052013832	0.097781358	-0.005570948	-0.145025215	0.033038506	0.179082365	-0.095927538	-0.249975989	0.112693376	0.185376378	-0.144442049	-0.186382555	0.058739739	0.073861454	-0.006155617	-0.005235675	-0.01114099
1	0.357751386	0.260386642	0.33804641	0.076117779	0.072975132	0.164389609	0.064132499	-0.09376866	0.027609464	0.1620246	-0.021820796	-0.128129859	0.135910127	0.115975564	-0.143380338	-0.138333643	0.038805916	-0.016725119	-0.126863356	-0.041615186	0.055503917
1	0.340130598	0.20100489	0.39066785	0.056347546	-0.054634227	0.038832892	-0.01881847	-0.138365831	0.058016448	0.226731491	-0.046861538	-0.193873765	0.129745403	0.132106593	-0.159902842	-0.117338221	0.093650153	0.0394939	-0.07191795	-0.037231843	0.042821661
1	0.351382666	0.243543561	0.376986912	0.051794228	0.012192267	0.102496589	-0.034444039	-0.134038535	0.033280343	0.148765937	-0.097146176	-0.22465402	0.097130543	0.133649594	-0.120634799	-0.11284871	0.08989841	0.050426725	-0.048820661	-0.057647022	0.006118599
1	0.369252738	0.272377	0.413009063	0.185881769	0.10443408	0.1348004	0.001430121	-0.153280801	0.054461803	0.225082145	-0.036879152	-0.239249589	0.090451282	0.125220393	-0.184954829	-0.160481836	0.085685218	-0.005011799	-0.131796774	-0.085716259	-0.009477645
1	0.343260268	0.202722948	0.353654789	0.136096522	0.083266211	0.17330893	0.071228787	-0.111124283	-0.026849935	0.143348486	-0.10008182	-0.200325126	0.146321021	0.124295833	-0.135480409	-0.13605513	0.077459177	0.020712808	-0.036473319	-0.024132856	0.02820641
1	0.278135417	0.14102412	0.332370372	0.175054255	0.147323005	0.168257622	-0.012586643	-0.105108453	0.047405749	0.172721913	-0.122327742	-0.216535879	0.219495959	0.23886169	-0.118228639	-0.164102744	0.002389741	0.031735097	-0.018530676	0.003213467	0.006235901
1	0.201516869	0.082123039	0.372436524	0.237682781	0.182203954	0.124673697	-0.070915382	-0.163941838	0.055794624	0.283374903	-0.101027117	-0.295152977	0.113406723	0.205308854	-0.119104608	-0.158881618	0.078769321	0.048236961	-0.035981122	-0.023516302	0.034313877
1	0.298794398	0.093081207	0.318137136	0.208012769	0.152917181	0.133891535	-0.030386508	-0.151724452	0.067365103	0.198782269	-0.119290374	-0.27121543	0.112542265	0.190360163	-0.16704119	-0.242229177	-0.010417681	0.049328965	-0.014213483	0.014068063	-0.004177476
1	0.304087337	0.255311433	0.420347414	0.167244969	0.052916607	0.139895799	0.014726552	-0.139946965	0.017724793	0.202550636	-0.018381164	-0.225343639	0.128164474	0.186902653	-0.096884228	-0.098842095	0.074091032	-0.023075644	-0.116042251	-0.027224463	0.047327786
1	0.418329089	0.240387068	0.368581487	0.159425498	0.063553214	0.158758005	-0.003772433	-0.196548122	-0.011318386	0.162458476	-0.035091933	-0.205738416	0.065129151	0.134270235	-0.076842771	-0.096558246	0.062325525	-0.00256007	-0.112976586	-0.038439775	0.023033487
1	0.304526264	0.227797398	0.460784457	0.16740449	0.048255705	0.113819312	0.026316505	-0.149315594	0.065724918	0.245282259	-0.055427102	-0.292375482	0.039469247	0.2074322	-0.130965768	-0.135197649	0.057317577	-0.019607794	-0.088963157	-0.022662804	0.02832928
1	0.435523081	0.279847867	0.396496188	0.087012055	-0.004069989	0.108313711	-0.013003704	-0.111328503	-0.00206539	0.142976761	-0.068448747	-0.222349276	0.08745472	0.152774984	-0.167310634	-0.126752113	0.125386375	0.067402836	-0.106857817	-0.092623412	0.026676075
1	0.378079226	0.283913958	0.399292189	0.101939067	0.017164861	0.073597565	-0.022913429	-0.133050871	0.019195538	0.166168473	-0.063470534	-0.195463792	0.140497365	0.180467563	-0.186606998	-0.141998614	0.083396457	0.051940655	-0.128570284	-0.075257809	0.076693821
1	0.243189967	0.153376654	0.407454779	0.084952944	0.060265085	0.174864523	-0.003995745	-0.180571565	-0.050141692	0.156215541	-0.095315931	-0.191896467	0.26149052	0.224298749	-0.214866783	-0.176530725	0.151794625	0.136320664	0.003250329	-0.005915519	-0.002866422
1	0.393514544	0.208864582	0.293993755	0.115371051	0.069890839	0.083094001	-0.027403534	-0.095782155	0.009768955	0.090354601	-0.140056322	-0.229057689	0.140760296	0.15863726	-0.12952171	-0.134071424	0.00416924	-0.007663456	-0.041320653	0.006355188	-0.008985865
1	0.282826985	0.166940946	0.393682421	0.203844451	0.071011048	0.062778083	-0.128651995	-0.187252422	0.090928955	0.193606026	-0.162885532	-0.285865931	0.120561766	0.235860543	-0.001049058	-0.115623425	-0.029817928	-0.000127458	-0.017856631	-0.002471394	-0.003824466
1	0.297562525	0.147606364	0.300054299	0.178586545	0.115564634	0.078081642	-0.058932783	-0.117388911	0.102920151	0.193731662	-0.111182312	-0.244997746	0.093952762	0.200557743	-0.066996104	-0.185335687	-0.049903844	-0.022338318	0.008003978	0.082296716	-0.004419046
1	0.371538239	0.386103666	0.370978299	0.036106604	0.02973923	0.099247143	-0.084402445	-0.110465397	0.00186042	0.170274792	-0.07446463	-0.237247605	0.022865379	0.098083199	-0.160717278	-0.178465629	0.024045365	-0.036610481	-0.129030203	-0.05273583	0.034417398
1	0.34920046	0.202815743	0.335117881	0.131027647	0.091737831	0.105644578	-0.024685108	-0.103753051	0.123114845	0.225126893	-0.097623722	-0.242583804	0.065351661	0.165487129	-0.124078774	-0.153207443	0.049152425	0.027701268	-0.07340463	0.005121004	0.024941719
1	0.386197002	0.26250073	0.392299472	0.103006947	0.032373887	0.052388382	-0.014601123	-0.124522996	0.022294232	0.171653766	-0.091036784	-0.272440778	0.041076973	0.159970195	-0.072747741	-0.09488699	0.075220615	0.03403605	-0.048374994	0.023942717	0.048915727
1	0.340480952	0.234344354	0.442293693	0.150107391	0.064269316	0.107247353	0.009066163	-0.04251738	0.165079537	0.263391063	-0.043531555	-0.210760263	0.134605407	0.193753344	-0.139108234	-0.157247676	0.057706901	0.008186263	-0.08562646	-0.060987247	0.010257378
1	0.327219635	0.20248227	0.417441225	0.172241354	0.083406046	0.147351099	0.052467487	-0.135917203	0.056258088	0.226536276	-0.078439202	-0.279788013	0.12632644	0.209588065	-0.125585213	-0.123478554	0.065251426	0.045339089	-0.054691311	-0.018080541	0.017214632
1	0.460586482	0.326928237	0.37540614	0.107861471	0.007152906	0.105358872	0.020042695	-0.092422001	0.039210985	0.184582205	-0.065561111	-0.236864623	0.099986427	0.164425467	-0.195865768	-0.184219931	0.088058821	0.047839853	-0.102024892	-0.042203984	0.026940482
1	0.421734067	0.326657295	0.328407499	0.019784033	0.027389474	0.163440317	0.015205388	-0.128848669	0.007442607	0.158136246	-0.052972157	-0.178409153	0.113830942	0.165475229	-0.098569126	-0.086921746	0.070990601	0.025473045	-0.120134731	-0.015372382	0.047160361
1	0.36236582	0.174131866	0.228056346	-0.067992438	-0.044877521	0.162671533	0.073472154	-0.151432213	-0.05009494	0.136633976	-0.1073355	-0.263559716	0.123664261	0.197359221	-0.102356925	-0.112155436	0.066174336	-0.015690818	-0.114416203	-0.041460082	0.011977879
1	-0.054339427	-0.077887929	-0.00378787	0.097817917	0.057290073	0.04519326	-0.009090515	-0.100615909	-0.093727153	0.021112188	0.032649942	-0.032298098	0.083843708	0.048255672	-0.045927693	-0.062448434	0.054514241	0.031816435	-0.077555342	-0.013306181	0.065511019
1	0.322204556	0.299616678	0.354474402	0.127179543	0.074132633	0.088263095	0.03400775	-0.078343134	0.033999502	0.156966693	-0.02876968	-0.160083079	0.087759827	0.080447049	-0.100383631	-0.102275671	0.044203682	0.038391025	-0.077522801	-0.04062289	0.036012862
1	0.360175754	0.25781208	0.449096869	0.095379893	0.012654844	0.135027311	-0.020389169	-0.160883311	0.078739029	0.258882536	-0.101285381	-0.354576392	0.07590219	0.188491351	-0.125837624	-0.125050141	0.118713803	0.008151076	-0.006724245	0.067099035	0.068712584
1	0.369312873	0.220018011	0.333231476	0.09771748	0.089831447	0.194059787	0.080042624	-0.147689506	0.052707203	0.227550656	0.010090347	-0.232788212	0.100794599	0.143519468	-0.122569837	-0.096662401	0.077975377	-0.003276197	-0.097872161	-0.015581417	0.013815982
1	0.349689898	0.197413035	0.349950428	0.102560954	0.08188434	0.125943058	0.022418321	-0.082283055	0.089176196	0.186644704	-0.112430902	-0.256245745	0.098646536	0.17703221	-0.082440501	-0.074585001	0.052409491	-0.057179381	-0.07020653	-0.017207816	0.003036577
1	0.332626429	0.151965157	0.348874258	0.087641537	0.019652633	0.076256001	-0.000327178	-0.048015243	0.06655325	0.135761421	-0.074380157	-0.182271092	0.138697493	0.198771689	-0.064840118	-0.066782758	0.054513035	-0.030771492	-0.098311311	-0.014889659	-0.018030924
1	0.359686489	0.195021517	0.373340445	0.111176124	0.046133842	0.10057228	0.019408609	-0.071624674	0.092045021	0.194488905	-0.111736646	-0.258946237	0.091598802	0.121012861	-0.131345355	-0.112136343	0.062122234	-0.014676682	-0.076394986	-0.076331789	-0.044848168
1	0.373752509	0.246474578	0.420086795	0.078225764	0.051153883	0.098371184	-0.038032795	-0.217526283	-0.026578678	0.174277981	-0.044305064	-0.198031546	0.142882376	0.156533886	-0.152561883	-0.142855373	0.055311866	-0.023528962	-0.10204861	-0.0186329	0.026145878
1	0.393538288	0.227326902	0.350340022	0.09814269	0.065214721	0.073219249	-0.063708624	-0.140820458	0.074134219	0.165200635	-0.089342919	-0.219210933	0.129118588	0.16775696	-0.129162762	-0.155243355	0.0178718	0.009125323	-0.044547281	-0.000160735	-0.013257857
1	0.430379163	0.227347979	0.374847722	0.109992312	0.072798293	0.123929005	-0.026736297	-0.136310712	0.071833275	0.195125082	-0.073711535	-0.222851884	0.133362014	0.118327122	-0.160162037	-0.117355	0.075008678	-0.004443607	-0.080582283	0.032123427	0.044327595
1	0.36251346	0.195580993	0.348386321	0.094543749	0.044256324	0.075552188	-0.065762524	-0.210007377	0.023459127	0.192674439	-0.066922266	-0.229631338	0.106405284	0.131591206	-0.094455118	-0.080070838	0.057256824	-0.022024854	-0.084976526	0.003825463	0.090703982
1	0.455194857	0.279004525	0.383932506	0.094719536	0.048799332	0.098324364	0.005747	-0.118589561	0.079611821	0.240674822	-0.061708333	-0.261167275	0.093561844	0.139374781	-0.121198489	-0.138472025	0.080677001	0.032081261	-0.049755673	0.008853104	0.041260208
1	0.428052772	0.248230123	0.389700129	0.068150384	0.054632894	0.137425215	0.040372689	-0.089021921	0.045259759	0.147873608	-0.078222851	-0.220448524	0.143159716	0.161865725	-0.166777959	-0.142560616	0.091038563	0.037404134	-0.071316647	-0.025679836	0.024836621
1	0.402638584	0.255937174	0.335704845	0.070639579	0.061649846	0.149385552	0.006945084	-0.172527499	-0.010875953	0.105577038	-0.065040527	-0.183984621	0.119484488	0.096467821	-0.163309768	-0.097902565	0.077678904	0.014767301	-0.077083194	-0.029688264	0.040698373
1	0.429707444	0.250313982	0.417041458	0.047368052	0.082018478	0.105254444	0.00831138	-0.164078551	0.012260824	0.202169529	-0.047995867	-0.199485049	0.130720303	0.121423388	-0.171401195	-0.143193844	0.087955924	0.05890973	-0.03179939	0.008221774	0.020674821
1	0.361156635	0.201974132	0.4755621	0.128222532	0.057652376	0.079497408	-0.035094413	-0.124080477	0.025970111	0.072197495	-0.124832222	-0.202380511	0.158913726	0.115321908	-0.221387118	-0.201458631	0.052256858	0.031468516	-0.044647959	-0.01677261	0.033333695
1	0.35927314	0.219883021	0.377021378	0.136408587	0.08341642	0.098008535	0.010575302	-0.098483655	0.061083041	0.183745774	-0.062266172	-0.179222442	0.158083012	0.137095916	-0.135547044	-0.099661887	0.093754539	0.036198113	-0.075219673	-0.052374733	-0.015603598
1	0.40058479	0.337853717	0.479877846	0.159575789	0.171234387	0.23377829	0.081138711	-0.118673898	0.050292596	0.250022573	-0.087684511	-0.284295628	0.075815825	0.123804304	-0.210256788	-0.12728225	0.069600062	-0.030832365	-0.098273731	-0.034100408	0.020197419
1	0.391641029	0.238564558	0.371974215	0.048869842	0.069391679	0.15125246	-0.004843608	-0.168978	0.035310748	0.204421923	-0.022157953	-0.227354558	0.084081185	0.10967424	-0.15393841	-0.110118582	0.049620461	-0.03020201	-0.06683345	0.045815013	0.028645798
1	0.345941123	0.155995874	0.374991421	0.150928824	0.09441992	0.126740549	-0.037216471	-0.180243077	0.016749863	0.156432896	-0.110366576	-0.240567903	0.123342274	0.163518096	-0.083325516	-0.069230178	0.070177744	0.002684625	-0.007427063	0.034941036	-0.003020983
1	0.367271233	0.221506483	0.307667447	0.076529362	0.072643493	0.171522638	0.017319104	-0.160827592	0.017429024	0.17745308	-0.044510518	-0.166322039	0.162562574	0.141511971	-0.152663424	-0.137080423	0.059230144	0.006468044	-0.058520394	0.015426452	0.028149466
1	0.360444982	0.204404371	0.327000877	0.070935895	0.049621972	0.15163849	0.044513053	-0.133732709	-0.030034192	0.126877962	-0.043425352	-0.136120087	0.158542609	0.153355418	-0.107144757	-0.118983031	0.06580408	0.016812913	-0.051951592	-0.010614245	0.007346291
1	0.415862781	0.285915158	0.346598825	0.071802213	0.033359982	0.129042306	0.027381717	-0.109774821	0.023700106	0.159937668	-0.075656785	-0.219984919	0.100332102	0.105570783	-0.179540234	-0.1355162	0.077492472	0.021403851	-0.065883918	-0.055288059	-0.019017814
1	0.364408461	0.211429261	0.330198039	0.069351043	0.002980924	0.082517267	-0.007231673	-0.136627632	0.01594422	0.169700085	-0.04041308	-0.187237664	0.108497069	0.141796853	-0.129291899	-0.092347497	0.097710346	-0.002151278	-0.095974425	-0.048001882	0.021734005
1	0.369604025	0.244297191	0.367811445	0.125978714	0.017008385	0.068206613	-0.010901623	-0.088035687	0.055345235	0.157257718	-0.050488335	-0.223294444	0.076345595	0.12093382	-0.120371103	-0.093531269	0.099070159	0.058482521	-0.056739341	-0.038907871	0.008615967
1	0.404681531	0.291788048	0.414270796	0.1309754	0.059848644	0.0980063	-0.008569835	-0.131765246	0.02297256	0.175786386	-0.072588831	-0.238316632	0.094634509	0.120863533	-0.171617823	-0.13459644	0.062268796	0.006083695	-0.114236068	-0.089580636	-0.046049331
1	0.414314618	0.274445293	0.399072605	0.094667456	0.044919074	0.115003028	0.004486912	-0.140676135	0.015484659	0.169605933	-0.049158283	-0.226537295	0.136870703	0.110162072	-0.155410792	-0.096111487	0.056907681	-0.018736042	-0.094072902	-0.024366595	0.021566445
1	0.440097709	0.330507568	0.3958195	0.054005894	0.096391623	0.175426319	0.042889581	-0.127656172	-0.007307284	0.180117198	-0.000203434	-0.156158925	0.094257325	0.072287637	-0.141325925	-0.066628369	0.119485712	0.015537573	-0.078225338	-0.037380666	0.010788276
1	0.449089199	0.349919919	0.40972741	0.070703465	0.071600983	0.183645664	0.007897443	-0.187422028	0.015483546	0.219078347	-0.02915442	-0.192593139	0.080854396	0.100390712	-0.109912572	-0.049017094	0.075055767	-0.074172943	-0.10241218	-0.000973709	0.026084343
1	0.407094244	0.288179752	0.370374013	0.133869258	0.163238727	0.179366613	0.014309232	-0.197462121	-0.023571993	0.165717873	-0.052823098	-0.191658276	0.111675139	0.054672163	-0.197953523	-0.105497379	0.080019639	0.008094304	-0.066082756	0.008986761	0.004791966
1	0.434887306	0.284086548	0.36747306	0.090580233	0.096194073	0.164470002	0.012861647	-0.149638426	0.031325146	0.162294177	-0.051763163	-0.169713542	0.078333386	0.08264784	-0.129423923	-0.100828474	0.095792187	-0.052417964	-0.119899666	-0.015980522	0.036465276
1	0.413374438	0.199243787	0.344781971	0.043329022	0.076724596	0.188786356	0.065729906	-0.152712284	0.020305673	0.137065116	-0.056762309	-0.190215138	0.153417749	0.103223685	-0.18281247	-0.10942565	0.057607765	0.013593634	-0.047525482	0.010296874	0.040508885
1	0.387512159	0.231985842	0.391607114	0.146255701	0.075488159	0.137514216	0.019817588	-0.211433606	0.03351255	0.188407775	-0.019657243	-0.192097131	0.136219158	0.05621408	-0.194355351	-0.1160859	0.140959135	0.014168561	-0.110338874	-0.071044935	0.000507619
1	0.400472717	0.265557441	0.430723609	0.067232939	0.024195692	0.119899883	0.014809323	-0.115622431	0.062741794	0.208525377	-0.08011413	-0.290060867	0.089557459	0.066111448	-0.243404787	-0.135493248	0.065516584	-0.013482138	-0.096960407	-0.031744661	0.041117177
1	0.412250837	0.203347066	0.457879672	0.22264669	0.192063624	0.114743798	-0.085637725	-0.195840704	0.042649123	0.202741049	-0.059693411	-0.225150663	0.11821827	0.104658983	-0.227860262	-0.203579566	0.085877866	-0.002721696	-0.080993582	-0.038192244	-0.049169959
1	0.374608517	0.134837285	0.317741181	0.10564187	0.075623513	0.158738653	0.075226437	-0.123654576	-0.002919376	0.094256827	-0.095749771	-0.161299623	0.272121797	0.21410757	-0.246364913	-0.255364162	0.028939687	0.022588216	-0.0048403	0.047001825	0.084752335
1	0.232818129	-0.144330873	-0.078908953	-0.07246651	0.25537965	0.450214967	0.261032592	-0.168462428	-0.28144511	-0.257410335	-0.279071088	-0.108483302	0.329983939	0.27403146	-0.157578705	-0.29197877	-0.042932418	-0.009020912	-0.032678835	0.02391154	0.0414065
1	0.377191396	0.114432609	0.269011049	-0.002979599	0.053504558	0.247968583	0.040694245	-0.229657115	-0.063314958	0.119692703	-0.087351172	-0.219799185	0.181502032	0.154706804	-0.224163525	-0.221465883	0.054476129	0.028983169	0.002134029	0.096393282	0.08840476
1	0.42681567	0.134613092	0.27198073	0.025715006	0.099557222	0.191156644	-0.068620609	-0.240031011	-0.008884579	0.183701775	-0.008274293	-0.221450517	0.168873758	0.182317069	-0.132187914	-0.054032458	0.086330607	-0.026911824	-0.122184033	-0.044915271	0.039341056
1	0.50416497	0.284961279	0.377731053	0.129161366	0.134671974	0.180931042	-0.00661797	-0.176126643	0.043984158	0.277764932	0.014428639	-0.232339622	0.041058932	0.125132786	-0.143512687	-0.129392956	0.077330402	-0.061674783	-0.095499997	0.010070778	0.05129812
1	0.432710141	0.262791032	0.404834596	0.043789083	0.089652817	0.19368854	-0.02843828	-0.231391124	-0.049239794	0.303446614	0.079705166	-0.266337662	0.09128449	0.094094622	-0.147956852	-0.061843218	0.090166998	-0.005513911	-0.147011013	-0.060785665	0.020475491
1	0.470660657	0.301141284	0.384953376	0.063171731	0.029145373	0.140111823	0.021463566	-0.170095249	-0.010732654	0.185599768	-0.058666667	-0.223039226	0.104809062	0.110100827	-0.148515704	-0.121830089	0.128066576	0.076940585	-0.019640468	-0.017236466	-0.015214633
1	0.494442964	0.286823759	0.331259998	0.003592666	0.025894939	0.227831474	0.120159997	-0.244492428	-0.14926628	0.183839859	-0.034734094	-0.175505214	0.136610198	0.14544863	-0.204136267	-0.169006575	0.077631159	0.005014802	-0.061734571	0.042542465	-0.029728119
1	0.316985045	0.188321766	0.397541844	0.172006698	0.188020104	0.273825561	0.040057972	-0.146551358	0.055002294	0.158376044	-0.129955093	-0.27727289	0.116789274	0.167230913	-0.197239403	-0.243566026	-0.034966856	-0.112943821	-0.142499357	-0.05762764	0.004305946
1	0.208967629	0.274671067	0.394394956	0.207401999	0.126187697	0.072919471	-0.007942128	-0.178354537	0.098954366	0.293387124	-0.085686276	-0.255910806	0.176926181	0.105977716	-0.18307844	-0.130415087	0.05003628	0.034888099	-0.121792624	0.002575947	0.057695124
1	0.318623463	0.235120327	0.450074095	0.168886033	0.057053891	0.133448252	-0.045526998	-0.171557937	0.082584416	0.171146148	-0.10347262	-0.188797326	0.243726138	0.205494964	-0.257831539	-0.248907478	0.053270606	0.013837127	-0.05535264	-0.011940022	-0.033708176
1	0.259339639	0.217902522	0.426066065	0.115452988	0.026715876	0.129697774	0.032044367	-0.158369075	0.051584257	0.17319088	-0.167514479	-0.21633197	0.148791303	0.150480576	-0.171164161	-0.144010049	0.040747147	-0.013508519	-0.113525232	-0.050454149	0.016879633
1	0.349230978	0.318637012	0.392506771	-0.018629743	0.041450158	0.125972302	0.010806644	-0.173222666	-0.055810308	0.117970257	-0.075399051	-0.190282866	0.096629408	0.047553138	-0.224379587	-0.140266104	0.080814685	0.030846999	-0.075817981	-0.011293987	0.08963915
1	0.190313565	0.344144589	0.397928215	0.046374721	-0.033649799	0.048034553	0.049112785	-0.165587812	-0.039166262	0.078616369	-0.11063617	-0.222720619	0.062454458	0.113996582	-0.073056285	-0.076428708	0.071958395	-0.015630397	-0.157717404	-0.076974214	0.061404132
1	0.216998786	0.086519245	0.316235618	0.151409097	0.047236209	0.051899554	0.046852149	-0.238386545	-0.110133279	0.168671563	0.021091551	-0.166894561	0.148194151	0.137003941	-0.084573435	-0.13699397	0.039614502	0.028170075	-0.09441265	-0.038525592	-0.004261184
1	0.346776493	0.207755659	0.357324779	0.116490147	0.096012232	0.12519471	-0.028014489	-0.188910671	0.046506234	0.196493049	-0.057583527	-0.244481792	0.123167452	0.165261732	-0.147849512	-0.164454092	0.000441277	-0.019468121	-0.028955939	0.03656172	0.076330065
1	0.398810894	0.26737191	0.343272018	0.046209091	0.072079105	0.149974322	0.007305718	-0.186770721	-0.029075799	0.144319625	-0.048994716	-0.169550055	0.105961971	0.080987607	-0.144944566	-0.090637556	0.049300878	-0.017994007	-0.077135354	-0.024946019	0.010865303
1	0.392141925	0.221506692	0.330909345	0.066335587	0.056985703	0.241802576	0.065741414	-0.171997113	-0.071414281	0.151170963	-0.026315432	-0.120049982	0.177806783	0.111332373	-0.201452771	-0.172150203	0.051976559	0.03562881	-0.064599911	-0.032673171	0.000100324
1	0.430213725	0.263022248	0.34941877	0.063605682	0.042378872	0.133247696	0.048548283	-0.119208752	0.008911685	0.128089089	-0.042880551	-0.168737409	0.121394071	0.100387921	-0.176132165	-0.112804214	0.07295426	-0.013551544	-0.075509046	0.00198716	0.043319669
1	0.411595506	0.298464139	0.425783357	0.117526359	0.08565372	0.144123282	-0.02414426	-0.18546224	0.064410443	0.23646011	-0.041002896	-0.199239365	0.090230813	0.121636441	-0.109032737	-0.098644392	0.071157642	0.04959175	0.014749068	0.031353241	0.029396066
1	0.334546682	0.352040222	0.556834283	0.021267623	-0.008448744	0.159929904	0.007455212	-0.186989429	0.087006713	0.216434689	-0.126043038	-0.313192879	0.124471247	0.164394788	-0.249126138	-0.26627603	0.024834149	0.064753921	0.074519947	0.031488324	-0.016720754
1	0.461316819	0.407730455	0.489271539	0.098208938	0.015920585	-0.112945034	0.095077655	0.265593524	-0.0125808	-0.307231097	0.12322645	0.284187134	-0.168180754	-0.206190998	0.168161083	0.148956699	-0.067307407	-0.057320031	-0.012956849	0.118731652	0.14600313
1	0.404644594	0.478935407	0.493645351	0.105694131	0.082466558	-0.053160715	0.050255166	0.257860976	0.044083298	-0.235171607	0.144125727	0.250817048	-0.175793514	-0.202866452	0.166115383	0.073372459	-0.084336013	-0.126774799	-0.10147337	0.080441247	0.153618543
1	0.408480539	0.337382857	0.48887048	0.128796406	0.001818468	-0.111624147	0.07266841	0.269881227	-0.041099763	-0.360777818	0.079828053	0.269868862	-0.144780876	-0.220531507	0.094167121	0.118512215	-0.010301422	-0.086128316	-0.107690333	0.08791359	0.189872826
1	0.337022966	0.334766907	0.545618107	0.116412789	0.025514698	-0.095044063	0.087698558	0.304693022	-0.009132791	-0.353582801	0.111601945	0.302851293	-0.181600956	-0.252663437	0.171608997	0.193162471	-0.012113906	-0.124159602	-0.133665139	0.085843106	0.189560178
1	0.39377381	0.352697432	0.482177855	0.09942835	0.013790849	-0.093356036	0.063255652	0.277365082	-0.003052168	-0.270430392	0.175772453	0.25555192	-0.188409275	-0.211276563	0.104656912	0.117282627	-0.039175552	-0.113529414	-0.112040335	0.086306572	0.184357741
1	0.351120071	0.326487252	0.631748156	0.226373264	0.07638736	-0.119198953	0.081722974	0.362903726	0.010984814	-0.315308542	0.184556996	0.365604651	-0.163586078	-0.315513984	0.146176788	0.190452922	-0.00249486	-0.124565626	-0.154641635	0.143410679	0.242488019
1	0.375576544	0.277340966	0.48963232	0.178746156	0.006154764	-0.117566413	0.07747707	0.298420252	0.010921949	-0.28264565	0.130853132	0.305972131	-0.158346778	-0.227045091	0.157685127	0.178872012	0.014989153	-0.071206719	-0.106087578	0.119510592	0.221799237
1	0.49210226	0.305426927	0.6252921	0.212339718	-0.020014302	-0.026980188	0.077248824	0.452078956	-0.02441898	-0.325259356	0.161170179	0.326133688	-0.176783638	-0.3968692	0.175522771	0.184908683	-0.034433563	-0.149433318	-0.203046264	0.043285085	0.201362574
1	0.39192008	0.308859362	0.517623622	0.134730646	0.038698249	-0.107527316	0.012152426	0.245900151	-0.003905565	-0.249179924	0.181953119	0.252401759	-0.178302103	-0.143767828	0.244195105	0.154159229	-0.080145261	-0.111660421	-0.056898065	0.184134311	0.197494823
1	0.359385002	0.256229978	0.530842441	0.189823672	0.057830904	-0.101512673	0.105517912	0.312471752	-0.041026739	-0.322550497	0.157637836	0.227158476	-0.280454225	-0.256662202	0.188691925	0.117759579	-0.109565253	-0.192347502	-0.128936485	0.166753534	0.200101812
1	0.469992573	0.342252245	0.508361551	0.184238546	0.138370186	-0.070230797	0.034220863	0.226367372	-0.001119869	-0.322769751	0.158300752	0.256171666	-0.229460095	-0.247905045	0.179488533	0.186595323	-0.080672305	-0.104266245	-0.077341706	0.159712341	0.239398305
1	0.358313446	0.251664901	0.466641168	0.181156025	-0.015645403	-0.174124686	0.047327915	0.295349715	0.014145973	-0.257068937	0.194246438	0.303425147	-0.20496014	-0.258994354	0.138118805	0.190534622	0.005255568	-0.14451448	-0.177925772	0.087072073	0.227162085
1	0.396825204	0.354198481	0.582433767	0.219464649	0.055543497	-0.106193928	0.067647249	0.264987262	-0.009637186	-0.245482118	0.200396998	0.283523096	-0.221239616	-0.223098481	0.203016455	0.179551633	-0.045912533	-0.147204092	-0.135674366	0.130127571	0.22168886
1	0.333221527	0.250706375	0.522717544	0.187897799	0.086953715	-0.084445425	0.0251312	0.227666705	-0.015300794	-0.303071268	0.132160652	0.245396433	-0.216064866	-0.206673324	0.218443559	0.216196976	-0.020036916	-0.155507143	-0.116060779	0.116878484	0.182940759
1	0.284083473	0.230240805	0.486544252	0.179321472	0.055426319	-0.115576192	0.011462997	0.273556159	0.015748119	-0.241697129	0.186303078	0.291793614	-0.195740922	-0.208749699	0.227058191	0.247840035	-0.001970068	-0.168173271	-0.157601425	0.089216887	0.234760001
1	0.307692407	0.275782254	0.547096665	0.200871381	0.074008439	-0.112274631	0.050270961	0.307202419	0.071184654	-0.235387185	0.204976834	0.28910567	-0.194393062	-0.237161621	0.208621573	0.20250088	-0.0747968	-0.156667591	-0.082854649	0.144947045	0.220168897
1	0.337264868	0.274655899	0.578818651	0.208767382	0.073359094	-0.116192242	0.072732363	0.297838144	0.028998513	-0.313608364	0.175076563	0.37175473	-0.212376794	-0.28796098	0.200681011	0.206695469	-0.035358328	-0.172020705	-0.134641716	0.11932663	0.249633543
1	0.190593662	0.387169914	0.707107176	0.168197966	0.009813353	0.025087518	0.083854709	0.281056867	0.019832313	-0.274677098	0.306951577	0.32458086	-0.248034649	-0.305678442	0.156100004	0.217028264	0.052357344	-0.118069709	-0.184249569	0.084913982	0.171144534
1	0.335963629	0.302068182	0.559677574	0.217715566	0.067696698	-0.126926777	0.033394748	0.297000172	0.003123461	-0.324025524	0.194318618	0.35580578	-0.155776503	-0.247057883	0.193961737	0.197155575	-0.036398955	-0.164045231	-0.124872312	0.141406898	0.243885344
1	0.264569885	0.368131012	0.56894062	0.167834605	0.042123386	-0.045041791	0.046726333	0.304240048	0.112366903	-0.290171926	0.116287687	0.300121815	-0.180393605	-0.215624901	0.162319177	0.210409245	-0.030762602	-0.169747692	-0.144018825	0.112392084	0.208980432
1	0.422077425	0.316771245	0.543589895	0.180964602	0.091210839	-0.072562944	0.040513624	0.221429475	-0.045778018	-0.297491892	0.12967198	0.265067776	-0.182923859	-0.270265615	0.154610656	0.177605375	-0.061143653	-0.128329337	-0.108037864	0.068285818	0.210341486
1	0.37733412	0.323749328	0.607773774	0.233375398	0.14366946	-0.087562228	0.047631379	0.328606325	0.050405899	-0.344906436	0.128930049	0.369573324	-0.162115886	-0.265060081	0.186215943	0.229077044	-0.023392329	-0.147503722	-0.135478436	0.054068597	0.189072906
1	0.449583711	0.363306591	0.517264156	0.13541557	0.045658399	-0.069982633	0.035608465	0.21620897	-0.052020802	-0.313944211	0.096066008	0.23916506	-0.202133703	-0.239890619	0.148655478	0.147073151	-0.06973428	-0.088923646	-0.052935926	0.119626854	0.205469467
1	0.48272424	0.33847054	0.501617453	0.190579827	0.08327022	-0.073320655	0.00693984	0.199655232	-0.025296193	-0.260126555	0.148347754	0.267733283	-0.176414114	-0.207161539	0.138247362	0.186554731	0.027552167	-0.081138309	-0.099845587	0.06489653	0.106219123
1	0.373841921	0.295990358	0.553270205	0.183580049	0.059674967	-0.120091645	0.006093774	0.238884793	0.115926478	-0.245685587	0.065683139	0.255809604	-0.120622443	-0.206573575	0.145029433	0.181551545	-0.014351358	-0.07975669	-0.080364912	0.120782286	0.222798866
1	0.276009119	0.228220027	0.551974114	0.114502321	-0.022010026	-0.168970813	0.053383572	0.330236969	-0.003817367	-0.323072162	0.124215544	0.373730113	-0.110049056	-0.219321338	0.142754711	0.172151526	-0.023750246	-0.136009163	-0.181097742	0.08391453	0.251727596
1	0.468183954	0.291117133	0.460983112	0.110738062	0.066513982	-0.071050546	0.069243056	0.260601748	-0.020698836	-0.27281296	0.150674934	0.288942709	-0.161910533	-0.169384381	0.21349622	0.209352249	0.001313122	-0.130211726	-0.126752436	0.084283355	0.173724935
1	0.427729009	0.342956925	0.522131225	0.12416318	0.017762849	-0.110804479	0.016831578	0.213953034	-0.043607598	-0.38954952	0.097392546	0.337658056	-0.137164994	-0.268671577	0.169747732	0.201525525	0.002508471	-0.070756653	-0.075729166	0.107474238	0.196554403
1	0.411628527	0.318172983	0.532519139	0.181145203	0.039845837	-0.065335332	0.074894249	0.248024095	-0.020991438	-0.320127236	0.104267419	0.304648096	-0.136598479	-0.240190131	0.067831883	0.127298515	-0.028072121	-0.069315707	-0.069891651	0.098817129	0.23246344
1	0.397527904	0.291275001	0.554927473	0.114615844	0.050531106	-0.043843266	0.079190463	0.341583816	0.045524996	-0.317381275	0.13501584	0.340084689	-0.141257316	-0.272279113	0.182987872	0.251281183	0.071693525	-0.035420191	-0.129996576	0.079458835	0.21855411
1	0.38296115	0.283885747	0.507721699	0.141018908	0.011298369	-0.095012159	0.111592375	0.267722296	0.040022854	-0.385540989	0.103475184	0.384589614	-0.169379583	-0.334003217	0.138429954	0.256637428	0.017098852	-0.120074133	-0.133269977	0.099501411	0.22923473
1	0.372097332	0.275668667	0.533210507	0.16940242	0.052392563	-0.151355337	-0.034512022	0.271623589	0.012752238	-0.294834165	0.08708796	0.265646848	-0.190457395	-0.170742703	0.182085378	0.155200254	-0.044040857	-0.099222866	-0.078350101	0.118327845	0.199681471
1	0.391688357	0.289525023	0.538473649	0.142981446	0.05319489	-0.11050002	0.065477518	0.333543095	0.002400109	-0.329274877	0.14383804	0.388261657	-0.227402939	-0.289844171	0.133361083	0.235848829	0.020532149	-0.127063658	-0.131019746	0.089652429	0.197780979
1	0.482714397	0.379811928	0.595268133	0.13758113	0.026555711	-0.11398137	0.041753684	0.267026605	-0.068006458	-0.365251726	0.146994074	0.315141559	-0.171236445	-0.260072811	0.108973456	0.13264695	-0.047035842	-0.137354708	-0.072929077	0.154124705	0.203425567
1	0.461065277	0.400045871	0.528324647	0.118452172	0.021426753	-0.072649626	0.03122146	0.208742057	-0.018921519	-0.242376449	0.18847376	0.287540536	-0.153200809	-0.185818562	0.18291841	0.154833795	-0.044022161	-0.136624923	-0.041467247	0.154170406	0.129883517
1	0.526140888	0.350464625	0.524580308	0.126741066	0.078815465	-0.039098221	0.092784195	0.291799518	0.016728469	-0.271301675	0.161327779	0.220409849	-0.23087047	-0.169568769	0.21425499	0.178590764	-0.059671914	-0.091813079	-0.046253922	0.151650159	0.190654817
1	0.397912901	0.275841221	0.455123149	0.092774257	0.024469378	-0.061070707	0.092801166	0.289207838	-0.006059737	-0.267877363	0.165096241	0.245292833	-0.219664148	-0.223549064	0.179172764	0.1826715	-0.002742182	-0.148894587	-0.170784236	0.100100165	0.166810713
1	0.327771894	0.303853689	0.581571002	0.155419027	-0.014425545	-0.180935774	0.016169393	0.375001703	0.102163899	-0.318523367	0.094878451	0.312414484	-0.131889419	-0.225110421	0.199695383	0.180946681	-0.055992141	-0.129769205	-0.15778347	0.059026791	0.175910887
1	0.332886676	0.258738029	0.474777072	0.177764918	0.091526464	-0.05077012	0.083131851	0.279190167	-0.046177294	-0.351122609	0.11639384	0.217605181	-0.222701977	-0.221986101	0.163064151	0.157225886	-0.024874437	-0.129872914	-0.117430532	0.101638925	0.162888807
1	0.426309341	0.311124846	0.50227392	0.109754376	0.04760987	-0.102032695	0.097369117	0.318971808	0.022863887	-0.295498485	0.219581307	0.349973688	-0.193220565	-0.276969743	0.15936119	0.179054039	-0.02394056	-0.128597606	-0.114798631	0.085661339	0.136356543
1	0.458862511	0.340994928	0.550416791	0.179945929	-0.018295771	-0.066328398	0.127574562	0.255560392	-0.031202803	-0.385783325	0.169053927	0.32899284	-0.176983786	-0.230020718	0.22352342	0.220814092	-0.003161577	-0.078843378	-0.117479874	0.108036268	0.188775457
1	0.412087334	0.265112971	0.458928293	0.135089338	0.046663451	-0.110261857	0.022338113	0.271149898	0.024659429	-0.250657768	0.110292152	0.266643198	-0.144954059	-0.221624508	0.15580828	0.116058248	-0.054871658	-0.116267646	-0.095968804	0.08736	0.159921642
1	0.409574358	0.304362264	0.533805006	0.169764604	-0.010084252	-0.131905208	0.023693476	0.300854916	0.035696384	-0.342858706	0.119573082	0.346299655	-0.097731772	-0.219926934	0.171399311	0.196868556	-0.008097729	-0.060427651	-0.100134894	0.122503999	0.230655542
1	0.423468632	0.323296683	0.498114059	0.185622035	0.103772933	-0.040092963	0.052519963	0.234007346	-0.008916404	-0.285821145	0.096931415	0.270299842	-0.151687416	-0.202098432	0.143611491	0.203057761	-0.001945737	-0.105574739	-0.105083668	0.125841617	0.213519427
1	0.380423326	0.314365059	0.525865177	0.131487131	-0.007208982	-0.158605846	-0.021246204	0.254356889	0.018806849	-0.333171396	0.106408066	0.307306115	-0.166178724	-0.265568017	0.157825529	0.216863767	0.018820088	-0.07804991	-0.081756466	0.1391221	0.193044533
1	0.375566554	0.192230487	0.395119154	0.089050651	0.040908846	-0.027004098	0.076896073	0.300297593	0.053410692	-0.308710684	0.046597766	0.254091558	-0.101675145	-0.150017527	0.195606979	0.221852844	-0.021046471	-0.150321995	-0.17260658	0.038243742	0.212701529
1	0.439176519	0.319964044	0.496671815	0.163064577	0.085264129	-0.046027278	0.048819583	0.264963689	0.009665065	-0.268098682	0.130764058	0.305669269	-0.120790058	-0.167396233	0.211258674	0.200007761	0.014105444	-0.073882454	-0.052231213	0.094997671	0.215197106
1	0.558871588	0.389047875	0.518184346	0.041151619	0.098256602	-0.015182183	0.155172424	0.344846388	-0.021919069	-0.274160384	0.223122903	0.294300094	-0.266672747	-0.13242384	0.165820844	0.119178876	0.002945016	-0.032440039	-0.011493562	0.118705905	0.095541709
1	0.599018592	0.442711644	0.525505827	0.088892647	0.07787607	-0.01331956	0.115060557	0.298357782	-0.047254507	-0.308445354	0.180819071	0.251145091	-0.20895256	-0.168493956	0.167754196	0.089668299	-0.115016597	-0.072715756	-0.040324819	0.097225355	0.078264452
1	0.573156597	0.39589796	0.527402732	0.083301904	0.060067961	-0.058875577	0.008982686	0.190252976	-0.058464335	-0.321338002	0.134670083	0.272334136	-0.214615122	-0.153214728	0.15982855	0.09814696	-0.096568658	-0.041663167	-0.029161459	0.025044299	0.055828565
1	0.566888287	0.424087498	0.557481952	0.064010785	0.035820781	-0.085309512	0.098368028	0.30632882	-0.02003364	-0.348933589	0.127220638	0.352123407	-0.134941803	-0.198831861	0.126123123	0.062869746	-0.086665469	-0.051417323	-0.035398253	0.095083662	0.122095188
1	0.419047304	0.433002363	0.56687692	0.013420075	0.067466283	-0.068794608	0.00151896	0.268254305	-0.013645157	-0.386096026	0.190984853	0.427136028	-0.183895534	-0.256580966	0.170660621	0.158752783	-0.063484064	-0.049493357	0.02613231	0.136533427	0.155482815
1	0.475712441	0.441705557	0.530012405	0.028526808	0.084680958	-0.080849627	0.041332516	0.286474378	-0.015946359	-0.318286881	0.162673471	0.345352929	-0.224890471	-0.222483498	0.149052279	0.107708656	-0.063235995	-0.062815176	-0.04627872	0.077801006	0.091922487
1	0.436374544	0.420010568	0.536770895	0.05877008	0.075169716	-0.058133009	0.0216917	0.261619097	-0.024741425	-0.36944845	0.168048194	0.395017349	-0.214152707	-0.236714041	0.172493865	0.173623878	-0.061506007	-0.053192062	-0.056669037	0.121642884	0.191224978
1	0.443758683	0.42844807	0.522534968	0.0192288	0.106602766	-0.020781251	0.052653584	0.303356739	0.031664826	-0.337693934	0.19683931	0.379899295	-0.219708036	-0.215027338	0.219202941	0.172352904	-0.052500092	-0.076916358	-0.022111265	0.126475283	0.170882937
1	0.430211136	0.456479073	0.588740594	0.093384235	0.046002469	-0.103142018	-0.043616224	0.256393108	0.01813032	-0.350613687	0.128789963	0.362976252	-0.172923939	-0.223193933	0.15426991	0.095286105	-0.075609236	-0.05750218	-0.076163985	0.057650809	0.127964243
1	0.278492046	0.311663177	0.561967107	0.132506155	0.146495227	-0.056340289	-0.004451118	0.244903457	-0.019751792	-0.342795793	0.160383206	0.36302369	-0.187933865	-0.188236201	0.202287761	0.192984623	0.022775601	-0.032503855	-0.068201571	0.054737656	0.131707766
1	0.517458885	0.491617607	0.523863567	0.088053314	0.08763048	-0.01843234	0.069756823	0.286031243	-0.027183616	-0.253733942	0.215902618	0.288068631	-0.224422397	-0.154667512	0.192701292	0.108629457	-0.12416646	-0.12024093	-0.047796407	0.112156943	0.14897105
1	0.3777644	0.371519366	0.495824846	0.059843236	0.123242046	-0.041593488	0.056037258	0.358619484	0.067064727	-0.265136072	0.21908505	0.36000432	-0.211935512	-0.150593574	0.247125026	0.12722765	-0.082841786	-0.054836018	-0.035366492	0.080122709	0.106234832
1	0.486583068	0.430115927	0.5231185	0.082629868	0.115019222	-0.02096103	0.035689892	0.247148932	-0.040835177	-0.337242924	0.133583757	0.305749139	-0.193778113	-0.151338635	0.214934522	0.197466679	-0.049496402	-0.085694081	-0.11117147	0.048783414	0.14132172
1	0.435677637	0.35441028	0.520931319	0.057959504	0.084165004	-0.030223872	-0.002862367	0.261566716	-0.025005436	-0.304217152	0.219997432	0.365643827	-0.274210084	-0.214955327	0.211333066	0.092733326	-0.104068936	-0.095861878	-0.062352681	0.112010238	0.17121236
1	0.465449035	0.422439833	0.525525754	0.063381092	0.101490604	-0.046127906	0.04303984	0.317616787	0.033377328	-0.344427865	0.12744955	0.30037386	-0.228837946	-0.165171526	0.19538613	0.12114176	-0.060577592	-0.04615049	-0.07545133	0.063396158	0.141803179
1	0.486424017	0.501854173	0.610323064	0.014872791	0.08280619	-0.075334111	-0.036801431	0.27647324	0.086831826	-0.310982705	0.131601562	0.354346197	-0.223605903	-0.24937511	0.257060249	0.151399778	-0.087740121	-0.032867853	-0.063263658	0.098830435	0.195193259
1	0.423135349	0.458619691	0.537224516	0.051534351	0.100427411	-0.040252455	-0.018672579	0.302574605	0.06061846	-0.303248283	0.163990216	0.329230448	-0.316890854	-0.244580707	0.298573513	0.172835825	-0.086048562	-0.094760276	-0.088740871	0.087531124	0.185082428
1	0.234341978	0.642978461	0.666199542	0.021419506	0.073727195	0.029906564	0.126439457	0.25792024	-0.066589065	-0.235011917	0.25247489	0.201992639	-0.192360484	-0.128140496	0.123712643	0.162695563	0.012256706	-0.15525526	-0.104246771	0.08656739	0.182742841
1	0.190114327	0.496089107	0.784330943	0.025337347	0.042480315	-0.027781754	0.056540398	0.20531667	-0.05497505	-0.291578256	0.191038571	0.322674424	-0.127714969	-0.082786455	0.256706125	0.196141213	-0.050038662	-0.145040967	-0.035515406	0.219615933	0.197675792
1	0.43761207	0.337653757	0.617524551	0.159974111	0.108224023	-0.04765141	0.048384132	0.250838979	0.037949237	-0.308786662	0.105747742	0.308115253	-0.221965813	-0.277535304	0.145241057	0.153384202	-0.077162659	-0.100104996	-0.035308975	0.172635359	0.201613382
1	0.477523795	0.395977304	0.592310985	0.140795363	0.095440693	-0.032304504	0.071193327	0.254857736	0.050204326	-0.23809884	0.244740793	0.399889104	-0.177770331	-0.304246415	0.197332539	0.163455856	-0.107861032	-0.15072623	-0.037880671	0.171868077	0.204687823
1	0.378860371	0.38711567	0.569694328	0.093770681	0.027793037	-0.090389963	0.048953353	0.28810552	0.007452054	-0.346427014	0.162408111	0.362462856	-0.254563733	-0.331449709	0.167489299	0.16681263	-0.11038339	-0.110038489	-0.034669221	0.096723296	0.179129686
1	0.311201323	0.365987601	0.559483017	0.0781562	0.024822697	-0.070930397	0.027430111	0.260251536	0.028279149	-0.290171061	0.179981451	0.337375086	-0.218494322	-0.198050206	0.23029458	0.146175783	-0.125093773	-0.118938122	-0.056289963	0.107605631	0.15251405
1	0.335499385	0.328258522	0.52075254	0.060482913	-0.006059471	-0.092204262	0.070941942	0.24812556	-0.002534947	-0.261063179	0.200375842	0.315671322	-0.263867715	-0.223845684	0.225917647	0.20216299	-0.047948459	-0.05658534	0.002937854	0.129476154	0.15944636
1	0.30454409	0.387624778	0.512724188	0.044527034	0.023108274	-0.072869679	0.077594385	0.267562115	-0.018354962	-0.280516256	0.15376266	0.290087944	-0.222964506	-0.23356927	0.199480023	0.143638174	-0.064772375	-0.065674838	-0.026797234	0.127893015	0.148040583
1	0.362377905	0.429709411	0.574141351	0.108725792	0.035793242	-0.063279131	0.104999422	0.308827694	-0.054347795	-0.313982561	0.261272334	0.331749081	-0.229787566	-0.184566083	0.259482218	0.125227755	-0.112582543	-0.059833305	0.023487121	0.141959396	0.142883239
1	0.323001558	0.337509452	0.529352822	0.134280731	0.03804967	-0.08255374	0.065290633	0.286052018	-0.00447495	-0.299963702	0.187814038	0.315303712	-0.250979794	-0.240651016	0.226889646	0.170825266	-0.056365962	-0.107026478	-0.098572929	0.085209646	0.128517513
1	0.321436277	0.358677856	0.543446007	0.126581943	0.035690455	-0.118933153	0.021842596	0.254321854	-0.018296668	-0.312022403	0.204934535	0.300740233	-0.247610775	-0.203224301	0.243817365	0.16573116	-0.061023822	-0.084590942	0.002233186	0.154750159	0.136839487
1	0.287573166	0.296985743	0.585182643	0.099546635	-0.043810296	-0.145509313	0.037608125	0.344742356	0.007667015	-0.346896422	0.224064091	0.426970972	-0.226189135	-0.235064781	0.265409233	0.222655688	-0.079034073	-0.146949951	-0.095325943	0.117714128	0.206570158
1	0.335533369	0.339782631	0.548541166	0.143870288	0.057690369	-0.060364188	0.028914708	0.276691724	0.020166266	-0.311149813	0.153604329	0.308252356	-0.195150098	-0.228235954	0.217471502	0.159372974	-0.090852254	-0.098751883	-0.047295819	0.130799565	0.132130102
1	0.312886106	0.366295634	0.559901493	0.107345427	-0.001367259	-0.101071752	0.098347557	0.357129197	0.013580485	-0.316786418	0.237646971	0.335422391	-0.231468811	-0.162786442	0.223944917	0.122962359	-0.114546001	-0.091553616	-0.025326713	0.15590215	0.148511904
1	0.358156953	0.330053137	0.446714449	0.068284398	0.039954944	-0.038943803	0.076340589	0.255802548	-0.057545991	-0.299716469	0.16604282	0.26949463	-0.259351607	-0.217616902	0.210914721	0.155978953	-0.089612218	-0.127073692	-0.082496659	0.108004659	0.161769453
1	0.401585828	0.335983458	0.467429694	0.105629597	0.01770574	-0.10577495	0.051662553	0.280174772	0.020894637	-0.245325973	0.198709784	0.308338294	-0.1878708	-0.180816953	0.232314536	0.176542173	-0.051291045	-0.062944168	-0.005950554	0.141211553	0.170799468
1	0.317281962	0.408846277	0.598660349	0.070725935	6.63E-05	-0.058517444	0.091915738	0.30730617	-0.066737815	-0.335811641	0.249326601	0.328201348	-0.287150666	-0.222616788	0.202477173	0.136250283	-0.113134356	-0.118056699	-0.03716325	0.159966058	0.106868985
1	0.235179344	0.37355076	0.640191448	0.157752726	0.084785292	-0.041809055	0.07346964	0.371938994	0.033372874	-0.346634205	0.230697617	0.460521534	-0.218705548	-0.284424392	0.177622329	0.205155603	-0.039728329	-0.102022783	-0.120612992	0.090261963	0.199618131
1	0.307115846	0.363304521	0.540938354	0.091703549	0.033153378	-0.051313775	0.088004031	0.285693737	-0.059888327	-0.294105555	0.219906387	0.296560275	-0.216641984	-0.128778253	0.268370871	0.141861327	-0.081683314	-0.088105094	-0.043322122	0.097012418	0.061003794
1	0.360854448	0.374545099	0.514211726	0.064681463	0.042034236	-0.053355336	0.13258198	0.308754345	-0.099779243	-0.344627476	0.202718911	0.253310502	-0.247033907	-0.140846746	0.270222477	0.146753682	-0.086961589	-0.078844583	-0.009230754	0.173616211	0.150704515
1	0.339081239	0.399603347	0.53645935	0.054125944	0.016064166	-0.061242474	0.146523615	0.307070143	-0.101824178	-0.381959683	0.261869759	0.31025137	-0.325463575	-0.199692258	0.255767499	0.1526034	-0.088623197	-0.096451058	-0.028108955	0.162469784	0.088531323
1	0.306492715	0.315413393	0.507330764	0.079211139	0.030269461	-0.04479989	0.090277637	0.297120126	0.019230833	-0.264961469	0.254131647	0.278412349	-0.259706037	-0.180710585	0.229181568	0.122813715	-0.120217506	-0.09539159	0.014571676	0.165109712	0.114416414
1	0.289296688	0.40271867	0.582561826	0.067575294	0.02390748	-0.077021008	0.037127854	0.28673862	-0.047633033	-0.393730603	0.2053648	0.361799385	-0.271043261	-0.255351771	0.249817759	0.187744992	-0.064012871	-0.119351787	-0.063920699	0.141316373	0.202754344
1	0.277589952	0.367655286	0.56566496	0.041694094	0.022451116	-0.049571477	0.112937015	0.320788351	-0.037284733	-0.389915118	0.206927324	0.309345254	-0.304047179	-0.253776314	0.227893628	0.130074645	-0.155993738	-0.124324719	-0.057715247	0.163522404	0.196791478
1	0.338480328	0.38528816	0.518975515	0.079309477	0.054060675	-0.04163426	0.07269822	0.237240732	-0.050752224	-0.27324379	0.279942534	0.381926353	-0.233645171	-0.281493063	0.204308083	0.134649368	-0.144690519	-0.137177496	-0.045151672	0.12798919	0.164102214
1	0.323362171	0.43595877	0.649225935	0.128421213	0.075361399	-0.045814309	0.084244229	0.30885101	-0.074542117	-0.335220275	0.2964814	0.378318168	-0.293166868	-0.19303281	0.316486632	0.180844542	-0.099362805	-0.11333699	-0.079299266	0.128296144	0.131698822
1	0.336963285	0.387835426	0.534441663	0.083443645	0.061118562	-0.003890073	0.144947222	0.309081439	-0.061837093	-0.29391707	0.275052593	0.293203503	-0.324321118	-0.184771257	0.300205782	0.130464277	-0.077158578	-0.036585686	0.026992195	0.175524922	0.108250795
1	0.280493216	0.316282985	0.524415197	0.073661602	0.031212705	-0.0514463	0.086430107	0.285340298	-0.050588809	-0.311936887	0.167518951	0.292948884	-0.245913828	-0.19483493	0.204641152	0.129488758	-0.093119064	-0.084834733	-0.023209177	0.155564551	0.156258369
1	0.248970639	0.369351625	0.537699666	0.05117607	0.025991759	-0.080111456	0.056724819	0.290312206	-0.047084368	-0.368758539	0.222474598	0.293500734	-0.309545965	-0.233719093	0.231806405	0.16124126	-0.083806494	-0.085220675	-0.055592372	0.128944746	0.070283472
1	0.272885198	0.356051835	0.494654668	0.106877384	0.056529395	-0.075680811	0.02934562	0.271076295	-0.028918266	-0.305318598	0.223546623	0.303345484	-0.253132208	-0.201312919	0.258108514	0.184571316	-0.054392928	-0.124571749	-0.060100944	0.141545603	0.186774161
1	0.304933799	0.366915384	0.55181037	0.138143933	0.112984263	-0.064888023	0.047544794	0.28648998	-0.039879889	-0.361558372	0.190021073	0.358340128	-0.250587891	-0.281702059	0.208623461	0.188068262	-0.111579132	-0.1335454	-0.112001797	0.116800626	0.192387382
1	0.405523253	0.408316418	0.546766504	0.096386304	0.007550169	-0.073355227	0.029634296	0.221790641	-0.051802556	-0.312112619	0.164168831	0.318072233	-0.198927686	-0.126070641	0.247148227	0.161476485	-0.085578694	-0.108983544	-0.070438092	0.135974531	0.181658405
1	0.334245745	0.374499985	0.48918624	0.047244708	0.021611311	-0.084291584	-0.013183019	0.210422037	-0.042427322	-0.314816211	0.222371775	0.312730742	-0.239021555	-0.217628604	0.228508597	0.157373181	-0.063182192	-0.082682691	-0.04425948	0.158048038	0.207489452
1	0.289177942	0.329860688	0.552456834	0.137560161	0.101319766	-0.036692154	0.069204242	0.321330906	-0.022444989	-0.355988961	0.192056113	0.338776957	-0.238214181	-0.24430039	0.17642955	0.139768283	-0.059835119	-0.090134812	-0.036292569	0.095711135	0.160694838
1	0.262179296	0.355171656	0.498046979	0.086102679	0.059504596	-0.064965771	0.040177437	0.258562126	-0.039996918	-0.297099621	0.22404393	0.311731184	-0.233096784	-0.179851136	0.236656348	0.135520545	-0.069072835	-0.09988125	-0.048181596	0.114601748	0.152255036
1	0.332990657	0.360707388	0.553611778	0.121089907	0.067925987	-0.088457668	0.056728362	0.280658161	-0.068034836	-0.376879332	0.16596641	0.370204378	-0.227758075	-0.208004472	0.302797211	0.203529314	-0.066252464	-0.11911279	-0.074748486	0.115893385	0.173956789
1	0.2820035	0.332935234	0.48522759	0.074954567	0.013559147	-0.098069578	0.006729108	0.230425173	-0.061734258	-0.296643229	0.197617627	0.316207702	-0.227644366	-0.196275228	0.228375174	0.163330883	-0.079271813	-0.088030978	-0.051503665	0.112698317	0.134317501
1	0.279209555	0.384370925	0.553313158	0.086825065	0.082718521	-0.021661382	0.064815279	0.256595243	-0.05523448	-0.329127776	0.170804438	0.248370924	-0.296209219	-0.1799684	0.283485313	0.213418753	-0.070882623	-0.114009931	-0.061817595	0.146157441	0.150054142
1	0.309498537	0.287621144	0.466430093	0.096863271	0.071368785	-0.090916468	-0.009461309	0.221591779	-0.047186273	-0.31910167	0.164224736	0.249515558	-0.276902323	-0.237557886	0.21764428	0.147002741	-0.118308269	-0.139880478	-0.053051219	0.149137185	0.166605679
1	0.259999706	0.311530628	0.535966258	0.084113063	0.066283519	-0.036877512	0.046741825	0.261694346	-0.033225813	-0.345595224	0.246990661	0.362710075	-0.283485451	-0.256940024	0.276968456	0.154757245	-0.129600321	-0.130260657	-0.068644529	0.122876457	0.170886082
1	0.224324306	0.261916056	0.545880597	0.058547457	-0.033594666	-0.119354132	0.018393286	0.254668194	-0.020041549	-0.346580245	0.161911376	0.327153721	-0.217060697	-0.210931255	0.247929439	0.173373058	-0.074003194	-0.063466561	-0.026455597	0.193278092	0.212048731
1	0.320100406	0.34683997	0.501722358	0.031942415	0.083479411	-0.010044138	0.082590069	0.301371089	0.032610902	-0.23728706	0.181716328	0.285252055	-0.2097006	-0.158701236	0.232864768	0.145855486	-0.125933442	-0.142814271	-0.049233382	0.115496571	0.098310949
1	0.247522801	0.376352077	0.485561883	0.075750348	0.062815252	-0.08145507	0.054212212	0.277195811	0.017866575	-0.27678831	0.148583066	0.247674292	-0.266669358	-0.216533844	0.229878175	0.188351564	-0.09617953	-0.100521281	-0.01145079	0.103837434	0.142921445
1	0.263143027	0.346405901	0.528177772	0.106027787	0.066687573	-0.043950008	0.025491195	0.251319596	-0.01406295	-0.254957193	0.181328766	0.244145087	-0.275171451	-0.147588692	0.259891716	0.112118111	-0.152547531	-0.160667745	-0.046526856	0.161754158	0.119364481
1	0.279526291	0.300746935	0.482181423	0.116709599	0.107965502	-0.032332568	0.036971242	0.269349064	-0.002333581	-0.281405744	0.201050313	0.259563425	-0.283214741	-0.172555276	0.255973197	0.12270777	-0.148886483	-0.142570031	-0.011400979	0.137049561	0.120640783
1	0.354415994	0.323446533	0.504222176	0.104488684	0.055805206	-0.024491085	0.063496709	0.283616401	-0.013072146	-0.327921813	0.161767947	0.31902389	-0.218253881	-0.218986813	0.249728915	0.171189161	-0.096615485	-0.099338679	-0.038839684	0.150460946	0.208782311
1	0.37252123	0.361839976	0.560434213	0.114297891	0.091596516	-0.027031999	0.035578312	0.273567131	0.039488828	-0.332795744	0.11049937	0.224506677	-0.306949303	-0.225473102	0.243053246	0.116905712	-0.142729363	-0.139665346	-0.051875549	0.154230379	0.160344329
1	0.343435007	0.344061008	0.560894494	0.168612803	0.044447932	-0.116409354	0.000259993	0.289328641	0.028979727	-0.304993186	0.186284423	0.341120111	-0.264084711	-0.238137803	0.274195665	0.20337585	-0.090640115	-0.100504919	-0.054270078	0.164606507	0.172030946
1	0.266306848	0.311964385	0.509975405	0.084426952	0.063181036	-0.059468828	0.033155412	0.274233369	0.035860994	-0.297880236	0.155163965	0.29590991	-0.264736541	-0.246107639	0.242199607	0.136611551	-0.154021394	-0.134169356	-0.026175608	0.169356891	0.210707003
1	0.295075891	0.303426916	0.524607524	0.084265407	0.023880132	-0.098282036	-0.018343367	0.227373479	-0.030052083	-0.37118894	0.104830552	0.256737779	-0.234315668	-0.218490301	0.213953064	0.157583185	-0.099654986	-0.120217068	-0.084803481	0.121287789	0.168338649
1	0.226747622	0.308840134	0.516343935	0.0879164	0.007189974	-0.134610498	0.015068223	0.302254055	-0.043665517	-0.38413991	0.208359394	0.336521958	-0.283911267	-0.241226997	0.257118507	0.186177284	-0.096984437	-0.128387884	-0.074974004	0.142877849	0.212618653
1	0.265701289	0.367003339	0.538013519	0.097491688	0.012114309	-0.112072683	0.039415008	0.284972618	-0.047202604	-0.368179944	0.177350835	0.287803623	-0.259852207	-0.182358137	0.300873856	0.153939472	-0.119563643	-0.140278439	-0.035710949	0.166608488	0.169408809
1	0.320289065	0.338051656	0.50777678	0.126307952	0.047204245	-0.078128348	0.059197175	0.317282401	-0.016524407	-0.289079294	0.215866261	0.270133572	-0.27596989	-0.179920218	0.246844271	0.141719911	-0.108440622	-0.09186088	-0.004457428	0.152616186	0.112399641
-0.136749776	0.442109642	1	0.338598499	0.067948698	0.171287485	0.114439402	0.040407301	0.19500577	0.015555135	-0.007619246	0.08904028	-0.111596543	0.050869248	0.124204199	0.102524091	-0.018099446	0.042607923	0.14247461	0.102473166	0.063287682	-0.04328491
1	0.357981333	0.346439096	0.506425674	0.088107889	0.030307714	-0.070965237	0.082784647	0.300254637	-0.027072033	-0.291990836	0.237942198	0.267117888	-0.27875785	-0.224236039	0.206549256	0.105817962	-0.118105608	-0.063160004	-0.007874858	0.194262964	0.169474526
1	0.399095169	0.342371087	0.494585546	0.12253	0.109646709	-0.071878571	0.011361488	0.218723492	0.015929953	-0.281594833	0.147849327	0.292827	-0.224447834	-0.194242013	0.26098853	0.215716192	-0.058121329	-0.097718348	-0.048388939	0.149933392	0.186024217
1	0.257052954	0.291845935	0.502585049	0.076040359	0.040973116	-0.113121451	0.015380642	0.230890549	-0.152262763	-0.369651624	0.280469742	0.315101667	-0.280806886	-0.196274747	0.263186465	0.160211109	-0.131019481	-0.144266415	-0.064423961	0.190435269	0.223136221
1	0.243006119	0.29207349	0.546908191	0.120065029	0.017301059	-0.159745094	0.071277439	0.316266304	-0.043852678	-0.334333758	0.240397593	0.35320584	-0.252287489	-0.188803329	0.26634519	0.199034088	-0.07728713	-0.156755528	-0.090201711	0.157925211	0.199301189
1	0.253200243	0.260920571	0.52579455	0.124754271	0.025482194	-0.127785994	0.035400433	0.316712791	-0.006618792	-0.302768074	0.224334793	0.33459877	-0.248703702	-0.226220729	0.227012705	0.168866589	-0.096985864	-0.152445699	-0.084166199	0.172155963	0.18710867
1	0.266340353	0.289692942	0.500874279	0.095341604	0.049966593	-0.057314335	0.048230565	0.255354333	-0.038901822	-0.254139737	0.198067253	0.250864773	-0.292069646	-0.182114042	0.259464051	0.160232524	-0.110829089	-0.132309729	-0.064635761	0.156049773	0.172036614
1	0.258909983	0.277149634	0.544925436	0.16556187	0.084888111	-0.092658302	0.074078244	0.309460753	-0.014480151	-0.313702971	0.213895777	0.325594069	-0.272314283	-0.240081077	0.231862048	0.163357241	-0.107840838	-0.172576637	-0.081816419	0.175622572	0.172995998
1	0.278334713	0.308165697	0.574110054	0.203476378	0.122841852	-0.039383926	0.106500117	0.320052043	-0.019344096	-0.241445016	0.232068309	0.266578764	-0.28246629	-0.213224587	0.194117536	0.141465576	-0.097211267	-0.155037851	-0.068215097	0.147144942	0.160852028
1	0.253307713	0.327095283	0.550860754	0.135670076	0.044541768	-0.077490082	0.129905636	0.322026092	-0.055319121	-0.301276893	0.212940133	0.245037628	-0.329571468	-0.255675446	0.252950832	0.198250573	-0.075901706	-0.150627283	-0.098651261	0.137074637	0.176124717
1	0.254881715	0.313489063	0.495363153	0.112485969	0.017084739	-0.109270862	0.051474825	0.287633365	-0.053364523	-0.305363641	0.202541506	0.320070441	-0.226389434	-0.186981534	0.218408813	0.182126902	-0.025005032	-0.093124635	-0.066384693	0.12534907	0.174678829
1	0.220825021	0.255842085	0.43294239	0.089357434	0.002863079	-0.068168165	0.102502933	0.334812085	0.00157512	-0.259822731	0.232910199	0.302683569	-0.217518727	-0.131866092	0.247818509	0.137321942	-0.052013765	-0.123376218	-0.110683623	0.099873918	0.137810907
1	0.292188787	0.296212307	0.442084116	0.096995715	0.023873792	-0.083089518	0.079112344	0.256302617	-0.071991149	-0.334970177	0.195335557	0.304219336	-0.229701517	-0.192697605	0.220734658	0.192924564	-0.029473678	-0.146570979	-0.131774009	0.106560174	0.216518393
1	0.359250197	0.342956015	0.511059728	0.160585969	0.056923617	-0.064667732	0.059361663	0.260191904	-0.046487883	-0.276453404	0.183451962	0.294491319	-0.2123739	-0.196483932	0.143115984	0.125560851	-0.018443529	-0.084507432	-0.06678146	0.116635568	0.161030011
1	0.145698751	0.342459139	0.551627509	0.101026264	0.089921769	-0.016129822	0.141667722	0.321812817	-0.023641833	-0.295206087	0.239655518	0.307594462	-0.256463651	-0.239085783	0.23129444	0.24383706	-0.000304447	-0.137481268	-0.129997129	0.102249377	0.180621973
1	0.279427254	0.324910614	0.526810835	0.149547317	0.047792591	-0.087174752	0.013742837	0.259534467	-0.010001197	-0.290133749	0.134708424	0.221255327	-0.284981079	-0.221123601	0.255913928	0.208067555	-0.040926759	-0.115383744	-0.075856283	0.153628599	0.174397644
1	0.160790443	0.255279739	0.597452702	0.18107527	0.023408174	-0.08868349	0.111875273	0.328088512	-0.036881879	-0.280623783	0.244646499	0.260991594	-0.277125854	-0.176206049	0.316731661	0.240559364	-0.052358068	-0.093174813	-0.007189873	0.222039718	0.174587352
1	0.364690579	0.285522527	0.451882377	0.08128355	0.018592421	-0.081678041	0.1091284	0.134462489	-0.139585458	-0.291410415	0.239805123	0.19341271	-0.303354938	-0.085400239	0.31659428	0.062190128	-0.219200362	-0.153422152	0.03358784	0.193112261	0.051636953
1	0.358705118	0.386499827	0.532043432	0.092903272	0.062902443	-0.008850674	0.117882026	0.267138847	-0.122428656	-0.27846083	0.229955354	0.195507566	-0.310067026	-0.113289244	0.299575272	0.114493853	-0.164231947	-0.118116736	0.014831125	0.152982814	0.043828571
1	0.220679471	0.34730297	0.581366033	0.107420011	0.039034073	-0.086324972	0.047887565	0.264787781	-0.008082963	-0.30545004	0.252954896	0.261976854	-0.359839796	-0.196006599	0.288719792	0.148687712	-0.101203204	-0.088632944	-0.028411872	0.152395089	0.146243988
1	0.286735277	0.288773302	0.511389823	0.115246681	0.071179128	-0.037136928	0.064906988	0.261329701	-0.032983232	-0.312695942	0.230176988	0.318276401	-0.290519262	-0.265072779	0.258641185	0.178193147	-0.080727524	-0.084902824	-0.037665974	0.126097629	0.172899732
1	0.295309675	0.275373263	0.509446103	0.074000055	0.040829965	-0.046743037	0.126472203	0.285535495	-0.059200813	-0.26568471	0.204487256	0.264709272	-0.223421644	-0.149309588	0.252672241	0.100920596	-0.137503105	-0.084404693	-0.004380512	0.139190997	0.120718181
1	0.253966453	0.261945544	0.453527436	0.099655464	0.021735278	-0.040969011	0.097912562	0.233734969	-0.142818777	-0.254386278	0.20461704	0.197806469	-0.291040725	-0.142312431	0.323027499	0.159008367	-0.085886596	-0.104563049	-0.004564465	0.190686501	0.146769247
1	0.304085283	0.266161989	0.500122977	0.140134453	0.073819876	-0.082504599	0.074671991	0.268381939	-0.111020164	-0.282685453	0.234015601	0.304556459	-0.251719647	-0.184332276	0.242722549	0.123181317	-0.081973657	-0.125150918	-0.022989302	0.192164969	0.135848276
1	0.290878267	0.253766671	0.475522319	0.114389477	0.026172171	-0.125630208	0.035883092	0.220420916	-0.056102795	-0.22893695	0.189496433	0.296839903	-0.184309469	-0.146149726	0.205628873	0.102282273	-0.130247895	-0.177992955	-0.095663964	0.151326652	0.163707249
1	0.223834463	0.295813517	0.539315506	0.160310075	0.044582376	-0.056581718	0.118346817	0.287376699	-0.098178586	-0.30681621	0.208253444	0.242043151	-0.277710949	-0.147520116	0.226594502	0.136598449	-0.077500079	-0.149337073	-0.086458331	0.122566398	0.150102285
1	0.229362626	0.280286199	0.549166498	0.202386339	0.047466048	-0.092414351	0.097530478	0.296037579	-0.072374064	-0.283613552	0.231761953	0.306126243	-0.191172081	-0.145276502	0.250327188	0.208121003	-0.019366249	-0.082300664	-0.064778003	0.141826453	0.16209495
1	0.188040674	0.240466083	0.468718982	0.133260799	-0.016255685	-0.085478482	0.125478241	0.289370092	-0.067738347	-0.287978188	0.212725523	0.249349148	-0.271186909	-0.189766221	0.204224814	0.133760484	-0.052217122	-0.144818195	-0.095790952	0.127286334	0.163147199
1	0.214750676	0.31983865	0.563423567	0.17816121	0.016371112	-0.120210695	0.072527067	0.30419788	-0.064409611	-0.342020729	0.215703757	0.345027356	-0.266402429	-0.272886795	0.189661038	0.181567628	-0.067861059	-0.178193776	-0.155496406	0.155930038	0.242490812
1	0.21350448	0.270196206	0.498983554	0.138768715	-0.001014684	-0.114709655	0.07575018	0.239891109	-0.08486934	-0.275285011	0.204083813	0.299839233	-0.201315109	-0.16963969	0.175490238	0.11735627	-0.044406366	-0.137195569	-0.11727975	0.123392662	0.166512373
1	0.294918057	0.296535015	0.522838464	0.135655788	-0.000914693	-0.134227792	0.072498452	0.231689116	-0.097851926	-0.256351517	0.204908078	0.25792065	-0.219717223	-0.14747191	0.173934036	0.124280294	-0.037695392	-0.081332812	-0.031263651	0.169269848	0.111763264
1	0.318455516	0.341038331	0.543951858	0.179674831	0.058318781	-0.067910046	0.104726178	0.227022574	-0.153977951	-0.263381822	0.257832714	0.286096792	-0.23910879	-0.160258446	0.207238288	0.09740313	-0.087357266	-0.146713997	-0.090092484	0.149426551	0.136698218
1	0.263020661	0.323002935	0.507536164	0.124812112	0.053411551	-0.051839678	0.160118582	0.307736184	-0.08166295	-0.241507538	0.275003608	0.243261462	-0.257415311	-0.13151062	0.24614029	0.153659931	-0.071316773	-0.155070145	-0.058776745	0.201149342	0.114279069
1	0.284438287	0.314400931	0.545029346	0.126284323	0.005754185	-0.078826791	0.124406792	0.254857163	-0.105420688	-0.304470182	0.252343211	0.28940305	-0.226178943	-0.171578529	0.215987205	0.139029309	-0.063591359	-0.096950633	-0.043448203	0.187375632	0.169139414
1	0.316932222	0.299946639	0.488014134	0.156573485	0.015018954	-0.083373264	0.116587034	0.259488282	-0.120934141	-0.280645521	0.201171619	0.214011121	-0.224145342	-0.111740574	0.23653124	0.135735369	-0.072506868	-0.173984559	-0.098432337	0.135113713	0.109774359
1	0.283858799	0.288029613	0.422690496	0.112622599	0.080647023	-0.053838164	0.121078352	0.275602533	-0.112353975	-0.315505667	0.184088292	0.232502533	-0.247409575	-0.170298845	0.214682318	0.137321735	-0.073645955	-0.131303027	-0.063968821	0.162595287	0.151973202
1	0.202473942	0.347974853	0.517423122	0.082972947	0.01195472	-0.097522017	0.0823914	0.289050543	-0.100363392	-0.303930505	0.232986909	0.267747471	-0.215321918	-0.149206314	0.233681775	0.140243931	-0.036867324	-0.109415201	-0.053833159	0.19081995	0.177886877
1	0.257409638	0.330434936	0.48856137	0.106959126	0.060350712	-0.075515788	0.026544437	0.233059192	-0.027620706	-0.191923116	0.240116764	0.235061477	-0.282940951	-0.143703663	0.256093184	0.146201164	-0.103135313	-0.175729831	-0.082460452	0.192017597	0.141491818
1	0.236509711	0.318336826	0.525879294	0.136238827	0.064220448	-0.084582657	-0.023394727	0.253456077	-0.068133171	-0.319247042	0.218664256	0.283551187	-0.256585603	-0.18766241	0.234335449	0.176541709	-0.040267779	-0.141800724	-0.105640579	0.155015551	0.222746777
1	0.133951395	0.25363954	0.510454673	0.117829136	0.039194338	-0.072371253	0.023859258	0.24280465	-0.047466295	-0.29117659	0.187978508	0.236749648	-0.272108838	-0.164801725	0.221332604	0.151202306	-0.027451862	-0.117871793	-0.076124353	0.195373965	0.162933206
1	0.367176452	0.384567528	0.512954169	0.137741313	0.025384856	-0.142105119	-0.003327416	0.243682075	-0.019792974	-0.225735052	0.234870581	0.216119999	-0.233773579	-0.098164671	0.250665624	0.134804362	-0.067809475	-0.079630412	0.000970935	0.178389083	0.075215027
1	0.268116637	0.309109847	0.516325368	0.136960951	0.069335262	-0.045646094	0.089324626	0.299773146	-0.10840222	-0.308782963	0.288141046	0.267760094	-0.303247996	-0.112591207	0.304156809	0.160089209	-0.073206173	-0.124198645	-0.059570858	0.233744005	0.19365828
1	0.267430659	0.304707856	0.446410602	0.136612409	0.082297382	-0.016131537	0.104753321	0.272145239	-0.079295063	-0.292127877	0.220288055	0.213811805	-0.278161727	-0.154952747	0.242814976	0.158415441	-0.049617291	-0.125314996	-0.096012577	0.1436647	0.151894133
1	0.285171016	0.292753546	0.443452492	0.119124708	0.087039904	-0.034024096	0.070134569	0.24041991	-0.09700594	-0.316523093	0.215029152	0.264688123	-0.2474636	-0.158933298	0.177213565	0.09037104	-0.114454308	-0.120901261	-0.068703351	0.165588129	0.1388821
1	0.338728003	0.308455664	0.454817437	0.124410639	0.052374266	-0.120768264	0.054798775	0.246970545	-0.088787466	-0.324030394	0.220724869	0.295371839	-0.21646699	-0.148221354	0.229326902	0.136600887	-0.048291215	-0.09328415	-0.034091271	0.194470268	0.192905028
1	0.343634838	0.324422282	0.472851592	0.107252718	0.009700481	-0.117070725	0.074943173	0.271153716	-0.024176367	-0.208142485	0.247559787	0.266951441	-0.26064971	-0.171453627	0.215126834	0.172491802	-0.043412383	-0.129855049	-0.076402045	0.199216267	0.194105708
1	0.23544337	0.299883302	0.465416989	0.113453052	0.007663762	-0.121245604	0.047766598	0.265057646	-0.10953422	-0.333482215	0.226958959	0.305136658	-0.255477549	-0.202485108	0.219814297	0.158914194	-0.045966818	-0.148206259	-0.081201774	0.149447143	0.173820793
1	0.372679283	0.352992334	0.508135758	0.096766384	0.078726705	-0.028007855	0.076589854	0.293318335	-0.017650846	-0.270068496	0.225626255	0.290123015	-0.218315009	-0.152103236	0.235747578	0.129210218	-0.048026612	-0.067876806	-0.055904408	0.107907675	0.105938222
1	0.330403769	0.468276065	0.612807721	0.076124266	-0.01755029	-0.099271207	0.048812499	0.287485913	-0.065299904	-0.352822946	0.234401944	0.374142124	-0.246758554	-0.25217991	0.209723838	0.165290189	-0.089950061	-0.099942351	-0.084249029	0.089397613	0.132744459
1	0.282899203	0.404786692	0.578973335	0.074258539	-0.0260622	-0.092013463	0.080965019	0.308313609	-0.078201001	-0.374617111	0.173570469	0.34553759	-0.219640988	-0.195947597	0.237136633	0.149341334	-0.046443195	-0.048931174	-0.016293331	0.105313292	0.106829743
1	0.332704623	0.425003068	0.579710203	0.081699106	0.021967703	-0.021406248	0.119911196	0.267186713	-0.059201452	-0.351907772	0.178178434	0.31471525	-0.210606669	-0.168982382	0.22304265	0.168237416	-0.039505609	-0.080548135	-0.053261419	0.118785675	0.15452893
1	0.280806532	0.345159534	0.522334152	0.059587611	-0.01513666	-0.08356058	0.132678657	0.386066643	-0.019522585	-0.357295083	0.190594732	0.37365437	-0.153564002	-0.208321835	0.162795751	0.144087387	-0.003060602	-0.088156374	-0.10853107	0.102921334	0.188763118
1	0.313635827	0.318321117	0.519828804	0.178031245	0.060532951	-0.066569982	0.077704508	0.283981007	-0.032773977	-0.310853625	0.148215451	0.283892883	-0.245401735	-0.239615679	0.187885433	0.174574455	-0.054706595	-0.138391285	-0.091171319	0.141456564	0.154483651
1	0.211873345	0.303067263	0.504689016	0.102182722	-0.035537176	-0.126868522	0.022372855	0.235859735	-0.063208993	-0.285693505	0.199782383	0.248204202	-0.289148188	-0.22527753	0.23529677	0.185912635	-0.054034406	-0.110749943	-0.062317363	0.166438115	0.161334107
1	0.367793589	0.220561164	0.501907386	0.194005766	-0.038234688	0.013397384	0.08939953	0.393467813	-0.055583578	-0.314794547	0.184120746	0.298043868	-0.244754592	-0.241807239	0.256980868	0.223726759	-0.01396516	-0.116556658	-0.098067536	0.141598469	0.203826703
1	0.317032456	0.300074013	0.453420007	0.115072749	0.00079829	-0.06374104	0.121766135	0.304149596	-0.048553082	-0.278915371	0.205854568	0.232605763	-0.194042659	-0.157000562	0.207885339	0.193569386	0.010068517	-0.085383294	-0.059093111	0.139269405	0.116771295
1	0.222954155	0.290705168	0.505304784	0.095139508	-0.008347443	-0.101837952	0.108052889	0.328447778	-0.050764048	-0.350650373	0.179017563	0.299291488	-0.259266946	-0.241270472	0.274817589	0.226243555	-0.039373498	-0.140411522	-0.103495764	0.131147182	0.148504987
1	0.257393475	0.318677693	0.512749416	0.133945908	0.033230261	-0.119877714	0.025043007	0.251931383	-0.055070158	-0.26252176	0.261425034	0.289493342	-0.229820174	-0.198766257	0.276094733	0.247086622	-0.023447307	-0.156679497	-0.095467615	0.156630028	0.128711649
1	0.228941785	0.252867342	0.477177868	0.158708371	0.05750534	-0.090558472	0.031669338	0.24682331	-0.063897772	-0.354838482	0.174469626	0.318133289	-0.213784335	-0.195558417	0.182414569	0.18087935	-0.030299136	-0.135345262	-0.092676053	0.133840197	0.185167125
1	0.307841638	0.357950124	0.494888024	0.059463202	0.002777113	-0.080172822	0.099660501	0.345667799	-0.049300552	-0.31582085	0.234373816	0.314127108	-0.262955665	-0.198122105	0.234271216	0.163687578	-0.085584948	-0.151726154	-0.074899166	0.159705894	0.162011912
1	0.214876953	0.383414694	0.611197035	0.130027523	0.035726627	-0.072776091	0.106397034	0.397103418	-0.101606486	-0.396009834	0.240420941	0.353605886	-0.27256735	-0.276371332	0.182807233	0.179857807	-0.043128723	-0.125353128	-0.158162038	0.085633041	0.167186304
1	0.302711373	0.407208584	0.589202756	0.162179632	0.004775018	-0.117799732	0.079099582	0.3209403	-0.024142173	-0.365817805	0.199446022	0.320012446	-0.214000742	-0.188408884	0.184764893	0.142414884	-0.057035072	-0.135082195	-0.100599379	0.140239238	0.158373099
1	0.214317076	0.343486525	0.509362451	0.085033846	0.016905151	-0.089079496	0.102702999	0.346186498	-0.042756972	-0.349329856	0.214786336	0.353060727	-0.216525252	-0.228539848	0.194837768	0.160764221	-0.048933173	-0.149173546	-0.115633278	0.145588145	0.203971025
1	0.241900622	0.286139443	0.509033631	0.111761094	-0.034546402	-0.086207801	0.142224497	0.26453216	-0.132836094	-0.247852699	0.252286618	0.156709426	-0.294866116	-0.06827714	0.268144314	0.074263024	-0.138234447	-0.149373492	-0.023388117	0.172370373	0.048915554
1	0.307612391	0.276848452	0.45842978	0.100394743	-0.036946454	-0.110333354	0.099341281	0.237189455	-0.109538361	-0.272954049	0.229801574	0.235060337	-0.249088198	-0.120770622	0.217382168	0.139717454	-0.073564143	-0.120244826	-0.03022613	0.159052795	0.112755972
1	0.251561532	0.281674457	0.50649377	0.146176651	-0.001271065	-0.09090642	0.142183774	0.290135762	-0.111416369	-0.255671798	0.265621694	0.29366108	-0.226366628	-0.159486461	0.241241244	0.14636955	-0.072310197	-0.131365941	-0.057314022	0.184822486	0.128991076
1	0.126409398	0.182043912	0.442254471	0.067630822	0.005054724	-0.029101907	0.17566068	0.295522998	-0.048366241	-0.266300527	0.110517092	0.180553942	-0.258614636	-0.179534733	0.192809469	0.183195596	-0.006731172	-0.117491395	-0.105144088	0.10959585	0.117490471
1	0.179646929	0.213876356	0.432430577	0.100874591	-0.034663204	-0.068956494	0.14598289	0.330464923	-0.050637266	-0.324874393	0.139228004	0.242027436	-0.250109701	-0.214529199	0.201086332	0.195710612	0.007202302	-0.11880604	-0.120485999	0.092200717	0.149360011
1	0.21686935	0.234064899	0.450404493	0.086754627	-0.029480961	-0.118197256	0.109295479	0.297658746	-0.051632141	-0.317641573	0.123228527	0.200759557	-0.291706307	-0.268261347	0.199491018	0.240211194	-0.002227783	-0.158079932	-0.137879605	0.119076941	0.178714774
1	0.235816697	0.199337066	0.433961116	0.070479008	-0.02936755	-0.123345211	0.074797006	0.281417556	-0.024005963	-0.276236157	0.222848227	0.296161396	-0.214660674	-0.201989059	0.230023929	0.248456682	-0.004519982	-0.149937216	-0.100218217	0.16184561	0.156423138
1	0.238890474	0.265768713	0.438760595	0.104285608	-0.005070145	-0.023184906	0.126853251	0.282473664	-0.030140567	-0.286503121	0.111231343	0.181210431	-0.25239473	-0.184534225	0.215680949	0.219822356	-0.006785384	-0.133425181	-0.084908598	0.136635436	0.163076803
1	0.242294625	0.230959461	0.463035238	0.106193636	-0.001988179	-0.107748721	0.113477049	0.219878863	-0.071640022	-0.248334639	0.186731284	0.196222136	-0.263513592	-0.212244661	0.144648416	0.139301517	-0.048641157	-0.123992673	-0.069142231	0.12829662	0.091122486
1	0.242285063	0.295114164	0.573894189	0.201597504	0.097359243	-0.11118247	0.062457313	0.354355736	0.083193481	-0.299358715	0.128658925	0.400331957	-0.159704409	-0.321198296	0.140663514	0.227285215	0.000964254	-0.100781671	-0.153502606	0.058805078	0.213357837
1	0.293128536	0.30806627	0.550341802	0.174331862	0.098058411	-0.076681565	0.037578716	0.257457607	0.028094306	-0.331388627	0.14224095	0.363475493	-0.182657501	-0.324541675	0.155668712	0.238688183	-0.023813604	-0.087860218	-0.085666471	0.112901453	0.224937036
1	0.321205298	0.281495834	0.538399694	0.128925774	0.041377108	-0.130133394	0.038596021	0.315437334	0.008193078	-0.315383962	0.14660332	0.337908595	-0.159467757	-0.205344214	0.193467522	0.228775376	-0.068148283	-0.109013967	-0.058002665	0.161541905	0.206074421
1	0.276497069	0.289603141	0.555648177	0.149766016	0.016294063	-0.097031907	0.081555817	0.286439129	-0.05041233	-0.345728036	0.13393184	0.307383926	-0.212977847	-0.228994422	0.189334356	0.162471189	-0.026385454	-0.093237646	-0.051234832	0.13678554	0.17750749
1	0.248465133	0.298744035	0.567221591	0.127958554	-0.000205544	-0.120103946	0.080870849	0.326643024	-0.003540944	-0.356585414	0.160050797	0.358771212	-0.2074978	-0.27906007	0.190764631	0.218252699	-0.023077411	-0.108902452	-0.111691689	0.095595842	0.211907996
1	0.29105626	0.33876948	0.582857753	0.173930505	0.055803011	-0.029363703	0.054348955	0.28737774	0.016116813	-0.33396067	0.157709114	0.369788471	-0.151229394	-0.27260203	0.178153272	0.227458942	-0.037391094	-0.123521468	-0.099095484	0.094114832	0.197295938
1	0.170455059	0.252444636	0.595603147	0.158108761	0.005550193	-0.140813747	0.037066354	0.330767817	0.010678057	-0.337369637	0.223161471	0.499481302	-0.171248671	-0.317636274	0.190256102	0.289497554	-0.012565931	-0.106444127	-0.104203112	0.076376381	0.264860003
1	0.309894833	0.294236217	0.534573013	0.169352126	-0.009949935	-0.176268663	0.023709753	0.286760757	-0.066855924	-0.369979834	0.099798686	0.316718443	-0.209435146	-0.286568644	0.165935382	0.245725408	-0.010284513	-0.137440869	-0.100608795	0.098604571	0.197268987
1	0.289928159	0.24074858	0.581837272	0.162131688	0.060267422	-0.148678057	-0.006389031	0.287695128	-0.013841438	-0.301189091	0.174198101	0.343463912	-0.220270904	-0.293112065	0.176688787	0.213691235	-0.065002149	-0.145032695	-0.122762691	0.131972631	0.234377476
1	0.382624915	0.369925689	0.549046787	0.091153571	-0.009786902	-0.06440811	0.110415037	0.269872086	-0.052381893	-0.256367376	0.204928856	0.273560287	-0.236271714	-0.205040405	0.23464446	0.211628745	-0.045606018	-0.114547201	-0.066397467	0.128749549	0.130340502
1	0.189342677	0.087610471	0.646138003	0.257643257	0.150190705	-0.093969045	-0.042649225	0.247182956	0.097081981	-0.257603079	0.049128879	0.35380155	-0.055018095	-0.31314665	0.005759607	0.270495768	0.124542804	-0.080760065	-0.193268696	-0.011946456	0.214980498
1	0.15079404	0.006475315	0.589320873	0.300639769	0.233606609	-0.080975747	-0.001174598	0.212969839	0.052271716	-0.3128781	0.105144447	0.452572449	-0.101055926	-0.415370897	0.026833412	0.312137563	0.079696304	-0.148784566	-0.247425221	-0.073339357	0.163138071
1	0.207184998	-0.020340279	0.440530544	0.193148531	0.141034288	-0.102876869	-0.066008905	0.150143299	0.024582185	-0.263082539	0.093015422	0.418304658	-0.053161265	-0.356127819	-0.020197318	0.254859259	0.135073056	-0.062825748	-0.153144193	-0.066733772	0.165223675
1	0.144469876	0.132551969	0.635491669	0.392518294	0.073136606	-0.077754736	0.033925132	0.250029135	0.015471077	-0.272552508	0.181394733	0.481831906	-0.029492827	-0.477649119	-0.019597229	0.304048099	0.136756756	-0.09253568	-0.202078551	-0.01635926	0.236869879
1	0.248278001	0.081354447	0.630689669	0.149049401	0.044987714	-0.143596731	0.001254502	0.237121644	0.02228071	-0.392651316	0.119212544	0.490854539	-0.137207221	-0.462698201	-0.02598213	0.349858086	0.189050345	-0.070381424	-0.17002214	-0.032338574	0.212819101
1	0.28236186	0.084926317	0.680941022	0.176060272	0.04478459	-0.13869138	0.013968803	0.225770375	0.020877309	-0.436068167	0.065397793	0.522802413	-0.072094139	-0.399028938	0.068109114	0.316268695	0.072838923	-0.134075811	-0.169036554	0.039876411	0.227835577
1	0.236310118	0.144313586	0.637084295	0.194741935	0.052085205	-0.200887036	-0.038839621	0.270876403	0.06561996	-0.322305631	0.126223089	0.475346905	-0.095777765	-0.360211289	0.089134796	0.334389335	0.041814442	-0.155133373	-0.188809383	-0.025301851	0.22440982
1	0.26547147	0.17098621	0.643208841	0.144864666	0.034167172	-0.172025942	-0.026039134	0.255874483	0.02847893	-0.365371627	0.052182249	0.425380703	-0.120609067	-0.384568199	0.079088684	0.335563456	0.044698762	-0.154856506	-0.186353102	-0.003415868	0.201522955
1	0.329680058	0.185331573	0.542504351	0.134650796	0.033522915	-0.143515909	0.030046625	0.244518056	0.043281713	-0.301064331	0.077081075	0.430764432	-0.038744587	-0.305011759	0.04853807	0.247648492	0.017943806	-0.091910327	-0.110655436	0.009513616	0.164731953
1	0.336199314	0.19107418	0.617494399	0.156228804	0.045677703	-0.118207059	0.002556401	0.255887573	0.044265219	-0.341265519	0.052262915	0.424065578	-0.013766845	-0.289933173	0.101229141	0.320118081	0.068011895	-0.122975886	-0.197986888	-0.035817534	0.190222077
1	-0.060900419	0.433589444	0.716121497	0.13253128	0.040366926	-0.03684741	0.180206302	0.119245874	0.016579216	-0.107712623	0.000414829	0.28084236	0.02366268	-0.282699789	-0.058209178	0.18148452	0.088107645	-0.12735927	-0.281388204	-0.066913607	0.241650023
1	0.216213183	0.272063043	0.584100922	0.140834859	0.011857817	-0.200511945	0.005254585	0.279126406	0.040255415	-0.350342784	0.033134382	0.390502489	-0.098634275	-0.34432915	0.06774267	0.270386332	0.036881432	-0.064518436	-0.110286174	0.016464156	0.207942137
1	0.257488635	0.311638611	0.692773064	0.112740954	0.038285641	-0.166199363	0.01305231	0.331544048	0.123652336	-0.426450595	-0.030471749	0.411077524	0.001855464	-0.299014204	0.042797603	0.307268282	0.083505307	-0.084760037	-0.101366031	-0.005517892	0.206246737
1	0.2731199	0.22235196	0.640868712	0.190311198	0.095648677	-0.135858073	0.00783943	0.321746596	0.114442885	-0.325485803	0.042551388	0.483887553	-0.004869062	-0.307414844	0.056927712	0.221191092	0.009640667	-0.187882455	-0.200671159	-0.006480707	0.237103605
1	0.171111152	0.130263723	0.565899132	0.161800033	0.039115199	-0.143888686	-0.001641831	0.315968428	0.082612127	-0.34614111	0.041413094	0.382093805	-0.11377459	-0.36831489	0.012244748	0.251097995	0.100626339	-0.042683856	-0.184322072	0.005079544	0.259651718
1	0.146497025	0.093443577	0.565926145	0.230986076	0.088325131	-0.123401818	-0.010535418	0.277344243	0.10034852	-0.284670777	0.05330868	0.414444341	-0.065831722	-0.314611711	0.037910576	0.263971535	0.106017639	-0.144082298	-0.201180118	0.040154996	0.28168318
1	0.191173602	0.139011367	0.565118132	0.227589666	0.043623786	-0.154616661	-0.004805096	0.297580976	0.07213205	-0.280934402	0.06796877	0.337254916	-0.161570511	-0.313981579	0.074154861	0.253718057	0.070007885	-0.116181992	-0.220823615	-0.037873389	0.230248111
1	0.160816466	0.160395254	0.622408207	0.222572588	0.05457657	-0.149620052	-0.05876561	0.259311707	0.090548472	-0.258263146	0.090665279	0.350644473	-0.136574953	-0.32648758	0.06718433	0.240808342	-0.03263469	-0.261846358	-0.216593132	0.054114937	0.255950706
1	0.187995469	0.212623068	0.664212029	0.249270819	0.026983853	-0.139996712	0.034140451	0.283605347	0.083610071	-0.249534587	0.135514195	0.365839573	-0.152331733	-0.352352881	0.139131655	0.304458017	0.021255478	-0.175796746	-0.17627951	0.074660363	0.271640079
1	0.146507795	0.173937352	0.569872448	0.208229396	0.070380434	-0.073455434	0.017286243	0.252761517	0.07808509	-0.255293653	0.142559407	0.387808297	-0.10449676	-0.312319293	0.121229331	0.297914252	0.037339898	-0.164069348	-0.199743222	0.014305873	0.217676802
1	0.077192848	0.1443995	0.638442226	0.246779332	0.091898297	-0.098606532	-0.011379695	0.278937917	0.063799567	-0.27023858	0.13529844	0.415981164	-0.099453064	-0.348323864	0.065654099	0.251868348	0.023897463	-0.183852394	-0.208573349	0.030053306	0.239199573
1	0.12833994	0.146133912	0.591866345	0.215846487	0.039188306	-0.162503969	-0.002972703	0.266670425	0.025035423	-0.283074232	0.126236846	0.393856672	-0.096942583	-0.343014255	0.072299508	0.265335211	0.056792107	-0.108068764	-0.17049462	0.036400462	0.239177354
1	0.261039586	0.229107028	0.639483	0.220631728	0.058751575	-0.13444264	0.003232973	0.251800434	0.005975123	-0.304252965	0.093719295	0.385758199	-0.132942743	-0.377823137	0.046378928	0.290607234	0.019558575	-0.180413199	-0.257571574	-0.004082956	0.210291061
1	0.143397941	0.201848152	0.604465973	0.200308324	0.029571583	-0.214176763	-0.032651493	0.265777949	0.078542767	-0.277312643	0.126373203	0.419113259	-0.031636159	-0.295299664	0.071709077	0.247307514	0.025105746	-0.146158611	-0.184072957	0.026503331	0.244564097
1	0.234911668	0.16350543	0.568168847	0.182173417	0.043767847	-0.110760842	0.032615519	0.298853898	0.047680574	-0.308556822	0.064124795	0.337829145	-0.103471411	-0.330874305	0.057149786	0.218637886	0.012969839	-0.116182087	-0.137483064	0.068986615	0.271354503
1	0.159558135	0.192583369	0.618559625	0.167241948	0.000992878	-0.190186212	-0.033527195	0.332314361	0.110791725	-0.334484456	0.068575218	0.420825834	-0.052124186	-0.292219538	0.097772272	0.258165844	0.036504121	-0.129322616	-0.179639868	0.008600431	0.231356212
1	0.190385153	0.158339119	0.553613182	0.12093029	0.002609616	-0.190183859	-0.02547047	0.266249251	0.055726598	-0.346742022	0.065697461	0.39501654	-0.0691701	-0.310947009	0.053586466	0.240209051	0.063420226	-0.076483783	-0.166043268	0.034063726	0.301910318
1	0.090942337	0.096674	0.563651908	0.189006724	0.09315071	-0.079876827	0.025466735	0.334981594	0.088953658	-0.281025514	0.15868221	0.406346809	-0.130731556	-0.344415614	0.065566027	0.273006126	0.06098175	-0.122969987	-0.178209737	0.0182043	0.26180462
1	0.2305951	0.160892904	0.506326179	0.183554883	0.0585422	-0.111526104	0.025311306	0.25483952	0.073627491	-0.269146392	0.107750838	0.406039346	-0.02888867	-0.263214054	0.063516371	0.191814841	0.017509261	-0.107965675	-0.192058428	-0.047997668	0.15159913
1	0.190377995	0.168078097	0.533278725	0.158307905	0.032014336	-0.125585655	0.031769363	0.277679619	0.073812269	-0.331224744	0.034632075	0.342145499	-0.124754274	-0.309822492	0.048301147	0.158746846	-0.009163323	-0.16244237	-0.156453739	0.059776267	0.239505937
1	0.199187438	0.178923603	0.578917323	0.197481163	-0.009046699	-0.155152585	0.008909607	0.283433339	0.087410509	-0.247306141	0.109068377	0.365123103	-0.071255195	-0.27274457	0.092843398	0.183332759	-0.029481401	-0.109668596	-0.141209881	0.012293433	0.215595737
1	0.19042077	0.219580839	0.610625639	0.196886427	0.037637833	-0.145008354	0.034530674	0.299597446	0.085203431	-0.304067763	0.086355589	0.349802146	-0.085394816	-0.208965422	0.124964625	0.182418726	-0.029638828	-0.150116942	-0.158192495	0.02575984	0.181372003
1	0.192816341	0.174687121	0.595887768	0.202614691	0.030263463	-0.193819969	-0.022253589	0.244334229	0.054864116	-0.317969796	0.11683063	0.389672219	-0.094945239	-0.257030861	0.116001765	0.242526361	-0.007211024	-0.135036348	-0.144727921	0.031422631	0.19451743
1	0.14015997	0.175206198	0.599088376	0.153752618	0.02810669	-0.122251073	0.044153405	0.316910649	0.058973173	-0.339828436	0.099753019	0.376102558	-0.141272953	-0.302743368	0.106844093	0.234970637	0.0163963	-0.167900285	-0.161763286	0.109683779	0.256438928
1	0.161318554	0.151634543	0.567737266	0.198043402	0.01418865	-0.180345892	-0.043579164	0.27289316	0.045760668	-0.324982305	0.064820308	0.342281439	-0.078298033	-0.295610314	0.057987502	0.163456477	-0.026338052	-0.15303944	-0.146408313	0.06006584	0.212780551
1	0.179718299	0.136111387	0.532401459	0.185518811	0.023944629	-0.174928486	-0.013828048	0.301292398	0.029844704	-0.329557829	0.107729564	0.386490208	-0.15810218	-0.280431822	0.174233474	0.246307729	0.026886213	-0.113360368	-0.125591881	0.074419106	0.28922625
1	0.14539954	0.107207155	0.533107381	0.180905303	0.03916285	-0.144702045	-0.008074677	0.233199084	0.011858721	-0.29998315	0.099469011	0.354262985	-0.133210844	-0.297690961	0.08834328	0.209766134	0.021553985	-0.142313683	-0.157888525	0.047015508	0.204748443
1	0.220093766	0.093327127	0.511411309	0.269290068	0.135364034	-0.129190433	-0.03075565	0.244129858	0.053066305	-0.303242982	0.090536923	0.379317008	-0.156298654	-0.374848656	0.050104577	0.235647792	0.04306679	-0.124125665	-0.165889123	-0.034136776	0.13437821
1	0.205016886	0.10662614	0.531144602	0.213574041	0.061596471	-0.131403173	-0.045890301	0.242964122	-0.015070904	-0.243396166	0.142004922	0.438689862	-0.079814513	-0.260233254	0.103269928	0.213863449	0.043106371	-0.120556133	-0.138642776	0.038553012	0.23390025
1	0.146083121	0.085456918	0.535540026	0.202720615	0.059114263	-0.074793613	-0.038960203	0.254486638	-0.036276225	-0.294929731	0.138254175	0.364680908	-0.187773177	-0.401803244	0.044227342	0.192119804	0.015090679	-0.175874759	-0.210577316	0.036649541	0.214240171
1	0.14963797	0.096699353	0.619801496	0.17332855	0.000574855	-0.17226895	-0.076840253	0.257851753	0.051442152	-0.24389233	0.17116095	0.447367823	-0.127415891	-0.37054199	0.102844464	0.228552493	0.036844224	-0.144786204	-0.183221629	0.022188317	0.23804733
1	0.127637886	0.025826108	0.4489649	0.214903305	0.083566422	-0.143370564	-0.055717851	0.204335061	0.03279958	-0.232604189	0.158114056	0.366717171	-0.158070424	-0.329045557	0.084337956	0.225679293	0.006079416	-0.159101998	-0.157742769	0.055367826	0.239330744
1	0.163050268	0.09685398	0.493595979	0.203893952	0.083997104	-0.116138421	-0.018852368	0.216672052	0.039855268	-0.22421712	0.127008029	0.339629881	-0.093854241	-0.293971612	0.060197813	0.22107931	0.021669413	-0.160355875	-0.191692446	0.030580211	0.221918967
1	0.160548741	0.054317978	0.431942357	0.177191744	0.057864626	-0.144125497	-0.038170921	0.208880139	0.037119774	-0.244350872	0.098382823	0.332433898	-0.108981785	-0.264792247	0.086644558	0.164433957	0.004077595	-0.11815265	-0.153727321	0.015223304	0.175406488
1	0.096685334	0.028068842	0.452787636	0.136523192	0.023406462	-0.126218612	-0.021009941	0.219929828	0.071047473	-0.231713835	0.1542447	0.369400079	-0.153476401	-0.307278393	0.105935343	0.215222246	-0.019812324	-0.18285342	-0.183451243	0.028107409	0.246523326
1	0.152203329	0.131761948	0.520075277	0.211904155	0.068652766	-0.130404224	-0.060613005	0.191311953	0.041538311	-0.23331989	0.153119978	0.380162873	-0.143872296	-0.330337548	0.047491304	0.180900062	0.011940859	-0.137085949	-0.165664298	0.013401822	0.184138457
1	0.135259254	0.057015355	0.484894665	0.193702647	0.079237666	-0.147512623	-0.06765262	0.187153366	0.020034112	-0.206677897	0.188959276	0.377116254	-0.111704282	-0.290395277	0.09069255	0.217241871	0.0052704	-0.158109564	-0.164069739	0.047589096	0.220006799
1	0.168651378	0.091464927	0.488181028	0.181546938	0.014653705	-0.155276975	-0.05253429	0.204356345	0.054384895	-0.219104316	0.105785368	0.376011012	-0.087859852	-0.297703475	0.086671064	0.229273188	0.049043379	-0.128070966	-0.146036607	0.04367528	0.227288238
1	0.135954151	0.051639041	0.415862062	0.169406154	0.074836181	-0.14657645	-0.092514928	0.186708733	0.03492604	-0.206299484	0.185030283	0.405008687	-0.07452342	-0.320868858	0.037254014	0.160386234	-0.001769425	-0.126961524	-0.16423092	0.028338316	0.217846296
1	0.130009442	0.063251871	0.454661782	0.167458034	0.059727897	-0.120937584	-0.055292587	0.206266065	0.044194318	-0.223812507	0.201535289	0.374690584	-0.139634678	-0.308929863	0.111527677	0.240208827	-0.014010375	-0.188369786	-0.177528949	0.061725613	0.208784786
1	0.072701749	0.072439693	0.509806579	0.193079593	0.101511175	-0.094206593	-0.04903592	0.246888707	0.070612382	-0.206094841	0.138444213	0.360209819	-0.162479004	-0.295867912	0.083504223	0.193803346	-0.002154266	-0.107619249	-0.094635708	0.087550324	0.171290897
1	0.01829277	0.025825739	0.515301632	0.163350791	0.175153791	-0.132638374	-0.146222915	0.171937041	0.062514829	-0.244385454	0.258506538	0.35618974	-0.26983243	-0.337372507	0.274883257	0.269845255	-0.11951715	-0.183571005	-0.173253967	0.118288185	0.215187562
1	0.118885563	0.083578488	0.544522845	0.254741129	0.134090493	-0.112182606	-0.067921557	0.206909207	0.078183021	-0.20111508	0.214987474	0.303548578	-0.263550369	-0.333493602	0.17218599	0.277228965	-0.013815017	-0.17025864	-0.15652323	0.072623126	0.226679506
1	0.104331018	0.038958744	0.554906741	0.183204912	0.020095679	-0.229694363	-0.124540819	0.223014148	0.025937769	-0.271786581	0.234520758	0.412353935	-0.237000009	-0.364257342	0.176821834	0.318671566	-0.011786053	-0.201746476	-0.215437143	0.037571062	0.253057857
1	0.180713861	0.072605898	0.499905637	0.197565004	0.124127604	-0.112493824	-0.107437948	0.146636559	-0.001237081	-0.256632268	0.172922907	0.422473708	-0.112943207	-0.303830255	0.09018072	0.207502506	-0.056693036	-0.223807436	-0.157705165	0.025291331	0.211238191
1	0.154137139	0.075075075	0.55225015	0.236252004	0.055171176	-0.145341227	-0.01979196	0.237647825	0.116492081	-0.210946831	0.131105396	0.450014722	-0.046316668	-0.321962023	0.026661179	0.221286079	0.047512786	-0.117516623	-0.121443764	0.06663157	0.255008974
1	0.089517435	0.04591547	0.504211406	0.162770286	0.100709918	-0.102285897	-0.030443184	0.245615224	0.064606068	-0.269933931	0.135743002	0.417659935	-0.114093336	-0.350189665	0.111974325	0.26126467	0.025045552	-0.197047642	-0.215446324	0.039386353	0.272480818
1	0.102857666	0.04162333	0.51940495	0.207596909	0.084923004	-0.143940965	-0.070289762	0.185788928	0.0776341	-0.232812461	0.209331978	0.466846666	-0.114120769	-0.330122651	0.062611403	0.220630483	-0.00724582	-0.175379152	-0.19996333	0.057037181	0.250969963
1	0.252292485	0.088577942	0.532158515	0.21330125	0.129425092	-0.050891979	-0.000702524	0.222795279	0.078618228	-0.249661058	0.13021996	0.442051413	-0.084990473	-0.320068769	0.039775928	0.174734186	-0.020146185	-0.175418334	-0.187211737	0.020441982	0.205133667
1	0.146077573	0.084658342	0.52457805	0.172644844	0.045661882	-0.157598769	-0.0521194	0.221237137	0.04993371	-0.257946902	0.154796482	0.396679149	-0.084386526	-0.289052077	0.05755613	0.213922117	0.03230089	-0.139221396	-0.16299443	0.025602432	0.205284982
1	0.141204979	0.067254831	0.557302218	0.179786848	0.058001344	-0.18331386	-0.110096975	0.259301901	0.068376338	-0.259108434	0.12889084	0.434414689	-0.137132081	-0.372511779	0.043198921	0.216170442	0.015859473	-0.162101591	-0.201303933	-0.021665239	0.215213639
1	0.144372856	0.077552784	0.520182004	0.166426681	0.077257237	-0.083134174	-0.067763481	0.218808538	0.074771727	-0.18922922	0.179693633	0.385925057	-0.169196497	-0.339533274	0.080291795	0.194848329	-0.00511658	-0.110606451	-0.170205545	0.044239953	0.24644219
1	0.126662175	0.086405139	0.494120631	0.199936824	0.060537018	-0.162139356	-0.123865826	0.192652827	0.009402988	-0.290393927	0.141774758	0.409323148	-0.135511673	-0.369718675	0.039763157	0.16677078	0.006779275	-0.131453076	-0.169113371	0.035941834	0.24522397
1	0.156001793	0.094301415	0.529816572	0.177092772	0.081801282	-0.08746251	0.027412541	0.239486825	0.03796498	-0.252272002	0.126210526	0.404700318	-0.132000251	-0.318965864	0.025091966	0.171286775	0.025036275	-0.111624482	-0.185178841	0.039626505	0.219480532
1	0.160904806	0.090872785	0.540793737	0.185193884	0.093294406	-0.114547675	-0.019660676	0.255813703	-0.005616733	-0.258027283	0.138522026	0.412961036	-0.134376006	-0.34266011	0.053860724	0.246030108	0.03774969	-0.116639533	-0.164499721	0.01498802	0.179493499
1	0.196738717	0.111693756	0.496194885	0.179593604	0.059960351	-0.081144333	0.036820036	0.228314481	0.030081491	-0.316319723	0.073856642	0.350340491	-0.098702189	-0.264753722	0.03794813	0.207420733	0.047226193	-0.10648647	-0.141761347	-0.001329016	0.173799969
1	0.172866781	0.142935104	0.561657296	0.262511069	0.099776565	-0.10974975	-0.027116889	0.231938234	0.029986171	-0.28198517	0.083232764	0.315731147	-0.099293976	-0.296483813	0.046852049	0.190937669	0.032273251	-0.075650072	-0.108715553	0.078288737	0.204618607
1	0.227424014	0.169969278	0.537221451	0.218040891	0.096470653	-0.102554263	-0.020791149	0.177587937	0.013393994	-0.243363772	0.104494417	0.397081209	-0.058882919	-0.275917787	0.058275679	0.233235329	0.074806961	-0.075816247	-0.153739406	-0.01158514	0.207828765
1	0.292149697	0.126836419	0.482631873	0.183102645	0.068492482	-0.12557243	0.037027717	0.250674256	-0.019048019	-0.347875958	0.090351078	0.414474989	-0.033701239	-0.355635539	-0.006776691	0.217083728	0.085166411	-0.065508216	-0.183698707	-0.049938062	0.178394123
1	0.200466084	0.124691864	0.542945111	0.203362845	0.040042847	-0.129339203	-0.000448062	0.256331373	0.039176198	-0.325173248	0.078791892	0.408408367	-0.090457464	-0.334887076	0.047757708	0.258312298	0.118248143	-0.10910884	-0.180157902	0.013294737	0.183864725
1	0.137010633	0.164223056	0.596519706	0.246837622	0.091331426	-0.131531694	0.043609254	0.275748612	0.035653557	-0.360587641	0.040656822	0.405387356	-0.141303291	-0.386067456	0.036652222	0.197500355	0.054826423	-0.128685449	-0.202197835	-0.014804661	0.18068428
1	0.177793151	0.174810388	0.607324081	0.274995392	0.112678656	-0.119812132	-0.00897123	0.263632837	0.058709227	-0.27833908	0.080010988	0.343238614	-0.087047206	-0.330864055	0.028264897	0.23708674	0.08109274	-0.077324316	-0.116434616	0.044274873	0.198062772
1	0.165892341	0.106226982	0.537783368	0.222355262	0.032168182	-0.167584278	0.015561846	0.271829412	0.088475769	-0.284379509	0.085131556	0.422764572	-0.088976274	-0.384022337	0.031283556	0.275242518	0.114352904	-0.046999853	-0.148739459	0.008119272	0.193504316
1	0.166741885	0.145083438	0.528600788	0.237353549	0.081621886	-0.122328736	0.038260265	0.27911591	0.082940639	-0.276207062	0.076268865	0.377259247	-0.075473169	-0.336803348	0.026545862	0.211550511	0.100612526	-0.059226435	-0.145828201	-0.000893541	0.182709941
1	0.207933629	0.127919383	0.479212425	0.162308127	0.022113398	-0.089746144	0.028846265	0.236726481	0.06147799	-0.286683628	0.091282815	0.37613902	-0.050286013	-0.283994134	0.013573481	0.198593843	0.08608031	-0.081825706	-0.159334225	-0.012442044	0.14227915
1	0.203636656	0.180884354	0.594611804	0.256041736	0.111012052	-0.105313416	0.025159683	0.290096271	0.090729089	-0.285200984	0.110112113	0.45392167	-0.059723116	-0.359045367	0.002951169	0.248488245	0.122728679	-0.051787839	-0.130028621	0.023810538	0.233101329
1	0.199609863	0.166509053	0.528942593	0.200361468	0.084395915	-0.141891135	-0.018739662	0.242987557	0.047794245	-0.308423686	0.083069245	0.401995997	-0.05481659	-0.348643507	0.012962161	0.238716555	0.091165834	-0.083488623	-0.17114925	-0.012035256	0.221807448
1	0.160219492	0.137077954	0.599524851	0.252239582	0.077200283	-0.132288375	-0.00160492	0.244839887	0.081377	-0.305836143	0.10230439	0.443525807	-0.090678418	-0.323009408	0.082091021	0.275058719	0.046850549	-0.108847284	-0.190397188	-0.01127553	0.217407835
1	0.196957279	0.125367042	0.53475328	0.180339105	0.065243729	-0.15812842	-0.052862844	0.195716044	0.037205514	-0.312099653	0.098942123	0.385598127	-0.10448934	-0.327853968	0.010134869	0.189537834	0.045532402	-0.112894876	-0.183478064	-0.022187503	0.144856784
1	0.18642843	0.140539726	0.559538433	0.214892141	0.07867538	-0.139477138	-0.013976365	0.237077351	0.057844943	-0.30427996	0.096484736	0.39186118	-0.066800785	-0.312375278	0.031149342	0.250087006	0.106975211	-0.036310171	-0.122226846	0.005267525	0.148129233
1	0.234715599	0.17610039	0.58682026	0.219682168	0.057019705	-0.143022063	0.007376981	0.285907827	0.141095258	-0.252545218	0.059726603	0.407961566	-0.010683735	-0.265811616	0.026427124	0.233051085	0.121888789	-0.042097258	-0.138368159	0.00190763	0.162440109
1	0.159195294	0.124243115	0.611640814	0.197000294	0.07420754	-0.09311828	-0.004308429	0.252606998	0.063404012	-0.288748005	0.104544932	0.408258664	-0.05485828	-0.337904237	-0.007654206	0.225213056	0.073642229	-0.108302566	-0.181399226	-0.053521922	0.163741287
1	0.215067345	0.174267709	0.630560118	0.225238209	0.087337293	-0.09262436	0.021019682	0.237860176	0.063973171	-0.267161541	0.107840298	0.395536914	-0.102803097	-0.384840306	0.000311018	0.238484346	0.053508177	-0.096095847	-0.205088402	-0.01659466	0.204461985
1	0.276226592	0.142147417	0.514038446	0.135096559	0.021148864	-0.124472328	-0.003899253	0.208664745	-0.001500727	-0.286981641	0.03177866	0.327920248	-0.070332894	-0.282404478	0.015993679	0.208095839	0.089038602	-0.046135111	-0.170765597	-0.00216184	0.191195473
1	0.23287483	0.120017906	0.545886193	0.228253827	0.088096568	-0.150910598	0.004031784	0.246683657	0.035838141	-0.307570781	0.038733352	0.343932116	-0.128110274	-0.302959005	0.040714441	0.235235637	0.078677361	-0.105897529	-0.177166643	-0.014999676	0.192701587
1	0.184997776	0.09204275	0.52647084	0.153697023	0.055487869	-0.183028835	-0.034881264	0.231406713	-0.003037548	-0.278270391	0.052145906	0.315937062	-0.153271963	-0.321174896	0.040897839	0.204013896	0.045755744	-0.111139115	-0.158715027	0.061962833	0.230602168
1	0.17606359	0.155794615	0.600810117	0.188519588	0.11550886	-0.142664183	-0.042890037	0.208149017	-0.013219322	-0.355461203	0.099370947	0.402963887	-0.129365036	-0.412017209	0.013010718	0.233300293	0.075543583	-0.14523862	-0.206506799	0.00458327	0.254063989
1	0.199204348	0.075219603	0.486756702	0.183469882	0.07922868	-0.125544307	-0.016989726	0.242608167	0.079753808	-0.257182118	0.072658744	0.393165784	-0.051605136	-0.266404204	0.057309918	0.263174674	0.13872912	-0.032869088	-0.101262066	0.01734319	0.169970673
1	0.146362711	0.092533064	0.573742342	0.257050008	0.124536443	-0.096230544	-0.032580106	0.242133398	0.080835608	-0.286067873	0.152081036	0.417585246	-0.107907789	-0.362948532	0.060547132	0.225312861	0.075319025	-0.074743111	-0.149084346	0.030347358	0.258382116
1	0.192085874	0.125684748	0.538115646	0.188211706	0.083218319	-0.105341723	-0.004969048	0.250740024	0.059143449	-0.285028103	0.097978941	0.36182728	-0.082154974	-0.316853794	0.059216672	0.251596291	0.11413651	-0.075628288	-0.155842443	-0.000276541	0.195803535
1	0.187011308	0.161570688	0.587573198	0.232851163	0.10541404	-0.097788883	0.000737215	0.271012174	0.074136252	-0.298118129	0.084509441	0.411701813	-0.051724571	-0.347741399	0.006571626	0.218105809	0.086811947	-0.128232634	-0.169872469	-0.022782902	0.212185901
1	0.18049324	0.1652643	0.536738042	0.169748867	0.038557903	-0.171974367	-0.043311732	0.265031293	0.078206002	-0.263889166	0.068233316	0.363147468	-0.074708163	-0.275583705	0.06335867	0.203598875	0.060090159	-0.095583456	-0.148336553	0.024093141	0.167958795
1	0.203174882	0.177257277	0.571546001	0.197836082	0.016380461	-0.144807526	0.014291934	0.271131341	0.104689492	-0.281959859	0.093602697	0.395022907	-0.044187504	-0.303803818	0.010502076	0.180316328	0.042803691	-0.096385992	-0.158647086	0.047291536	0.247483947
1	0.161923813	0.173043239	0.555684458	0.197480196	0.026544977	-0.151633026	-0.005407169	0.261770199	0.0558092	-0.315756743	0.073410505	0.349262505	-0.143930776	-0.33234432	0.069792786	0.213257451	0.033834424	-0.105005792	-0.136382369	0.067614356	0.226727711
1	0.222092971	0.208650526	0.632033176	0.248149037	0.062881813	-0.154631334	0.026731225	0.356194785	0.110161408	-0.328587407	0.117293395	0.420859342	-0.142212752	-0.378603563	0.037147014	0.259132688	0.081964938	-0.123334023	-0.216862499	0.010877654	0.244598461
1	0.102837579	0.428572237	0.657284634	0.162957073	-0.007316437	-0.045467514	0.055942006	0.205822558	0.08656293	-0.188672045	0.182717021	0.296734154	-0.06632899	-0.206161983	0.044794419	0.198929893	0.08162071	-0.143252485	-0.124661057	0.08017621	0.225010612
1	0.081999732	0.08950993	0.670825482	0.267272651	0.113130345	-0.128361981	-0.009284956	0.320877437	0.08604065	-0.325457769	0.165084929	0.387363439	-0.146788229	-0.254321401	0.245573176	0.292273825	-0.010172241	-0.125980479	-0.088474004	0.152588438	0.261684857
1	0.06592135	0.071010799	0.54965821	0.228033229	0.096832222	-0.11056202	0.018492044	0.223291565	-0.016366726	-0.342717531	0.125646875	0.363979051	-0.124222575	-0.275785956	0.126257955	0.22435561	0.008225267	-0.168453919	-0.133539861	0.10906839	0.270721024
1	0.171943393	0.158775268	0.687999658	0.215599214	0.023303227	-0.204737551	0.052223051	0.374691159	0.023768756	-0.43098852	0.107207688	0.431299942	-0.195297419	-0.405724338	0.071292851	0.24720219	-0.028859752	-0.178767069	-0.158891067	0.11357324	0.331097259
1	0.077629491	0.055073948	0.624571218	0.213709731	0.018332264	-0.197004557	-0.03278568	0.318417486	0.155736721	-0.222740568	0.113907794	0.381742373	-0.122867445	-0.356026791	0.066596759	0.246415568	0.020458639	-0.168285222	-0.195401579	0.083985808	0.264590521
1	0.201131096	0.156153774	0.605999359	0.163864655	-0.022600448	-0.186563633	-0.016247257	0.214495623	0.037237886	-0.334734493	0.094253617	0.446379024	-0.032981541	-0.342539107	0.005724874	0.265384424	0.139364748	-0.073049209	-0.199387257	-0.026096418	0.216243445
1	0.148928423	0.152064699	0.599299938	0.189785692	0.069959164	-0.150255604	-0.020037191	0.319059649	0.101928048	-0.31638328	0.080762452	0.415527313	-0.11040747	-0.368007523	0.080065059	0.287535774	0.045252825	-0.130537842	-0.17604965	0.044031812	0.248960939
1	0.121553029	0.141254233	0.572845442	0.171611177	-0.003585749	-0.181467076	-0.023865584	0.27929549	0.102737333	-0.26897475	0.103948455	0.40934295	-0.108392778	-0.401401171	0.003480557	0.189033266	0.049637968	-0.138269224	-0.197192503	-0.032909969	0.15643932
1	0.276599176	0.195125764	0.541566411	0.186485191	0.05016446	-0.123758206	0.024095327	0.253060203	0.075680588	-0.361060372	-0.005418683	0.375880746	-0.002553591	-0.253641241	0.048130218	0.212195976	0.097523896	-0.027141173	-0.125980961	0.008938655	0.180911045
1	0.117320591	0.047942396	0.459823833	0.151818938	0.090491171	-0.148112623	-0.068685205	0.184875299	0.068240206	-0.205699506	0.227496651	0.431187454	-0.159167982	-0.349735181	0.120498478	0.31490899	0.064149626	-0.127599623	-0.123767653	0.078806634	0.281626345
1	0.070774144	-0.006458874	0.443989115	0.143721571	0.025116559	-0.207848303	-0.136732558	0.243305547	0.158764651	-0.244659899	0.084875178	0.297837808	-0.206807603	-0.341802381	0.087740548	0.222322654	-0.031202405	-0.160131468	-0.118831745	0.095675237	0.234922394
1	0.107512145	0.096381851	0.522533092	0.154911078	0.078125325	-0.119290852	-0.053724192	0.210389926	0.042460599	-0.274784417	0.15576023	0.364043607	-0.166906264	-0.340147534	0.087388625	0.247440212	0.006565645	-0.17525135	-0.15975072	0.075622733	0.265877114
[truncated: 5,675 more rows]
