# Supplementary material for: Advanced methods for missing values imputation based on similarity learning
Source: PeerJ Comput Sci. 2021 Jul 21;7:e619. doi: 10.7717/peerj-cs.619 (PMC8323724; doi:10.7717/peerj-cs.619)
Supplement: Supplemental Information 1 [file peerj-cs-07-619-s001.zip › Datasets used in the experiments/Ecoli.csv]

1	2	3	4	5	6	7
0.49	0.29	0.48	0.5	0.56	0.24	0.35
0.07	0.4	0.48	0.5	0.54	0.35	0.44
0.56	0.4	0.48	0.5	0.49	0.37	0.46
0.59	0.49	0.48	0.5	0.52	0.45	0.36
0.23	0.32	0.48	0.5	0.55	0.25	0.35
0.67	0.39	0.48	0.5	0.36	0.38	0.46
0.29	0.28	0.48	0.5	0.44	0.23	0.34
0.21	0.34	0.48	0.5	0.51	0.28	0.39
0.2	0.44	0.48	0.5	0.46	0.51	0.57
0.42	0.4	0.48	0.5	0.56	0.18	0.3
0.42	0.24	0.48	0.5	0.57	0.27	0.37
0.25	0.48	0.48	0.5	0.44	0.17	0.29
0.39	0.32	0.48	0.5	0.46	0.24	0.35
0.51	0.5	0.48	0.5	0.46	0.32	0.35
0.22	0.43	0.48	0.5	0.48	0.16	0.28
0.25	0.4	0.48	0.5	0.46	0.44	0.52
0.34	0.45	0.48	0.5	0.38	0.24	0.35
0.44	0.27	0.48	0.5	0.55	0.52	0.58
0.23	0.4	0.48	0.5	0.39	0.28	0.38
0.41	0.57	0.48	0.5	0.39	0.21	0.32
0.4	0.45	0.48	0.5	0.38	0.22	0
0.31	0.23	0.48	0.5	0.73	0.05	0.14
0.51	0.54	0.48	0.5	0.41	0.34	0.43
0.3	0.16	0.48	0.5	0.56	0.11	0.23
0.36	0.39	0.48	0.5	0.48	0.22	0.23
0.29	0.37	0.48	0.5	0.48	0.44	0.52
0.25	0.4	0.48	0.5	0.47	0.33	0.42
0.21	0.51	0.48	0.5	0.5	0.32	0.41
0.43	0.37	0.48	0.5	0.53	0.35	0.44
0.43	0.39	0.48	0.5	0.47	0.31	0.41
0.53	0.38	0.48	0.5	0.44	0.26	0.36
0.34	0.33	0.48	0.5	0.38	0.35	0.44
0.56	0.51	0.48	0.5	0.34	0.37	0.46
0.4	0.29	0.48	0.5	0.42	0.35	0.44
0.24	0.35	0.48	0.5	0.31	0.19	0.31
0.36	0.54	0.48	0.5	0.41	0.38	0.46
0.29	0.52	0.48	0.5	0.42	0.29	0.39
0.65	0.47	0.48	0.5	0.59	0.3	0.4
0.32	0.42	0.48	0.5	0.35	0.28	0.38
0.38	0.46	0.48	0.5	0.48	0.22	0.29
0.33	0.45	0.48	0.5	0.52	0.32	0.41
0.3	0.37	0.48	0.5	0.59	0.41	0.49
0.4	0.5	0.48	0.5	0.45	0.39	0.47
0.28	0.38	0.48	0.5	0.5	0.33	0.42
0.61	0.45	0.48	0.5	0.48	0.35	0.41
0.17	0.38	0.48	0.5	0.45	0.42	0.5
0.44	0.35	0.48	0.5	0.55	0.55	0.61
0.43	0.4	0.48	0.5	0.39	0.28	0.39
0.42	0.35	0.48	0.5	0.58	0.15	0.27
0.23	0.33	0.48	0.5	0.43	0.33	0.43
0.37	0.52	0.48	0.5	0.42	0.42	0.36
0.29	0.3	0.48	0.5	0.45	0.03	0.17
0.22	0.36	0.48	0.5	0.35	0.39	0.47
0.23	0.58	0.48	0.5	0.37	0.53	0.59
0.47	0.47	0.48	0.5	0.22	0.16	0.26
0.54	0.47	0.48	0.5	0.28	0.33	0.42
0.51	0.37	0.48	0.5	0.35	0.36	0.45
0.4	0.35	0.48	0.5	0.45	0.33	0.42
0.44	0.34	0.48	0.5	0.3	0.33	0.43
0.42	0.38	0.48	0.5	0.54	0.34	0.43
0.44	0.56	0.48	0.5	0.5	0.46	0.54
0.52	0.36	0.48	0.5	0.41	0.28	0.38
0.36	0.41	0.48	0.5	0.48	0.47	0.54
0.18	0.3	0.48	0.5	0.46	0.24	0.35
0.47	0.29	0.48	0.5	0.51	0.33	0.43
0.24	0.43	0.48	0.5	0.54	0.52	0.59
0.25	0.37	0.48	0.5	0.41	0.33	0.42
0.52	0.57	0.48	0.5	0.42	0.47	0.54
0.25	0.37	0.48	0.5	0.43	0.26	0.36
0.35	0.48	0.48	0.5	0.56	0.4	0.48
0.26	0.26	0.48	0.5	0.34	0.25	0.35
0.44	0.51	0.48	0.5	0.47	0.26	0.36
0.37	0.5	0.48	0.5	0.42	0.36	0.45
0.44	0.42	0.48	0.5	0.42	0.25	0.2
0.24	0.43	0.48	0.5	0.37	0.28	0.38
0.42	0.3	0.48	0.5	0.48	0.26	0.36
0.48	0.42	0.48	0.5	0.45	0.25	0.35
0.41	0.48	0.48	0.5	0.51	0.44	0.51
0.44	0.28	0.48	0.5	0.43	0.27	0.37
0.29	0.41	0.48	0.5	0.48	0.38	0.46
0.34	0.28	0.48	0.5	0.41	0.35	0.44
0.41	0.43	0.48	0.5	0.45	0.31	0.41
0.29	0.47	0.48	0.5	0.41	0.23	0.34
0.34	0.55	0.48	0.5	0.58	0.31	0.41
0.36	0.56	0.48	0.5	0.43	0.45	0.53
0.4	0.46	0.48	0.5	0.52	0.49	0.56
0.5	0.49	0.48	0.5	0.49	0.46	0.53
0.52	0.44	0.48	0.5	0.37	0.36	0.42
0.5	0.51	0.48	0.5	0.27	0.23	0.34
0.53	0.42	0.48	0.5	0.16	0.29	0.39
0.34	0.46	0.48	0.5	0.52	0.35	0.44
0.4	0.42	0.48	0.5	0.37	0.27	0.27
0.41	0.43	0.48	0.5	0.5	0.24	0.25
0.3	0.45	0.48	0.5	0.36	0.21	0.32
0.31	0.47	0.48	0.5	0.29	0.28	0.39
0.64	0.76	0.48	0.5	0.45	0.35	0.38
0.35	0.37	0.48	0.5	0.3	0.34	0.43
0.57	0.54	0.48	0.5	0.37	0.28	0.33
0.65	0.55	0.48	0.5	0.34	0.37	0.28
0.51	0.46	0.48	0.5	0.58	0.31	0.41
0.38	0.4	0.48	0.5	0.63	0.25	0.35
0.24	0.57	0.48	0.5	0.63	0.34	0.43
0.38	0.26	0.48	0.5	0.54	0.16	0.28
0.33	0.47	0.48	0.5	0.53	0.18	0.29
0.24	0.34	0.48	0.5	0.38	0.3	0.4
0.26	0.5	0.48	0.5	0.44	0.32	0.41
0.44	0.49	0.48	0.5	0.39	0.38	0.4
0.43	0.32	0.48	0.5	0.33	0.45	0.52
0.49	0.43	0.48	0.5	0.49	0.3	0.4
0.47	0.28	0.48	0.5	0.56	0.2	0.25
0.32	0.33	0.48	0.5	0.6	0.06	0.2
0.34	0.35	0.48	0.5	0.51	0.49	0.56
0.35	0.34	0.48	0.5	0.46	0.3	0.27
0.38	0.3	0.48	0.5	0.43	0.29	0.39
0.38	0.44	0.48	0.5	0.43	0.2	0.31
0.41	0.51	0.48	0.5	0.58	0.2	0.31
0.34	0.42	0.48	0.5	0.41	0.34	0.43
0.51	0.49	0.48	0.5	0.53	0.14	0.26
0.25	0.51	0.48	0.5	0.37	0.42	0.5
0.29	0.28	0.48	0.5	0.5	0.42	0.5
0.25	0.26	0.48	0.5	0.39	0.32	0.42
0.24	0.41	0.48	0.5	0.49	0.23	0.34
0.17	0.39	0.48	0.5	0.53	0.3	0.39
0.04	0.31	0.48	0.5	0.41	0.29	0.39
0.61	0.36	0.48	0.5	0.49	0.35	0.44
0.34	0.51	0.48	0.5	0.44	0.37	0.46
0.28	0.33	0.48	0.5	0.45	0.22	0.33
0.4	0.46	0.48	0.5	0.42	0.35	0.44
0.23	0.34	0.48	0.5	0.43	0.26	0.37
0.37	0.44	0.48	0.5	0.42	0.39	0.47
0	0.38	0.48	0.5	0.42	0.48	0.55
0.39	0.31	0.48	0.5	0.38	0.34	0.43
0.3	0.44	0.48	0.5	0.49	0.22	0.33
0.27	0.3	0.48	0.5	0.71	0.28	0.39
0.17	0.52	0.48	0.5	0.49	0.37	0.46
0.36	0.42	0.48	0.5	0.53	0.32	0.41
0.3	0.37	0.48	0.5	0.43	0.18	0.3
0.26	0.4	0.48	0.5	0.36	0.26	0.37
0.4	0.41	0.48	0.5	0.55	0.22	0.33
0.22	0.34	0.48	0.5	0.42	0.29	0.39
0.44	0.35	0.48	0.5	0.44	0.52	0.59
0.27	0.42	0.48	0.5	0.37	0.38	0.43
0.16	0.43	0.48	0.5	0.54	0.27	0.37
0.06	0.61	0.48	0.5	0.49	0.92	0.37
0.44	0.52	0.48	0.5	0.43	0.47	0.54
0.63	0.47	0.48	0.5	0.51	0.82	0.84
0.23	0.48	0.48	0.5	0.59	0.88	0.89
0.34	0.49	0.48	0.5	0.58	0.85	0.8
0.43	0.4	0.48	0.5	0.58	0.75	0.78
0.46	0.61	0.48	0.5	0.48	0.86	0.87
0.27	0.35	0.48	0.5	0.51	0.77	0.79
0.52	0.39	0.48	0.5	0.65	0.71	0.73
0.29	0.47	0.48	0.5	0.71	0.65	0.69
0.55	0.47	0.48	0.5	0.57	0.78	0.8
0.12	0.67	0.48	0.5	0.74	0.58	0.63
0.4	0.5	0.48	0.5	0.65	0.82	0.84
0.73	0.36	0.48	0.5	0.53	0.91	0.92
0.84	0.44	0.48	0.5	0.48	0.71	0.74
0.48	0.45	0.48	0.5	0.6	0.78	0.8
0.54	0.49	0.48	0.5	0.4	0.87	0.88
0.48	0.41	0.48	0.5	0.51	0.9	0.88
0.5	0.66	0.48	0.5	0.31	0.92	0.92
0.72	0.46	0.48	0.5	0.51	0.66	0.7
0.47	0.55	0.48	0.5	0.58	0.71	0.75
0.33	0.56	0.48	0.5	0.33	0.78	0.8
0.64	0.58	0.48	0.5	0.48	0.78	0.73
0.54	0.57	0.48	0.5	0.56	0.81	0.83
0.47	0.59	0.48	0.5	0.52	0.76	0.79
0.63	0.5	0.48	0.5	0.59	0.85	0.86
0.49	0.42	0.48	0.5	0.53	0.79	0.81
0.31	0.5	0.48	0.5	0.57	0.84	0.85
0.74	0.44	0.48	0.5	0.55	0.88	0.89
0.33	0.45	0.48	0.5	0.45	0.88	0.89
0.45	0.4	0.48	0.5	0.61	0.74	0.77
0.71	0.4	0.48	0.5	0.71	0.7	0.74
0.5	0.37	0.48	0.5	0.66	0.64	0.69
0.66	0.53	0.48	0.5	0.59	0.66	0.66
0.6	0.61	0.48	0.5	0.54	0.67	0.71
0.83	0.37	0.48	0.5	0.61	0.71	0.74
0.34	0.51	0.48	0.5	0.67	0.9	0.9
0.63	0.54	0.48	0.5	0.65	0.79	0.81
0.7	0.4	0.48	0.5	0.56	0.86	0.83
0.6	0.5	1	0.5	0.54	0.77	0.8
0.16	0.51	0.48	0.5	0.33	0.39	0.48
0.74	0.7	0.48	0.5	0.66	0.65	0.69
0.2	0.46	0.48	0.5	0.57	0.78	0.81
0.89	0.55	0.48	0.5	0.51	0.72	0.76
0.7	0.46	0.48	0.5	0.56	0.78	0.73
0.12	0.43	0.48	0.5	0.63	0.7	0.74
0.61	0.52	0.48	0.5	0.54	0.67	0.52
0.33	0.37	0.48	0.5	0.46	0.65	0.69
0.63	0.65	0.48	0.5	0.66	0.67	0.71
0.41	0.51	0.48	0.5	0.53	0.75	0.78
0.34	0.67	0.48	0.5	0.52	0.76	0.79
0.58	0.34	0.48	0.5	0.56	0.87	0.81
0.59	0.56	0.48	0.5	0.55	0.8	0.82
0.51	0.4	0.48	0.5	0.57	0.62	0.67
0.5	0.57	0.48	0.5	0.71	0.61	0.66
0.6	0.46	0.48	0.5	0.45	0.81	0.83
0.37	0.47	0.48	0.5	0.39	0.76	0.79
0.58	0.55	0.48	0.5	0.57	0.7	0.74
0.36	0.47	0.48	0.5	0.51	0.69	0.72
0.39	0.41	0.48	0.5	0.52	0.72	0.75
0.35	0.51	0.48	0.5	0.61	0.71	0.74
0.31	0.44	0.48	0.5	0.5	0.79	0.82
0.61	0.66	0.48	0.5	0.46	0.87	0.88
0.48	0.49	0.48	0.5	0.52	0.77	0.71
0.11	0.5	0.48	0.5	0.58	0.72	0.68
0.31	0.36	0.48	0.5	0.58	0.94	0.94
0.68	0.51	0.48	0.5	0.71	0.75	0.78
0.69	0.39	0.48	0.5	0.57	0.76	0.79
0.52	0.54	0.48	0.5	0.62	0.76	0.79
0.46	0.59	0.48	0.5	0.36	0.76	0.23
0.36	0.45	0.48	0.5	0.38	0.79	0.17
0	0.51	0.48	0.5	0.35	0.67	0.44
0.1	0.49	0.48	0.5	0.41	0.67	0.21
0.3	0.51	0.48	0.5	0.42	0.61	0.34
0.61	0.47	0.48	0.5	0	0.8	0.32
0.63	0.75	0.48	0.5	0.64	0.73	0.66
0.71	0.52	0.48	0.5	0.64	1	0.99
0.85	0.53	0.48	0.5	0.53	0.52	0.35
0.63	0.49	0.48	0.5	0.54	0.76	0.79
0.75	0.55	1	1	0.4	0.47	0.3
0.7	0.39	1	0.5	0.51	0.82	0.84
0.72	0.42	0.48	0.5	0.65	0.77	0.79
0.79	0.41	0.48	0.5	0.66	0.81	0.83
0.83	0.48	0.48	0.5	0.65	0.76	0.79
0.69	0.43	0.48	0.5	0.59	0.74	0.77
0.79	0.36	0.48	0.5	0.46	0.82	0.7
0.78	0.33	0.48	0.5	0.57	0.77	0.79
0.75	0.37	0.48	0.5	0.64	0.7	0.74
0.59	0.29	0.48	0.5	0.64	0.75	0.77
0.67	0.37	0.48	0.5	0.54	0.64	0.68
0.66	0.48	0.48	0.5	0.54	0.7	0.74
0.64	0.46	0.48	0.5	0.48	0.73	0.76
0.76	0.71	0.48	0.5	0.5	0.71	0.75
0.84	0.49	0.48	0.5	0.55	0.78	0.74
0.77	0.55	0.48	0.5	0.51	0.78	0.74
0.81	0.44	0.48	0.5	0.42	0.67	0.68
0.58	0.6	0.48	0.5	0.59	0.73	0.76
0.63	0.42	0.48	0.5	0.48	0.77	0.8
0.62	0.42	0.48	0.5	0.58	0.79	0.81
0.86	0.39	0.48	0.5	0.59	0.89	0.9
0.81	0.53	0.48	0.5	0.57	0.87	0.88
0.87	0.49	0.48	0.5	0.61	0.76	0.79
0.47	0.46	0.48	0.5	0.62	0.74	0.77
0.76	0.41	0.48	0.5	0.5	0.59	0.62
0.7	0.53	0.48	0.5	0.7	0.86	0.87
0.64	0.45	0.48	0.5	0.67	0.61	0.66
0.81	0.52	0.48	0.5	0.57	0.78	0.8
0.73	0.26	0.48	0.5	0.57	0.75	0.78
0.49	0.61	1	0.5	0.56	0.71	0.74
0.88	0.42	0.48	0.5	0.52	0.73	0.75
0.84	0.54	0.48	0.5	0.75	0.92	0.7
0.63	0.51	0.48	0.5	0.64	0.72	0.76
0.86	0.55	0.48	0.5	0.63	0.81	0.83
0.79	0.54	0.48	0.5	0.5	0.66	0.68
0.57	0.38	0.48	0.5	0.06	0.49	0.33
0.78	0.44	0.48	0.5	0.45	0.73	0.68
0.78	0.68	0.48	0.5	0.83	0.4	0.29
0.63	0.69	0.48	0.5	0.65	0.41	0.28
0.67	0.88	0.48	0.5	0.73	0.5	0.25
0.61	0.75	0.48	0.5	0.51	0.33	0.33
0.67	0.84	0.48	0.5	0.74	0.54	0.37
0.74	0.9	0.48	0.5	0.57	0.53	0.29
0.73	0.84	0.48	0.5	0.86	0.58	0.29
0.75	0.76	0.48	0.5	0.83	0.57	0.3
0.77	0.57	0.48	0.5	0.88	0.53	0.2
0.74	0.78	0.48	0.5	0.75	0.54	0.15
0.68	0.76	0.48	0.5	0.84	0.45	0.27
0.56	0.68	0.48	0.5	0.77	0.36	0.45
0.65	0.51	0.48	0.5	0.66	0.54	0.33
0.52	0.81	0.48	0.5	0.72	0.38	0.38
0.64	0.57	0.48	0.5	0.7	0.33	0.26
0.6	0.76	1	0.5	0.77	0.59	0.52
0.69	0.59	0.48	0.5	0.77	0.39	0.21
0.63	0.49	0.48	0.5	0.79	0.45	0.28
0.71	0.71	0.48	0.5	0.68	0.43	0.36
0.68	0.63	0.48	0.5	0.73	0.4	0.3
0.77	0.57	1	0.5	0.37	0.54	0.01
0.66	0.49	1	0.5	0.54	0.56	0.36
0.71	0.46	1	0.5	0.52	0.59	0.3
0.67	0.55	1	0.5	0.66	0.58	0.16
0.68	0.49	1	0.5	0.62	0.55	0.28
0.74	0.49	0.48	0.5	0.42	0.54	0.36
0.7	0.61	0.48	0.5	0.56	0.52	0.43
0.66	0.86	0.48	0.5	0.34	0.41	0.36
0.73	0.78	0.48	0.5	0.58	0.51	0.31
0.65	0.57	0.48	0.5	0.47	0.47	0.51
0.72	0.86	0.48	0.5	0.17	0.55	0.21
0.67	0.7	0.48	0.5	0.46	0.45	0.33
0.67	0.81	0.48	0.5	0.54	0.49	0.23
0.67	0.61	0.48	0.5	0.51	0.37	0.38
0.63	1	0.48	0.5	0.35	0.51	0.49
0.57	0.59	0.48	0.5	0.39	0.47	0.33
0.71	0.71	0.48	0.5	0.4	0.54	0.39
0.66	0.74	0.48	0.5	0.31	0.38	0.43
0.67	0.81	0.48	0.5	0.25	0.42	0.25
0.64	0.72	0.48	0.5	0.49	0.42	0.19
0.68	0.82	0.48	0.5	0.38	0.65	0.56
0.32	0.39	0.48	0.5	0.53	0.28	0.38
0.7	0.64	0.48	0.5	0.47	0.51	0.47
0.63	0.57	0.48	0.5	0.49	0.7	0.2
0.74	0.82	0.48	0.5	0.49	0.49	0.41
0.63	0.86	0.48	0.5	0.39	0.47	0.34
0.63	0.83	0.48	0.5	0.4	0.39	0.19
0.63	0.71	0.48	0.5	0.6	0.4	0.39
0.71	0.86	0.48	0.5	0.4	0.54	0.32
0.68	0.78	0.48	0.5	0.43	0.44	0.42
0.64	0.84	0.48	0.5	0.37	0.45	0.4
0.74	0.47	0.48	0.5	0.5	0.57	0.42
0.75	0.84	0.48	0.5	0.35	0.52	0.33
0.63	0.65	0.48	0.5	0.39	0.44	0.35
0.69	0.67	0.48	0.5	0.3	0.39	0.24
0.7	0.71	0.48	0.5	0.42	0.84	0.85
0.69	0.8	0.48	0.5	0.46	0.57	0.26
0.64	0.66	0.48	0.5	0.41	0.39	0.2
0.63	0.8	0.48	0.5	0.46	0.31	0.29
0.66	0.71	0.48	0.5	0.41	0.5	0.35
0.69	0.59	0.48	0.5	0.46	0.44	0.52
0.68	0.67	0.48	0.5	0.49	0.4	0.34
0.64	0.78	0.48	0.5	0.5	0.36	0.38
0.62	0.78	0.48	0.5	0.47	0.49	0.54
0.76	0.73	0.48	0.5	0.44	0.39	0.39
0.64	0.81	0.48	0.5	0.37	0.39	0.44
0.29	0.39	0.48	0.5	0.52	0.4	0.48
0.62	0.83	0.48	0.5	0.46	0.36	0.4
0.56	0.54	0.48	0.5	0.43	0.37	0.3
0.69	0.66	0.48	0.5	0.41	0.5	0.25
0.69	0.65	0.48	0.5	0.63	0.48	0.41
0.43	0.59	0.48	0.5	0.52	0.49	0.56
0.74	0.56	0.48	0.5	0.47	0.68	0.3
0.71	0.57	0.48	0.5	0.48	0.35	0.32
0.61	0.6	0.48	0.5	0.44	0.39	0.38
0.59	0.61	0.48	0.5	0.42	0.42	0.37
0.74	0.74	0.48	0.5	0.31	0.53	0.52
