# Supplementary material for: Advanced methods for missing values imputation based on similarity learning
Source: PeerJ Comput Sci. 2021 Jul 21;7:e619. doi: 10.7717/peerj-cs.619 (PMC8323724; doi:10.7717/peerj-cs.619)
Supplement: Supplemental Information 1 [file peerj-cs-07-619-s001.zip › Datasets used in the experiments/Glass.csv]

1	2	3	4	5	6	7	8	9	10
1.52101	13.64	4.49	1.1	71.78	0.06	8.75	0	0	1
1.51761	13.89	3.6	1.36	72.73	0.48	7.83	0	0	1
1.51618	13.53	3.55	1.54	72.99	0.39	7.78	0	0	1
1.51766	13.21	3.69	1.29	72.61	0.57	8.22	0	0	1
1.51742	13.27	3.62	1.24	73.08	0.55	8.07	0	0	1
1.51596	12.79	3.61	1.62	72.97	0.64	8.07	0	0.26	1
1.51743	13.3	3.6	1.14	73.09	0.58	8.17	0	0	1
1.51756	13.15	3.61	1.05	73.24	0.57	8.24	0	0	1
1.51918	14.04	3.58	1.37	72.08	0.56	8.3	0	0	1
1.51755	13	3.6	1.36	72.99	0.57	8.4	0	0.11	1
1.51571	12.72	3.46	1.56	73.2	0.67	8.09	0	0.24	1
1.51763	12.8	3.66	1.27	73.01	0.6	8.56	0	0	1
1.51589	12.88	3.43	1.4	73.28	0.69	8.05	0	0.24	1
1.51748	12.86	3.56	1.27	73.21	0.54	8.38	0	0.17	1
1.51763	12.61	3.59	1.31	73.29	0.58	8.5	0	0	1
1.51761	12.81	3.54	1.23	73.24	0.58	8.39	0	0	1
1.51784	12.68	3.67	1.16	73.11	0.61	8.7	0	0	1
1.52196	14.36	3.85	0.89	71.36	0.15	9.15	0	0	1
1.51911	13.9	3.73	1.18	72.12	0.06	8.89	0	0	1
1.51735	13.02	3.54	1.69	72.73	0.54	8.44	0	0.07	1
1.5175	12.82	3.55	1.49	72.75	0.54	8.52	0	0.19	1
1.51966	14.77	3.75	0.29	72.02	0.03	9	0	0	1
1.51736	12.78	3.62	1.29	72.79	0.59	8.7	0	0	1
1.51751	12.81	3.57	1.35	73.02	0.62	8.59	0	0	1
1.5172	13.38	3.5	1.15	72.85	0.5	8.43	0	0	1
1.51764	12.98	3.54	1.21	73	0.65	8.53	0	0	1
1.51793	13.21	3.48	1.41	72.64	0.59	8.43	0	0	1
1.51721	12.87	3.48	1.33	73.04	0.56	8.43	0	0	1
1.51768	12.56	3.52	1.43	73.15	0.57	8.54	0	0	1
1.51784	13.08	3.49	1.28	72.86	0.6	8.49	0	0	1
1.51768	12.65	3.56	1.3	73.08	0.61	8.69	0	0.14	1
1.51747	12.84	3.5	1.14	73.27	0.56	8.55	0	0	1
1.51775	12.85	3.48	1.23	72.97	0.61	8.56	0.09	0.22	1
1.51753	12.57	3.47	1.38	73.39	0.6	8.55	0	0.06	1
1.51783	12.69	3.54	1.34	72.95	0.57	8.75	0	0	1
1.51567	13.29	3.45	1.21	72.74	0.56	8.57	0	0	1
1.51909	13.89	3.53	1.32	71.81	0.51	8.78	0.11	0	1
1.51797	12.74	3.48	1.35	72.96	0.64	8.68	0	0	1
1.52213	14.21	3.82	0.47	71.77	0.11	9.57	0	0	1
1.52213	14.21	3.82	0.47	71.77	0.11	9.57	0	0	1
1.51793	12.79	3.5	1.12	73.03	0.64	8.77	0	0	1
1.51755	12.71	3.42	1.2	73.2	0.59	8.64	0	0	1
1.51779	13.21	3.39	1.33	72.76	0.59	8.59	0	0	1
1.5221	13.73	3.84	0.72	71.76	0.17	9.74	0	0	1
1.51786	12.73	3.43	1.19	72.95	0.62	8.76	0	0.3	1
1.519	13.49	3.48	1.35	71.95	0.55	9	0	0	1
1.51869	13.19	3.37	1.18	72.72	0.57	8.83	0	0.16	1
1.52667	13.99	3.7	0.71	71.57	0.02	9.82	0	0.1	1
1.52223	13.21	3.77	0.79	71.99	0.13	10.02	0	0	1
1.51898	13.58	3.35	1.23	72.08	0.59	8.91	0	0	1
1.5232	13.72	3.72	0.51	71.75	0.09	10.06	0	0.16	1
1.51926	13.2	3.33	1.28	72.36	0.6	9.14	0	0.11	1
1.51808	13.43	2.87	1.19	72.84	0.55	9.03	0	0	1
1.51837	13.14	2.84	1.28	72.85	0.55	9.07	0	0	1
1.51778	13.21	2.81	1.29	72.98	0.51	9.02	0	0.09	1
1.51769	12.45	2.71	1.29	73.7	0.56	9.06	0	0.24	1
1.51215	12.99	3.47	1.12	72.98	0.62	8.35	0	0.31	1
1.51824	12.87	3.48	1.29	72.95	0.6	8.43	0	0	1
1.51754	13.48	3.74	1.17	72.99	0.59	8.03	0	0	1
1.51754	13.39	3.66	1.19	72.79	0.57	8.27	0	0.11	1
1.51905	13.6	3.62	1.11	72.64	0.14	8.76	0	0	1
1.51977	13.81	3.58	1.32	71.72	0.12	8.67	0.69	0	1
1.52172	13.51	3.86	0.88	71.79	0.23	9.54	0	0.11	1
1.52227	14.17	3.81	0.78	71.35	0	9.69	0	0	1
1.52172	13.48	3.74	0.9	72.01	0.18	9.61	0	0.07	1
1.52099	13.69	3.59	1.12	71.96	0.09	9.4	0	0	1
1.52152	13.05	3.65	0.87	72.22	0.19	9.85	0	0.17	1
1.52152	13.05	3.65	0.87	72.32	0.19	9.85	0	0.17	1
1.52152	13.12	3.58	0.9	72.2	0.23	9.82	0	0.16	1
1.523	13.31	3.58	0.82	71.99	0.12	10.17	0	0.03	1
1.51574	14.86	3.67	1.74	71.87	0.16	7.36	0	0.12	2
1.51848	13.64	3.87	1.27	71.96	0.54	8.32	0	0.32	2
1.51593	13.09	3.59	1.52	73.1	0.67	7.83	0	0	2
1.51631	13.34	3.57	1.57	72.87	0.61	7.89	0	0	2
1.51596	13.02	3.56	1.54	73.11	0.72	7.9	0	0	2
1.5159	13.02	3.58	1.51	73.12	0.69	7.96	0	0	2
1.51645	13.44	3.61	1.54	72.39	0.66	8.03	0	0	2
1.51627	13	3.58	1.54	72.83	0.61	8.04	0	0	2
1.51613	13.92	3.52	1.25	72.88	0.37	7.94	0	0.14	2
1.5159	12.82	3.52	1.9	72.86	0.69	7.97	0	0	2
1.51592	12.86	3.52	2.12	72.66	0.69	7.97	0	0	2
1.51593	13.25	3.45	1.43	73.17	0.61	7.86	0	0	2
1.51646	13.41	3.55	1.25	72.81	0.68	8.1	0	0	2
1.51594	13.09	3.52	1.55	72.87	0.68	8.05	0	0.09	2
1.51409	14.25	3.09	2.08	72.28	1.1	7.08	0	0	2
1.51625	13.36	3.58	1.49	72.72	0.45	8.21	0	0	2
1.51569	13.24	3.49	1.47	73.25	0.38	8.03	0	0	2
1.51645	13.4	3.49	1.52	72.65	0.67	8.08	0	0.1	2
1.51618	13.01	3.5	1.48	72.89	0.6	8.12	0	0	2
1.5164	12.55	3.48	1.87	73.23	0.63	8.08	0	0.09	2
1.51841	12.93	3.74	1.11	72.28	0.64	8.96	0	0.22	2
1.51605	12.9	3.44	1.45	73.06	0.44	8.27	0	0	2
1.51588	13.12	3.41	1.58	73.26	0.07	8.39	0	0.19	2
1.5159	13.24	3.34	1.47	73.1	0.39	8.22	0	0	2
1.51629	12.71	3.33	1.49	73.28	0.67	8.24	0	0	2
1.5186	13.36	3.43	1.43	72.26	0.51	8.6	0	0	2
1.51841	13.02	3.62	1.06	72.34	0.64	9.13	0	0.15	2
1.51743	12.2	3.25	1.16	73.55	0.62	8.9	0	0.24	2
1.51689	12.67	2.88	1.71	73.21	0.73	8.54	0	0	2
1.51811	12.96	2.96	1.43	72.92	0.6	8.79	0.14	0	2
1.51655	12.75	2.85	1.44	73.27	0.57	8.79	0.11	0.22	2
1.5173	12.35	2.72	1.63	72.87	0.7	9.23	0	0	2
1.5182	12.62	2.76	0.83	73.81	0.35	9.42	0	0.2	2
1.52725	13.8	3.15	0.66	70.57	0.08	11.64	0	0	2
1.5241	13.83	2.9	1.17	71.15	0.08	10.79	0	0	2
1.52475	11.45	0	1.88	72.19	0.81	13.24	0	0.34	2
1.53125	10.73	0	2.1	69.81	0.58	13.3	3.15	0.28	2
1.53393	12.3	0	1	70.16	0.12	16.19	0	0.24	2
1.52222	14.43	0	1	72.67	0.1	11.52	0	0.08	2
1.51818	13.72	0	0.56	74.45	0	10.99	0	0	2
1.52664	11.23	0	0.77	73.21	0	14.68	0	0	2
1.52739	11.02	0	0.75	73.08	0	14.96	0	0	2
1.52777	12.64	0	0.67	72.02	0.06	14.4	0	0	2
1.51892	13.46	3.83	1.26	72.55	0.57	8.21	0	0.14	2
1.51847	13.1	3.97	1.19	72.44	0.6	8.43	0	0	2
1.51846	13.41	3.89	1.33	72.38	0.51	8.28	0	0	2
1.51829	13.24	3.9	1.41	72.33	0.55	8.31	0	0.1	2
1.51708	13.72	3.68	1.81	72.06	0.64	7.88	0	0	2
1.51673	13.3	3.64	1.53	72.53	0.65	8.03	0	0.29	2
1.51652	13.56	3.57	1.47	72.45	0.64	7.96	0	0	2
1.51844	13.25	3.76	1.32	72.4	0.58	8.42	0	0	2
1.51663	12.93	3.54	1.62	72.96	0.64	8.03	0	0.21	2
1.51687	13.23	3.54	1.48	72.84	0.56	8.1	0	0	2
1.51707	13.48	3.48	1.71	72.52	0.62	7.99	0	0	2
1.52177	13.2	3.68	1.15	72.75	0.54	8.52	0	0	2
1.51872	12.93	3.66	1.56	72.51	0.58	8.55	0	0.12	2
1.51667	12.94	3.61	1.26	72.75	0.56	8.6	0	0	2
1.52081	13.78	2.28	1.43	71.99	0.49	9.85	0	0.17	2
1.52068	13.55	2.09	1.67	72.18	0.53	9.57	0.27	0.17	2
1.5202	13.98	1.35	1.63	71.76	0.39	10.56	0	0.18	2
1.52177	13.75	1.01	1.36	72.19	0.33	11.14	0	0	2
1.52614	13.7	0	1.36	71.24	0.19	13.44	0	0.1	2
1.51813	13.43	3.98	1.18	72.49	0.58	8.15	0	0	2
1.518	13.71	3.93	1.54	71.81	0.54	8.21	0	0.15	2
1.51811	13.33	3.85	1.25	72.78	0.52	8.12	0	0	2
1.51789	13.19	3.9	1.3	72.33	0.55	8.44	0	0.28	2
1.51806	13	3.8	1.08	73.07	0.56	8.38	0	0.12	2
1.51711	12.89	3.62	1.57	72.96	0.61	8.11	0	0	2
1.51674	12.79	3.52	1.54	73.36	0.66	7.9	0	0	2
1.51674	12.87	3.56	1.64	73.14	0.65	7.99	0	0	2
1.5169	13.33	3.54	1.61	72.54	0.68	8.11	0	0	2
1.51851	13.2	3.63	1.07	72.83	0.57	8.41	0.09	0.17	2
1.51662	12.85	3.51	1.44	73.01	0.68	8.23	0.06	0.25	2
1.51709	13	3.47	1.79	72.72	0.66	8.18	0	0	2
1.5166	12.99	3.18	1.23	72.97	0.58	8.81	0	0.24	2
1.51839	12.85	3.67	1.24	72.57	0.62	8.68	0	0.35	2
1.51769	13.65	3.66	1.11	72.77	0.11	8.6	0	0	3
1.5161	13.33	3.53	1.34	72.67	0.56	8.33	0	0	3
1.5167	13.24	3.57	1.38	72.7	0.56	8.44	0	0.1	3
1.51643	12.16	3.52	1.35	72.89	0.57	8.53	0	0	3
1.51665	13.14	3.45	1.76	72.48	0.6	8.38	0	0.17	3
1.52127	14.32	3.9	0.83	71.5	0	9.49	0	0	3
1.51779	13.64	3.65	0.65	73	0.06	8.93	0	0	3
1.5161	13.42	3.4	1.22	72.69	0.59	8.32	0	0	3
1.51694	12.86	3.58	1.31	72.61	0.61	8.79	0	0	3
1.51646	13.04	3.4	1.26	73.01	0.52	8.58	0	0	3
1.51655	13.41	3.39	1.28	72.64	0.52	8.65	0	0	3
1.52121	14.03	3.76	0.58	71.79	0.11	9.65	0	0	3
1.51776	13.53	3.41	1.52	72.04	0.58	8.79	0	0	3
1.51796	13.5	3.36	1.63	71.94	0.57	8.81	0	0.09	3
1.51832	13.33	3.34	1.54	72.14	0.56	8.99	0	0	3
1.51934	13.64	3.54	0.75	72.65	0.16	8.89	0.15	0.24	3
1.52211	14.19	3.78	0.91	71.36	0.23	9.14	0	0.37	3
1.51514	14.01	2.68	3.5	69.89	1.68	5.87	2.2	0	5
1.51915	12.73	1.85	1.86	72.69	0.6	10.09	0	0	5
1.52171	11.56	1.88	1.56	72.86	0.47	11.41	0	0	5
1.52151	11.03	1.71	1.56	73.44	0.58	11.62	0	0	5
1.51969	12.64	0	1.65	73.75	0.38	11.53	0	0	5
1.51666	12.86	0	1.83	73.88	0.97	10.17	0	0	5
1.51994	13.27	0	1.76	73.03	0.47	11.32	0	0	5
1.52369	13.44	0	1.58	72.22	0.32	12.24	0	0	5
1.51316	13.02	0	3.04	70.48	6.21	6.96	0	0	5
1.51321	13	0	3.02	70.7	6.21	6.93	0	0	5
1.52043	13.38	0	1.4	72.25	0.33	12.5	0	0	5
1.52058	12.85	1.61	2.17	72.18	0.76	9.7	0.24	0.51	5
1.52119	12.97	0.33	1.51	73.39	0.13	11.27	0	0.28	5
1.51905	14	2.39	1.56	72.37	0	9.57	0	0	6
1.51937	13.79	2.41	1.19	72.76	0	9.77	0	0	6
1.51829	14.46	2.24	1.62	72.38	0	9.26	0	0	6
1.51852	14.09	2.19	1.66	72.67	0	9.32	0	0	6
1.51299	14.4	1.74	1.54	74.55	0	7.59	0	0	6
1.51888	14.99	0.78	1.74	72.5	0	9.95	0	0	6
1.51916	14.15	0	2.09	72.74	0	10.88	0	0	6
1.51969	14.56	0	0.56	73.48	0	11.22	0	0	6
1.51115	17.38	0	0.34	75.41	0	6.65	0	0	6
1.51131	13.69	3.2	1.81	72.81	1.76	5.43	1.19	0	7
1.51838	14.32	3.26	2.22	71.25	1.46	5.79	1.63	0	7
1.52315	13.44	3.34	1.23	72.38	0.6	8.83	0	0	7
1.52247	14.86	2.2	2.06	70.26	0.76	9.76	0	0	7
1.52365	15.79	1.83	1.31	70.43	0.31	8.61	1.68	0	7
1.51613	13.88	1.78	1.79	73.1	0	8.67	0.76	0	7
1.51602	14.85	0	2.38	73.28	0	8.76	0.64	0.09	7
1.51623	14.2	0	2.79	73.46	0.04	9.04	0.4	0.09	7
1.51719	14.75	0	2	73.02	0	8.53	1.59	0.08	7
1.51683	14.56	0	1.98	73.29	0	8.52	1.57	0.07	7
1.51545	14.14	0	2.68	73.39	0.08	9.07	0.61	0.05	7
1.51556	13.87	0	2.54	73.23	0.14	9.41	0.81	0.01	7
1.51727	14.7	0	2.34	73.28	0	8.95	0.66	0	7
1.51531	14.38	0	2.66	73.1	0.04	9.08	0.64	0	7
1.51609	15.01	0	2.51	73.05	0.05	8.83	0.53	0	7
1.51508	15.15	0	2.25	73.5	0	8.34	0.63	0	7
1.51653	11.95	0	1.19	75.18	2.7	8.93	0	0	7
1.51514	14.85	0	2.42	73.72	0	8.39	0.56	0	7
1.51658	14.8	0	1.99	73.11	0	8.28	1.71	0	7
1.51617	14.95	0	2.27	73.3	0	8.71	0.67	0	7
1.51732	14.95	0	1.8	72.99	0	8.61	1.55	0	7
1.51645	14.94	0	1.87	73.11	0	8.67	1.38	0	7
1.51831	14.39	0	1.82	72.86	1.41	6.47	2.88	0	7
1.5164	14.37	0	2.74	72.85	0	9.45	0.54	0	7
1.51623	14.14	0	2.88	72.61	0.08	9.18	1.06	0	7
1.51685	14.92	0	1.99	73.06	0	8.4	1.59	0	7
1.52065	14.36	0	2.02	73.42	0	8.44	1.64	0	7
1.51651	14.38	0	1.94	73.61	0	8.48	1.57	0	7
1.51711	14.23	0	2.08	73.36	0	8.62	1.67	0	7
