# Supplementary material for: Advanced methods for missing values imputation based on similarity learning
Source: PeerJ Comput Sci. 2021 Jul 21;7:e619. doi: 10.7717/peerj-cs.619 (PMC8323724; doi:10.7717/peerj-cs.619)
Supplement: Supplemental Information 1 [file peerj-cs-07-619-s001.zip › Datasets used in the experiments/Leaf.csv]

1	2	3	4	5	6	7	8	9	10	11	12	13	14	15	16
1	1	0.72694	1.4742	0.32396	0.98535	1	0.83592	0.0046566	0.0039465	0.04779	0.12795	0.016108	0.0052323	0.00027477	1.1756
1	2	0.74173	1.5257	0.36116	0.98152	0.99825	0.79867	0.0052423	0.0050016	0.02416	0.090476	0.0081195	0.002708	7.48E-05	0.69659
1	3	0.76722	1.5725	0.38998	0.97755	1	0.80812	0.0074573	0.010121	0.011897	0.057445	0.0032891	0.00092068	3.79E-05	0.44348
1	4	0.73797	1.4597	0.35376	0.97566	1	0.81697	0.0068768	0.0086068	0.01595	0.065491	0.0042707	0.0011544	6.63E-05	0.58785
1	5	0.82301	1.7707	0.44462	0.97698	1	0.75493	0.007428	0.010042	0.0079379	0.045339	0.0020514	0.00055986	2.35E-05	0.34214
1	6	0.72997	1.4892	0.34284	0.98755	1	0.84482	0.0049451	0.0044506	0.010487	0.058528	0.0034138	0.0011248	2.48E-05	0.34068
1	7	0.82063	1.7529	0.44458	0.97964	0.99649	0.7677	0.0059279	0.0063954	0.018375	0.080587	0.0064523	0.0022713	4.15E-05	0.53904
1	8	0.77982	1.6215	0.39222	0.98512	0.99825	0.80816	0.0050987	0.0047314	0.024875	0.089686	0.0079794	0.0024664	0.00014676	0.66975
1	9	0.83089	1.8199	0.45693	0.9824	1	0.77106	0.0060055	0.006564	0.0072447	0.040616	0.0016469	0.00038812	3.29E-05	0.33696
1	10	0.90631	2.3906	0.58336	0.97683	0.99825	0.66419	0.0084019	0.012848	0.0070096	0.042347	0.0017901	0.00045889	2.83E-05	0.28082
1	11	0.7459	1.4927	0.34116	0.98296	1	0.83088	0.0055665	0.0056395	0.0057679	0.036511	0.0013313	0.00030872	3.18E-05	0.25026
1	12	0.79606	1.6934	0.43387	0.98181	1	0.76985	0.0077992	0.011071	0.013677	0.057832	0.0033334	0.00081648	0.00013855	0.49751
2	1	0.93361	2.7582	0.64257	0.98346	1	0.59851	0.0055336	0.0055731	0.029712	0.089889	0.0080153	0.0020648	0.00023883	0.91499
2	2	0.91186	2.4994	0.60323	0.983	1	0.64916	0.0061494	0.0068823	0.018887	0.072486	0.0052267	0.0014887	8.33E-05	0.67811
2	3	0.89063	2.2927	0.56667	0.98732	1	0.66427	0.0028365	0.0014643	0.029272	0.091328	0.0082717	0.0022383	0.00020166	0.87177
2	4	0.86755	2.009	0.51464	0.98691	1	0.70277	0.0054439	0.0053937	0.030348	0.092063	0.0084044	0.0022541	0.00019854	0.94545
2	5	0.91852	2.5247	0.61648	0.9787	1	0.63037	0.0050494	0.0046404	0.02309	0.082029	0.0066839	0.0018929	0.00012452	0.71713
2	6	0.88795	2.2038	0.56218	0.97835	0.99825	0.64158	0.0059242	0.0063874	0.032722	0.092969	0.0085691	0.0021199	0.00027729	1.008
2	7	0.85121	1.9548	0.4892	0.98622	1	0.70267	0.0039733	0.0028733	0.020258	0.070841	0.0049933	0.0012274	0.00014929	0.74174
2	8	0.89084	2.2979	0.57815	0.97389	1	0.64598	0.015271	0.042443	0.028461	0.086477	0.0074228	0.0018832	0.00024345	0.91307
2	9	0.93062	2.8973	0.65828	0.98182	1	0.5795	0.0064894	0.0076645	0.023606	0.072237	0.005191	0.0011217	0.00025558	0.90513
2	10	0.84113	1.86	0.46549	0.99039	1	0.75976	0.0046759	0.0039793	0.062798	0.13234	0.017213	0.0044528	0.00065523	1.653
3	1	0.70273	1.2099	0.36317	0.9211	0.98772	0.60555	0.023597	0.10134	0.089301	0.20088	0.038786	0.015895	0.0004049	1.5371
3	2	0.66307	1.2065	0.32559	0.94952	0.99649	0.75954	0.013388	0.032621	0.021815	0.097143	0.0093485	0.0040284	3.63E-05	0.5341
3	3	0.61289	1.0991	0.33117	0.92405	0.98421	0.61661	0.025545	0.11877	0.054687	0.1606	0.025145	0.011672	0.00012121	1.1076
3	4	0.70668	1.251	0.38111	0.94226	0.99825	0.6925	0.019432	0.068724	0.031587	0.11502	0.013056	0.0053112	8.64E-05	0.72247
3	5	0.66889	1.1435	0.3846	0.90355	0.99649	0.60571	0.028329	0.14606	0.057506	0.15931	0.024752	0.010304	0.00018533	1.1365
3	6	0.50139	1.0066	0.29593	0.91585	0.99825	0.64029	0.021782	0.086347	0.054635	0.1598	0.024899	0.011106	0.00016162	1.0511
3	7	0.60803	1.0646	0.3446	0.90487	0.99649	0.67517	0.031915	0.18538	0.06245	0.16411	0.026225	0.010602	0.00022964	1.2307
3	8	0.56599	1.0427	0.35318	0.89086	0.99825	0.62068	0.032971	0.19785	0.026348	0.10589	0.011088	0.0046505	5.20E-05	0.62671
3	9	0.68605	1.1632	0.37528	0.91639	0.99825	0.61136	0.030339	0.16753	0.058401	0.16858	0.027633	0.012886	0.00015525	1.0815
3	10	0.59571	1.084	0.32592	0.92056	0.99825	0.65698	0.024753	0.11151	0.042051	0.14722	0.021213	0.010881	6.47E-05	0.83221
4	1	0.39432	1.1191	0.17272	0.96806	0.99298	0.73417	0.012499	0.028432	0.073063	0.13718	0.01847	0.0040597	0.00090977	1.8893
4	2	0.62011	1.3298	0.2836	0.96952	0.99825	0.77871	0.0086562	0.013637	0.04722	0.1186	0.013872	0.0037549	0.00044188	1.2024
4	3	0.73429	1.5069	0.40827	0.94518	1	0.62558	0.014987	0.040879	0.038113	0.092188	0.0084269	0.0017773	0.00047378	1.335
4	4	0.64161	1.3004	0.31556	0.93324	0.97895	0.65487	0.017963	0.058729	0.030897	0.08221	0.0067132	0.0014678	0.00029878	1.2359
4	5	0.64056	1.3166	0.28616	0.97053	0.99649	0.77183	0.0091632	0.015281	0.020413	0.065575	0.0042817	0.00089749	0.00020433	0.86218
4	6	0.74242	1.5529	0.38804	0.95593	0.99474	0.68188	0.012904	0.030306	0.020679	0.064242	0.0041101	0.00079505	0.00026812	0.87687
4	7	0.39289	1.1286	0.17039	0.96405	1	0.79407	0.011761	0.025176	0.025409	0.078211	0.0060798	0.0015299	0.00015762	1.0326
4	8	0.53017	1.2503	0.23254	0.97337	1	0.82703	0.0066263	0.0079913	0.048541	0.10941	0.011828	0.0027809	0.00048839	1.5452
5	1	0.87844	1.8096	0.63151	0.83923	0.83684	0.37688	0.043563	0.34539	0.045468	0.12554	0.015515	0.0051589	0.00022842	1.1374
5	2	0.88075	1.736	0.58345	0.83383	0.91754	0.41551	0.040582	0.29973	0.035786	0.10047	0.0099932	0.002759	0.00025802	1.0952
5	3	0.86545	1.8803	0.62039	0.82443	0.85439	0.33077	0.047	0.40204	0.039518	0.1157	0.01321	0.0042406	0.00020084	1.0136
5	4	0.93671	2.4151	0.7298	0.81793	0.86491	0.33439	0.080539	1.1805	0.048722	0.12051	0.014314	0.0039983	0.00037216	1.3083
5	5	0.92676	2.222	0.6558	0.82432	0.89474	0.35618	0.038012	0.26298	0.059981	0.14901	0.021723	0.0075251	0.00028398	1.353
5	6	0.90944	2.1139	0.69555	0.80873	0.85263	0.31039	0.047267	0.40663	0.039446	0.10517	0.010939	0.0028913	0.00029366	1.1602
5	7	0.89493	2.0494	0.64925	0.81682	0.83509	0.35318	0.049955	0.45418	0.041808	0.12036	0.01428	0.0048007	0.00017096	1.0962
5	8	0.93613	2.3898	0.67175	0.84434	0.90526	0.37007	0.039277	0.28077	0.048447	0.11955	0.014091	0.0037887	0.00042459	1.2593
5	9	0.88172	1.774	0.63974	0.8499	0.87368	0.34354	0.051776	0.4879	0.06103	0.1519	0.022554	0.0080813	0.00025039	1.3805
5	10	0.86224	1.7434	0.62464	0.85754	0.89298	0.32238	0.050792	0.46952	0.064428	0.16335	0.025989	0.010189	0.00023873	1.3343
5	11	0.82268	1.6657	0.59909	0.84493	0.85614	0.32056	0.048803	0.43348	0.079282	0.18571	0.033338	0.013523	0.00027502	1.5377
5	12	0.82135	1.6035	0.6025	0.84981	0.87544	0.31304	0.056079	0.57236	0.069239	0.16319	0.02594	0.0092918	0.00032134	1.4686
6	1	0.46348	1.0544	0.72231	0.63754	0.47544	0.20039	0.14864	4.0212	0.010917	0.053494	0.0028534	0.00087543	2.96E-05	0.53199
6	2	0.50784	1.0544	0.623	0.73625	0.59649	0.27687	0.13296	3.2176	0.014816	0.067044	0.0044748	0.0013737	3.79E-05	0.52114
6	3	0.47728	1.2115	0.68343	0.76364	0.56667	0.23896	0.10747	2.1022	0.024036	0.080623	0.0064581	0.0018312	0.00010648	0.90702
6	4	0.52744	1.0419	0.51662	0.77201	0.84211	0.33784	0.11438	2.3811	0.0254	0.082047	0.0066868	0.0017982	0.00012196	0.944
6	5	0.50964	1.2067	0.70618	0.72175	0.56491	0.21009	0.11264	2.3093	0.021181	0.080306	0.0064077	0.0020323	6.58E-05	0.73274
6	6	0.63965	1.2323	0.60663	0.77037	0.62105	0.24135	0.12438	2.8155	0.025438	0.096215	0.0091723	0.0034208	5.16E-05	0.75194
6	7	0.71847	1.2291	0.693	0.75574	0.66667	0.26004	0.098823	1.7774	0.021217	0.073201	0.0053299	0.0013612	0.00012452	0.79862
6	8	0.47815	1.1032	0.52998	0.81654	0.8193	0.33753	0.11547	2.4268	0.006859	0.042071	0.0017668	0.00047564	1.44E-05	0.30832
7	1	0.84886	1.7011	0.5348	0.81465	0.97018	0.37276	0.035424	0.22838	0.038846	0.1192	0.014009	0.0057424	0.00010856	1.2269
7	2	0.83755	1.5634	0.53329	0.76697	0.95088	0.27825	0.039592	0.28528	0.023152	0.087838	0.0076564	0.0028187	5.63E-05	0.8079
7	3	0.84315	1.8134	0.54611	0.84406	0.96667	0.49437	0.038509	0.2699	0.054653	0.14411	0.020345	0.0082654	0.00016275	1.495
7	4	0.82602	1.6637	0.49244	0.8862	0.99298	0.57136	0.022152	0.089306	0.034444	0.1012	0.010138	0.0030708	0.00016513	1.1047
7	5	0.86486	1.7986	0.55606	0.87745	0.97018	0.52669	0.029555	0.15898	0.027883	0.092866	0.0085504	0.0031577	0.00012091	0.9961
7	6	0.84563	1.7418	0.49818	0.92748	1	0.62301	0.014708	0.039374	0.025028	0.077667	0.0059959	0.002105	0.00029619	1.1899
7	7	0.87163	2.0659	0.55339	0.94868	1	0.60231	0.031671	0.18255	0.049706	0.1344	0.017742	0.0066921	0.00016133	1.4016
7	8	0.86587	1.9999	0.52725	0.97215	0.99474	0.67283	0.0092956	0.015726	0.021192	0.073946	0.0054383	0.0014673	0.00015488	0.78201
7	9	0.82373	1.6421	0.47458	0.85777	0.98421	0.50374	0.020049	0.073157	0.018698	0.075567	0.005678	0.0023517	8.79E-05	0.7658
7	10	0.84285	1.8572	0.51931	0.91339	0.97544	0.60526	0.028734	0.15027	0.038283	0.1156	0.013186	0.0048867	0.00012558	1.1185
8	1	0.98502	6.0596	0.83612	0.97628	0.98772	0.31546	0.02322	0.098133	0.03683	0.10661	0.011238	0.0032908	0.00022206	1.0185
8	2	0.98487	6.0229	0.83628	0.96522	1	0.29509	0.024667	0.11074	0.0303	0.097095	0.0093394	0.0027833	0.00018341	0.85025
8	3	0.98853	6.628	0.84928	0.96861	0.97719	0.27717	0.029032	0.1534	0.032722	0.10283	0.010462	0.0033387	0.00013116	0.94985
8	4	0.98326	5.8308	0.82878	0.96489	1	0.30777	0.014672	0.039178	0.019278	0.073118	0.0053178	0.0014657	9.79E-05	0.66403
8	5	0.98592	6.0269	0.83884	0.96027	0.96842	0.28345	0.025004	0.11379	0.021226	0.080869	0.0064972	0.001957	9.16E-05	0.64839
8	6	0.98695	6.2904	0.84124	0.97085	1	0.29288	0.023221	0.09814	0.025859	0.089821	0.0080032	0.0024919	9.79E-05	0.8112
8	7	0.98717	6.5173	0.84726	0.96846	1	0.28899	0.022056	0.08854	0.042124	0.11842	0.013829	0.0043818	0.00020215	1.098
8	8	0.98361	5.8719	0.82847	0.95488	0.98421	0.32134	0.040164	0.29359	0.039243	0.11622	0.013327	0.0043872	0.00019465	1.0006
8	9	0.98643	6.1273	0.84737	0.95274	0.89649	0.29982	0.019421	0.068643	0.028986	0.095642	0.0090645	0.0027526	0.00014425	0.82529
8	10	0.986	6.1763	0.83942	0.97837	0.99298	0.31607	0.011769	0.025208	0.051048	0.13524	0.017961	0.0060176	0.0003128	1.166
8	11	0.98824	7.142	0.86069	0.96683	0.99474	0.26951	0.021697	0.08568	0.024361	0.087108	0.0075307	0.0023055	9.79E-05	0.7396
9	1	0.47821	1.2059	0.34976	0.90378	0.99649	0.51298	0.030166	0.16561	0.082509	0.17347	0.029213	0.0093049	0.00067871	1.5956
9	2	0.53941	1.278	0.32286	0.91793	0.97368	0.63545	0.034884	0.22147	0.060967	0.15124	0.022362	0.0076389	0.00043953	1.2541
9	3	0.54833	1.2733	0.31093	0.93409	0.99825	0.59707	0.017966	0.058744	0.043685	0.12505	0.015397	0.0051037	0.00042441	0.94617
9	4	0.58938	1.3232	0.40145	0.89009	0.98421	0.43977	0.047907	0.4177	0.11488	0.19211	0.035592	0.0091838	0.0015424	2.1004
9	5	0.64803	1.392	0.41362	0.89752	0.96316	0.50892	0.026737	0.1301	0.058284	0.15033	0.022099	0.0078269	0.00036426	1.184
9	6	0.54029	1.2759	0.36992	0.88831	0.97719	0.54283	0.028138	0.1441	0.051554	0.14256	0.019917	0.0074501	0.00020354	1.1427
9	7	0.4309	1.2825	0.38769	0.85341	0.96667	0.46204	0.052403	0.49979	0.067688	0.16198	0.025566	0.0091042	0.00043085	1.3596
9	8	0.4659	1.2195	0.27095	0.94433	1	0.66599	0.013322	0.032299	0.024332	0.10405	0.01071	0.0047135	4.63E-05	0.56447
9	9	0.4867	1.2165	0.37691	0.90161	0.99474	0.54006	0.032181	0.18848	0.098716	0.18377	0.03267	0.009529	0.00095661	1.9018
9	10	0.46098	1.2199	0.32967	0.90459	1	0.56329	0.027061	0.13328	0.092156	0.18249	0.03223	0.010076	0.00090962	1.7156
9	11	0.73086	1.5285	0.46455	0.87291	0.97193	0.4865	0.034289	0.21399	0.02898	0.10191	0.01028	0.0035859	0.00010051	0.76676
9	12	0.51577	1.2902	0.32454	0.9208	0.99474	0.62017	0.023879	0.10378	0.047501	0.12228	0.014732	0.0042129	0.00056945	1.1232
9	13	0.59837	1.3539	0.35704	0.93647	0.99825	0.64448	0.019818	0.071484	0.045326	0.13137	0.016966	0.0059817	0.0003532	0.93682
9	14	0.55112	1.2821	0.39683	0.88375	0.99649	0.49492	0.030576	0.17015	0.062015	0.14621	0.02093	0.0063685	0.00067747	1.2659
10	1	0.44941	1.1374	0.38458	0.90736	0.97368	0.54595	0.047809	0.41601	0.11385	0.18608	0.033467	0.0082395	0.0012682	2.2422
10	2	0.46727	1.1876	0.36748	0.91542	0.97719	0.57995	0.051335	0.47962	0.13764	0.18732	0.033899	0.0061636	0.0029358	2.5551
10	3	0.55362	1.2438	0.39517	0.91092	0.97193	0.51113	0.046323	0.39055	0.083154	0.17465	0.0296	0.0094574	0.00074607	1.5807
10	4	0.32175	1.1782	0.32151	0.91803	0.97544	0.58719	0.045933	0.384	0.076818	0.14622	0.020931	0.0048174	0.0014091	1.6749
10	5	0.64414	1.37	0.42697	0.91457	0.96491	0.44764	0.055411	0.55882	0.1203	0.19149	0.035373	0.0084315	0.0018137	2.2137
10	6	0.55977	1.3442	0.34301	0.9298	0.97544	0.57879	0.053564	0.52218	0.14905	0.25543	0.061249	0.02381	0.00059701	2.413
10	7	0.50114	1.2499	0.30101	0.94477	0.9807	0.6743	0.0494	0.44415	0.096252	0.23034	0.050382	0.025877	0.00026934	1.4463
10	8	0.23041	1.1294	0.25496	0.94201	0.97368	0.6084	0.040722	0.3018	0.10957	0.23571	0.052636	0.02418	0.00042353	1.6648
10	9	0.46094	1.1366	0.22905	0.95565	0.97544	0.71234	0.038286	0.26678	0.11753	0.22041	0.046329	0.016554	0.00064766	1.9866
10	10	0.54913	1.2769	0.31283	0.93889	0.99123	0.5933	0.041539	0.31404	0.15188	0.2605	0.06355	0.02379	0.000843	2.203
10	11	0.32168	1.1127	0.27055	0.95426	0.99298	0.70006	0.05426	0.53584	0.10967	0.21507	0.044212	0.016252	0.00061195	1.8452
10	12	0.38564	1.0471	0.23328	0.95176	0.97368	0.67107	0.050832	0.47028	0.13563	0.24744	0.057693	0.022	0.00086835	1.9757
10	13	0.36127	1.0573	0.26213	0.93923	0.96667	0.59302	0.04962	0.44811	0.19067	0.28081	0.073089	0.023825	0.0012501	2.6604
11	1	0.51247	1.1116	0.65626	0.57724	0.59298	0.16867	0.11187	2.2776	0.016001	0.061238	0.0037361	0.00087861	0.00010284	0.6508
11	2	0.54893	1.1111	0.63983	0.56623	0.6	0.15743	0.13081	3.1143	0.021231	0.079722	0.0063155	0.0019123	7.39E-05	0.71949
11	3	0.43425	1.095	0.68828	0.52398	0.54211	0.15396	0.13761	3.4462	0.021147	0.073202	0.0053299	0.00134	0.00016376	0.75496
11	4	0.38501	1.0656	0.63042	0.51223	0.59123	0.13705	0.12292	2.7498	0.033373	0.098907	0.0096879	0.0027872	0.00021426	1.0015
11	5	0.26758	1.1316	0.60128	0.54301	0.77368	0.20311	0.15354	4.2904	0.017945	0.07145	0.0050792	0.0014652	7.25E-05	0.63273
11	6	0.24465	1.047	0.60511	0.56524	0.79474	0.21788	0.12522	2.854	0.037595	0.127	0.015874	0.006587	0.00010798	0.8331
11	7	0.39092	1.087	0.68174	0.50961	0.6614	0.15361	0.14082	3.6093	0.028638	0.089135	0.0078824	0.0021177	0.00021044	0.90082
11	8	0.4042	1.0965	0.65899	0.52833	0.68421	0.1771	0.13017	3.0837	0.029057	0.096836	0.0092902	0.0028927	0.0001265	0.82383
11	9	0.50692	1.127	0.67203	0.53024	0.75263	0.16792	0.13006	3.0788	0.015279	0.057592	0.0033059	0.00072847	0.00010983	0.67289
11	10	0.47565	1.0656	0.69172	0.5233	0.49649	0.14133	0.12987	3.0697	0.023977	0.0842	0.0070397	0.0020845	0.00011284	0.77399
11	11	0.52382	1.1117	0.67175	0.54701	0.62982	0.15157	0.13674	3.4028	0.026434	0.085792	0.0073064	0.0021373	0.00016583	0.90513
11	12	0.36462	1.0811	0.67755	0.49042	0.68772	0.14118	0.1243	2.8118	0.037866	0.11692	0.013485	0.0046475	0.0001769	0.9229
11	13	0.52212	1.1191	0.70988	0.50678	0.64912	0.1412	0.13192	3.1674	0.025478	0.085964	0.0073356	0.0021793	0.0001485	0.82809
11	14	0.38203	1.0405	0.6901	0.48549	0.63684	0.13165	0.11852	2.5565	0.027997	0.093312	0.008632	0.0026591	0.00012469	0.84994
11	15	0.27123	1.096	0.68075	0.49446	0.53684	0.13088	0.12815	2.9887	0.021943	0.072882	0.0052838	0.0013391	0.00022058	0.80402
11	16	0.44882	1.0118	0.6301	0.57134	0.81053	0.16187	0.11115	2.2486	0.027309	0.088889	0.0078393	0.0022734	0.00017545	0.86
12	1	0.88374	2.4765	0.61389	0.8581	0.98246	0.40448	0.054511	0.54081	0.06489	0.14657	0.021032	0.0067378	0.00037204	1.6461
12	2	0.91579	2.5959	0.63023	0.94977	1	0.4976	0.024404	0.10839	0.067044	0.1528	0.022814	0.0075708	0.00031405	1.6221
12	3	0.82866	1.9848	0.50917	0.9418	0.99825	0.55942	0.025524	0.11857	0.080103	0.16692	0.027107	0.0086548	0.0004265	1.8038
12	4	0.87863	2.4734	0.60898	0.87869	0.99123	0.45758	0.056994	0.59119	0.076471	0.16369	0.026095	0.0087482	0.00034348	1.8363
12	5	0.92876	2.8218	0.66081	0.93335	0.97544	0.43699	0.046152	0.38767	0.050806	0.13408	0.017661	0.0064421	0.00017937	1.4027
12	6	0.91093	2.6184	0.63236	0.92868	0.99123	0.51584	0.021091	0.080956	0.05094	0.12676	0.015815	0.0047138	0.00031804	1.3323
12	7	0.92479	2.5638	0.62255	0.96226	0.97895	0.57504	0.0097927	0.017453	0.026156	0.10029	0.009958	0.0040505	4.47E-05	0.77718
12	8	0.90037	2.3499	0.60125	0.93713	0.98421	0.46172	0.03166	0.18242	0.096235	0.18081	0.031658	0.0105	0.00050824	2.3052
12	9	0.8728	2.3151	0.58751	0.90716	0.98772	0.45257	0.058029	0.61287	0.07597	0.17378	0.029313	0.011448	0.00025642	1.6895
12	10	0.93377	2.8883	0.66665	0.93026	0.96316	0.43032	0.03571	0.23209	0.047675	0.12917	0.016412	0.0057866	0.00016113	1.321
12	11	0.88185	2.1732	0.57028	0.93013	0.99825	0.45014	0.049062	0.43809	0.072246	0.16601	0.02682	0.010288	0.0002503	1.7405
12	12	0.87259	2.1845	0.56922	0.93969	0.99474	0.52611	0.044598	0.36199	0.060388	0.14227	0.019839	0.0062705	0.00031494	1.4969
13	1	0.71763	1.5041	0.33723	0.98803	1	0.82342	0.0040421	0.0029736	0.050064	0.12542	0.015486	0.0046629	0.00027091	1.3598
13	2	0.73281	1.5437	0.36231	0.98616	1	0.79359	0.0052593	0.0050342	0.046731	0.1203	0.014265	0.0041563	0.00026442	1.2681
13	3	0.75285	1.5603	0.38474	0.98701	0.99649	0.78037	0.004611	0.0038695	0.046705	0.11723	0.013556	0.0038164	0.00028371	1.3539
13	4	0.73935	1.5319	0.34987	0.98479	1	0.81067	0.0078079	0.011095	0.027888	0.11472	0.01299	0.0060166	5.01E-05	0.59895
13	5	0.63969	1.3612	0.28845	0.98738	1	0.82125	0.0042318	0.0032593	0.080446	0.15813	0.024394	0.0066506	0.00067629	1.8274
13	6	0.62033	1.3105	0.26312	0.98535	1	0.82478	0.0049896	0.0045311	0.070042	0.14655	0.021025	0.0058018	0.00053019	1.705
13	7	0.64536	1.3743	0.28162	0.98646	1	0.84494	0.005427	0.0053602	0.026853	0.085949	0.007333	0.0020334	0.00012813	0.94296
13	8	0.70115	1.4925	0.34048	0.98262	1	0.78473	0.0061511	0.0068862	0.08405	0.17102	0.028418	0.0087725	0.00052855	1.7782
13	9	0.70275	1.5016	0.34772	0.98776	0.99825	0.80848	0.0037534	0.002564	0.055512	0.12613	0.015659	0.004022	0.00050106	1.4395
13	10	0.69686	1.4507	0.33575	0.9851	1	0.80461	0.0036582	0.0024356	0.038211	0.10889	0.011717	0.003581	0.00016657	1.1363
13	11	0.66351	1.4024	0.31179	0.98529	1	0.81091	0.0068704	0.0085907	0.068206	0.13895	0.01894	0.0049098	0.00062422	1.7727
13	12	0.67362	1.3988	0.30608	0.98301	1	0.79998	0.0087621	0.013973	0.1196	0.17804	0.030726	0.0063197	0.0016787	2.5094
13	13	0.64314	1.3574	0.28063	0.98631	0.99825	0.81381	0.0052732	0.0050608	0.058531	0.13108	0.016892	0.0044631	0.00048306	1.5136
14	1	0.91298	2.455	0.61097	0.96979	0.99825	0.5621	0.0095958	0.016758	0.090447	0.1871	0.033823	0.0115	0.000564	1.6879
14	2	0.9136	2.5213	0.61341	0.97227	1	0.56248	0.0078474	0.011208	0.068427	0.14325	0.020108	0.0055763	0.00057194	1.7187
14	3	0.91355	2.457	0.61108	0.97034	0.97544	0.5645	0.0077029	0.010799	0.092547	0.18786	0.034088	0.011708	0.00046097	1.8501
14	4	0.91378	2.4132	0.60362	0.96618	0.99649	0.56153	0.0091377	0.015197	0.10604	0.20316	0.039637	0.013227	0.00072984	1.8526
14	5	0.85897	1.9723	0.51434	0.97407	0.99825	0.6792	0.0068392	0.0085129	0.046518	0.13848	0.018816	0.0073898	0.00015454	1.014
14	6	0.91296	2.4862	0.62315	0.96188	1	0.51041	0.010684	0.020775	0.064539	0.13678	0.018365	0.0048636	0.00052757	1.6875
14	7	0.93802	2.8087	0.65774	0.97091	1	0.58194	0.0067321	0.0082485	0.052218	0.13491	0.017874	0.0057374	0.00030246	1.2161
14	8	0.94058	3.0366	0.69248	0.93952	0.99474	0.42979	0.031219	0.17738	0.038691	0.1076	0.011445	0.0032156	0.00024816	1.0843
14	9	0.89672	2.2534	0.57689	0.96488	1	0.57906	0.0081422	0.012066	0.062778	0.1512	0.022351	0.0078553	0.00031192	1.4575
14	10	0.89507	2.2045	0.55605	0.97701	0.99649	0.64214	0.0053433	0.0051962	0.102	0.19598	0.036988	0.012562	0.00048437	2.0484
14	11	0.88246	2.1	0.5486	0.96929	0.99825	0.61897	0.0073021	0.0097043	0.10152	0.19717	0.03742	0.012995	0.00049125	2.0094
14	12	0.90831	2.4038	0.59263	0.97688	0.99825	0.59259	0.0064679	0.0076137	0.063688	0.1472	0.021208	0.0067017	0.00032702	1.5332
15	1	0.4132	1.0384	0.48465	0.78118	0.87018	0.30478	0.080722	1.1859	0.047303	0.12619	0.015674	0.0058992	0.00019037	1.489
15	2	0.56324	1.1928	0.474	0.77564	0.93333	0.34791	0.069404	0.87668	0.10401	0.17923	0.031125	0.0094494	0.00074739	2.4883
15	3	0.48967	1.1232	0.46175	0.80214	0.9	0.31034	0.073462	0.9822	0.10125	0.17926	0.031133	0.010102	0.00068131	2.4808
15	4	0.60319	1.088	0.51739	0.7638	0.90175	0.23802	0.077022	1.0797	0.10994	0.17976	0.031303	0.0088846	0.00087888	2.6613
15	5	0.53622	1.2341	0.44979	0.7882	0.94386	0.38426	0.072253	0.95013	0.042992	0.12337	0.014993	0.0056501	0.00013103	1.2646
15	6	0.37902	1.0738	0.5242	0.71586	0.85439	0.26309	0.065312	0.77635	0.067161	0.14275	0.019969	0.0059582	0.00040634	1.8527
15	7	0.53693	1.0751	0.55667	0.74395	0.77544	0.27241	0.080278	1.1729	0.091322	0.16265	0.025773	0.007318	0.00080697	2.2704
15	8	0.51153	1.0767	0.47053	0.77952	0.90702	0.28838	0.076992	1.0789	0.084711	0.17213	0.028776	0.0099656	0.00039644	2.0412
15	9	0.44271	1.0836	0.49548	0.74434	0.87018	0.26478	0.079481	1.1497	0.10151	0.1726	0.028929	0.0076406	0.00084487	2.389
15	10	0.30574	1.1176	0.58847	0.66502	0.84737	0.24074	0.10064	1.8435	0.074621	0.14273	0.019966	0.0054026	0.00062391	2.1403
22	1	0.92522	2.695	0.63571	0.92994	0.99298	0.505	0.040707	0.30158	0.055742	0.15592	0.023734	0.0096617	0.00030237	1.0351
22	2	0.90557	2.3423	0.58487	0.95943	0.97368	0.55537	0.023542	0.10087	0.045897	0.13433	0.017724	0.0066757	0.00024528	0.9943
22	3	0.91885	2.638	0.62859	0.96692	0.99123	0.52269	0.020081	0.07339	0.054145	0.1674	0.027257	0.013322	0.00016644	0.8989
22	4	0.88965	2.3863	0.59051	0.90564	0.98421	0.5136	0.048934	0.43581	0.062886	0.17454	0.029562	0.013364	0.00026357	1.0734
22	5	0.9456	3.1174	0.70912	0.79489	0.89298	0.33915	0.13457	3.2956	0.052685	0.14875	0.021648	0.008569	0.00025614	1.0503
22	6	0.91747	2.7054	0.64091	0.87687	0.98947	0.42531	0.089364	1.4534	0.042216	0.12098	0.014424	0.0047692	0.0003061	1.0097
22	7	0.86049	2.0997	0.532	0.9358	0.98772	0.5343	0.033994	0.21032	0.040254	0.13592	0.01814	0.0080226	0.00010143	0.82059
22	8	0.89808	2.4056	0.59137	0.93186	0.98596	0.51229	0.029398	0.15729	0.044185	0.15479	0.0234	0.012336	7.63E-05	0.78887
22	9	0.86988	2.1277	0.53926	0.96257	1	0.64927	0.027899	0.14166	0.026849	0.096968	0.0093152	0.0032376	0.00010402	0.7271
22	10	0.86675	2.0417	0.52999	0.94477	0.98947	0.55141	0.028749	0.15043	0.031023	0.12007	0.014211	0.0064538	6.95E-05	0.64966
22	11	0.96652	3.8162	0.74273	0.82566	0.94737	0.32925	0.1446	3.8052	0.022715	0.10148	0.010193	0.0046292	4.45E-05	0.52175
22	12	0.93396	2.9367	0.66689	0.92543	0.99474	0.45676	0.030052	0.16437	0.015159	0.071198	0.0050436	0.0017096	4.85E-05	0.46762
23	1	0.61823	1.2435	0.33084	0.94147	0.9614	0.64089	0.024255	0.10708	0.017543	0.09745	0.0094072	0.0051286	1.28E-05	0.37324
23	2	0.61717	1.2296	0.34897	0.93189	0.97368	0.60176	0.025375	0.11719	0.012906	0.070197	0.0049035	0.0019323	2.44E-05	0.37728
23	3	0.62404	1.1599	0.47899	0.91562	0.85088	0.45154	0.097205	1.7197	0.013983	0.076408	0.0058043	0.0024109	2.56E-05	0.36029
23	4	0.48229	1.1574	0.42617	0.91741	0.92456	0.46699	0.063396	0.73147	0.026522	0.105	0.010904	0.0044681	6.78E-05	0.63468
23	5	0.5684	1.1876	0.48001	0.91247	0.79474	0.3885	0.089162	1.4469	0.027113	0.10182	0.010261	0.0037888	0.00010673	0.65567
23	6	0.62733	1.2441	0.50214	0.90049	0.86667	0.47758	0.092591	1.5603	0.02034	0.091645	0.0083289	0.0033696	4.91E-05	0.49195
23	7	0.58637	1.1419	0.30339	0.93305	0.92105	0.57323	0.041282	0.31016	0.022886	0.093704	0.0087041	0.0032291	0.00010441	0.54481
23	8	0.50771	1.1084	0.25071	0.93529	0.98596	0.64927	0.02595	0.12256	0.013493	0.073509	0.0053745	0.0021246	3.19E-05	0.3475
23	9	0.6018	1.2254	0.41835	0.94269	0.95263	0.54871	0.058835	0.62999	0.016202	0.074883	0.0055761	0.0018797	7.13E-05	0.43769
23	10	0.63548	1.202	0.47365	0.89373	0.86842	0.44347	0.077616	1.0964	0.022403	0.10386	0.010672	0.005084	3.13E-05	0.48911
23	11	0.65048	1.2354	0.44987	0.90929	0.89123	0.57594	0.070699	0.9097	0.0093349	0.0592	0.0034924	0.0013047	2.22E-05	0.26169
24	1	0.64604	1.4683	0.35457	0.9588	0.99123	0.70641	0.02021	0.074334	0.059026	0.12721	0.015925	0.0037362	0.0012496	1.3596
24	2	0.55457	1.2955	0.25519	0.97441	0.99825	0.7824	0.012063	0.026483	0.020129	0.076722	0.0058518	0.0016389	0.00012751	0.60629
24	3	0.4443	1.2035	0.19432	0.98319	1	0.833	0.010317	0.019373	0.029059	0.10265	0.010427	0.003627	0.00011748	0.73255
24	4	0.6368	1.4266	0.29976	0.9747	0.99825	0.78457	0.013385	0.032608	0.028272	0.084495	0.0070888	0.0017155	0.00031351	0.913
24	5	0.64168	1.4853	0.3362	0.95562	0.99825	0.72952	0.017439	0.05535	0.02413	0.074641	0.0055403	0.001194	0.00031921	0.82279
24	6	0.58232	1.343	0.29271	0.95055	0.99825	0.71499	0.026876	0.13146	0.068134	0.13204	0.017136	0.0036798	0.0014697	1.6315
24	7	0.44567	1.2107	0.20257	0.97104	0.99123	0.80094	0.016177	0.047628	0.020632	0.074115	0.0054631	0.0013865	0.00016174	0.66423
24	8	0.67925	1.487	0.33465	0.97307	0.98246	0.7713	0.012399	0.02798	0.0075996	0.044132	0.0019439	0.00049059	3.69E-05	0.28857
24	9	0.11708	1.0944	0.1745	0.97545	1	0.81957	0.016114	0.047259	0.033007	0.087092	0.0075278	0.001568	0.0006066	1.0292
24	10	0.53283	1.3078	0.25925	0.96727	1	0.77065	0.017745	0.057312	0.05341	0.12259	0.014806	0.0035923	0.0012358	1.1886
24	11	0.52828	1.2496	0.2238	0.98317	1	0.82495	0.010372	0.01958	0.047482	0.10274	0.010444	0.0019794	0.0011976	1.341
24	12	0.35236	1.146	0.20076	0.96876	0.99649	0.71333	0.017729	0.057204	0.033249	0.099068	0.0097191	0.002653	0.00035728	0.87046
24	13	0.64897	1.4597	0.3304	0.97406	1	0.75323	0.016021	0.046715	0.012025	0.050266	0.0025203	0.00051116	0.00013299	0.49261
25	1	0.72162	1.4686	0.43475	0.91337	0.98596	0.60738	0.046324	0.39055	0.097628	0.18471	0.032992	0.0097255	0.001043	1.8296
25	2	0.71573	1.3808	0.37798	0.95035	0.99123	0.68138	0.025077	0.11445	0.10429	0.23183	0.051004	0.023571	0.00044425	1.5025
25	3	0.81957	1.56	0.49513	0.91036	0.98421	0.60691	0.045977	0.38473	0.097894	0.20665	0.040954	0.015521	0.0007191	1.5452
25	4	0.83029	1.633	0.49437	0.92597	0.96842	0.62529	0.045331	0.37399	0.13423	0.2648	0.065523	0.029786	0.00074416	1.7493
25	5	0.75259	1.5852	0.41155	0.91036	0.99298	0.65821	0.044162	0.35495	0.12959	0.25343	0.060352	0.026003	0.00063907	1.813
25	6	0.7831	1.5389	0.42639	0.94648	0.97544	0.65478	0.038706	0.27266	0.12607	0.24469	0.056492	0.023259	0.00066766	1.8504
25	7	0.78823	1.6027	0.44995	0.91357	0.95614	0.62781	0.060707	0.67072	0.12958	0.2522	0.059803	0.025228	0.0009264	1.7489
25	8	0.83094	1.6643	0.49439	0.96016	0.99649	0.65605	0.023841	0.10345	0.12266	0.24766	0.057789	0.025308	0.00078336	1.7001
25	9	0.7885	1.638	0.43032	0.95417	1	0.71101	0.026783	0.13055	0.12808	0.21441	0.04395	0.013032	0.0010116	2.2764
26	1	0.73365	1.5028	0.34887	0.9828	1	0.80144	0.0053647	0.005238	0.029255	0.10327	0.010553	0.0043013	9.16E-05	0.88407
26	2	0.82775	1.842	0.48769	0.97383	0.99825	0.68405	0.01619	0.047706	0.022041	0.087963	0.0076781	0.0029651	6.88E-05	0.68174
26	3	0.55626	1.2516	0.23975	0.9802	1	0.81411	0.0073087	0.009722	0.056955	0.17933	0.031157	0.017403	8.45E-05	0.98858
26	4	0.29901	1.0375	0.10761	0.98386	1	0.84936	0.011462	0.023912	0.032883	0.096034	0.0091383	0.0025695	0.00018734	1.0837
26	5	0.48223	1.1577	0.16908	0.97886	1	0.71192	0.008864	0.0143	0.037174	0.11384	0.012794	0.0044407	0.00014852	1.0089
26	6	0.5895	1.2708	0.24364	0.98173	0.99649	0.82082	0.0074388	0.010071	0.041688	0.11576	0.013223	0.0041	0.00025724	1.1105
26	7	0.322	1.0698	0.13626	0.98017	0.99825	0.81953	0.012913	0.030347	0.076267	0.18383	0.03269	0.014159	0.00026309	1.4955
26	8	0.482	1.1415	0.15235	0.98536	1	0.85572	0.0072199	0.009487	0.021863	0.079283	0.0062465	0.0017479	0.00013143	0.69178
26	9	0.87402	2.0754	0.55373	0.96281	0.98421	0.56448	0.019656	0.070316	0.037553	0.10946	0.011839	0.0038499	0.00021407	1.0693
26	10	0.58138	1.2486	0.21485	0.98704	1	0.83511	0.0046582	0.0039492	0.04072	0.11304	0.012618	0.0036743	0.00033322	1.0368
26	11	0.40974	1.0732	0.14538	0.98155	1	0.8407	0.0042083	0.0032232	0.04953	0.1489	0.021691	0.010419	0.00010258	1.1781
26	12	0.82556	1.6903	0.47477	0.97153	1	0.70462	0.019154	0.066774	0.025981	0.10427	0.010756	0.0045965	4.45E-05	0.67306
27	1	0.60267	1.254	0.20587	0.98883	1	0.80193	0.0084333	0.012944	0.017777	0.061786	0.003803	0.00091963	0.00015231	0.85839
27	2	0.66906	1.2751	0.30877	0.9877	1	0.85816	0.0048599	0.0042987	0.031488	0.094241	0.0088032	0.0025337	0.00019057	1.0378
27	3	0.8138	1.737	0.42956	0.98956	1	0.79117	0.0086131	0.013502	0.033871	0.10399	0.010699	0.0035528	0.00015394	1.0284
27	4	0.72719	1.4779	0.3298	0.99388	1	0.8423	0.0029668	0.0016019	0.02634	0.081903	0.0066634	0.0017846	0.0001939	0.9805
27	5	0.79923	1.6549	0.40919	0.98964	1	0.815	0.0048968	0.0043641	0.028693	0.091008	0.0082145	0.0025009	0.00013606	0.98834
27	6	0.81354	1.6924	0.41016	0.99256	1	0.78909	0.0046348	0.0039096	0.031342	0.096493	0.0092251	0.0028704	0.00017007	1.0171
27	7	0.8561	1.873	0.49654	0.98047	1	0.6913	0.0092289	0.015501	0.047961	0.1039	0.010681	0.0024623	0.00080703	1.6203
27	8	0.75968	1.5763	0.38954	0.98731	1	0.82323	0.005582	0.0056708	0.034734	0.098208	0.0095526	0.0027074	0.00023404	1.1433
27	9	0.8031	1.652	0.40268	0.97695	1	0.79833	0.010883	0.021558	0.046764	0.10227	0.010352	0.0021515	0.00074063	1.5053
27	10	0.79389	1.5303	0.42937	0.96802	0.99649	0.79209	0.016566	0.049949	0.04703	0.11769	0.013661	0.0041812	0.00034846	1.42
27	11	0.66551	1.3617	0.26804	0.98949	1	0.76603	0.005179	0.0048816	0.017792	0.074392	0.0055037	0.0018166	5.25E-05	0.62317
28	1	0.946	3.3475	0.7081	0.96212	1	0.45671	0.035434	0.22851	0.054986	0.13106	0.016886	0.0047646	0.00051238	1.3088
28	2	0.93038	2.8852	0.67525	0.95738	1	0.50964	0.027111	0.13377	0.050703	0.12329	0.014972	0.0041932	0.00032166	1.3848
28	3	0.91549	2.6796	0.62862	0.96381	1	0.55874	0.019083	0.066276	0.10351	0.19882	0.038028	0.012751	0.00057453	1.9702
28	4	0.87202	2.1536	0.53817	0.9788	1	0.65619	0.020327	0.075203	0.081306	0.18726	0.033878	0.013211	0.00036142	1.4606
28	5	0.91328	2.5654	0.61185	0.98179	1	0.60313	0.006726	0.0082335	0.093484	0.19225	0.035644	0.012245	0.00061603	1.6701
28	6	0.91996	2.6668	0.63083	0.97894	1	0.58002	0.010311	0.019349	0.1125	0.19785	0.037671	0.011205	0.00078875	2.2241
28	7	0.91677	2.6955	0.62998	0.98275	1	0.59459	0.0049218	0.0044087	0.10467	0.1876	0.033997	0.0096762	0.00085264	2.0585
28	8	0.91397	2.7289	0.64656	0.96685	0.99298	0.55519	0.022351	0.090925	0.068514	0.1525	0.022728	0.0070313	0.00041076	1.5681
28	9	0.8762	2.2436	0.56314	0.98425	1	0.65133	0.010195	0.018915	0.14482	0.22485	0.048122	0.013423	0.0012638	2.4685
28	10	0.92081	2.9198	0.65845	0.96861	0.99825	0.52299	0.011587	0.024437	0.064788	0.16842	0.027581	0.01122	0.00024357	1.2406
28	11	0.86832	2.141	0.54004	0.98483	1	0.69313	0.009048	0.0149	0.11927	0.2052	0.040405	0.011659	0.0010933	2.1073
28	12	0.93323	3.222	0.69174	0.95791	1	0.48142	0.022654	0.093403	0.075307	0.17561	0.029915	0.011062	0.00039957	1.4215
29	1	0.8375	1.9512	0.4905	0.968	0.98246	0.65138	0.016224	0.047908	0.0051195	0.035621	0.0012673	0.0003224	1.12E-05	0.23514
29	2	0.83275	2.0014	0.50157	0.9557	0.99649	0.67019	0.028422	0.14702	0.0092534	0.051082	0.0026026	0.00073282	4.01E-05	0.32567
29	3	0.84579	2.0052	0.49931	0.96585	0.99825	0.65149	0.019981	0.07266	0.0050343	0.036189	0.0013079	0.00035119	8.76E-06	0.22547
29	4	0.74053	1.6378	0.3892	0.9666	1	0.74844	0.025032	0.11404	0.0083497	0.045391	0.0020561	0.00054932	2.95E-05	0.38449
29	5	0.82924	1.8903	0.47248	0.96435	0.99825	0.661	0.023836	0.10341	0.0057361	0.037634	0.0014143	0.00036897	1.33E-05	0.27099
29	6	0.82256	1.9016	0.47622	0.96505	1	0.69746	0.025026	0.11398	0.0056632	0.033415	0.0011153	0.00022942	3.74E-05	0.29502
29	7	0.84501	2.0918	0.51732	0.9451	1	0.6071	0.039781	0.28802	0.0081002	0.044849	0.0020074	0.00050789	2.92E-05	0.34316
29	8	0.8187	1.9126	0.47835	0.94904	0.99298	0.58585	0.03806	0.26364	0.0050219	0.034026	0.0011564	0.00029213	1.55E-05	0.26037
29	9	0.78965	1.8186	0.45353	0.94929	1	0.63343	0.030371	0.16787	0.008049	0.04345	0.0018843	0.00045429	2.91E-05	0.36533
29	10	0.80728	1.857	0.46197	0.95012	0.99298	0.60913	0.028443	0.14724	0.0096387	0.060095	0.0035984	0.0013452	1.68E-05	0.27688
29	11	0.80393	1.8829	0.4698	0.93066	0.99298	0.58011	0.043787	0.34894	0.010183	0.061975	0.0038262	0.0014329	1.89E-05	0.28509
29	12	0.85451	2.06	0.51569	0.968	0.98421	0.60909	0.025453	0.11791	0.0079224	0.044948	0.0020163	0.00051981	2.62E-05	0.32598
30	1	0.50924	1.2166	0.27943	0.93462	0.99123	0.4092	0.016089	0.047113	0.096518	0.17131	0.028511	0.006963	0.0015453	1.851
30	2	0.52914	1.2066	0.25595	0.93945	0.97895	0.51693	0.019009	0.065765	0.14675	0.19841	0.037876	0.0073471	0.0023476	2.7085
30	3	0.2458	1.1011	0.20617	0.94995	0.99298	0.53189	0.012818	0.029901	0.14279	0.20537	0.04047	0.0090273	0.0018094	2.579
30	4	0.55518	1.2318	0.25226	0.94783	0.99123	0.54965	0.015115	0.041582	0.059148	0.13996	0.019211	0.0057336	0.00042099	1.3579
30	5	0.35141	1.1428	0.24265	0.93638	0.99123	0.47846	0.019721	0.070781	0.1074	0.18794	0.034115	0.0089893	0.0015026	1.9019
30	6	0.4803	1.2022	0.26797	0.94544	0.99825	0.52139	0.022778	0.09443	0.066259	0.14818	0.021485	0.0061942	0.00073522	1.3669
30	7	0.19287	1.0551	0.25044	0.93641	0.99474	0.47284	0.019693	0.070581	0.055935	0.1303	0.016694	0.0045832	0.00044001	1.4111
30	8	0.49634	1.1832	0.22855	0.94687	0.98947	0.58613	0.017327	0.054638	0.047106	0.12748	0.015992	0.0051731	0.00023865	1.1489
30	9	0.33254	1.1208	0.27473	0.93625	0.99474	0.49836	0.024394	0.1083	0.10809	0.16882	0.027709	0.0059808	0.0012335	2.4866
30	10	0.39606	1.1647	0.29415	0.94064	0.99298	0.5486	0.025244	0.11598	0.051625	0.12014	0.014228	0.003721	0.00038216	1.4943
30	11	0.41933	1.1928	0.30567	0.93428	0.98947	0.50688	0.020948	0.079866	0.057408	0.12508	0.015404	0.003903	0.00045984	1.6497
30	12	0.45767	1.1629	0.24078	0.94275	0.99298	0.63919	0.020279	0.074844	0.028432	0.095746	0.0090841	0.002812	0.0001478	0.78535
31	1	0.99541	9.4912	0.91397	0.84991	0.97368	0.17429	0.082108	1.227	0.012512	0.060688	0.0036695	0.0010735	5.22E-05	0.41928
31	2	0.99611	11.006	0.92239	0.86962	0.99123	0.14581	0.064792	0.76404	0.011176	0.057808	0.0033307	0.00098398	3.93E-05	0.3731
31	3	0.99767	12.009	0.94529	0.67005	0.94386	0.11114	0.19898	7.2062	0.010215	0.051104	0.0026048	0.00066765	4.53E-05	0.39905
31	4	0.99456	9.7351	0.90444	0.93346	0.98421	0.19638	0.020897	0.079479	0.016599	0.075247	0.0056302	0.0019012	4.44E-05	0.48992
31	5	0.997	12.548	0.92397	0.93876	0.96842	0.16105	0.026941	0.1321	0.010116	0.057812	0.0033311	0.0010891	2.92E-05	0.3101
31	6	0.99698	10.913	0.93836	0.70085	0.93684	0.11552	0.15334	4.2796	0.010649	0.055629	0.0030851	0.00089618	3.61E-05	0.37415
31	7	0.99551	9.6915	0.91233	0.88256	0.93509	0.17567	0.049695	0.44946	0.013721	0.067649	0.0045556	0.0015063	4.44E-05	0.41054
31	8	0.99502	8.991	0.92789	0.68687	0.86842	0.14478	0.18853	6.4689	0.013268	0.068973	0.0047347	0.001673	3.48E-05	0.37492
31	9	0.99583	9.1366	0.92503	0.69234	0.90702	0.15101	0.17918	5.8432	0.0054072	0.044172	0.0019474	0.00070285	6.92E-06	0.1694
31	10	0.99593	10.12	0.92461	0.80662	0.90702	0.15053	0.12257	2.7342	0.0082902	0.052333	0.0027313	0.00090459	1.54E-05	0.27303
31	11	0.99422	9.1985	0.91119	0.8375	0.98421	0.17712	0.055414	0.55887	0.016168	0.079996	0.0063587	0.0024534	5.53E-05	0.38686
32	1	0.86224	2.0735	0.52269	0.98686	0.99474	0.70529	0.010097	0.018554	0.041404	0.12163	0.014579	0.0048689	0.00027608	0.9458
32	2	0.87024	2.1094	0.52863	0.9836	0.99298	0.60784	0.0031737	0.0018332	0.026902	0.091391	0.0082832	0.0024385	0.00016093	0.73904
32	3	0.86248	2.0398	0.51338	0.98831	1	0.71419	0.0057488	0.0060148	0.052681	0.13941	0.019064	0.006376	0.00045928	1.0667
32	4	0.90305	2.3455	0.57721	0.98504	1	0.58743	0.0044044	0.0035306	0.022443	0.077826	0.0060204	0.0015394	0.00021043	0.68561
32	5	0.88566	2.2029	0.54993	0.98635	1	0.59039	0.0037601	0.0025732	0.039469	0.12459	0.015285	0.0056604	0.00020409	0.84271
32	6	0.88078	2.147	0.54028	0.98989	1	0.71926	0.0031646	0.0018226	0.044894	0.12906	0.016385	0.0056383	0.00032291	0.96576
32	7	0.88485	2.2398	0.55754	0.97997	0.99825	0.67974	0.0091286	0.015166	0.025658	0.087206	0.0075476	0.0021518	0.00017873	0.75154
32	8	0.88661	2.2553	0.56472	0.98284	1	0.67537	0.012123	0.026749	0.022251	0.083617	0.0069433	0.0020893	0.00016304	0.60779
32	9	0.83188	1.8445	0.46807	0.98691	1	0.75011	0.0049353	0.0044331	0.034814	0.10867	0.011672	0.0036787	0.0003005	0.80348
32	10	0.85278	1.9935	0.50107	0.98449	0.99825	0.72127	0.0068277	0.0084843	0.015559	0.070923	0.005005	0.0015733	6.94E-05	0.44798
32	11	0.78676	1.6815	0.41383	0.97686	0.99825	0.7686	0.013524	0.033289	0.016538	0.076334	0.0057932	0.0019786	7.07E-05	0.43227
33	1	0.69887	1.4947	0.34694	0.97906	1	0.74423	0.0070445	0.0090318	0.067277	0.15809	0.024383	0.0079843	0.00066857	1.2554
33	2	0.60555	1.3891	0.29569	0.97439	1	0.73603	0.010821	0.02131	0.1363	0.20829	0.04158	0.010017	0.0020084	2.2733
33	3	0.79495	1.7056	0.42041	0.98477	1	0.76317	0.0074486	0.010098	0.064127	0.14621	0.020929	0.0061549	0.00065287	1.3662
33	4	0.75535	1.6662	0.4065	0.97627	1	0.75126	0.0098445	0.017638	0.020477	0.09052	0.0081274	0.0031335	0.00012137	0.4391
33	5	0.69398	1.4542	0.32457	0.98263	0.99474	0.79449	0.0063863	0.0074227	0.079016	0.16552	0.026666	0.0079652	0.00077178	1.5438
33	6	0.81992	1.8698	0.47287	0.97829	0.99825	0.65353	0.0074141	0.010004	0.06789	0.142	0.019765	0.004991	0.00096699	1.4857
33	7	0.68878	1.4399	0.32986	0.98318	1	0.7847	0.0070802	0.0091235	0.083675	0.17243	0.028872	0.008786	0.0010143	1.5313
33	8	0.72174	1.5301	0.35707	0.97994	0.99649	0.78622	0.013545	0.03339	0.040677	0.11435	0.012908	0.0038198	0.00036093	0.98926
33	9	0.73067	1.5145	0.34921	0.98686	1	0.81119	0.017693	0.056975	0.081485	0.16841	0.02758	0.0081927	0.00084762	1.552
33	10	0.65119	1.4026	0.30387	0.9799	1	0.80081	0.0082573	0.012409	0.10567	0.185	0.033093	0.0087245	0.0013911	1.9632
33	11	0.71999	1.569	0.37089	0.97599	0.99825	0.77145	0.013975	0.035546	0.11997	0.19286	0.035863	0.0086099	0.001837	2.1311
34	1	0.99571	10.352	0.90609	0.90652	0.97895	0.16732	0.025787	0.12103	0.023523	0.089455	0.0079387	0.0028882	6.93E-05	0.73774
34	2	0.99569	9.9653	0.90578	0.91515	0.9807	0.17113	0.023896	0.10392	0.020381	0.082596	0.0067759	0.0024074	5.05E-05	0.67264
34	3	0.9967	11.361	0.914	0.91815	0.93684	0.14435	0.019976	0.072629	0.020667	0.085514	0.0072595	0.0028469	4.65E-05	0.67925
34	4	0.99841	16.832	0.94116	0.85531	0.9	0.094537	0.035845	0.23384	0.012341	0.066682	0.0044268	0.0017052	1.77E-05	0.41828
34	5	0.99799	15.068	0.93667	0.8807	0.95789	0.12132	0.032164	0.18828	0.011686	0.054827	0.002997	0.00086356	4.38E-05	0.50576
34	6	0.99512	10.377	0.90564	0.92135	0.99825	0.17941	0.016647	0.050433	0.0204	0.071662	0.0051092	0.0012661	0.00017021	0.71514
34	7	0.99505	10.736	0.90851	0.92586	0.99649	0.18236	0.028571	0.14856	0.017761	0.06961	0.0048222	0.0013129	0.00013111	0.59218
34	8	0.99518	10.421	0.90385	0.96551	0.98947	0.20051	0.0077228	0.010855	0.021258	0.080385	0.0064203	0.0019168	9.56E-05	0.66405
34	9	0.9953	10.63	0.90598	0.88866	0.95789	0.15967	0.025636	0.11961	0.014782	0.065416	0.0042611	0.0012831	6.44E-05	0.52178
34	10	0.99515	10.007	0.90328	0.91594	0.97719	0.16244	0.033129	0.19975	0.017258	0.070646	0.004966	0.0014641	7.16E-05	0.59946
34	11	0.99871	19.038	0.94834	0.851	0.90702	0.086183	0.073048	0.97117	0.0078165	0.048089	0.0023072	0.00075332	1.29E-05	0.34029
35	1	0.9109	2.5488	0.6106	0.97388	0.99825	0.55818	0.01972	0.070775	0.10132	0.17022	0.028158	0.0074614	0.0010974	2.3847
35	2	0.90391	2.458	0.5977	0.9861	1	0.61429	0.0067013	0.0081731	0.08902	0.16706	0.027151	0.007219	0.00096593	1.8937
35	3	0.90755	2.582	0.62394	0.96837	0.99825	0.55674	0.031714	0.18305	0.079387	0.16213	0.025613	0.0074124	0.00069878	1.6951
35	4	0.91708	2.6498	0.62919	0.98493	1	0.57926	0.0068053	0.0084289	0.082187	0.16877	0.027693	0.0085027	0.00064002	1.7157
35	5	0.9166	2.6711	0.6333	0.98228	1	0.51619	0.017465	0.055514	0.10368	0.181	0.031721	0.0081985	0.0014211	1.973
35	6	0.8942	2.4203	0.59323	0.98407	1	0.60794	0.01743	0.055294	0.10102	0.18748	0.033957	0.0098155	0.0011793	1.8275
35	7	0.93847	3.0198	0.67312	0.98733	1	0.53234	0.0076393	0.010621	0.07629	0.18017	0.03144	0.011932	0.00072251	1.2434
35	8	0.89518	2.3875	0.581	0.98796	1	0.63833	0.0077926	0.011052	0.07304	0.1591	0.024688	0.0073807	0.00084138	1.408
35	9	0.91707	2.6504	0.63359	0.96002	0.99298	0.53972	0.012062	0.026481	0.10121	0.18433	0.032861	0.0089657	0.0014149	1.7979
35	10	0.92535	2.803	0.65133	0.976	1	0.48413	0.015435	0.04336	0.098946	0.18338	0.032533	0.0091801	0.0013297	1.8033
35	11	0.91861	2.8114	0.64707	0.94843	0.95614	0.51186	0.045037	0.36915	0.041345	0.13297	0.017374	0.0070233	0.00018923	0.83183
36	1	0.39093	1.1025	0.73351	0.72022	0.69474	0.17954	0.076072	1.0532	0.059213	0.15747	0.024197	0.0095408	0.00024731	1.2042
36	2	0.47124	1.1349	0.81159	0.65915	0.47368	0.093982	0.096492	1.6945	0.098618	0.21062	0.042478	0.016848	0.00058101	1.5913
36	3	0.3687	1.0456	0.77124	0.74413	0.77368	0.22278	0.075187	1.0289	0.074488	0.17993	0.031359	0.012414	0.0003469	1.3541
36	4	0.14986	1.0558	0.77733	0.73454	0.66316	0.1688	0.08041	1.1768	0.10395	0.1806	0.031585	0.0080165	0.0014315	1.9975
36	5	0.68069	1.1866	0.78745	0.73496	0.6	0.14029	0.072447	0.95524	0.09277	0.18451	0.032923	0.010852	0.00059383	1.8568
36	6	0.37522	1.1417	0.81725	0.68511	0.58772	0.12523	0.09186	1.5358	0.11488	0.20861	0.041703	0.013344	0.00082033	2.0281
36	7	0.28064	1.0849	0.75319	0.72152	0.71404	0.13686	0.078996	1.1358	0.14122	0.2183	0.045488	0.012002	0.0015154	2.4059
36	8	0.35344	1.0329	0.78147	0.70737	0.61579	0.13503	0.089763	1.4664	0.097663	0.20703	0.041101	0.016123	0.00045288	1.6935
36	9	0.59988	1.1427	0.71532	0.66101	0.47544	0.15747	0.11337	2.3394	0.050389	0.13585	0.018121	0.00619	0.00026454	1.1526
36	10	0.47195	1.0901	0.85409	0.53598	0.39649	0.078376	0.13227	3.184	0.082007	0.18782	0.034074	0.013487	0.00032855	1.5623
