# Supplementary material for: Advanced methods for missing values imputation based on similarity learning
Source: PeerJ Comput Sci. 2021 Jul 21;7:e619. doi: 10.7717/peerj-cs.619 (PMC8323724; doi:10.7717/peerj-cs.619)
Supplement: Supplemental Information 1 [file peerj-cs-07-619-s001.zip › Datasets used in the experiments/Letter.csv]

1	2	3	4	5	6	7	8	9	10	11	12	13	14	15	16
2	8	3	5	1	8	13	0	6	6	10	8	0	8	0	8
5	12	3	7	2	10	5	5	4	13	3	9	2	8	4	10
4	11	6	8	6	10	6	2	6	10	3	7	3	7	3	9
7	11	6	6	3	5	9	4	6	4	4	10	6	10	2	8
2	1	3	1	1	8	6	6	6	6	5	9	1	7	5	10
4	11	5	8	3	8	8	6	9	5	6	6	0	8	9	7
4	2	5	4	4	8	7	6	6	7	6	6	2	8	7	10
1	1	3	2	1	8	2	2	2	8	2	8	1	6	2	7
2	2	4	4	2	10	6	2	6	12	4	8	1	6	1	7
11	15	13	9	7	13	2	6	2	12	1	9	8	1	1	8
3	9	5	7	4	8	7	3	8	5	6	8	2	8	6	7
6	13	4	7	4	6	7	6	3	10	7	9	5	9	5	8
4	9	6	7	6	7	8	6	2	6	5	11	4	8	7	8
6	9	8	6	9	7	8	6	5	7	5	8	8	9	8	6
5	9	5	7	6	6	11	7	3	7	3	9	2	7	5	11
6	9	5	4	3	10	6	3	5	10	5	7	3	9	6	9
3	4	4	3	2	8	7	7	5	7	6	8	2	8	3	8
7	10	5	5	2	6	8	6	8	11	7	11	2	8	5	9
6	11	6	8	5	6	11	5	6	11	9	4	3	12	2	4
2	2	3	3	1	10	6	3	6	12	4	9	0	7	1	7
1	3	2	2	1	8	8	2	5	14	5	8	0	7	0	7
4	5	5	4	4	7	7	6	6	7	6	8	3	8	3	8
3	2	3	3	2	8	8	7	5	7	5	7	2	8	9	8
6	11	7	8	5	7	6	9	6	7	5	9	4	8	5	5
3	6	4	4	2	6	6	4	4	14	8	12	1	6	1	6
6	11	7	8	3	7	8	7	11	4	7	14	1	7	4	8
7	11	11	8	9	3	8	4	5	10	11	10	10	9	5	7
12	14	12	8	5	9	10	4	3	5	10	7	10	12	2	6
6	9	8	7	6	8	6	6	7	7	7	9	6	8	4	8
3	6	4	4	2	6	6	5	5	6	6	9	2	8	4	8
2	3	3	4	1	0	1	5	6	0	0	6	0	8	0	8
1	3	3	1	1	6	4	1	7	8	3	10	0	7	2	9
8	12	8	6	4	3	10	4	7	12	11	9	3	7	3	4
5	9	7	7	10	9	8	4	4	6	8	6	6	11	8	7
6	9	9	7	6	5	6	3	5	10	9	9	8	5	2	7
4	7	6	5	3	6	6	6	8	6	5	9	3	10	4	8
4	7	5	5	3	7	7	8	6	7	6	8	3	8	3	8
3	6	4	4	2	4	14	8	1	11	6	3	0	10	4	8
4	9	5	6	6	8	5	4	3	7	5	11	6	8	5	11
3	4	3	6	2	3	8	6	10	7	6	15	0	8	7	8
5	11	8	8	4	8	8	1	8	10	5	7	3	8	4	8
3	7	4	5	4	7	7	5	8	8	8	9	3	9	6	9
4	6	7	4	3	9	7	2	8	11	3	7	3	8	4	9
4	5	5	8	3	7	6	8	8	6	6	10	1	8	6	11
7	9	6	5	2	8	10	4	5	8	10	5	4	12	3	8
4	10	5	7	5	8	7	3	8	5	6	6	3	8	6	8
5	9	6	7	8	7	9	5	3	7	9	8	6	8	3	8
1	3	2	1	1	7	7	5	6	7	5	10	1	9	3	9
8	10	8	6	6	7	7	3	5	8	4	8	6	6	7	7
3	9	4	7	2	7	5	6	10	5	6	10	0	9	9	8
7	11	9	8	8	9	5	6	4	7	8	8	3	9	8	3
3	6	3	4	1	1	0	6	6	0	1	5	0	8	0	8
2	4	4	3	2	6	10	1	7	8	11	8	1	11	2	7
4	5	6	6	5	8	10	4	4	7	7	9	3	7	7	5
4	9	5	6	4	7	8	7	7	8	4	7	2	7	9	8
6	9	7	11	7	8	5	7	5	9	6	9	3	8	6	8
3	5	5	4	4	9	3	4	3	8	4	9	3	6	4	8
2	6	3	4	2	6	7	10	8	6	6	6	3	8	3	8
6	10	4	5	2	6	9	6	6	11	7	7	2	9	5	9
5	10	6	8	5	9	3	2	6	9	2	9	2	5	3	9
3	3	3	5	2	7	7	13	2	5	6	8	5	8	0	8
2	3	3	1	1	5	9	4	6	11	9	11	1	9	2	8
6	9	4	4	2	7	7	4	7	10	6	10	1	9	7	9
4	9	5	6	5	7	6	3	5	6	6	9	2	8	8	8
3	3	4	1	2	8	7	5	6	7	6	8	5	8	3	7
2	3	2	4	1	0	1	5	6	0	0	6	0	8	0	8
3	5	5	4	3	7	8	3	6	10	6	8	3	8	3	8
2	3	3	2	2	7	7	5	7	7	6	8	2	8	5	10
5	10	6	7	6	9	6	6	4	7	8	7	6	9	8	3
8	12	8	6	4	9	8	4	5	8	4	5	6	9	5	9
5	10	5	5	4	9	6	5	6	10	6	7	4	8	9	9
3	8	5	7	3	8	7	9	6	6	6	9	3	8	5	9
4	6	6	4	5	8	5	6	4	6	7	10	4	7	5	9
2	8	3	6	1	13	3	8	4	13	3	11	1	6	0	8
4	7	5	5	2	8	9	1	7	14	5	6	0	8	1	8
4	5	5	4	3	7	7	7	7	7	6	5	2	8	3	7
2	6	4	4	3	6	7	5	5	6	5	7	3	7	5	8
4	5	7	4	4	6	6	3	4	9	9	10	7	5	2	8
3	7	5	5	3	12	2	3	2	10	2	9	2	6	3	8
3	5	4	4	2	7	8	5	4	7	7	7	6	9	2	5
6	10	9	7	8	3	7	4	5	10	11	10	7	9	3	7
8	14	7	8	4	5	10	6	3	12	5	4	4	10	4	8
6	12	5	7	4	8	5	4	3	9	9	11	4	9	8	10
6	10	8	8	7	8	5	7	5	7	6	6	3	9	8	9
2	3	3	1	1	5	9	3	3	10	8	8	4	8	0	8
3	4	4	3	2	9	10	3	2	5	9	7	6	11	0	8
3	8	5	6	6	8	7	4	1	8	7	8	5	10	4	7
6	9	9	8	10	8	7	5	5	7	6	8	8	9	9	3
6	7	9	5	7	4	7	3	5	10	10	11	8	6	3	7
4	8	5	6	4	7	7	4	8	11	8	9	2	9	5	7
6	11	8	8	9	5	8	3	4	8	8	9	7	9	5	4
8	10	8	7	4	3	10	3	7	11	12	6	1	11	3	5
4	8	5	6	3	6	8	4	1	7	8	8	8	9	0	8
6	7	8	6	6	6	6	5	6	8	5	8	3	6	5	6
4	4	4	6	2	7	7	14	2	5	6	8	6	8	0	8
4	8	5	6	5	7	10	8	5	8	5	6	3	6	7	11
4	7	5	5	3	8	7	8	5	10	6	8	3	8	3	8
4	8	5	6	4	7	7	9	4	6	4	6	3	7	3	8
4	9	5	6	2	7	6	15	1	7	7	8	3	8	0	8
7	11	8	9	4	3	9	6	7	11	11	10	3	9	2	6
2	7	3	5	1	6	10	0	3	7	11	8	1	11	0	8
6	8	7	6	4	6	9	4	8	11	7	6	2	8	5	5
5	9	6	7	5	7	7	7	5	7	6	7	2	8	9	8
2	3	2	2	1	7	11	2	6	7	10	8	1	11	1	7
2	3	3	2	1	4	7	4	6	10	9	13	1	9	2	7
4	10	7	7	2	9	8	5	3	5	14	8	3	9	0	8
5	8	5	6	3	6	12	4	7	12	9	4	2	12	2	4
7	12	6	6	3	7	8	2	7	9	7	8	5	8	3	7
3	8	4	6	4	7	8	7	6	7	7	5	3	8	3	7
2	1	3	1	1	7	8	4	0	7	8	8	6	10	0	8
2	9	3	7	2	8	7	0	7	13	6	9	0	8	1	8
3	8	3	6	2	3	7	6	10	7	6	14	0	8	7	8
6	9	8	7	4	6	12	6	6	13	7	3	2	9	2	5
3	9	4	7	3	7	7	0	7	13	6	8	0	8	1	8
5	10	7	8	8	7	7	6	6	7	6	9	3	8	4	8
4	7	4	5	2	7	5	13	5	7	14	7	3	9	0	8
2	3	3	2	1	6	8	7	7	9	7	12	1	10	3	9
5	9	6	7	7	7	6	6	4	7	7	8	5	10	9	12
3	8	5	6	3	9	2	2	3	8	2	8	2	6	3	7
3	7	5	5	3	7	8	2	9	11	7	7	1	8	6	7
3	7	5	5	2	10	5	2	8	10	1	7	3	7	3	10
3	3	5	2	2	5	10	3	4	10	8	7	5	8	1	8
6	9	5	4	3	10	6	5	5	10	2	8	6	6	4	9
3	3	3	4	3	7	7	5	5	7	6	6	5	8	5	10
5	9	7	7	7	8	8	3	6	10	5	6	3	7	6	8
5	6	5	4	2	5	8	6	8	9	8	8	3	9	2	5
4	4	6	5	4	8	9	4	5	7	6	9	3	7	8	8
3	7	4	5	2	1	11	4	4	11	11	8	0	8	2	7
6	8	9	6	6	11	6	2	5	9	3	6	9	7	2	9
1	1	2	1	1	7	7	12	1	7	6	8	3	8	0	8
2	1	4	2	1	8	1	2	2	7	2	8	2	5	2	7
5	10	4	5	3	6	6	6	2	9	6	9	5	9	4	8
1	0	1	1	1	4	7	5	8	7	6	13	0	8	6	10
3	3	3	1	1	5	8	5	7	10	9	8	3	10	2	6
3	7	5	5	3	10	4	1	2	8	3	9	2	4	2	7
4	8	5	6	3	5	8	1	8	10	9	9	2	9	3	6
5	8	7	6	4	8	8	4	9	11	3	8	2	6	4	9
1	3	2	2	1	10	7	1	5	11	4	8	0	7	0	7
5	11	8	8	5	6	7	2	7	10	7	10	4	8	4	8
2	6	2	4	1	9	5	0	6	13	5	9	0	8	1	8
7	11	10	8	6	6	11	3	6	13	6	3	0	10	3	8
2	1	2	1	0	8	15	1	4	6	10	8	0	8	0	8
1	1	2	2	1	6	8	6	6	9	7	12	1	9	3	10
4	9	4	7	4	7	8	13	1	7	5	8	3	8	0	8
2	4	4	3	2	10	2	2	2	9	2	9	2	7	3	9
6	11	9	8	11	7	7	3	6	6	7	11	6	11	9	7
3	6	4	4	3	7	12	4	6	7	11	8	2	12	1	7
2	8	4	6	2	12	2	4	3	11	2	10	3	6	3	9
3	9	5	7	3	8	9	4	1	6	12	8	2	10	0	8
5	7	6	5	5	8	8	8	5	6	7	9	4	8	4	5
2	9	2	6	3	7	7	0	7	7	6	8	0	8	2	8
8	14	8	8	5	8	5	2	9	12	6	9	3	7	6	7
4	7	6	5	6	8	8	4	2	8	7	8	7	11	5	8
5	9	7	6	7	9	7	5	5	6	7	6	10	7	4	6
4	8	6	6	4	6	5	2	8	7	2	8	1	6	3	7
3	3	5	5	2	9	6	9	7	7	5	10	3	8	4	8
4	2	5	4	4	7	7	5	6	7	6	6	2	8	7	10
8	15	7	8	4	8	2	3	2	8	5	12	5	4	5	5
6	9	9	6	7	9	6	1	7	10	3	8	3	7	3	9
3	7	4	5	4	7	7	5	6	7	6	8	3	8	3	8
7	9	7	7	5	6	10	1	8	11	9	5	2	9	3	4
6	5	7	4	4	4	11	2	2	9	9	8	7	11	1	7
3	8	3	5	1	1	12	4	5	12	11	8	0	8	2	6
3	3	5	4	1	7	6	3	0	7	0	8	2	7	1	8
3	8	3	6	3	3	6	5	9	5	4	13	0	8	6	9
4	9	5	7	4	7	7	12	1	7	9	8	8	6	0	8
4	9	5	7	6	7	8	9	6	7	6	6	2	8	8	10
3	7	5	5	6	7	8	6	4	6	6	8	5	8	7	9
6	9	6	7	4	5	8	0	8	8	9	5	2	11	4	4
4	9	6	7	3	6	12	3	4	7	12	9	3	10	1	8
2	8	3	6	3	8	8	7	6	7	4	6	2	7	8	8
2	1	2	2	1	6	8	7	7	8	7	12	1	9	4	10
4	9	6	6	8	7	7	6	3	7	6	7	8	7	9	9
5	8	5	6	4	8	6	11	4	8	13	7	3	9	0	8
6	10	6	6	4	7	10	5	2	11	5	4	4	11	5	7
3	8	4	6	2	7	7	4	13	10	6	8	0	8	8	8
3	4	5	2	2	7	7	2	8	11	7	9	2	8	4	8
5	9	7	6	4	4	10	3	4	9	10	9	5	8	1	8
6	10	5	6	3	5	9	6	3	10	5	6	5	9	4	7
4	5	5	4	4	7	7	6	6	7	6	7	3	8	3	6
6	11	6	8	5	6	11	3	7	11	9	5	2	12	2	4
5	5	5	8	4	7	9	10	8	7	5	7	2	8	9	10
5	10	6	7	2	7	4	14	6	7	15	8	3	9	0	8
3	4	4	6	2	8	8	6	9	5	5	5	0	8	9	7
5	6	5	8	2	1	14	5	3	12	9	5	0	8	3	6
3	9	4	7	4	9	6	1	6	11	4	7	0	6	1	6
3	6	4	4	4	6	7	5	5	7	6	7	3	7	4	9
3	2	3	4	3	7	8	5	7	7	5	9	2	8	5	10
6	9	6	4	4	8	9	5	3	10	5	5	5	10	5	6
2	2	1	4	1	7	7	1	7	7	6	8	0	8	3	8
7	10	9	8	9	7	7	5	5	7	6	7	7	6	9	13
4	10	6	7	4	8	6	8	7	4	5	3	3	8	4	8
4	7	6	5	7	9	6	4	4	6	6	7	7	8	6	7
5	10	7	8	6	7	9	8	5	8	5	6	3	7	7	10
7	10	10	7	7	9	6	2	5	9	5	7	8	6	2	8
6	11	7	8	3	4	13	9	2	10	6	4	1	10	4	8
4	8	6	6	4	8	5	8	4	7	5	8	3	8	3	8
2	8	3	6	3	8	7	7	5	7	6	7	2	9	8	8
4	7	6	5	4	3	8	3	7	11	11	12	3	8	3	5
7	10	7	8	3	3	11	4	4	10	12	8	3	10	1	8
7	11	10	8	5	6	11	2	7	14	7	4	1	10	2	7
3	4	5	6	1	6	10	3	2	9	13	8	1	11	0	8
4	6	6	4	3	11	6	3	8	11	3	6	3	8	3	9
1	0	1	1	0	7	7	2	10	8	6	8	0	8	6	8
3	5	3	6	3	7	8	6	3	8	8	9	3	8	5	7
8	14	8	8	4	9	4	4	4	13	5	8	3	10	3	8
5	7	7	5	6	8	6	5	6	9	6	7	3	9	6	10
8	13	9	7	5	6	7	3	6	10	8	10	6	10	4	7
3	10	5	7	2	5	8	5	3	9	14	8	3	10	0	8
4	7	4	5	3	6	7	9	7	7	6	7	2	8	9	10
2	2	4	4	2	6	10	1	7	7	11	9	1	11	1	8
3	4	4	3	2	7	7	7	5	7	6	8	2	8	3	8
6	10	8	7	5	8	6	3	10	12	4	9	1	7	6	9
2	3	3	2	1	6	4	1	8	7	2	10	0	7	2	8
1	3	2	2	1	10	6	2	6	12	4	9	0	7	1	7
1	3	3	2	1	7	8	1	9	11	7	7	1	8	5	7
3	5	5	7	2	7	7	3	1	6	0	8	3	7	1	8
3	5	4	5	3	8	7	4	5	7	6	8	3	8	7	10
2	5	3	3	1	10	7	1	7	12	3	7	0	7	1	7
5	6	6	8	5	8	7	6	3	7	7	12	3	8	6	8
1	3	2	1	1	7	8	5	3	7	7	7	4	8	1	6
2	6	3	4	1	7	7	3	13	9	6	8	0	8	8	8
4	9	5	7	3	3	7	6	11	7	6	15	0	8	7	7
4	7	3	10	3	9	7	3	3	11	4	5	3	8	6	9
4	8	5	6	3	5	7	10	10	6	5	6	3	8	4	8
5	10	6	8	5	7	8	9	6	8	8	6	4	8	5	10
3	6	4	4	2	5	4	3	8	3	2	6	1	6	2	5
4	5	5	4	2	4	12	4	4	11	11	6	2	10	1	8
6	10	9	8	6	7	7	0	8	9	6	8	3	8	4	7
5	8	6	6	3	6	6	4	5	14	8	12	1	6	1	7
7	10	10	8	5	7	8	3	5	10	6	7	7	8	1	8
3	5	5	7	4	10	11	3	2	7	8	8	3	10	7	9
2	7	4	5	3	13	3	3	2	10	1	8	2	6	2	8
4	6	5	9	9	8	7	5	0	7	6	7	6	10	6	9
4	9	6	6	2	10	5	3	1	8	1	9	2	7	2	8
4	8	5	6	3	5	10	4	6	11	10	5	2	10	3	5
3	4	6	3	2	7	7	1	9	10	6	8	2	8	3	7
5	11	6	9	4	5	8	11	9	8	7	5	3	8	4	8
3	7	5	5	3	9	11	2	2	4	10	8	2	12	1	8
7	10	6	5	4	10	7	4	4	12	4	5	4	11	5	9
5	9	6	7	6	6	9	4	6	9	9	6	5	9	3	6
6	11	9	8	5	8	10	7	5	10	4	3	3	10	4	8
4	10	6	8	2	9	11	0	4	6	11	8	0	10	0	8
3	3	4	4	2	5	8	4	1	7	9	8	7	10	0	8
6	9	8	7	5	6	11	7	3	11	5	3	2	10	4	8
5	6	7	7	6	7	8	4	5	7	7	8	4	6	8	6
4	2	4	4	3	8	7	6	10	6	5	9	2	8	6	8
4	8	5	6	3	7	5	6	9	5	6	10	0	9	9	8
3	7	3	5	2	3	8	6	11	7	5	14	0	8	7	8
5	9	7	7	6	7	9	5	6	10	6	6	3	8	7	8
1	9	1	7	1	7	7	0	9	7	6	8	0	8	3	8
6	8	7	6	4	9	6	4	6	10	3	8	2	8	5	10
3	8	4	6	3	8	6	8	6	7	8	9	2	10	9	8
3	7	4	5	2	5	8	6	7	6	8	13	1	8	4	10
8	10	11	8	9	9	6	2	5	9	4	7	11	9	3	8
9	10	7	5	3	6	11	6	2	11	5	5	4	10	4	8
2	4	4	3	3	7	8	4	4	9	5	8	2	6	3	10
3	8	5	6	6	8	7	4	4	6	7	8	7	9	5	6
6	6	6	4	3	4	8	5	8	11	11	9	3	9	2	6
3	8	4	6	2	5	7	10	8	7	7	5	3	8	4	8
2	1	3	1	1	7	5	11	5	7	14	8	3	10	0	8
2	5	3	4	2	10	7	2	6	11	3	7	1	6	2	7
7	13	7	7	5	6	7	2	9	11	6	8	4	5	8	6
5	11	7	8	6	7	9	3	6	12	7	6	3	9	2	7
1	0	2	1	0	8	9	4	2	7	12	8	2	10	0	8
6	5	8	4	7	6	9	5	3	6	4	8	13	8	5	7
3	6	4	4	1	7	5	13	5	7	13	8	3	9	0	8
3	7	4	5	5	7	7	4	6	6	6	6	2	8	5	10
4	8	6	6	4	6	5	1	9	7	2	10	0	6	3	8
4	10	5	8	3	8	13	0	5	7	10	8	0	8	0	8
8	12	8	6	4	9	4	4	6	12	3	8	5	6	5	10
6	11	6	8	4	6	10	1	10	11	9	5	2	8	4	4
5	8	7	6	4	7	5	8	4	6	4	7	3	9	4	9
1	0	2	1	0	7	14	1	4	7	10	8	0	8	0	8
4	3	5	2	2	5	8	5	7	10	10	9	3	9	2	6
2	4	4	2	2	9	6	4	6	11	4	6	2	8	3	8
4	8	5	5	3	5	11	8	3	7	4	8	3	7	6	11
7	10	7	7	5	5	7	7	6	9	8	10	2	9	5	9
2	1	2	2	1	6	7	8	7	6	6	6	2	8	3	8
3	8	4	6	4	7	7	7	5	7	6	8	2	8	8	8
7	10	9	8	10	9	5	5	4	9	6	9	6	9	12	11
6	10	9	8	8	7	7	2	4	9	7	8	8	6	2	8
4	8	6	6	8	9	6	2	2	8	4	8	7	7	2	5
6	7	8	6	6	5	7	6	7	7	4	7	3	6	5	6
4	9	6	7	4	8	6	2	9	12	5	9	3	6	8	8
4	9	7	7	5	9	8	4	1	6	9	8	7	11	0	8
2	1	3	2	1	6	8	6	7	7	8	12	1	9	4	10
3	6	4	4	4	6	7	3	7	6	6	9	3	8	6	10
6	9	9	7	5	8	5	7	7	8	6	7	2	6	4	6
6	9	8	8	8	8	7	3	5	7	8	8	6	8	4	5
5	12	5	6	4	8	7	3	6	10	5	7	5	8	7	6
4	8	6	6	4	8	8	8	6	7	6	8	4	7	4	8
3	4	4	3	1	4	12	3	3	10	11	7	2	11	1	8
4	7	4	5	2	9	10	6	9	5	6	6	0	7	8	9
4	9	6	6	4	9	8	1	6	13	5	5	1	10	2	9
5	10	7	8	5	8	3	3	1	7	1	8	5	9	5	8
3	2	4	3	3	8	7	5	6	7	6	6	2	8	6	9
2	3	3	2	2	7	9	5	4	7	6	7	5	9	2	7
6	10	5	6	3	6	6	4	4	6	7	8	5	5	2	8
4	10	5	8	5	7	7	5	8	5	6	8	0	8	9	8
2	5	3	6	3	8	8	7	2	5	7	10	3	9	5	9
4	8	4	5	1	1	13	5	5	12	11	7	0	8	2	6
4	9	6	6	5	5	10	4	6	10	10	6	2	10	3	6
5	10	8	8	4	8	7	4	10	6	6	8	4	6	8	9
3	7	5	5	3	11	3	2	2	8	2	9	3	4	2	8
4	9	4	6	3	6	7	9	7	7	6	7	2	8	9	10
5	9	6	7	5	7	7	8	7	7	6	7	2	8	3	8
2	6	3	4	1	14	1	6	5	14	2	11	0	7	0	8
4	8	5	5	2	7	5	15	1	7	9	8	3	8	0	8
6	9	7	4	3	6	9	5	5	4	4	10	8	7	2	8
3	7	4	5	2	7	7	0	7	13	6	8	0	8	1	7
6	10	6	8	6	2	10	2	3	10	9	8	7	11	2	6
3	6	4	4	3	6	7	8	5	7	5	7	3	7	3	8
1	3	2	2	1	10	3	2	1	9	2	9	1	6	1	8
2	3	4	1	1	7	8	2	6	10	5	7	1	8	4	8
1	0	1	0	0	5	10	6	1	9	6	5	0	9	2	8
6	9	8	8	8	7	6	5	7	7	5	9	6	5	9	4
7	9	10	7	6	5	6	4	5	11	10	11	11	5	4	8
4	8	5	6	5	8	11	3	6	6	11	8	3	12	1	7
3	6	4	4	2	5	5	1	9	6	2	11	0	8	3	7
3	6	4	4	1	7	7	4	4	7	6	8	3	8	4	8
2	4	3	6	2	7	7	8	6	5	7	9	2	7	5	11
6	10	8	8	5	10	5	4	8	11	3	7	4	6	4	9
3	4	4	6	2	3	8	6	10	7	6	14	0	8	7	7
2	3	2	1	1	6	9	6	3	8	7	8	4	9	1	7
2	4	3	3	2	6	6	6	5	6	6	9	2	8	4	8
7	10	6	8	3	2	11	5	5	12	12	8	2	10	1	8
2	7	4	4	2	7	3	3	2	7	2	8	3	7	2	8
5	9	4	4	2	8	7	4	4	10	5	10	3	8	7	10
4	5	5	8	2	3	6	7	3	7	8	12	3	8	3	10
6	9	9	6	6	5	7	3	5	10	10	9	8	6	3	8
5	11	5	6	3	7	5	3	5	12	7	11	3	8	6	9
5	6	5	4	2	5	12	3	8	12	9	4	1	11	2	4
2	4	4	3	2	7	6	6	6	6	6	10	2	9	4	9
2	4	4	3	1	8	8	2	7	15	5	8	0	7	1	8
5	10	5	7	2	1	14	5	4	12	10	6	0	8	2	5
7	8	7	6	6	6	11	5	2	9	6	6	8	13	4	4
3	6	5	4	3	12	3	2	2	9	2	9	2	6	2	8
6	11	8	8	5	9	5	1	7	10	3	9	5	9	5	11
1	1	2	2	1	5	10	4	4	10	8	4	1	9	3	7
7	6	9	5	9	7	7	5	4	6	5	8	10	8	5	5
2	6	3	4	2	8	7	7	5	7	6	9	2	8	3	8
4	11	5	8	3	6	6	6	9	4	6	9	0	9	9	8
4	6	6	5	5	4	7	3	6	6	6	10	4	10	7	7
1	0	2	1	0	8	7	6	4	7	6	8	2	8	3	8
2	1	3	2	1	7	7	5	9	6	6	9	1	8	7	8
4	9	6	7	6	9	7	3	6	7	4	5	6	6	9	8
4	4	5	3	3	6	11	5	2	8	7	6	6	11	2	6
4	9	4	6	5	6	6	8	6	6	6	7	2	8	7	9
6	11	6	8	4	4	8	5	6	12	10	11	2	10	3	7
2	4	3	3	2	5	10	3	5	10	9	5	1	10	3	6
1	4	0	6	0	7	7	4	4	7	6	8	0	8	0	8
1	3	2	2	1	8	7	3	5	10	5	7	2	8	3	9
3	4	5	2	2	8	9	3	5	13	4	3	1	10	3	8
11	14	10	8	4	6	8	3	7	9	8	10	6	8	4	6
4	5	5	4	2	5	8	5	8	10	8	8	3	9	3	5
3	8	4	6	2	7	7	14	2	5	6	8	5	8	0	8
4	11	6	8	1	7	11	2	3	8	12	8	1	11	0	8
3	5	5	6	4	8	8	4	4	7	6	8	3	7	8	8
8	15	7	8	4	8	5	4	9	11	4	10	3	6	9	9
4	5	4	7	4	9	7	6	2	8	6	11	3	9	6	8
1	0	1	0	0	8	7	2	9	8	6	8	0	8	5	8
4	5	5	6	5	7	9	5	4	8	6	7	4	9	8	7
8	10	11	8	8	9	6	2	5	9	6	7	8	6	2	8
4	7	5	5	2	5	7	10	9	7	6	5	3	8	4	8
2	3	3	1	1	8	9	3	4	10	4	6	4	9	1	7
5	10	8	8	5	3	10	3	3	9	10	9	8	11	1	8
4	9	4	6	4	7	5	13	5	7	10	8	3	9	0	8
6	11	8	9	6	6	6	7	5	5	6	12	5	7	5	6
7	11	9	8	11	8	5	4	3	6	5	10	8	7	9	13
5	10	4	5	3	7	7	5	4	7	4	7	5	8	5	8
2	6	3	4	1	8	6	13	5	7	13	8	3	9	0	8
6	10	8	8	8	6	7	5	3	7	5	8	5	7	10	8
4	8	6	6	3	4	8	5	1	7	9	8	8	10	0	8
5	7	7	5	5	5	7	2	6	10	8	11	3	8	3	8
5	11	4	6	2	9	6	4	6	10	5	9	1	10	7	9
3	6	5	4	1	9	8	4	2	5	14	8	3	10	0	8
8	12	8	7	6	9	6	3	5	9	4	8	6	8	6	8
4	11	5	8	5	9	6	6	10	7	5	6	2	7	8	8
4	10	6	7	4	7	8	3	7	10	5	7	2	6	5	8
3	6	5	4	5	7	8	3	3	8	7	8	5	9	5	4
5	11	8	8	4	5	8	2	8	10	11	9	3	9	4	6
3	6	4	4	2	5	7	3	7	7	6	12	0	8	4	9
1	2	2	3	1	8	7	4	1	7	8	10	2	9	3	9
10	15	9	8	4	7	9	4	5	3	5	10	6	10	2	7
5	7	5	5	3	6	7	6	8	12	8	12	2	10	4	7
6	9	5	4	3	10	4	4	7	11	3	10	3	7	7	11
7	10	9	8	7	7	7	8	6	7	5	6	4	8	4	8
6	9	8	8	8	7	7	2	4	7	3	9	7	4	9	10
8	12	8	7	4	5	10	4	5	14	8	6	2	9	3	7
2	3	3	2	1	6	8	2	8	11	8	8	1	8	4	7
4	8	6	6	8	9	7	5	6	7	5	6	5	6	8	7
4	4	5	5	1	7	7	4	4	7	6	8	3	8	4	8
1	0	2	1	0	7	7	6	7	7	6	13	0	8	4	10
5	9	7	7	3	9	5	4	6	15	4	10	1	6	0	7
5	7	7	5	5	7	6	6	7	8	7	6	3	9	8	7
5	9	5	7	5	5	7	9	7	6	5	5	2	8	3	8
7	10	7	5	5	7	6	3	5	8	4	9	6	8	6	7
2	1	2	1	1	7	7	3	11	8	6	8	0	8	6	8
2	3	4	4	1	8	14	1	6	6	11	8	0	8	0	8
5	9	5	7	2	4	7	9	2	7	6	12	3	8	3	11
5	11	7	8	5	7	6	7	8	7	4	12	2	9	6	8
11	15	10	8	9	9	8	3	6	10	4	6	8	3	9	7
8	11	11	9	7	6	8	1	8	10	8	9	3	8	4	6
6	9	8	7	6	10	6	3	7	11	4	7	4	7	4	9
2	5	4	4	1	6	11	3	4	8	11	8	2	10	1	8
2	11	0	8	1	7	7	5	3	7	6	8	0	8	0	8
2	5	4	4	2	7	8	2	10	11	6	8	1	8	6	7
2	3	3	2	1	7	6	5	4	6	6	9	2	9	4	9
3	5	4	8	1	13	2	9	5	14	3	12	0	6	0	8
2	5	4	4	2	7	12	2	3	7	11	8	2	10	1	8
8	15	8	8	5	5	8	5	4	8	7	6	6	12	3	8
6	12	5	9	4	10	7	2	4	12	4	6	2	9	7	9
3	6	4	4	1	6	7	6	10	7	6	13	1	8	4	9
2	3	3	1	1	4	8	5	6	11	10	8	3	10	1	6
2	6	4	4	2	12	2	4	3	12	2	10	2	6	3	9
3	10	5	7	1	10	10	3	2	5	13	8	2	11	0	8
3	7	5	5	3	7	11	1	8	7	11	8	1	10	1	8
5	8	7	6	6	8	7	2	4	9	5	7	7	6	2	8
5	8	5	6	3	4	11	2	3	8	10	7	3	12	1	7
4	8	5	6	3	6	8	4	6	10	9	8	2	9	5	4
5	6	6	8	4	7	7	12	2	7	9	8	9	6	0	8
3	8	6	5	1	10	10	3	2	5	13	8	2	11	0	8
9	9	6	12	6	6	9	4	2	12	7	7	3	8	13	6
3	8	4	6	3	8	6	12	1	5	9	8	7	6	0	8
3	7	4	5	4	7	5	10	0	7	8	8	6	5	0	8
3	8	3	6	2	13	3	5	4	13	2	10	0	7	0	8
7	13	7	7	4	8	7	2	6	10	7	9	6	11	4	8
3	3	4	4	3	7	7	6	5	7	6	6	2	8	6	10
4	10	6	8	7	7	7	5	4	7	5	7	4	6	9	14
5	8	7	6	4	5	10	3	10	11	9	6	1	9	6	5
4	8	4	6	3	1	13	4	4	12	10	6	0	8	1	6
1	1	2	1	1	7	8	5	3	7	7	7	4	8	1	6
7	10	10	8	5	7	14	5	3	13	4	0	0	10	4	7
4	3	5	5	2	6	7	6	10	7	6	13	1	8	4	9
4	8	6	6	3	9	5	3	10	11	4	9	1	7	6	9
2	3	4	2	1	8	7	2	6	10	6	8	1	9	5	8
4	6	7	4	4	9	11	2	3	5	9	8	7	11	1	8
2	3	4	2	2	7	9	4	4	11	4	4	1	9	3	8
4	8	4	6	1	0	0	6	6	0	1	4	0	8	0	8
3	4	4	6	2	8	5	14	5	7	13	8	3	9	0	8
3	10	4	7	1	13	2	9	4	14	4	12	1	6	0	8
2	4	3	6	1	12	2	9	4	13	6	13	1	6	0	8
3	5	3	3	2	8	7	5	10	6	6	7	2	8	7	8
4	2	5	4	4	8	6	6	4	7	7	8	8	6	3	6
7	13	6	7	4	8	4	5	5	7	9	8	4	8	3	8
1	3	2	2	1	9	7	2	6	14	5	8	0	7	0	8
5	9	5	7	7	6	7	8	5	7	6	7	2	8	7	9
7	11	9	8	7	10	6	4	7	10	3	7	2	8	6	12
8	14	8	8	4	9	4	4	7	11	4	10	3	7	8	11
3	4	5	3	2	7	9	2	5	10	6	6	5	9	1	7
3	7	4	5	3	9	7	5	7	10	4	5	3	8	3	8
1	0	1	0	0	7	7	6	4	7	6	7	1	8	5	9
4	6	6	4	4	7	8	2	7	11	7	9	3	8	4	9
3	3	5	2	2	6	8	3	8	11	8	9	2	9	4	7
6	11	8	8	5	7	9	2	5	9	6	7	5	9	1	8
2	4	4	6	1	7	14	0	6	8	11	8	0	8	0	8
3	3	5	4	1	9	9	3	1	5	13	8	2	10	0	8
7	9	7	10	8	8	8	6	2	7	7	11	4	10	8	6
9	15	8	8	5	5	5	4	4	7	8	10	7	5	3	9
3	3	4	4	2	7	10	14	2	7	3	8	3	8	0	8
2	10	3	8	1	14	3	7	5	14	1	10	0	7	0	8
1	4	3	3	2	10	6	3	5	10	3	6	2	8	2	9
2	4	2	2	1	6	7	5	5	9	7	10	2	8	4	9
5	9	7	8	9	7	7	5	4	7	6	8	7	9	7	8
2	2	3	3	2	7	9	5	7	7	9	9	3	9	1	8
7	11	9	8	7	5	9	5	7	6	9	10	3	9	1	8
3	3	4	4	2	7	7	3	14	9	6	8	0	8	8	8
2	3	3	1	1	7	7	5	5	9	6	10	2	9	4	10
4	11	5	8	4	7	4	1	7	8	2	10	1	6	3	8
4	6	5	4	4	9	7	3	6	10	4	6	3	8	2	8
3	10	5	7	5	9	8	3	3	8	4	6	4	8	6	5
3	6	5	4	5	7	6	3	4	6	6	8	7	7	6	9
3	9	5	7	3	12	3	4	3	11	1	9	2	6	3	9
3	4	4	7	1	0	1	6	6	0	0	6	0	8	0	8
4	9	6	7	5	8	5	3	5	6	7	8	3	9	9	9
5	9	5	5	3	11	5	3	6	9	4	7	3	9	6	11
3	8	3	6	2	2	12	4	3	12	10	6	0	8	2	7
2	3	4	2	2	7	10	2	2	6	9	8	5	11	0	7
6	9	9	6	6	5	7	1	7	10	8	10	3	8	4	7
4	9	4	6	4	4	12	7	1	10	6	4	1	10	3	8
6	9	5	5	2	8	11	4	5	7	10	5	4	10	2	6
7	15	6	8	3	10	2	3	5	13	4	12	2	8	5	10
3	8	5	5	1	6	6	3	1	6	0	8	2	6	1	7
3	3	3	4	3	6	7	9	6	7	6	7	2	8	8	10
6	9	5	5	2	8	4	4	5	9	2	8	3	6	5	8
6	11	4	6	2	10	6	5	5	12	3	6	3	8	5	10
1	0	1	0	1	7	8	6	4	7	6	7	1	8	6	9
4	8	6	6	5	4	10	1	2	10	8	7	5	10	2	4
3	4	4	5	3	7	8	4	5	7	8	7	2	9	8	9
5	8	7	6	7	7	6	5	5	7	7	10	11	6	2	8
2	1	3	2	2	5	7	4	7	7	6	11	3	8	4	9
2	3	2	2	1	6	8	6	7	8	7	12	1	9	3	10
4	7	6	5	4	9	8	3	7	10	4	7	3	8	3	9
3	2	4	4	3	8	7	7	5	7	6	7	2	8	9	8
4	5	5	7	4	7	7	10	7	7	6	8	2	8	9	9
2	3	2	1	1	8	7	6	4	9	6	8	2	8	3	8
9	11	12	8	8	4	6	4	5	10	11	11	11	6	4	8
1	9	0	6	0	7	7	4	4	7	6	8	0	8	0	8
7	9	10	8	11	6	6	6	5	5	5	8	11	11	9	12
4	6	4	4	1	8	5	12	5	7	15	8	3	9	0	8
4	5	5	4	2	4	11	2	7	11	10	6	1	11	2	5
3	9	6	7	3	11	2	3	3	10	2	9	2	6	3	8
2	3	4	2	2	7	10	3	4	12	4	3	1	10	2	8
4	7	6	5	5	7	8	5	5	9	6	6	3	7	6	7
4	7	5	5	3	8	6	8	5	10	6	9	3	8	3	8
5	7	5	5	2	3	10	3	7	11	12	7	2	11	3	5
4	5	6	5	4	8	9	4	5	7	6	9	3	8	8	7
3	9	4	6	3	5	10	9	3	7	4	8	3	7	6	11
6	8	9	6	5	10	8	3	6	10	2	4	5	9	1	7
3	7	3	5	4	6	7	7	5	7	6	7	2	8	7	10
9	15	8	8	4	9	3	4	7	11	4	10	3	8	8	11
6	11	8	8	6	9	7	6	7	7	6	8	6	8	4	7
2	4	3	3	1	11	6	2	7	11	3	7	0	7	1	8
4	4	5	6	3	7	8	4	1	7	8	8	8	10	0	8
5	11	6	8	2	3	11	3	8	13	11	5	0	10	2	4
4	9	5	7	3	4	11	3	7	11	10	6	1	10	3	5
4	9	6	6	2	7	4	3	2	7	1	8	3	7	3	8
1	0	2	0	0	7	7	4	4	7	6	8	2	8	3	8
5	10	7	8	5	7	8	2	9	12	7	8	1	9	6	7
3	7	4	4	2	7	9	14	2	7	3	8	3	8	0	8
6	11	9	8	8	7	6	1	6	10	5	9	7	7	6	9
4	7	5	8	5	8	8	4	5	7	6	8	3	8	9	8
2	4	4	3	2	6	9	2	4	10	7	7	5	8	1	8
5	9	7	7	7	7	5	6	2	7	7	8	7	7	6	12
4	6	5	4	2	6	8	7	9	9	10	8	3	9	1	8
2	6	4	4	1	9	10	3	2	5	13	8	2	11	0	8
4	7	4	9	4	7	7	6	3	8	9	10	3	8	6	8
3	3	4	2	1	4	12	4	3	11	11	6	2	11	1	8
6	13	6	7	5	11	5	4	6	10	4	7	5	9	6	10
3	8	4	6	2	7	9	4	2	8	12	8	2	10	0	8
4	8	5	6	3	5	12	8	4	8	3	9	3	7	6	11
1	0	1	1	0	2	2	5	5	1	1	6	0	8	0	8
4	10	7	8	3	8	12	3	4	5	11	8	3	10	1	8
5	10	7	8	5	6	10	2	6	13	7	5	1	10	2	7
5	8	7	7	8	7	8	5	5	8	6	8	7	8	9	6
3	4	4	5	2	6	10	9	4	7	4	8	3	7	5	10
3	6	4	4	3	9	6	6	5	8	6	7	2	8	4	6
3	7	5	5	1	7	8	4	2	7	14	8	3	10	0	8
9	9	8	13	5	9	10	2	4	5	11	5	4	10	7	8
8	9	11	7	8	10	6	2	5	9	4	7	8	7	2	8
3	2	4	3	2	7	7	3	9	6	6	8	2	8	6	8
3	9	4	7	2	7	7	6	8	5	6	7	0	8	9	7
2	3	4	2	2	8	7	1	6	10	5	8	3	8	2	8
3	7	5	5	3	6	11	1	7	8	11	9	1	11	1	8
3	4	6	3	3	7	8	3	6	10	6	8	3	8	3	7
4	9	4	7	2	0	2	4	6	1	0	8	0	8	0	8
3	8	4	6	2	10	6	2	8	12	3	7	0	6	2	6
2	1	2	1	1	5	7	8	7	6	6	6	2	8	3	8
2	1	3	2	2	8	7	5	5	7	6	6	2	8	5	9
6	9	9	7	5	10	8	3	6	10	2	4	5	9	1	7
6	10	9	8	11	6	7	4	4	6	6	9	8	9	9	7
13	15	13	8	7	3	8	6	6	4	2	13	9	11	2	8
3	6	4	4	2	7	7	4	14	9	6	8	0	8	8	8
6	9	8	7	9	6	7	4	5	7	6	8	6	9	7	5
5	11	6	8	2	3	7	8	2	7	6	11	4	8	2	11
5	9	8	7	7	7	12	2	2	6	8	8	7	12	1	8
3	6	4	4	2	7	10	4	4	12	5	3	1	10	3	8
3	8	4	6	4	6	7	5	8	7	5	10	3	8	5	9
7	12	5	6	4	8	7	4	4	11	5	9	3	9	8	11
3	3	4	4	1	10	13	3	3	3	11	9	0	10	0	8
3	10	4	7	3	11	5	2	6	11	2	7	0	7	1	7
3	7	4	5	2	4	5	2	10	3	1	8	0	7	2	5
2	5	1	3	1	7	7	1	7	7	6	8	0	8	3	8
1	4	2	3	1	7	7	0	7	13	6	8	0	8	1	8
6	10	7	6	4	13	2	4	3	12	1	9	5	5	1	9
2	5	4	3	2	7	12	2	2	7	11	9	2	10	1	8
7	10	9	8	6	7	10	4	4	12	5	3	1	10	3	8
5	10	7	8	7	7	7	6	7	7	6	8	6	8	4	8
9	13	7	8	5	8	6	5	5	9	5	9	6	6	7	11
4	9	6	7	5	8	7	3	5	6	7	6	4	11	10	8
2	5	3	7	6	8	7	4	1	7	6	7	5	8	4	8
4	10	5	7	3	7	9	4	2	7	13	8	2	10	0	8
3	6	3	4	3	8	7	11	1	6	6	8	5	9	0	6
3	1	4	3	2	8	7	7	5	7	6	8	2	8	3	8
6	11	7	8	5	5	7	6	6	9	8	10	2	8	5	9
4	5	5	4	2	5	12	3	7	11	10	4	1	11	1	5
8	12	7	6	6	6	7	3	5	7	5	9	6	9	6	6
4	3	5	5	3	8	8	4	1	6	8	8	8	9	0	8
6	9	6	5	3	7	5	5	5	7	8	8	5	7	2	8
6	12	6	6	4	8	3	3	4	12	8	12	3	10	5	11
7	12	7	6	3	10	4	5	4	13	5	8	2	9	2	7
4	9	5	11	7	9	8	8	2	5	7	10	3	8	6	10
3	1	4	3	3	7	6	6	4	6	7	7	8	6	2	7
2	2	3	3	2	5	10	4	5	10	9	5	1	10	3	6
5	8	5	6	2	2	11	5	4	12	12	8	2	10	1	8
5	7	5	5	2	3	11	4	3	10	12	8	2	10	1	8
4	8	4	6	3	1	13	4	3	12	10	7	0	8	1	6
4	11	6	8	6	6	6	6	5	7	7	10	8	5	2	9
3	8	4	6	2	7	7	0	6	13	6	8	0	8	1	8
3	7	3	4	2	4	12	8	2	10	6	4	1	10	4	8
4	2	5	3	2	6	8	5	8	7	10	9	3	9	1	8
3	4	3	3	3	7	7	5	5	7	6	6	2	8	6	9
4	10	6	9	6	8	7	8	5	6	4	8	3	8	4	7
5	8	5	6	4	7	8	13	1	7	5	8	3	8	0	8
3	8	4	5	1	7	7	4	4	7	6	8	3	8	4	8
4	7	6	5	6	9	7	5	5	6	7	5	8	6	2	6
3	7	4	5	1	7	7	3	7	15	6	10	0	7	1	7
6	12	5	7	3	7	10	6	4	9	9	5	5	12	3	8
2	3	2	2	2	7	7	5	5	6	6	5	2	8	6	8
5	8	5	6	3	4	13	4	6	12	10	4	1	11	1	5
8	10	9	8	5	4	7	6	8	10	10	9	3	9	2	5
4	7	6	5	4	7	8	5	6	10	6	4	3	8	4	8
4	9	6	7	2	7	12	1	3	7	11	8	0	10	0	8
2	1	2	2	1	8	7	7	4	7	6	8	2	8	3	8
2	0	2	1	1	7	6	7	5	7	6	8	2	8	3	8
4	4	4	6	2	4	7	8	1	7	6	11	3	8	2	11
8	11	8	6	5	9	8	4	5	6	9	6	11	8	3	6
5	11	7	8	4	8	3	2	3	7	1	8	2	7	3	7
8	12	6	6	4	5	9	6	4	9	8	9	5	10	5	8
5	9	6	8	7	9	7	5	6	7	6	7	6	8	10	12
5	7	5	5	3	6	11	3	7	11	9	5	2	12	3	4
2	7	3	5	3	8	8	7	5	7	5	6	2	8	8	8
3	4	5	3	2	7	7	1	8	10	6	8	2	8	3	7
2	9	4	6	1	5	14	1	6	9	11	7	0	8	0	8
5	9	6	7	5	6	6	8	5	7	6	10	5	8	7	3
5	6	5	4	3	5	9	1	7	9	10	6	2	11	3	5
3	3	4	2	1	4	12	3	3	10	11	7	2	11	1	7
2	4	4	3	2	9	7	4	6	10	4	6	2	8	3	8
5	10	8	8	7	7	8	7	7	7	5	9	3	8	3	8
4	8	6	6	8	9	7	4	4	6	7	7	7	10	7	6
5	11	6	8	3	7	8	4	8	11	7	7	2	8	5	6
2	2	3	3	2	8	7	7	4	7	6	8	2	8	3	8
6	11	7	9	3	7	8	9	8	7	7	6	3	8	4	8
2	6	2	4	1	12	2	9	3	13	5	13	1	6	0	8
3	4	4	6	6	8	9	4	0	8	7	7	5	9	5	7
3	7	5	5	5	8	6	5	1	7	6	8	7	8	3	8
3	7	4	5	2	7	7	0	7	13	6	8	0	8	1	7
4	9	6	6	6	7	7	3	8	8	6	9	1	8	11	7
3	6	5	4	7	9	7	4	2	7	6	8	8	11	1	6
2	4	3	5	1	1	13	4	4	12	11	7	0	8	2	6
5	7	8	5	6	8	7	3	6	10	6	8	3	8	3	8
2	4	3	3	2	9	6	3	5	10	4	6	2	8	2	8
2	1	2	2	1	7	7	8	5	6	6	7	2	8	7	10
0	0	1	0	0	4	7	5	3	7	6	10	3	8	2	11
4	10	6	8	3	5	11	1	9	9	12	8	0	10	1	7
3	8	3	6	2	7	7	13	2	5	6	8	5	8	0	8
2	6	2	4	1	1	11	3	6	11	11	9	0	8	1	6
3	8	5	5	2	7	4	3	1	7	1	8	3	7	2	8
8	11	7	8	5	4	11	1	3	8	10	8	5	12	1	7
9	13	7	7	3	4	13	3	5	13	7	3	2	7	5	4
2	1	3	1	0	7	10	3	1	7	13	8	1	11	0	8
4	7	6	5	4	9	8	3	6	10	3	6	3	6	4	10
5	9	5	11	7	8	7	6	2	8	7	10	3	8	5	8
6	9	9	7	6	10	5	3	5	9	3	6	8	6	2	9
3	5	3	3	2	4	10	3	5	10	8	4	0	10	3	7
3	7	4	5	3	6	7	4	7	6	6	9	3	8	5	9
6	6	8	9	8	10	12	6	4	6	7	6	5	10	7	4
4	6	6	6	5	6	7	4	7	6	4	7	3	7	5	6
4	3	5	5	3	6	9	10	5	7	5	8	2	8	5	10
4	7	6	5	5	10	7	3	6	10	4	6	2	8	4	10
4	8	6	6	4	6	7	7	7	8	9	8	3	10	5	9
6	10	8	8	4	7	7	4	2	7	8	8	9	9	0	8
5	9	7	7	8	7	9	5	5	8	5	7	7	6	8	12
10	15	9	8	5	8	4	5	4	9	4	5	4	7	5	8
3	7	3	5	2	4	12	8	2	10	6	4	1	10	3	8
1	0	1	1	0	6	7	6	8	7	6	14	0	8	4	10
5	11	7	8	4	10	6	4	8	11	3	8	2	8	5	11
5	9	6	7	4	7	4	5	4	14	8	14	1	6	1	6
5	11	8	8	6	7	11	7	3	10	5	3	3	11	4	8
3	2	4	4	2	7	7	3	9	6	6	8	2	8	6	8
8	13	8	8	5	9	3	3	3	11	6	11	4	8	7	9
4	5	4	8	4	6	8	10	7	7	5	7	2	8	9	10
3	5	6	4	3	8	7	2	8	11	5	8	2	8	5	10
3	4	4	6	2	7	9	15	2	7	4	8	3	8	0	8
3	4	4	3	2	6	11	3	7	11	9	4	2	11	3	4
2	1	2	1	1	5	11	8	2	9	6	4	1	9	3	8
2	3	4	2	2	6	8	2	6	10	8	8	1	8	5	6
1	0	2	1	1	7	7	11	1	5	6	8	4	8	0	8
5	4	5	6	3	4	12	9	3	10	6	4	1	10	4	8
3	5	5	4	3	9	7	5	7	9	4	5	3	8	3	8
2	7	3	4	1	6	14	0	6	8	11	8	0	8	0	8
2	4	4	2	2	9	7	3	5	11	5	7	2	7	4	9
3	7	5	5	2	7	10	2	2	7	12	8	1	11	0	8
3	11	4	8	2	15	3	4	5	13	0	8	0	7	0	8
3	9	6	7	4	11	3	2	2	9	2	9	3	4	3	8
3	7	5	5	2	11	6	2	7	14	3	8	0	8	0	8
2	3	3	4	1	9	10	5	9	5	6	5	0	7	8	7
4	8	4	6	2	3	7	6	11	7	6	15	0	8	7	7
0	1	0	1	0	7	7	4	4	7	6	8	0	8	0	8
5	9	7	6	7	8	8	6	7	7	6	9	6	8	4	7
4	5	5	8	2	7	6	8	8	6	5	10	2	8	6	11
2	2	3	3	2	7	8	5	9	6	6	9	1	9	7	8
4	6	6	4	3	9	10	1	7	3	11	8	1	11	1	9
3	7	4	5	5	7	5	4	4	6	5	8	4	8	5	7
4	8	6	6	7	8	8	7	6	7	5	6	2	7	7	10
4	9	6	7	4	10	3	2	2	8	2	10	4	4	3	8
6	10	6	6	5	10	6	3	5	9	5	8	6	8	7	9
6	10	8	8	7	9	6	6	5	6	7	6	8	6	2	6
4	9	4	6	2	5	10	9	4	9	6	5	2	10	4	8
5	11	8	8	6	4	11	2	3	8	9	9	9	11	2	7
2	4	4	2	1	6	8	2	7	11	7	8	1	8	4	6
3	10	4	8	1	13	2	9	4	14	5	13	1	6	0	8
8	14	9	8	5	7	7	2	4	12	4	8	6	8	0	7
0	0	0	0	0	7	7	4	4	7	6	8	0	8	0	8
5	8	7	11	11	8	9	4	1	8	7	6	8	10	6	8
2	3	3	2	1	6	7	5	5	9	7	10	2	8	4	10
6	8	8	6	5	4	9	4	9	11	10	9	2	9	4	5
6	8	7	10	6	8	7	7	4	8	7	10	3	8	6	8
3	8	4	6	2	5	11	8	4	7	4	9	3	7	6	11
2	3	2	2	2	5	7	4	7	6	6	10	3	8	4	10
4	5	6	6	6	9	9	6	4	7	7	7	5	11	6	4
4	5	6	6	6	6	9	4	2	8	7	6	6	10	4	6
6	9	6	4	3	7	3	5	2	6	5	4	4	8	5	7
4	7	6	5	6	7	7	6	2	7	6	11	4	9	7	9
7	9	8	7	7	6	7	5	5	7	6	9	5	9	7	10
7	15	7	8	5	9	3	3	4	12	6	11	3	8	6	9
1	2	2	3	1	10	6	2	6	12	4	9	0	7	1	7
3	10	5	8	2	8	10	1	3	6	12	8	1	11	0	8
6	11	8	8	8	8	8	6	6	9	5	4	6	9	5	10
6	10	9	8	8	8	7	2	4	9	7	8	8	6	2	8
2	1	2	2	1	8	6	6	6	6	5	10	1	7	5	10
4	9	5	6	4	6	9	8	5	3	7	12	4	8	5	6
0	6	0	4	0	7	7	4	4	7	6	8	0	8	0	8
4	11	5	8	3	8	6	0	7	13	6	9	1	7	3	8
6	11	6	8	5	6	6	9	7	6	6	7	2	8	10	10
1	2	2	3	2	7	7	5	2	8	8	9	2	9	4	9
2	7	3	5	1	13	2	9	4	14	4	12	1	6	0	8
4	11	5	8	4	6	7	9	7	7	6	7	2	8	9	10
3	5	5	5	4	9	8	3	4	6	8	7	4	10	4	5
3	4	5	2	2	8	8	2	7	10	6	7	1	8	5	7
4	4	4	6	2	8	5	14	5	6	13	8	3	9	0	8
2	3	4	2	2	7	7	2	7	11	7	9	2	8	4	8
3	8	3	6	3	6	10	7	4	6	3	10	2	6	5	11
3	6	3	4	1	1	0	6	6	0	1	5	0	8	0	8
3	7	4	5	2	7	7	14	2	5	6	8	5	8	0	8
6	9	9	8	10	7	8	5	5	7	7	8	7	9	9	6
6	9	8	6	9	7	6	3	5	6	6	9	8	6	7	7
5	8	6	7	7	6	8	2	5	7	6	9	4	7	8	7
6	9	5	4	2	5	11	5	3	13	5	4	4	9	3	8
1	9	0	6	0	7	7	4	4	7	6	8	0	8	0	8
8	14	7	8	5	8	6	4	3	9	6	8	4	9	8	8
3	10	6	8	4	12	2	3	3	10	2	9	2	6	4	8
4	4	6	3	3	8	6	1	7	10	4	9	4	7	4	9
5	10	7	8	7	8	6	7	7	6	7	6	2	8	8	11
3	8	5	6	3	5	9	1	6	8	12	10	1	11	2	8
2	4	4	3	2	5	10	3	3	10	8	8	5	8	1	7
2	4	4	6	1	5	10	3	2	8	13	8	2	11	0	8
9	12	6	7	3	8	7	6	5	9	4	7	5	9	5	9
6	11	9	9	7	6	8	2	8	10	7	9	3	8	5	7
6	10	6	8	4	3	9	5	6	11	11	9	3	9	1	7
7	8	8	6	3	4	8	5	8	10	10	9	3	9	2	6
3	5	6	4	3	9	7	1	9	10	4	7	2	8	3	8
1	0	1	0	0	6	7	7	5	7	6	6	2	8	3	8
2	1	3	2	2	8	7	7	7	7	7	4	2	8	3	6
4	5	6	4	3	7	7	2	8	11	5	7	1	8	5	8
4	5	7	4	4	5	7	2	8	10	9	10	3	8	4	6
2	10	0	7	0	7	7	4	4	7	6	8	0	8	0	8
4	5	5	5	5	7	8	4	5	7	5	7	4	9	8	7
1	1	3	2	1	6	2	2	1	6	2	7	1	6	2	6
3	6	5	4	5	6	7	3	3	7	6	9	5	9	7	5
3	2	4	3	3	6	9	4	4	9	7	4	1	10	4	7
2	7	4	5	2	8	10	1	6	5	11	8	1	11	1	8
4	9	6	7	3	9	11	2	4	4	11	8	2	10	1	8
5	11	6	8	4	7	7	12	2	7	9	8	9	6	0	8
4	9	6	6	5	6	6	3	7	6	6	9	3	8	5	10
4	8	7	6	7	10	6	1	5	9	6	6	5	10	4	6
7	10	7	6	4	9	6	2	7	11	4	7	4	9	4	9
4	9	6	6	7	7	7	6	6	7	6	9	3	8	3	8
4	9	5	7	1	0	0	6	6	0	1	5	0	8	0	8
6	9	8	6	7	11	6	3	6	10	3	7	3	7	3	10
5	11	7	8	8	10	7	4	4	8	4	5	4	7	6	5
2	3	3	2	2	6	7	5	5	7	6	7	2	7	4	9
1	1	2	1	1	7	7	5	5	6	6	10	2	9	3	9
5	9	8	6	7	4	10	1	4	10	7	6	7	10	3	4
6	9	6	4	3	12	2	4	5	12	2	9	4	7	2	10
9	13	9	7	4	4	9	3	7	10	9	11	5	7	3	6
3	9	5	6	3	5	4	2	8	6	1	10	0	6	3	7
5	4	5	6	3	5	9	10	5	8	5	5	2	10	4	8
2	3	3	2	1	8	2	2	1	6	2	8	2	7	2	7
6	10	8	7	5	7	6	2	8	7	6	8	0	9	4	8
3	7	5	5	2	9	7	1	8	10	4	7	3	8	3	8
3	6	5	4	5	12	5	3	2	9	4	8	5	6	2	6
4	2	4	3	3	7	8	5	5	6	5	6	3	7	4	8
1	0	1	0	0	7	10	3	1	7	12	8	1	11	0	8
1	3	2	1	0	7	7	1	7	13	6	8	0	8	0	7
5	11	6	8	8	7	8	4	5	6	7	9	7	7	8	7
3	9	4	6	2	1	12	5	4	11	10	7	0	8	3	6
5	10	8	8	5	11	7	3	6	11	1	6	4	5	4	10
9	11	6	15	6	5	11	3	3	12	8	6	3	9	11	5
4	8	6	6	3	7	7	1	7	10	6	9	3	8	4	8
6	9	6	5	4	9	8	4	6	9	2	6	5	5	5	7
4	8	5	6	3	3	9	6	12	7	5	14	0	8	7	7
10	12	8	7	5	6	8	4	5	10	7	4	3	9	5	4
6	10	7	8	4	7	7	13	2	8	9	8	9	6	0	8
8	15	7	8	6	8	5	4	3	8	6	8	4	9	8	8
4	6	6	4	2	7	7	2	8	11	6	8	3	8	3	7
3	10	4	7	3	7	8	3	11	9	6	8	0	8	7	8
3	8	4	5	1	8	15	1	6	6	11	9	0	8	0	8
3	3	5	4	1	9	3	3	2	8	2	9	3	6	2	8
2	4	4	5	1	8	6	3	1	7	0	8	2	6	1	8
3	5	5	4	3	8	9	3	4	12	4	4	2	8	3	8
4	8	4	5	2	7	8	15	1	7	5	8	3	8	0	8
5	10	7	8	7	7	6	7	7	6	8	9	4	9	8	6
7	10	9	8	8	9	6	2	5	9	5	7	9	8	2	8
4	9	6	7	7	6	6	3	4	6	5	9	8	6	8	8
1	1	2	1	0	7	14	1	4	7	11	8	0	8	0	8
2	7	3	5	2	8	7	2	5	11	5	8	3	8	2	6
2	8	3	6	2	9	6	0	7	13	5	9	0	8	1	8
1	5	2	3	1	10	6	2	6	11	3	8	0	7	1	7
4	8	5	6	2	5	9	8	8	13	9	6	2	10	2	6
3	3	4	2	1	4	11	2	7	11	10	5	1	11	2	5
7	15	7	8	5	9	3	4	4	12	7	11	4	8	7	9
2	4	3	2	2	8	7	3	5	9	6	6	2	8	4	8
6	10	8	8	6	8	10	5	4	11	4	3	1	10	3	8
4	10	5	9	6	8	7	8	5	6	3	8	3	9	4	8
3	6	4	4	5	9	7	5	4	7	5	7	4	7	6	5
5	11	4	6	3	9	6	3	5	11	4	8	3	9	7	11
5	7	6	6	5	6	7	6	7	7	5	7	4	7	5	5
6	11	8	8	8	7	5	6	5	7	6	9	6	9	8	9
4	7	6	5	4	7	7	8	4	7	6	8	3	8	3	8
4	7	6	5	5	8	6	6	7	7	7	6	3	9	3	7
7	11	10	8	6	12	7	3	5	10	0	3	7	11	2	9
3	6	5	4	2	9	2	2	2	7	1	8	2	7	3	7
4	8	6	6	5	7	7	7	7	5	9	10	4	8	7	6
1	1	2	1	1	6	8	6	6	8	7	12	1	9	3	10
1	3	2	2	1	7	4	2	7	7	2	9	0	7	2	8
2	7	4	5	2	6	11	5	4	10	8	3	1	10	4	6
4	9	5	7	4	5	10	4	5	10	9	4	4	10	4	7
3	5	4	7	1	12	2	9	4	14	5	13	1	6	0	8
3	1	4	2	2	7	7	6	7	6	5	5	2	8	3	7
0	3	0	1	0	7	7	1	7	7	6	8	0	8	2	8
2	3	4	2	2	8	7	3	5	10	6	8	3	8	2	8
9	11	9	8	7	7	10	2	9	11	9	5	4	11	5	5
7	9	7	7	4	3	10	2	7	11	11	7	1	11	2	5
3	6	4	4	2	6	7	5	6	11	8	12	1	9	3	9
4	5	6	4	6	8	8	4	5	7	7	8	4	9	9	10
5	11	5	8	2	0	0	6	6	0	1	5	0	8	0	8
3	2	4	4	3	7	9	5	5	7	6	6	5	9	2	6
5	7	6	5	4	5	7	6	5	9	7	10	2	9	4	10
7	9	8	11	9	8	7	6	2	7	7	12	6	9	9	6
1	8	0	5	0	7	7	4	4	7	6	8	0	8	0	8
4	8	6	6	3	7	11	2	3	5	11	9	2	10	1	8
4	9	5	7	4	9	8	4	6	9	3	7	3	7	4	11
1	3	3	1	1	9	8	3	4	10	3	5	4	8	1	8
6	14	5	8	4	7	8	4	3	9	8	10	4	9	9	11
4	7	5	5	4	7	8	7	7	7	8	9	3	10	5	8
4	9	5	7	5	9	7	3	5	9	3	8	3	6	3	11
3	8	4	6	2	7	7	4	14	9	6	8	0	8	8	8
2	2	3	3	2	7	7	5	5	6	6	6	2	8	5	9
2	2	3	3	2	7	11	2	7	7	11	8	1	11	1	8
1	0	1	0	0	6	8	6	3	7	5	7	2	7	4	11
2	3	4	2	1	9	6	3	5	14	6	10	0	7	0	8
5	10	5	8	4	7	7	12	2	7	9	8	8	6	0	8
9	13	9	7	5	4	9	3	8	12	10	9	4	9	4	5
5	10	6	8	4	9	6	5	8	11	2	8	2	7	5	11
3	6	4	4	2	8	7	5	8	5	6	8	0	8	9	8
2	1	2	1	1	8	6	6	6	6	5	9	1	7	5	10
9	14	7	8	4	9	6	6	6	11	4	9	6	7	7	10
2	0	2	1	1	7	6	10	0	7	8	8	6	6	0	8
3	6	4	4	2	6	5	5	9	5	6	10	0	9	9	8
3	7	4	5	3	7	6	11	1	8	9	8	7	6	0	8
2	6	4	4	1	5	4	1	9	7	1	9	0	7	2	7
3	6	4	4	3	7	6	6	6	6	6	10	2	9	4	8
7	10	5	5	2	6	10	6	7	12	8	8	2	9	5	8
5	8	7	6	4	5	8	4	6	10	9	8	2	8	5	4
4	10	5	8	2	5	7	7	10	7	5	14	1	9	4	9
2	4	3	3	2	7	7	5	5	6	5	6	2	7	4	8
6	11	8	8	9	8	7	6	2	7	6	11	5	8	9	7
2	4	3	3	2	6	8	7	8	8	7	13	1	9	4	10
3	8	4	6	2	7	8	0	8	14	6	6	0	8	1	7
8	11	8	8	4	2	11	3	6	12	12	7	1	11	2	5
3	6	4	4	4	8	6	5	2	7	7	10	6	9	4	7
4	11	6	8	3	10	10	1	3	6	12	8	1	11	0	8
4	2	5	3	3	5	7	4	8	7	6	11	3	8	5	9
7	8	8	9	8	7	8	4	6	6	8	7	4	9	10	9
5	9	7	7	6	8	7	6	3	7	6	10	5	9	9	8
2	5	3	4	2	7	7	8	5	7	5	8	2	8	3	8
5	7	7	5	6	4	7	3	4	10	10	10	6	6	2	6
4	8	5	9	5	8	7	7	2	8	7	12	3	9	6	8
3	9	4	6	3	7	7	6	11	6	6	8	1	8	8	8
3	8	5	6	6	8	6	4	5	6	6	8	6	7	6	7
8	8	6	12	5	8	5	5	4	11	6	8	3	9	11	7
4	9	6	7	7	7	7	5	6	7	6	8	3	8	3	8
5	9	6	7	4	7	8	8	6	7	8	8	3	7	4	9
5	9	5	6	4	7	5	14	5	7	11	8	3	9	0	8
6	9	6	7	7	4	9	2	3	9	8	8	7	11	2	7
3	8	3	6	1	0	1	5	6	0	0	6	0	8	0	8
0	0	1	1	0	12	4	5	3	12	4	11	0	7	0	8
5	10	7	8	5	5	5	1	9	6	2	10	3	7	4	5
5	8	7	7	6	7	5	5	5	9	5	10	5	5	7	5
6	11	8	8	7	6	6	4	7	6	6	11	5	7	8	10
4	6	6	7	5	8	9	5	5	7	7	9	3	7	8	6
3	6	4	4	4	7	9	4	4	7	5	8	4	7	6	9
3	7	4	5	2	7	11	3	7	10	9	4	2	11	3	5
4	10	6	8	7	7	9	6	3	5	5	11	5	7	8	7
5	5	6	7	4	7	7	12	2	7	9	8	9	6	0	8
2	10	3	7	1	15	2	6	6	14	0	9	0	7	0	8
3	4	5	2	1	3	13	4	2	11	11	7	2	10	1	7
6	8	6	6	3	6	11	2	9	12	9	4	1	11	3	4
2	1	4	2	1	6	10	2	7	8	11	8	1	11	2	7
3	3	4	5	1	5	7	6	9	6	6	12	1	8	4	8
3	4	5	6	2	8	5	3	1	7	1	8	2	7	2	8
8	12	6	6	4	10	6	6	5	11	2	8	7	6	5	10
5	9	8	7	7	12	6	2	4	9	2	6	8	6	2	8
9	10	9	8	3	4	9	6	9	13	12	9	3	9	1	7
6	8	6	9	8	8	7	6	3	8	8	10	3	8	6	8
3	6	5	4	3	8	7	4	9	6	6	8	3	8	6	8
4	7	5	5	5	6	7	4	4	7	7	10	6	9	3	8
4	10	6	7	1	6	10	3	2	8	13	8	1	11	0	8
3	6	4	4	2	4	4	4	9	2	1	7	0	7	1	6
4	8	7	6	9	9	5	2	2	8	4	8	10	6	2	6
1	0	1	0	0	8	7	3	5	5	6	7	0	8	6	8
2	7	2	5	2	7	7	0	7	7	6	8	0	8	3	8
6	7	4	11	3	6	9	3	4	13	5	5	3	8	6	9
10	15	7	8	5	7	7	4	5	10	6	8	3	9	8	9
5	9	8	7	10	7	6	4	2	7	4	8	13	6	3	7
3	4	3	6	1	0	1	5	6	0	0	7	0	8	0	8
3	8	5	6	3	7	12	4	6	8	11	7	2	12	1	7
5	11	6	8	2	7	7	5	4	7	6	8	3	8	4	8
5	11	6	8	2	7	7	5	4	7	6	8	3	8	4	8
8	11	8	8	3	2	11	6	5	13	12	8	3	10	1	8
2	4	4	2	2	9	6	4	6	10	4	6	2	8	2	9
8	15	8	9	4	8	8	2	8	9	7	8	4	12	4	7
3	2	4	4	3	8	7	7	5	7	7	8	2	9	9	8
1	3	2	1	1	8	7	2	5	10	5	7	1	8	3	9
1	3	3	2	2	6	8	2	7	11	7	9	2	8	4	9
5	11	6	8	3	9	10	6	10	5	6	5	0	7	9	8
5	8	8	6	5	3	8	2	6	10	11	11	3	7	3	5
4	8	6	12	10	8	9	5	0	8	6	7	5	11	6	6
2	2	3	4	2	7	7	5	9	6	6	8	2	8	7	8
3	5	6	3	4	8	8	3	5	9	4	7	3	6	3	11
2	3	3	2	1	9	7	2	6	10	5	7	1	9	5	9
2	1	3	2	1	5	11	4	5	10	9	5	1	9	3	6
4	8	5	6	3	4	3	5	9	1	1	5	1	6	1	5
5	9	6	7	4	8	6	9	6	4	4	4	5	7	3	7
6	7	8	5	4	10	7	3	6	10	1	4	6	10	2	8
1	0	1	1	0	7	7	10	0	6	6	8	4	8	0	8
4	8	6	6	4	8	7	6	7	10	5	5	3	8	3	8
6	10	7	8	4	8	7	13	2	6	9	8	9	6	0	8
5	10	7	8	6	8	6	7	5	5	8	8	3	8	10	6
9	13	7	8	5	7	7	5	5	9	5	9	7	5	7	11
6	9	8	8	8	6	8	5	7	5	3	6	5	9	8	5
3	6	3	4	2	3	8	6	10	7	6	15	0	8	7	7
2	0	2	1	1	7	11	8	2	7	5	8	2	7	4	10
4	7	6	5	5	6	6	2	4	9	8	9	7	5	2	7
6	10	8	8	5	9	5	2	6	6	7	6	0	10	4	7
4	9	5	6	3	2	11	5	6	11	10	9	0	8	2	6
5	10	7	8	7	6	9	3	7	9	8	5	4	10	4	7
6	10	7	8	4	6	8	4	8	11	8	7	2	8	5	5
3	5	4	4	4	5	8	2	4	8	7	9	2	7	7	8
2	7	3	4	1	7	14	0	6	7	11	8	0	8	0	8
5	10	5	8	7	6	8	8	4	7	5	7	3	8	6	12
2	3	2	1	1	8	7	6	4	9	6	8	2	8	3	8
4	9	6	7	3	11	2	4	3	10	2	9	3	7	3	8
5	8	8	6	3	7	11	3	7	14	5	2	0	9	3	8
5	8	6	7	6	7	7	2	5	7	6	8	3	10	8	7
3	1	4	2	1	8	7	11	1	7	9	8	7	6	0	8
3	5	5	4	4	8	6	4	4	6	6	8	4	10	1	7
2	6	3	4	3	6	7	7	5	7	6	7	2	8	6	9
3	8	4	6	3	7	7	6	10	6	6	8	1	8	8	8
5	8	6	6	4	6	7	5	4	9	8	9	2	7	5	9
4	9	5	7	5	5	8	6	4	8	7	9	3	8	7	10
6	10	9	8	11	6	7	3	2	7	5	6	3	8	11	4
7	8	9	7	10	5	8	5	4	6	5	8	13	7	6	9
5	5	5	8	3	3	8	6	12	7	5	15	0	8	7	6
5	11	7	8	7	9	6	1	6	10	3	8	7	7	6	11
3	4	5	6	1	7	15	1	5	7	11	8	0	8	0	8
7	15	5	8	4	10	3	3	2	8	4	11	5	5	4	8
2	6	3	4	3	7	6	7	5	7	7	8	2	9	8	7
4	8	4	6	4	6	8	9	4	7	5	8	2	7	5	11
3	8	4	6	6	10	7	4	5	7	6	6	4	6	9	6
6	10	9	8	8	7	7	3	6	10	6	8	3	8	3	7
5	9	4	4	3	9	3	5	2	9	7	10	4	9	6	8
6	10	8	8	7	9	6	2	7	11	4	9	5	7	6	11
5	10	5	8	5	8	6	8	4	9	5	8	3	8	3	8
6	10	8	8	4	5	9	3	6	15	7	9	2	7	2	7
5	8	7	7	6	5	7	3	4	7	6	11	4	10	7	10
1	3	2	2	0	7	7	1	7	13	6	9	0	8	1	8
4	6	5	5	4	6	6	6	7	7	6	8	4	6	5	5
1	0	1	1	0	3	11	4	3	11	9	7	0	8	2	8
2	3	3	2	1	4	8	4	6	11	10	9	3	9	1	7
2	3	2	3	2	8	8	5	2	8	7	10	2	9	3	8
3	7	5	5	4	8	4	7	4	6	5	7	3	8	3	9
6	10	9	7	7	4	11	2	2	8	9	9	7	12	1	8
4	6	5	4	4	6	7	4	6	7	6	6	6	7	4	8
1	3	3	2	1	8	6	3	5	14	6	11	1	7	0	7
6	10	8	8	5	7	8	3	10	12	8	7	2	8	7	6
4	9	5	8	6	5	7	3	4	7	6	11	4	10	7	10
2	3	3	3	2	8	7	6	3	6	6	9	2	8	5	9
2	2	2	2	1	7	8	4	2	8	7	9	2	9	3	9
2	7	4	4	1	8	15	1	5	6	11	8	0	8	0	8
3	5	3	4	3	7	7	5	7	7	6	9	2	8	5	10
3	5	3	3	3	7	7	5	7	7	6	9	2	8	5	10
4	7	5	5	2	6	14	5	3	12	5	1	0	10	3	7
2	3	4	2	1	6	11	2	5	13	6	4	1	10	1	8
4	4	5	6	2	6	6	7	11	8	5	12	1	9	4	9
1	3	3	2	1	7	9	3	7	10	7	6	1	8	4	6
3	6	4	4	3	7	6	7	5	7	7	9	2	9	8	7
3	2	4	4	3	7	8	5	5	7	7	6	5	10	2	5
6	8	6	6	3	7	11	3	8	11	9	4	2	12	3	4
1	3	2	2	1	9	3	2	1	8	2	9	1	6	1	7
3	2	4	3	2	8	7	3	9	6	6	8	2	8	6	8
5	7	7	5	3	4	8	5	1	7	9	8	8	10	0	8
3	6	5	4	5	8	5	5	2	7	7	7	4	9	4	6
3	6	4	4	2	6	11	2	6	14	6	4	1	10	2	8
2	2	3	3	3	7	7	6	6	7	6	5	2	8	3	7
4	9	5	8	3	9	8	8	6	5	8	9	3	8	5	9
1	1	2	1	1	7	7	12	1	7	6	8	3	8	0	8
4	6	6	5	4	6	6	5	5	8	4	8	3	7	5	6
4	6	4	4	2	5	11	3	4	9	11	7	2	10	1	8
3	8	5	6	1	7	15	1	5	7	11	8	0	8	0	8
3	6	4	4	1	7	4	14	5	7	13	8	3	9	0	8
2	7	3	5	2	5	10	2	2	8	12	8	1	11	0	8
1	0	2	0	1	8	7	5	5	6	6	9	1	7	5	10
4	7	6	10	7	8	9	5	1	8	6	6	5	11	10	6
2	1	2	1	1	8	5	11	4	6	13	8	3	10	0	8
3	10	4	8	2	7	7	0	8	13	6	8	0	8	1	8
4	10	5	8	3	0	2	4	6	1	0	8	0	8	0	8
4	7	5	5	4	8	9	4	4	11	5	5	3	10	3	7
4	10	6	7	8	7	7	3	5	6	7	10	6	10	7	4
3	7	4	5	2	7	7	14	2	5	6	8	5	8	0	8
7	10	7	8	8	5	10	3	3	9	7	7	8	11	3	6
5	10	5	7	3	0	13	3	3	11	9	6	0	8	2	6
6	14	6	8	4	12	2	3	2	12	4	11	4	4	4	11
5	10	6	8	5	7	7	7	6	6	5	9	2	8	6	11
4	7	6	5	2	9	11	1	7	3	11	8	1	11	2	9
5	10	7	7	3	6	4	1	10	8	2	11	0	7	3	7
4	1	5	3	3	8	6	6	5	6	7	8	8	5	2	7
2	4	3	2	1	8	7	7	5	7	6	8	2	8	3	8
4	7	5	5	4	6	7	6	4	5	7	9	2	7	4	9
3	5	4	4	2	4	10	1	8	10	10	6	1	10	3	4
3	3	5	2	3	9	6	3	4	9	5	7	6	5	1	8
3	6	5	4	3	11	2	2	2	9	2	9	2	6	3	8
4	8	4	5	2	3	14	8	1	11	7	3	1	10	4	8
4	8	4	6	3	7	6	12	4	7	12	8	3	9	0	8
2	3	4	2	1	6	10	3	5	13	6	5	1	9	2	7
3	6	5	4	1	7	5	3	1	6	1	8	2	7	2	7
1	3	2	1	1	5	10	3	4	10	8	5	0	9	3	7
3	4	4	5	2	7	9	15	2	7	3	8	3	8	0	8
4	10	7	7	5	7	5	2	3	5	2	6	3	7	4	4
4	9	5	6	2	1	15	5	3	12	9	4	0	8	2	6
2	1	2	1	1	8	6	6	6	6	5	9	1	7	5	10
11	14	10	8	4	8	7	2	10	9	6	8	4	8	4	8
9	15	8	9	4	11	2	2	5	10	2	9	3	7	4	12
5	8	7	6	5	5	7	1	7	10	8	10	3	8	4	7
4	4	5	6	3	5	6	10	9	5	5	5	3	8	4	8
4	5	5	6	4	9	8	5	4	6	5	8	3	8	9	8
7	9	7	7	5	6	12	5	6	11	9	4	3	13	3	4
3	3	5	2	2	7	10	3	4	12	4	3	1	9	3	8
4	8	6	6	5	5	8	1	6	9	7	9	3	8	3	8
2	7	4	5	2	12	2	4	3	11	2	9	2	6	3	9
3	4	6	6	2	9	3	3	3	8	2	9	3	6	3	9
4	7	5	5	3	6	7	6	9	8	4	10	1	10	4	10
2	3	4	2	2	6	6	3	3	9	8	9	5	5	1	8
3	4	4	3	1	4	12	4	3	10	11	7	2	10	1	8
5	8	7	6	8	7	7	7	5	7	5	8	7	9	8	6
2	6	2	4	1	15	3	3	5	12	1	8	0	8	0	8
3	7	4	5	2	7	8	8	7	7	7	8	3	8	4	8
5	10	7	8	5	10	6	4	6	10	3	7	2	8	5	10
3	5	4	7	3	7	7	14	2	5	6	8	6	8	0	8
5	11	6	9	4	4	4	1	9	6	1	10	0	6	3	6
2	5	4	4	2	6	12	2	3	8	11	8	2	10	1	8
3	3	3	4	2	7	8	14	1	7	5	8	3	8	0	8
3	5	4	7	2	7	7	4	14	10	6	8	0	8	8	8
2	7	3	5	1	13	2	8	4	13	4	12	1	6	0	8
11	15	10	8	4	7	8	3	8	9	7	8	6	8	4	7
6	8	9	6	4	6	8	2	9	10	9	8	3	8	4	7
7	10	7	7	4	6	7	6	8	13	8	12	3	11	5	5
3	6	3	4	3	5	7	8	6	7	7	6	2	8	3	8
4	10	4	8	5	2	8	5	9	7	7	14	0	8	6	9
5	9	8	7	6	5	7	3	4	10	9	9	8	6	3	8
7	13	7	7	4	12	3	6	2	12	2	10	5	3	4	10
6	9	8	6	8	7	7	6	5	6	7	9	8	6	2	8
3	7	4	5	2	5	8	6	7	7	6	12	1	9	4	10
3	10	4	8	1	12	2	10	4	14	4	13	1	6	0	8
2	5	4	3	2	9	5	4	5	14	6	11	1	6	0	7
4	10	4	8	1	0	1	6	6	0	0	6	0	8	0	8
3	4	4	5	4	8	8	7	2	5	7	9	3	8	5	9
4	3	4	4	3	7	7	12	1	7	9	8	8	6	0	8
2	3	4	2	2	7	8	2	9	12	6	8	1	9	5	8
6	7	8	6	6	7	4	4	5	7	4	9	5	5	6	7
5	6	6	6	6	7	7	4	3	7	5	7	6	9	5	5
2	3	3	1	1	4	12	3	2	10	11	7	2	11	1	7
3	6	4	4	3	8	6	6	7	6	6	6	2	8	7	10
5	7	8	5	5	9	5	1	6	9	3	8	4	7	4	10
6	12	6	6	4	11	4	4	6	12	3	9	3	9	7	12
3	7	5	5	3	11	2	2	2	9	2	9	3	6	3	9
4	8	6	6	4	7	8	6	6	6	5	8	4	6	7	9
1	1	1	2	1	7	7	1	7	7	6	8	0	8	2	8
6	8	9	6	9	10	6	3	3	9	4	7	9	8	3	6
6	11	6	8	3	7	6	15	0	7	7	8	3	8	0	8
4	6	6	4	4	7	7	6	5	7	6	6	4	8	3	7
2	4	4	3	2	8	7	5	6	9	5	5	2	8	3	7
3	4	4	3	3	7	8	5	7	7	6	8	6	8	4	8
3	3	4	5	2	5	11	8	4	7	3	9	3	7	6	11
4	7	5	5	3	7	8	2	9	11	7	8	1	8	6	7
4	7	5	6	3	7	6	8	6	6	7	7	3	8	5	9
4	9	5	6	4	6	7	8	7	7	6	7	2	8	9	10
2	4	3	3	2	6	7	5	5	9	7	10	2	8	4	9
1	0	2	1	1	7	8	7	5	7	6	7	1	8	6	8
4	5	5	7	2	5	7	7	10	7	6	13	1	8	4	8
8	15	8	8	5	3	8	4	6	10	11	11	5	11	4	7
8	13	5	8	2	8	6	7	7	12	5	9	2	10	5	9
4	7	5	5	5	7	7	6	2	7	8	8	5	8	3	9
3	7	4	6	2	8	6	8	6	6	4	8	3	8	4	8
6	10	6	5	3	7	6	5	4	6	7	7	5	6	3	6
5	8	8	6	5	10	6	1	8	10	2	7	4	9	4	10
4	2	5	3	3	7	7	6	7	6	6	5	5	8	3	7
6	7	8	8	8	7	9	4	5	7	7	6	5	9	9	9
5	9	7	6	5	7	8	2	9	12	6	8	1	9	6	8
7	9	10	7	7	2	9	2	7	10	11	11	5	7	4	4
2	3	3	2	2	8	7	6	4	7	6	8	2	8	9	8
6	11	7	9	5	8	7	9	6	7	5	10	4	8	5	5
10	12	9	7	4	8	7	2	9	9	6	8	4	11	4	8
3	7	4	5	3	7	7	12	1	6	6	8	5	8	0	8
3	4	4	5	3	7	8	5	2	8	9	10	2	9	5	9
6	11	7	8	3	9	5	3	7	15	4	10	0	6	1	7
3	9	4	6	2	9	5	3	6	14	4	9	0	7	1	7
6	9	8	7	7	7	7	7	5	6	5	7	3	7	7	10
4	6	5	4	2	7	7	8	8	7	6	8	3	8	4	8
4	6	6	4	5	9	8	3	6	7	6	8	6	8	6	9
1	0	2	0	0	5	10	7	2	9	6	5	1	9	3	8
6	10	9	8	6	11	8	3	5	10	1	4	7	11	2	8
2	4	2	3	2	7	7	5	7	7	6	8	2	8	5	10
7	13	6	7	3	12	5	2	6	12	3	6	2	10	4	12
1	3	3	2	1	6	4	1	7	7	2	10	0	7	2	8
4	8	4	5	2	7	7	15	1	7	6	8	3	8	0	8
3	5	5	3	3	8	6	3	5	10	6	9	3	7	3	8
1	0	2	0	1	7	6	9	0	7	8	8	5	6	0	8
6	11	6	6	3	8	8	3	4	9	6	7	6	9	5	9
1	0	1	0	0	8	7	3	5	7	6	8	2	8	3	7
9	10	7	5	3	5	3	5	5	3	7	7	5	8	2	7
5	11	6	8	4	9	6	0	8	13	5	9	0	8	1	9
6	10	9	7	5	7	7	0	8	10	6	8	3	8	3	8
2	6	3	4	2	7	8	8	7	10	6	11	2	11	4	9
2	3	2	2	2	7	7	5	5	7	6	6	2	8	5	9
2	3	3	2	2	7	7	6	7	7	6	4	2	8	3	7
3	2	6	4	2	7	12	2	3	6	11	9	4	12	2	7
4	9	5	6	5	6	5	4	4	6	6	9	3	6	8	10
4	8	6	6	7	7	7	3	4	6	6	8	7	7	7	7
4	11	6	8	8	8	8	6	6	7	6	5	2	8	6	9
4	9	4	4	2	11	4	4	5	12	3	8	2	7	6	12
6	9	6	7	3	5	11	2	10	12	9	4	0	10	3	4
3	4	6	3	3	8	7	3	6	10	5	8	3	8	3	7
5	11	7	8	5	5	3	6	8	2	2	4	1	6	1	5
4	11	7	8	8	10	11	2	2	5	8	7	9	12	2	8
5	9	7	7	6	7	8	5	7	7	5	6	3	7	5	8
2	7	4	5	2	5	9	1	6	9	12	9	1	11	2	7
3	3	5	4	1	8	6	3	1	7	1	8	2	7	1	8
8	10	9	8	6	3	9	5	8	10	10	10	3	9	2	6
3	8	4	6	4	7	8	5	9	7	6	9	1	9	7	7
5	8	7	6	6	8	8	6	6	9	6	4	6	10	5	7
6	11	8	9	3	8	7	3	7	15	5	10	1	6	1	7
4	9	6	7	6	7	8	2	6	7	7	9	4	10	6	7
4	5	6	4	5	8	7	5	5	7	6	8	5	8	9	11
8	15	5	8	3	7	9	6	6	9	6	6	4	10	5	9
3	5	6	4	2	6	13	3	3	8	11	8	3	10	1	8
5	8	7	6	6	6	5	4	4	9	6	12	6	8	4	9
3	5	5	7	4	8	12	3	2	8	8	7	3	10	7	6
2	3	4	2	2	8	7	3	4	9	4	6	2	7	3	9
6	8	9	7	10	6	8	5	3	6	5	8	13	9	5	8
3	10	5	8	5	7	11	4	5	7	11	8	3	12	1	8
1	1	2	1	0	7	10	2	2	7	12	8	1	11	0	8
2	4	3	3	1	3	12	3	6	12	10	5	1	11	2	5
2	6	3	4	1	13	2	8	4	14	4	12	0	7	0	8
2	7	3	5	1	1	12	4	4	12	10	7	0	8	2	6
5	9	6	7	3	9	5	4	6	15	5	11	1	6	0	7
5	11	6	9	3	4	9	7	8	13	11	12	2	9	3	7
1	0	2	0	1	8	6	5	5	6	5	9	1	8	5	10
6	7	8	6	6	7	4	5	6	7	4	8	5	4	6	7
3	8	4	6	2	3	14	8	1	11	7	3	1	10	4	8
2	2	3	2	2	8	7	6	4	6	5	9	2	9	3	9
4	9	6	7	9	8	8	5	4	7	6	5	6	8	8	5
7	12	6	6	3	9	10	5	4	6	10	6	5	12	3	7
5	9	4	4	3	7	6	3	3	8	6	8	4	9	8	6
2	1	2	1	0	7	10	2	2	7	12	8	1	11	0	8
3	6	3	4	1	0	1	6	6	0	1	5	0	8	0	8
5	11	5	9	6	7	7	13	1	6	6	8	5	9	0	7
4	6	5	4	3	9	11	3	1	4	10	9	3	11	4	9
2	1	2	2	0	6	7	6	9	7	6	15	0	8	4	10
1	4	2	3	1	7	7	1	8	13	6	8	0	8	1	8
2	6	3	4	0	6	10	2	2	8	12	8	1	10	0	8
4	7	5	5	3	7	7	8	5	8	7	10	3	8	3	7
6	7	9	6	9	5	9	5	3	6	4	8	13	6	5	8
4	10	5	8	3	3	7	6	11	7	6	15	0	8	7	6
1	5	2	3	1	7	7	0	7	13	6	8	0	8	1	8
5	7	5	5	3	3	8	5	7	11	10	13	2	9	3	7
4	7	6	5	4	5	8	5	8	12	10	9	3	8	5	5
7	12	5	6	2	10	5	6	4	13	3	8	3	8	5	10
2	4	4	3	2	7	7	2	7	11	6	8	2	8	4	9
1	0	1	0	0	8	7	3	4	7	6	8	2	8	4	8
4	2	6	4	3	7	7	3	10	6	6	8	2	8	6	8
3	5	4	4	2	6	7	5	5	9	7	10	2	8	4	9
3	6	4	4	3	7	7	6	9	7	7	9	3	8	6	8
3	7	4	5	2	9	4	5	4	14	6	12	0	6	1	7
3	5	4	4	2	8	7	7	7	6	6	3	2	8	3	7
4	10	5	7	3	6	8	5	8	11	8	7	2	9	5	5
4	9	6	6	4	8	7	2	9	11	5	9	1	8	6	8
7	10	10	8	14	9	7	5	2	7	7	8	13	10	4	6
4	3	4	5	3	7	7	12	1	7	9	8	8	6	0	8
4	8	5	6	3	3	4	2	8	2	1	8	0	7	1	6
3	9	3	6	4	5	9	8	3	7	5	8	2	7	5	11
4	7	6	5	4	7	8	3	6	10	7	8	3	8	3	8
3	7	3	5	3	6	7	9	7	6	5	6	2	8	3	7
2	4	4	3	2	7	7	2	7	10	6	8	1	9	5	8
3	10	5	7	1	8	11	1	3	6	12	8	1	11	0	8
3	3	4	4	2	7	7	14	2	5	6	8	6	8	0	8
4	4	5	6	7	8	8	3	2	7	8	9	4	11	7	7
3	9	4	6	4	6	8	8	4	7	5	8	2	7	5	11
2	4	4	3	2	8	7	4	6	10	5	6	2	8	3	8
3	4	4	6	2	7	6	9	6	6	5	6	3	8	4	8
3	7	4	5	2	7	6	8	7	6	6	8	2	8	6	11
9	15	10	8	7	8	7	3	5	10	4	7	7	6	6	7
6	10	8	8	7	9	7	7	4	6	9	7	3	9	9	4
7	10	9	8	8	8	6	6	5	6	8	8	9	6	2	7
9	10	7	5	3	6	12	6	4	13	5	3	4	10	4	8
3	4	5	6	4	9	12	3	2	8	8	7	3	10	6	7
6	9	5	4	2	7	10	7	3	9	9	5	5	12	3	9
5	10	7	7	6	8	8	6	8	7	6	6	6	8	6	10
3	8	4	5	1	7	7	4	4	7	6	8	3	8	4	8
3	3	4	2	2	7	8	7	5	7	7	8	2	8	3	8
4	11	5	8	2	3	7	8	2	7	5	11	3	8	2	11
1	0	2	1	1	8	6	6	5	6	5	9	1	8	5	10
3	7	5	5	3	7	11	1	8	7	11	8	1	10	1	8
2	4	3	2	2	5	7	4	6	7	6	11	3	8	4	9
3	7	4	4	2	7	8	14	1	7	6	8	3	8	0	8
3	7	5	5	5	7	9	6	3	6	6	10	3	7	7	8
4	4	5	6	4	6	6	9	7	6	6	7	2	8	9	9
4	9	6	7	2	7	8	4	3	7	14	8	3	9	0	8
4	9	6	8	6	6	8	4	8	8	7	8	3	9	8	7
5	5	6	7	3	7	7	15	2	4	6	8	6	8	0	8
3	3	3	2	1	5	8	5	7	9	8	8	3	9	2	5
4	6	6	4	3	6	9	3	9	11	8	6	1	9	6	6
1	0	1	0	0	5	8	7	0	7	6	10	3	8	2	11
8	13	8	7	4	10	8	4	6	9	2	5	6	7	4	9
1	3	1	2	1	7	7	1	7	7	6	8	0	8	2	8
2	1	3	2	1	8	2	2	1	7	2	8	2	7	2	7
4	8	6	6	8	7	6	5	3	6	6	8	7	7	9	9
4	8	5	6	2	8	6	8	8	7	5	12	2	8	5	10
8	13	6	8	3	7	7	5	5	8	4	7	5	9	5	8
1	1	2	2	1	4	7	5	8	7	6	13	0	8	6	9
4	8	7	6	4	4	8	2	8	10	12	10	3	8	4	5
4	10	5	7	3	8	6	3	6	14	4	9	0	6	1	7
2	4	3	3	2	7	7	6	4	9	7	7	2	8	3	8
1	1	2	2	1	7	7	3	8	6	6	8	2	8	5	8
4	4	6	7	1	8	8	4	3	7	14	8	3	9	0	8
5	10	5	8	3	6	8	7	7	13	7	9	2	11	3	7
5	5	6	4	4	8	6	6	5	6	7	7	10	6	4	6
4	6	5	8	5	7	9	5	3	8	9	9	4	10	6	7
3	1	4	2	2	6	7	4	7	7	6	10	3	8	4	9
2	0	2	1	1	7	8	3	0	7	8	8	6	9	0	8
2	3	3	2	2	9	6	3	4	10	4	7	2	7	3	10
3	9	5	6	3	6	7	7	6	5	7	9	2	7	4	9
7	10	8	8	5	7	7	4	6	9	8	9	2	11	5	6
4	6	6	4	3	7	6	8	5	8	5	11	4	8	4	7
3	10	5	7	3	7	10	2	6	6	12	9	2	11	2	8
5	4	5	6	3	4	13	8	2	10	6	3	1	10	4	8
3	4	3	3	1	5	12	3	6	11	9	5	1	11	1	5
4	6	6	4	4	9	7	4	5	9	3	7	3	7	4	11
6	10	6	6	4	5	8	3	4	10	9	9	6	10	5	8
6	9	8	7	7	8	6	6	2	7	6	9	4	8	8	10
3	7	5	5	3	9	7	4	6	10	5	6	2	8	6	9
3	4	3	3	2	5	11	3	6	11	9	5	1	10	3	6
5	10	5	7	3	7	7	15	2	4	6	8	6	8	0	8
3	4	3	5	2	7	7	14	1	7	6	8	3	8	0	8
5	9	8	7	5	6	8	3	6	10	8	9	3	8	3	7
3	7	4	5	2	6	4	2	8	7	2	10	0	7	2	8
5	7	7	11	10	9	10	5	0	5	7	10	6	13	6	12
1	3	2	2	0	7	8	1	6	13	6	7	0	8	0	7
3	9	4	6	2	1	13	5	4	12	10	7	0	8	2	6
3	6	5	4	3	9	7	4	5	10	4	5	3	8	2	8
5	9	4	5	3	7	7	5	5	10	6	9	5	7	7	9
2	4	4	3	2	8	7	4	6	9	5	5	2	8	3	7
1	3	2	2	1	10	2	2	1	9	2	9	1	6	2	8
4	8	7	6	5	7	10	2	3	7	9	8	8	11	1	8
7	11	9	8	8	7	8	7	6	8	7	6	7	7	3	7
3	5	4	4	3	7	7	7	6	7	6	5	2	8	3	7
3	6	4	5	4	6	7	3	8	8	7	10	3	7	7	6
5	6	5	4	4	4	10	2	3	9	9	7	7	11	2	6
3	2	3	3	3	7	7	5	7	7	5	9	2	8	5	10
3	9	5	7	5	8	6	3	7	7	6	8	1	7	11	9
3	8	5	6	2	5	10	3	2	8	12	8	1	11	0	8
6	9	8	7	10	9	8	4	5	5	8	8	10	7	8	6
6	8	8	9	7	8	9	5	5	7	7	9	4	6	9	6
8	15	6	8	5	8	6	5	5	11	5	10	3	8	7	11
6	5	7	4	3	3	10	3	3	10	10	8	7	10	1	7
6	8	8	10	10	10	10	6	3	6	7	7	6	11	8	3
1	7	0	5	1	7	7	5	3	7	6	8	0	8	0	8
3	9	4	7	3	10	6	0	8	11	3	6	0	7	1	7
1	4	2	3	0	7	8	0	7	13	6	8	0	8	0	8
8	15	7	8	4	6	9	6	4	13	5	5	4	10	4	8
4	9	6	6	4	8	9	9	6	8	5	5	3	7	3	7
3	9	4	6	2	7	8	15	1	7	4	8	3	8	0	8
11	13	8	7	4	6	12	6	5	14	6	2	4	10	4	8
6	9	6	7	4	5	9	0	8	8	9	5	1	11	4	5
3	7	3	5	2	3	7	6	11	7	7	15	0	8	6	7
4	6	5	6	6	8	8	5	4	7	7	8	5	11	9	10
4	9	5	7	5	7	11	4	6	7	11	8	2	12	1	7
6	11	7	8	7	8	6	11	1	7	8	8	9	4	1	8
2	6	2	4	0	0	2	5	6	0	0	7	0	8	0	8
2	0	3	1	0	7	9	4	2	7	13	8	2	10	0	8
4	11	6	8	8	7	7	6	5	7	6	6	3	8	6	10
2	3	2	1	1	5	11	2	2	9	10	7	1	11	1	7
4	9	5	7	3	8	6	6	9	5	6	8	0	9	9	8
6	13	5	7	3	8	4	4	7	10	4	9	3	8	8	10
3	4	5	3	2	8	7	2	7	10	5	8	1	9	5	8
5	9	6	7	5	7	8	8	4	6	7	9	3	7	4	7
1	0	1	1	1	5	7	5	8	7	6	12	0	8	6	9
2	6	4	4	1	8	5	3	1	7	1	8	2	7	2	8
3	3	4	2	1	5	11	3	7	11	9	4	1	10	2	5
2	1	3	2	2	6	7	6	6	6	6	10	2	9	3	9
4	11	6	8	6	6	7	6	6	6	5	8	3	6	6	9
4	7	4	4	2	7	10	14	2	7	3	8	3	8	0	8
8	9	11	7	9	6	8	3	4	9	9	9	9	8	3	8
4	7	6	5	3	9	6	4	8	11	4	6	3	8	3	9
3	7	5	5	4	7	7	3	8	5	6	8	2	8	6	8
6	11	6	8	3	4	8	6	8	12	10	13	1	9	3	7
3	7	4	5	3	8	8	5	7	5	6	8	0	8	8	8
5	10	7	8	6	7	10	5	4	12	5	3	1	10	3	8
4	8	6	6	4	6	9	7	6	9	7	4	2	10	4	6
0	0	1	0	0	11	4	5	3	12	4	10	0	7	0	8
5	11	7	8	6	6	8	5	6	6	5	7	3	6	6	9
7	11	4	6	2	8	7	5	8	10	6	9	2	10	7	9
2	10	3	7	3	8	6	2	4	11	5	10	1	6	2	6
2	3	3	5	3	8	8	6	1	5	7	10	3	9	5	10
7	12	5	6	3	8	10	5	5	7	10	5	5	12	3	7
2	6	3	4	2	7	7	6	3	7	6	8	3	8	2	8
2	4	3	3	2	6	7	5	4	9	7	10	2	9	4	10
5	7	6	5	5	6	9	6	4	8	7	9	2	9	7	10
0	3	0	2	0	9	7	2	6	7	6	7	0	8	1	7
3	2	5	3	3	7	7	6	6	6	7	9	2	8	4	8
3	4	4	3	2	7	7	7	7	7	6	5	2	8	3	7
6	9	8	6	6	7	8	8	6	5	7	11	4	8	5	6
5	8	7	7	6	6	7	5	7	7	5	7	4	7	6	5
1	0	2	0	0	8	4	2	0	7	2	8	1	6	1	8
1	0	1	0	0	7	7	10	4	7	12	8	3	10	0	8
3	4	5	3	2	8	12	2	3	6	11	9	2	10	1	8
5	9	6	7	3	6	8	11	10	8	7	6	3	8	4	8
3	6	5	4	2	11	2	4	2	10	2	10	2	7	3	8
7	11	6	6	4	6	6	5	5	7	8	9	5	8	3	9
4	7	4	5	3	7	7	12	1	7	9	8	8	6	0	8
7	10	7	5	4	6	9	3	7	11	10	8	4	14	4	6
5	11	7	8	5	8	8	1	6	13	6	5	1	9	3	9
4	5	6	8	5	11	4	2	5	8	3	6	1	8	6	9
6	8	7	9	7	8	7	4	6	6	6	7	4	9	10	9
7	15	8	8	5	10	5	3	8	11	2	8	4	5	4	9
4	8	5	6	3	7	7	7	7	11	6	11	2	9	4	9
2	2	3	4	2	6	8	7	7	8	8	13	1	9	4	10
4	5	7	4	6	7	7	3	4	7	5	8	6	9	5	7
3	7	5	5	5	7	8	7	6	7	5	7	2	7	6	10
3	5	4	4	3	7	11	3	7	7	11	8	2	11	1	8
3	7	4	5	2	7	6	8	8	7	4	8	3	8	4	8
5	8	7	7	7	7	8	6	3	7	7	9	7	10	8	8
6	12	7	6	3	7	7	2	3	12	5	8	5	8	0	7
3	4	5	3	3	6	8	1	7	10	7	10	3	8	2	7
5	9	7	6	4	7	9	6	5	7	6	7	7	9	3	7
3	4	3	3	2	8	7	7	5	7	6	8	2	9	9	8
4	2	5	3	3	5	7	4	8	7	6	11	3	8	5	9
4	12	7	8	3	7	4	3	2	6	1	8	3	7	3	7
3	10	5	7	2	7	7	0	9	14	6	8	0	8	1	8
1	6	0	4	0	7	7	4	4	7	6	8	0	8	0	8
5	6	6	7	5	8	9	4	5	7	6	8	3	8	8	8
3	4	4	3	2	8	6	7	4	9	5	8	2	8	3	8
3	4	4	6	1	5	6	7	9	6	5	13	1	8	4	9
2	5	4	4	2	7	4	1	8	8	2	10	0	7	2	8
3	7	4	5	2	6	12	2	7	8	11	8	1	11	1	7
5	10	7	7	6	6	7	4	7	6	6	9	7	8	5	9
6	9	8	7	6	5	14	6	2	12	6	2	1	10	3	7
6	7	7	5	4	4	8	5	7	9	8	9	3	9	3	5
4	10	6	7	6	7	6	7	4	7	6	8	3	8	7	10
6	13	5	7	2	6	9	3	7	13	6	6	2	8	4	4
3	2	4	4	2	5	8	7	7	9	8	13	1	9	4	10
2	3	3	2	2	7	9	6	4	8	6	7	4	8	1	7
4	2	5	3	4	7	7	6	6	7	6	8	3	8	3	9
5	11	6	8	2	4	5	9	2	7	7	12	4	7	3	11
4	8	6	9	8	7	9	4	4	8	6	7	4	9	8	8
4	7	5	5	2	7	7	6	7	12	7	11	2	10	3	8
5	11	6	8	6	6	9	4	7	10	9	6	2	9	4	6
4	9	5	4	3	9	4	3	4	12	7	11	3	10	4	10
4	7	4	5	2	4	9	2	6	10	11	6	1	11	2	5
7	11	9	8	11	8	6	5	3	8	6	8	5	7	11	8
3	8	5	6	3	6	8	8	9	9	9	8	3	9	1	8
1	1	2	2	1	7	7	11	1	5	6	8	4	8	0	8
4	8	5	6	3	8	6	2	10	11	4	9	2	8	6	9
2	1	3	2	2	8	7	7	4	7	6	8	2	8	3	8
6	9	5	5	2	7	9	5	3	12	4	5	4	9	4	8
3	10	4	8	2	14	3	5	5	13	1	9	0	7	0	8
4	9	6	7	3	8	7	9	8	7	5	8	3	8	4	8
2	4	4	2	2	7	7	2	9	12	6	8	1	8	5	8
4	4	6	3	3	7	6	1	9	11	7	9	3	7	3	7
5	10	7	8	8	7	7	6	7	7	6	9	3	8	4	8
5	9	6	6	1	7	7	5	4	7	6	8	3	8	4	8
5	6	7	4	5	5	9	3	6	10	9	9	3	9	3	6
3	7	3	5	2	5	7	7	2	6	5	11	3	8	2	11
5	11	6	8	7	10	6	3	6	10	3	6	3	8	3	9
4	9	5	7	4	9	11	3	7	5	11	8	2	12	1	8
4	11	6	8	4	8	3	2	3	6	1	8	2	7	3	7
4	5	5	3	3	7	7	6	6	7	6	8	3	8	3	8
2	3	3	3	2	8	9	5	2	5	8	10	2	9	5	9
0	1	0	1	0	7	7	4	4	7	6	8	0	8	0	8
8	11	7	6	4	8	9	4	4	12	4	4	4	10	5	7
6	10	8	8	9	7	6	6	4	8	7	8	4	10	8	11
1	0	1	0	0	4	6	5	1	7	6	10	2	7	1	10
1	0	2	0	0	7	8	11	1	7	6	8	2	8	0	8
3	6	3	4	2	3	8	6	10	7	5	14	0	8	7	7
2	4	4	3	2	9	2	2	1	8	2	9	2	7	2	8
7	11	8	8	5	4	8	6	7	12	9	11	2	11	3	7
7	12	8	6	5	11	6	3	5	10	4	6	5	9	4	8
1	10	0	8	1	7	7	5	3	7	6	8	0	8	0	8
1	7	2	5	1	9	6	2	7	11	4	8	0	7	1	6
9	9	7	13	5	7	11	2	3	9	10	5	4	10	6	8
3	5	4	3	2	6	7	5	5	9	7	10	2	8	4	9
5	10	6	7	2	7	7	5	4	7	6	8	3	8	4	8
2	6	4	4	1	8	15	1	5	6	11	8	0	8	0	8
3	7	5	5	4	9	7	3	5	10	4	6	3	8	2	8
5	8	5	9	5	8	6	7	2	8	7	12	3	8	6	7
3	8	5	6	1	6	9	3	1	8	13	8	2	11	0	8
4	7	4	5	4	7	8	7	4	9	7	8	3	8	3	8
5	9	7	7	5	8	8	4	7	10	5	5	2	8	6	10
3	5	5	3	2	6	7	1	8	11	6	9	2	8	4	8
3	3	4	5	2	7	7	4	14	9	6	8	0	8	8	8
7	15	8	8	5	11	7	2	8	11	4	6	3	11	4	9
2	2	4	3	2	6	7	6	6	7	6	10	2	8	4	9
6	10	8	8	10	7	6	7	4	6	5	8	8	8	8	9
4	7	5	5	2	7	4	14	5	7	14	8	3	9	0	8
4	9	7	6	4	7	7	0	8	9	6	8	2	8	3	7
3	2	4	3	3	8	11	2	2	6	8	8	6	11	0	8
2	3	4	2	2	8	6	3	4	9	6	8	6	5	1	7
3	4	4	3	2	5	12	3	7	11	9	4	1	11	2	5
2	3	4	1	2	8	7	2	5	10	5	6	1	8	4	9
1	6	2	4	1	14	2	6	5	13	1	9	0	7	0	8
1	3	2	2	1	7	8	1	7	13	6	7	0	8	1	7
2	6	3	4	2	3	4	3	8	2	1	8	0	7	1	6
3	9	5	6	3	4	11	2	6	11	10	6	1	10	3	5
3	7	4	5	3	5	5	2	8	7	2	9	1	7	3	7
4	9	4	6	4	8	7	12	1	6	6	8	5	9	0	8
3	7	4	5	2	9	6	1	6	11	4	7	0	7	1	7
4	6	6	4	4	6	8	3	7	11	8	9	3	9	4	7
3	5	5	3	3	9	7	3	6	10	5	6	2	8	5	10
1	0	2	0	0	8	6	5	4	6	5	9	1	8	5	10
3	9	6	6	1	5	11	3	2	10	12	7	1	11	0	8
2	3	4	2	2	6	8	2	5	10	7	8	3	8	2	7
6	11	8	8	7	9	7	4	7	10	4	6	3	8	6	10
7	9	5	13	4	5	11	2	4	11	10	6	4	11	6	7
3	9	5	6	3	9	3	2	3	7	1	8	2	6	2	7
1	0	2	1	1	6	10	7	2	7	5	8	2	7	4	10
3	4	3	5	2	5	11	7	4	7	3	9	3	7	6	11
7	9	7	4	3	8	8	4	5	8	5	7	6	7	4	8
5	8	8	7	7	8	7	2	5	7	8	8	5	10	3	6
2	6	3	4	3	8	7	5	6	6	5	4	3	8	3	7
4	7	6	5	5	6	7	7	4	7	6	8	3	10	7	9
2	4	3	2	1	8	2	2	2	8	2	8	2	6	2	7
5	9	7	6	5	7	8	1	8	11	6	9	3	8	4	9
2	3	4	4	0	7	10	2	2	8	12	8	1	11	0	8
6	8	6	6	2	4	12	4	4	10	12	7	3	9	1	8
6	7	8	11	8	10	12	6	0	4	7	11	6	15	5	8
2	1	2	1	1	5	10	4	4	10	9	5	1	10	2	7
5	8	6	6	6	7	7	6	2	6	6	10	4	8	7	7
3	5	5	3	2	6	9	2	4	10	7	7	5	8	1	8
3	4	4	5	3	8	8	5	2	8	7	10	2	9	4	8
2	5	4	3	2	7	7	3	9	6	6	8	2	8	6	8
4	5	7	4	4	6	7	2	7	10	7	10	3	8	3	8
1	3	2	1	0	7	7	1	6	13	6	8	0	8	0	8
4	7	5	5	3	9	12	2	3	4	10	9	3	12	2	8
5	9	7	8	8	8	8	2	5	8	3	8	5	4	4	10
7	12	7	7	4	7	8	4	4	7	7	6	6	12	2	9
3	6	5	4	5	8	8	3	5	5	7	9	6	11	6	5
7	10	7	8	7	4	11	2	2	9	8	7	7	12	2	6
5	8	8	6	6	8	8	5	6	10	6	5	5	9	4	10
2	6	4	4	3	6	9	4	5	6	9	9	3	9	0	8
6	11	8	8	5	8	7	3	6	10	5	7	2	8	5	8
1	0	1	0	0	6	7	7	5	7	6	6	2	8	3	8
9	14	7	8	3	7	11	5	6	10	10	5	4	11	3	8
3	8	5	6	3	6	9	2	9	11	8	7	2	9	6	7
4	7	6	5	3	7	8	3	9	11	7	8	2	8	5	7
4	10	6	8	2	5	11	1	4	9	11	8	0	10	0	8
2	8	3	6	2	7	13	0	5	7	10	8	0	8	0	8
4	6	6	4	4	10	6	7	5	6	7	4	8	5	2	5
2	1	2	3	1	4	4	5	7	2	2	5	1	7	1	6
2	1	2	2	1	8	7	6	4	8	5	8	2	8	8	8
1	3	3	2	1	8	6	3	6	14	5	10	0	7	0	7
2	2	3	3	2	8	7	5	5	6	6	5	2	8	7	9
7	10	5	14	5	5	11	3	3	12	8	6	3	8	12	5
4	8	5	6	3	10	7	4	8	11	5	7	2	9	5	9
7	12	6	6	3	9	0	3	2	9	4	12	3	5	4	6
3	6	3	4	3	6	9	7	3	7	5	8	2	7	5	11
1	1	2	1	0	7	10	2	2	7	12	8	1	11	0	8
5	6	5	4	3	4	8	5	7	9	8	9	3	9	3	5
5	8	5	6	2	3	13	4	6	13	11	4	1	11	2	5
5	11	7	8	8	6	7	3	9	7	6	10	1	8	11	5
1	0	1	0	0	7	7	3	4	7	6	8	2	8	3	8
7	12	7	6	5	11	5	3	5	10	3	8	6	8	6	10
4	8	5	6	3	7	7	4	8	11	4	8	2	7	5	8
4	7	5	6	3	8	5	8	7	7	4	9	3	8	4	8
2	5	4	4	3	8	7	5	6	9	5	5	3	8	4	8
1	3	2	1	1	5	9	4	6	11	8	10	1	9	2	8
6	9	5	4	2	7	9	6	3	13	5	4	4	9	4	7
7	15	6	8	5	8	7	4	4	8	6	7	4	9	9	8
3	4	5	6	4	9	7	5	6	8	3	7	3	6	6	8
4	8	6	6	4	5	9	2	3	9	8	8	5	8	1	7
5	9	6	7	4	8	7	13	2	6	9	8	8	6	0	8
3	6	4	4	2	8	2	2	2	7	2	8	2	6	3	7
4	7	6	5	4	8	8	5	6	7	6	4	7	9	4	6
2	4	4	6	3	11	5	3	4	9	3	7	2	7	6	8
4	8	6	6	5	6	8	7	7	8	7	8	3	10	6	9
3	6	4	4	2	7	7	0	7	13	6	8	0	8	1	7
3	3	5	2	2	7	9	3	4	10	6	6	5	9	1	7
4	6	5	5	5	7	7	5	6	7	5	9	4	6	6	5
4	11	6	8	6	6	7	2	7	7	7	10	6	5	8	7
1	1	2	2	1	7	8	5	8	6	6	9	1	8	7	7
4	8	6	6	5	8	8	5	5	6	6	5	6	10	2	5
3	4	4	5	3	8	7	6	3	8	8	10	3	8	5	8
5	7	5	9	5	7	9	4	3	7	9	11	3	9	6	8
1	0	2	1	0	8	4	2	0	7	2	8	2	7	1	8
3	5	4	4	2	5	7	5	5	9	7	10	2	8	4	9
2	4	4	2	2	8	10	2	2	6	9	8	6	11	0	8
5	8	7	6	6	8	6	6	6	9	7	7	3	8	7	8
3	4	4	5	3	8	8	6	2	5	7	10	3	9	5	10
2	2	3	3	2	7	7	8	4	7	6	8	2	8	3	8
3	7	4	5	3	8	8	6	4	7	6	6	5	9	1	6
2	8	2	6	2	7	7	0	7	7	6	8	0	8	3	8
4	5	5	4	3	7	8	6	5	7	6	6	6	9	2	5
4	5	5	3	2	3	8	4	6	11	11	9	3	9	1	6
4	7	6	5	5	8	8	5	3	6	4	6	4	8	8	3
4	10	5	8	4	3	6	7	4	7	7	12	3	8	3	11
4	6	4	4	2	3	9	5	8	10	10	12	1	8	3	7
4	5	7	4	3	6	10	3	5	10	8	7	5	8	1	7
3	5	5	4	3	6	7	1	7	10	7	10	3	8	3	8
4	7	5	5	2	4	9	6	8	12	10	12	1	9	3	7
4	6	5	4	3	10	7	3	6	10	3	6	3	7	4	10
6	9	6	7	4	8	6	8	5	10	6	10	3	8	4	6
1	0	2	1	1	8	7	6	4	6	6	8	2	8	3	8
1	4	2	3	1	7	8	0	6	13	6	8	0	8	0	8
4	10	6	7	4	11	8	5	2	7	9	8	8	10	0	8
2	1	3	2	2	8	7	3	8	6	6	8	2	8	5	8
1	0	2	1	0	7	14	1	4	7	10	8	0	8	0	8
4	6	4	4	2	6	12	8	3	7	3	9	2	7	5	11
3	6	5	4	4	8	8	4	3	8	4	7	4	9	5	4
5	9	8	7	5	8	6	1	7	10	3	9	5	6	6	10
3	9	4	7	1	12	2	9	4	13	7	13	1	6	0	8
3	5	5	4	3	7	7	2	7	11	6	8	2	9	5	8
1	0	2	0	0	7	4	2	0	7	2	8	1	6	1	8
5	7	5	5	3	5	8	6	8	12	9	13	1	9	3	7
3	6	4	4	2	7	7	4	4	7	6	8	2	8	4	8
2	7	3	5	2	5	5	3	8	3	2	7	0	6	2	6
3	5	5	3	2	7	7	3	7	11	5	8	1	8	5	8
2	1	2	2	1	7	7	12	1	5	6	8	5	8	0	8
3	6	4	4	3	5	10	2	6	10	9	6	1	10	3	6
6	9	8	7	5	6	7	4	7	10	10	9	2	9	5	5
3	6	4	4	3	6	7	5	7	7	6	10	3	8	5	9
5	9	6	6	8	7	8	5	1	7	7	8	8	9	6	10
5	10	7	8	5	9	4	5	6	8	5	6	2	8	4	6
3	4	4	2	1	5	11	2	7	11	9	5	1	10	2	5
5	8	7	6	6	4	9	3	5	10	9	9	3	8	3	5
2	0	2	1	1	7	7	3	11	8	6	8	0	8	7	8
7	15	8	8	5	6	8	2	8	11	7	8	4	9	4	6
3	5	4	7	2	0	14	4	4	12	11	6	0	8	2	6
6	11	8	8	8	10	7	4	6	9	3	6	3	8	3	8
3	10	5	8	4	5	8	7	6	9	8	14	2	9	4	10
3	7	3	5	3	6	8	9	6	6	5	7	2	8	8	9
4	9	6	6	7	7	7	4	3	6	7	10	8	10	6	6
5	10	5	8	5	8	7	13	1	7	7	8	3	8	0	8
3	3	3	2	1	5	12	3	5	11	9	4	2	11	1	5
2	7	3	5	2	9	6	1	6	11	4	8	0	7	1	7
2	3	2	1	1	8	8	6	5	7	5	7	2	8	8	8
3	2	4	3	3	8	6	5	3	7	7	9	9	5	1	8
2	3	4	1	2	8	7	3	6	10	5	7	3	8	2	7
4	7	4	5	3	8	8	12	1	6	6	7	5	8	0	9
3	6	5	4	5	6	7	3	6	6	5	8	3	8	4	9
2	5	4	3	2	10	2	3	2	10	2	9	2	6	2	8
1	1	2	2	1	6	7	8	6	6	6	6	2	8	3	8
4	6	6	4	3	8	10	3	5	13	4	3	1	10	3	9
1	4	3	3	1	7	7	1	7	14	6	8	0	8	1	8
6	11	5	8	4	9	8	2	3	12	5	6	2	9	7	9
2	10	3	8	2	12	3	7	3	12	5	11	1	6	0	8
3	8	3	6	1	1	13	5	3	12	10	6	0	8	2	6
6	7	8	5	5	7	8	2	7	10	5	9	4	7	3	7
4	9	6	6	3	4	8	5	1	7	9	8	8	10	0	8
4	5	7	8	2	7	8	4	3	7	14	8	3	9	0	8
1	1	1	1	0	7	7	2	8	7	6	8	0	8	3	8
2	3	3	2	2	7	7	7	5	7	6	8	2	8	3	8
4	7	6	5	3	7	11	5	4	12	4	1	1	10	3	8
4	4	6	6	3	8	8	4	1	7	8	8	8	9	0	8
4	8	5	6	5	7	6	9	5	7	6	9	4	9	6	4
3	8	4	6	3	7	7	8	4	10	6	8	3	8	3	7
5	9	7	6	4	4	8	7	9	9	10	11	3	9	1	7
3	9	4	6	2	7	8	0	8	14	6	6	0	8	1	7
2	3	3	2	1	7	7	1	8	10	6	8	2	8	2	7
2	8	3	6	2	9	6	3	6	11	4	9	1	6	2	6
4	2	5	4	4	8	7	5	6	6	5	5	2	8	7	10
2	3	3	4	2	7	9	4	1	7	8	10	2	9	4	8
4	7	4	5	3	7	6	6	6	10	6	12	2	10	4	9
7	8	7	9	7	8	7	6	2	7	7	11	5	9	7	7
7	11	9	8	6	9	4	5	6	8	5	6	2	7	5	6
8	12	8	6	4	11	3	3	6	10	2	8	4	7	3	12
4	10	6	7	9	10	8	4	4	5	8	8	9	8	8	6
4	10	5	8	4	6	10	6	5	9	7	3	2	10	4	7
4	8	5	6	1	7	7	4	4	7	6	8	3	8	4	8
3	6	4	4	4	8	7	5	6	7	6	6	2	8	6	9
4	8	5	6	3	7	7	8	6	7	6	12	3	8	4	9
3	4	5	6	3	6	8	4	1	7	8	8	8	10	0	8
2	4	3	3	2	6	7	5	5	9	7	10	2	9	4	9
4	9	5	6	4	7	5	3	0	6	1	8	2	7	1	7
4	8	6	6	6	6	7	5	6	7	6	7	3	7	5	9
2	4	3	2	2	10	7	2	6	10	4	6	2	8	4	10
8	11	7	6	3	7	7	2	9	9	7	9	4	11	4	7
3	4	5	3	2	6	9	3	4	11	8	8	5	7	1	8
7	10	10	7	8	8	6	1	7	9	5	9	5	7	5	8
4	8	6	6	6	7	8	6	4	7	5	6	4	7	6	6
3	7	4	5	3	4	9	2	8	10	8	10	2	8	4	5
4	8	4	6	2	3	6	6	11	7	7	15	0	8	7	7
4	6	6	4	5	7	11	2	2	7	8	8	6	11	1	8
3	9	5	7	3	13	3	3	2	11	1	8	2	6	3	9
3	5	4	4	2	6	8	6	7	7	9	9	3	9	1	8
3	4	5	2	3	8	6	6	4	7	7	9	9	5	2	8
5	9	7	7	3	9	6	3	7	15	5	10	1	6	1	7
5	4	6	6	2	6	7	7	11	7	6	14	1	8	4	9
3	6	4	4	4	7	6	6	4	6	7	8	7	5	2	7
4	7	6	5	3	8	9	3	5	13	5	4	1	10	2	8
1	5	1	3	1	7	7	1	7	7	6	8	0	8	3	8
5	10	7	7	6	11	6	2	6	11	3	7	3	8	3	9
5	11	7	8	5	5	9	4	9	11	9	8	3	8	5	5
4	7	5	5	3	10	6	4	8	11	3	8	2	8	5	10
3	8	6	6	5	8	8	4	5	9	6	4	5	10	4	6
8	13	8	7	5	4	8	1	3	8	9	8	9	11	2	5
3	7	4	5	2	3	8	5	8	9	9	13	1	8	3	7
4	9	4	6	2	1	13	5	3	12	10	6	0	8	2	6
3	7	4	5	2	3	9	6	7	11	11	11	1	8	2	6
4	8	5	6	3	7	7	3	12	9	6	8	0	8	8	8
5	10	7	8	5	8	9	2	6	13	6	5	2	10	2	8
7	11	10	8	11	5	8	3	5	6	5	10	8	9	9	6
5	10	8	8	5	11	3	1	2	8	2	9	4	6	3	8
5	9	5	7	4	3	11	2	3	9	11	8	2	11	1	8
4	5	5	8	2	7	7	4	14	9	6	8	0	8	8	8
1	3	2	2	1	7	8	0	6	13	6	7	0	8	0	7
10	13	7	8	4	7	7	5	5	8	4	7	5	9	6	8
1	0	1	0	0	6	7	6	4	7	6	6	2	8	2	8
3	4	4	2	3	7	6	6	4	6	7	8	6	6	2	8
6	12	6	6	3	7	8	3	6	13	6	7	2	8	3	7
6	10	9	8	6	4	9	4	9	12	10	9	3	8	5	5
6	11	9	8	8	7	8	6	6	10	7	5	7	9	6	11
2	5	4	4	1	7	7	0	7	13	6	8	0	8	1	8
5	5	7	8	4	8	9	7	6	6	8	9	3	7	6	10
5	5	6	8	4	7	7	12	2	7	9	8	9	6	0	8
4	7	5	5	3	6	10	7	3	10	5	4	2	10	3	8
6	10	9	8	5	8	8	3	5	10	5	6	6	8	2	7
5	5	5	7	2	1	14	5	4	12	10	6	0	8	2	5
6	10	8	8	5	6	12	5	3	12	5	2	1	11	3	8
5	10	6	8	4	7	9	0	8	11	9	6	1	10	3	4
2	6	3	4	1	8	5	13	5	6	13	8	3	9	0	8
4	10	6	8	3	8	8	9	8	6	7	10	3	8	4	8
5	9	6	6	5	7	7	7	4	9	6	10	4	8	4	7
5	10	7	7	4	9	6	3	7	10	6	9	2	10	5	9
3	9	4	6	1	7	7	4	4	7	6	8	3	8	4	8
4	10	5	8	6	8	7	7	6	7	6	6	2	8	7	10
3	2	3	3	2	7	8	5	4	7	6	7	4	8	1	7
3	7	5	5	3	8	7	4	9	6	6	8	3	8	7	9
3	6	4	6	2	8	6	8	6	6	6	8	3	8	4	8
2	1	2	2	1	5	10	4	4	9	7	4	1	10	3	7
5	10	7	8	4	7	3	2	9	7	1	9	1	6	3	7
3	5	5	4	4	9	11	3	2	5	9	7	7	11	1	8
3	7	5	5	3	6	9	6	5	8	7	8	5	8	1	7
4	9	5	6	4	8	7	8	5	7	7	7	3	8	3	8
7	11	9	8	6	5	12	3	2	9	10	7	5	10	6	8
4	8	6	6	3	6	6	6	7	7	5	9	3	10	4	8
3	4	3	5	1	1	14	5	3	12	9	5	0	8	2	6
2	4	4	3	2	6	4	1	8	8	2	11	0	7	2	8
4	5	5	8	4	6	7	10	7	7	6	7	2	8	9	9
1	7	0	4	0	7	7	4	4	7	6	8	0	8	0	8
4	4	5	6	1	7	7	5	4	7	6	8	3	8	4	8
4	8	5	6	8	9	7	5	5	7	6	6	4	7	7	6
1	8	2	6	2	7	7	0	8	7	6	8	0	8	3	8
2	7	4	5	4	7	7	4	6	7	6	6	3	8	2	7
6	11	7	8	4	5	8	8	9	9	9	13	2	9	4	9
4	6	5	4	3	6	7	6	6	9	8	9	2	8	4	9
1	1	2	1	0	7	9	4	2	7	13	8	2	10	0	8
5	5	5	4	2	5	12	3	7	12	9	4	1	11	1	5
5	7	7	5	4	4	8	2	7	10	10	11	3	8	4	6
7	11	7	8	4	5	7	6	8	12	9	14	2	10	4	7
4	5	5	7	2	7	7	4	15	9	6	8	0	8	8	8
6	10	6	8	7	4	10	3	2	9	7	8	8	12	3	5
4	9	4	7	3	3	8	6	12	7	5	15	0	8	7	7
7	12	6	6	4	8	6	4	5	10	5	8	6	7	7	10
4	7	6	5	4	10	6	3	7	10	4	7	3	8	5	11
2	1	3	3	2	6	7	4	7	7	6	10	3	8	5	9
2	3	4	1	2	8	6	3	4	9	6	7	6	5	1	7
4	4	6	6	5	9	9	3	1	7	7	8	4	9	8	8
6	8	8	7	7	5	7	4	5	7	6	11	4	9	8	9
7	12	7	6	4	9	8	4	5	8	8	5	6	10	3	6
4	10	6	8	3	4	13	6	5	12	10	3	2	10	2	4
3	8	4	6	2	9	13	0	5	6	10	8	0	8	0	8
5	10	7	8	3	7	10	1	3	7	12	8	1	11	0	8
3	7	3	4	1	2	14	5	2	12	9	4	0	8	3	6
2	3	3	2	2	8	7	3	8	6	6	6	2	8	6	8
5	8	7	6	6	8	7	5	6	9	4	5	3	8	4	9
2	0	2	1	1	6	10	7	2	7	5	7	2	7	4	9
1	3	2	2	1	6	11	1	7	8	11	9	1	11	2	8
4	8	6	6	4	7	7	3	9	5	6	8	3	8	7	8
4	6	4	4	4	6	9	7	4	9	8	8	3	8	3	7
8	12	5	7	3	5	10	6	8	11	8	8	1	8	6	8
3	3	4	4	2	7	7	14	1	7	6	8	3	8	0	8
3	9	5	7	3	9	3	2	2	8	1	8	2	6	3	7
6	10	9	8	4	5	8	2	9	11	12	10	4	7	4	5
5	8	8	7	8	8	8	3	3	7	5	8	7	8	6	4
5	7	6	6	6	5	8	4	8	9	7	10	3	7	7	5
5	4	6	7	2	7	6	7	11	9	5	13	1	9	4	8
8	14	8	8	4	11	4	3	6	10	2	7	5	7	4	12
1	3	3	2	1	5	9	3	3	10	8	8	4	8	0	7
4	6	6	5	5	8	8	3	5	7	8	7	5	10	4	6
3	8	5	6	3	7	5	3	0	7	1	8	2	7	1	8
3	11	6	8	4	12	2	2	2	9	2	9	2	6	3	8
4	9	6	7	5	8	7	6	6	9	6	6	3	8	7	8
1	0	2	0	0	8	9	3	2	6	12	8	2	10	0	8
5	5	6	7	3	5	7	10	10	6	6	6	3	8	4	8
2	3	3	2	2	7	7	3	9	6	6	8	2	8	5	8
6	11	6	6	3	10	4	3	6	9	3	7	4	7	4	11
2	5	4	4	1	9	6	2	7	14	5	10	1	6	1	7
5	11	5	8	3	7	9	15	2	7	3	8	3	8	0	8
2	3	4	2	2	7	7	2	7	11	7	9	2	8	4	8
3	9	4	6	3	8	7	0	7	13	6	8	0	8	1	8
7	9	6	5	3	4	4	5	5	4	7	8	5	7	2	7
7	10	9	8	6	7	7	8	7	6	7	8	5	6	5	9
7	14	5	8	2	9	7	6	4	13	3	7	3	7	6	11
4	6	5	6	5	5	8	4	7	8	8	9	3	8	7	6
2	4	3	3	1	10	2	3	2	10	2	9	2	6	2	8
8	13	8	8	4	8	7	3	6	9	7	8	6	11	4	7
5	8	8	6	3	7	7	5	2	7	8	8	9	9	0	8
4	7	5	9	6	8	6	8	2	5	6	9	3	8	5	10
5	10	6	8	4	5	11	1	9	8	11	9	1	10	1	7
1	0	2	1	0	7	7	2	11	8	6	8	0	8	6	8
5	4	5	6	4	7	9	9	8	7	5	7	2	8	9	9
4	6	6	4	3	7	10	3	4	13	6	3	1	10	3	9
6	11	6	6	3	5	9	4	3	10	8	5	5	12	2	7
2	1	2	1	1	5	11	7	2	9	6	4	1	9	3	8
3	6	4	4	2	7	8	14	1	7	5	8	3	8	0	8
7	10	10	8	6	9	6	1	8	10	3	7	3	8	3	9
4	9	6	6	4	5	10	6	5	10	8	3	1	10	4	6
0	0	1	0	0	6	7	5	7	7	6	14	0	8	3	10
3	4	4	3	2	7	6	6	6	6	6	10	2	9	4	9
3	5	4	4	3	6	7	5	5	9	7	10	2	8	4	10
9	11	8	6	3	7	7	2	9	9	6	8	4	9	4	8
5	8	6	6	4	7	8	2	10	12	7	6	1	7	6	6
6	11	9	8	7	5	9	5	1	7	9	8	8	11	0	7
2	8	3	6	1	9	7	0	8	14	5	8	0	8	1	8
2	4	4	3	2	8	7	2	9	12	6	7	1	8	5	8
2	6	3	4	2	6	8	8	8	9	8	13	1	9	4	10
3	7	6	5	4	5	10	2	3	8	9	9	7	11	1	8
4	7	5	5	3	6	7	7	7	10	7	9	2	10	4	9
3	3	4	4	1	7	7	4	4	7	6	8	3	8	4	8
3	7	3	5	2	6	9	9	5	7	5	8	3	8	5	10
0	1	0	1	0	7	7	4	4	7	6	8	0	8	0	8
5	9	8	7	5	10	7	3	5	10	2	5	6	9	1	7
8	10	8	5	4	1	9	3	3	11	12	9	8	10	1	6
7	10	10	8	6	4	9	2	7	10	9	10	5	6	4	5
4	7	4	5	3	7	6	12	4	7	12	8	3	9	0	8
8	12	6	6	4	7	7	5	6	10	5	8	6	6	7	10
4	5	6	4	4	7	7	3	6	10	6	8	3	8	3	8
4	7	5	5	4	10	6	2	7	11	4	8	4	9	5	12
3	7	5	5	5	5	7	3	4	7	6	10	5	10	3	8
3	6	4	8	4	8	11	4	3	5	9	11	2	10	5	8
6	11	8	8	5	5	11	7	4	11	7	2	1	10	4	6
3	7	3	5	1	0	1	5	6	0	0	6	0	8	0	8
0	0	1	0	0	5	7	5	6	7	6	12	0	8	6	10
1	1	2	1	1	6	7	4	7	7	6	11	3	8	4	9
4	4	4	6	3	5	11	8	4	7	2	9	3	7	6	11
1	0	1	0	0	7	6	6	3	7	6	7	2	8	3	8
4	9	6	7	4	5	7	5	7	6	6	10	4	8	5	9
5	6	5	4	2	3	12	4	4	10	12	7	2	10	1	7
5	8	7	6	4	7	9	3	6	13	6	5	2	9	3	7
2	4	3	3	1	7	11	2	7	6	11	8	1	10	1	8
2	6	3	4	2	7	6	5	8	4	6	8	0	9	8	8
3	7	4	6	3	8	7	7	4	6	6	9	2	8	4	9
2	0	3	1	0	7	9	4	2	7	13	8	2	10	0	8
3	6	4	4	2	7	4	14	5	7	12	8	3	9	0	8
1	0	2	0	0	5	11	6	1	9	6	5	1	9	3	8
1	1	2	3	1	11	6	2	6	12	3	7	0	7	1	8
6	9	7	6	4	8	8	4	10	11	4	7	2	6	5	9
10	15	12	9	6	10	2	3	2	10	3	9	8	1	1	8
3	9	4	7	4	7	11	3	6	7	11	9	2	12	1	8
5	6	6	4	3	3	9	5	7	11	11	9	3	9	2	6
3	7	3	4	1	1	13	5	4	12	10	7	0	8	2	6
3	5	6	3	3	7	7	1	8	10	6	8	2	8	3	8
7	11	6	6	3	10	2	4	4	12	5	13	2	7	5	9
4	6	5	5	5	8	8	2	4	7	6	8	3	8	7	7
7	12	6	6	3	8	8	3	7	12	4	5	2	8	7	7
7	8	4	12	4	7	9	3	4	13	4	5	3	8	7	10
5	9	5	6	3	5	12	3	8	12	9	4	1	11	2	4
3	9	5	6	2	9	11	1	3	5	11	8	1	10	0	8
3	8	5	5	2	7	5	3	1	6	1	8	2	7	2	7
4	7	6	5	3	5	11	3	5	13	8	5	1	10	2	7
2	9	2	7	3	7	7	0	7	7	6	8	0	8	3	8
3	2	4	4	2	6	8	6	7	6	9	9	3	9	1	7
0	6	0	4	0	7	7	4	4	7	6	8	0	8	0	8
4	5	6	4	5	6	8	4	4	8	7	9	4	11	8	10
8	10	11	8	6	7	8	3	7	10	8	8	6	8	5	7
4	2	6	3	4	8	6	6	5	6	7	8	8	7	3	6
3	6	4	4	2	7	7	14	2	5	6	8	6	8	0	8
3	8	4	6	2	7	6	6	10	5	7	10	0	9	9	8
10	15	8	8	4	9	2	4	5	12	4	13	2	7	6	8
3	5	5	6	4	6	9	3	4	8	7	7	4	10	8	9
5	9	8	7	7	8	8	5	7	7	6	7	6	8	4	7
5	6	7	5	8	6	7	6	5	6	5	8	8	10	8	10
4	7	6	5	3	11	6	4	5	10	1	5	5	9	1	7
7	9	10	7	6	5	8	4	7	10	9	10	3	8	3	6
2	8	4	6	4	10	6	1	4	8	5	5	3	8	5	7
3	5	5	4	3	9	6	4	7	10	4	6	2	8	3	9
4	11	5	8	5	5	7	10	7	6	5	6	3	8	3	8
4	7	5	7	4	8	7	7	5	6	4	9	2	8	3	8
6	7	8	9	7	8	8	4	6	7	6	7	4	8	8	8
3	8	5	6	3	6	11	2	3	7	11	9	2	10	1	8
2	7	3	5	1	9	6	3	7	12	4	9	0	7	2	6
2	4	3	3	2	6	8	7	7	8	7	13	1	9	4	10
7	11	7	8	5	8	7	8	5	10	6	8	3	8	3	8
7	10	5	8	4	8	10	3	3	13	4	5	2	9	7	9
5	6	6	7	6	7	9	6	6	7	6	9	5	8	8	6
6	10	6	7	5	5	11	3	7	11	10	5	2	12	2	4
3	6	4	4	3	8	7	3	8	6	6	8	2	8	6	8
6	10	7	8	4	6	7	7	8	10	7	10	2	10	5	9
3	9	4	6	3	8	7	8	7	7	7	9	2	10	9	8
2	4	2	3	2	8	7	6	3	9	6	8	2	8	2	8
5	8	7	6	4	7	7	3	8	12	7	9	3	8	5	8
4	4	4	5	2	5	10	8	4	7	4	8	3	7	6	11
4	7	6	5	3	9	10	1	7	3	11	8	1	11	2	9
3	6	5	4	4	7	8	5	5	9	6	6	3	8	7	8
3	11	4	8	1	5	14	1	6	9	11	7	0	8	0	8
4	8	5	6	4	4	11	6	5	11	10	5	2	9	2	5
6	9	7	11	8	7	9	5	3	8	10	10	5	8	8	10
5	7	8	6	8	9	7	4	4	8	5	7	8	10	7	5
3	9	4	6	2	3	7	6	11	7	6	15	0	8	7	7
3	5	5	4	2	4	12	3	3	9	11	8	2	11	0	8
4	8	5	6	2	8	6	8	7	7	5	8	3	8	4	8
12	14	12	8	5	2	9	3	2	10	12	8	9	10	1	6
4	2	5	3	3	6	7	4	8	7	6	10	6	8	5	9
3	9	6	6	3	11	3	2	2	9	2	9	3	5	3	8
5	7	6	5	3	4	8	6	8	10	10	9	3	9	2	5
4	10	6	7	6	7	7	2	6	7	6	7	4	7	6	7
6	9	9	7	7	4	10	2	3	8	9	9	10	9	1	8
7	10	10	8	9	11	6	2	5	9	4	6	10	7	2	8
3	8	4	6	1	0	0	6	6	0	1	5	0	8	0	8
4	9	6	8	3	9	8	8	6	5	8	9	3	8	5	9
6	9	6	4	3	9	6	4	4	9	7	8	6	12	4	9
1	0	1	0	0	7	7	9	0	6	6	8	3	8	0	8
4	8	6	6	3	5	9	3	4	10	9	9	5	8	1	7
2	2	3	3	2	8	8	6	1	5	6	9	2	9	4	10
5	8	7	6	6	6	8	3	7	11	9	9	3	8	5	6
2	6	3	4	2	3	7	6	2	7	6	10	3	8	2	11
3	6	4	4	4	7	8	5	3	6	6	10	3	8	6	8
2	8	3	6	1	7	7	0	8	14	6	9	0	8	1	8
4	9	6	7	4	5	8	6	6	8	8	15	3	10	4	9
2	4	2	3	2	7	7	5	6	7	6	8	2	8	5	11
2	1	3	2	1	6	7	5	5	6	6	9	2	9	4	8
3	5	5	4	4	9	6	3	6	10	5	7	2	8	5	10
4	10	6	8	4	6	12	3	7	7	12	8	2	12	1	7
2	3	4	2	2	8	8	3	3	12	4	5	1	9	2	8
4	9	6	7	3	6	7	3	5	15	6	10	1	6	1	7
2	3	3	1	2	6	6	6	4	7	7	10	6	5	1	9
4	3	4	2	2	5	8	5	7	10	9	9	3	9	2	6
7	10	9	8	7	6	7	7	7	6	6	8	6	8	5	10
5	7	7	5	3	5	9	3	5	10	9	9	6	7	1	7
5	10	8	8	13	9	7	5	2	7	7	8	10	10	3	5
7	12	5	6	2	10	5	6	4	13	3	9	3	8	4	9
10	15	10	8	5	6	8	4	4	8	8	5	6	12	4	6
6	9	8	7	4	9	6	3	10	11	4	9	1	7	6	8
5	5	6	8	4	8	7	12	2	6	9	8	9	6	0	8
5	5	5	7	3	3	8	6	12	7	5	15	0	8	7	7
2	2	4	3	2	8	2	2	2	8	2	8	2	6	3	7
4	7	8	5	8	10	6	3	3	9	4	7	10	5	3	6
1	0	2	0	0	6	7	7	6	7	6	6	2	8	3	8
5	5	6	8	3	7	7	4	15	9	6	8	0	8	8	8
8	11	11	8	6	12	7	3	6	10	0	3	7	11	2	8
2	5	5	3	1	8	6	3	7	15	6	10	1	6	1	7
6	11	9	8	8	8	4	6	5	8	7	8	6	8	8	3
4	9	6	7	4	8	7	4	9	6	6	6	3	8	7	7
2	3	4	2	2	8	7	3	5	10	5	6	2	8	4	9
3	11	5	8	4	12	3	3	3	10	1	9	2	6	3	8
5	7	6	5	6	6	8	4	6	7	6	10	5	8	5	7
3	2	4	4	3	7	7	5	6	7	6	8	6	8	4	8
4	9	5	6	2	7	6	15	1	7	8	8	3	8	0	8
3	7	3	4	2	7	6	14	1	7	7	8	3	8	0	8
4	5	5	7	5	10	11	5	4	5	8	8	5	10	9	5
4	6	4	4	2	3	11	4	3	10	12	7	2	10	1	8
5	11	6	8	2	4	6	9	2	7	7	12	4	8	3	11
3	7	5	5	2	9	7	1	8	10	4	7	3	8	3	8
5	8	6	7	3	9	8	8	6	5	8	9	3	7	5	9
5	8	6	6	4	8	8	4	8	10	4	6	2	7	5	8
4	9	5	6	3	4	8	5	6	12	10	12	2	9	2	7
1	0	2	1	1	7	7	7	5	6	6	7	1	8	7	9
5	11	7	8	7	8	7	7	7	6	6	5	2	8	8	10
5	9	7	6	4	7	6	3	7	10	8	9	3	8	3	7
3	5	5	4	3	7	7	3	9	6	6	8	3	8	6	8
3	7	4	4	2	7	7	14	1	7	6	8	3	8	0	8
3	8	5	6	3	8	7	2	9	11	5	9	1	8	6	8
7	11	7	6	3	7	6	3	4	13	8	8	3	8	4	7
5	2	6	4	4	9	6	7	4	6	7	5	10	5	3	5
1	0	1	0	0	8	10	3	1	7	12	8	2	11	0	8
4	7	6	5	3	9	8	5	1	7	8	8	8	9	0	8
4	8	6	6	4	7	9	2	6	13	6	5	2	10	2	8
5	9	5	7	4	7	7	8	5	9	7	10	3	8	4	6
4	9	5	7	3	6	11	2	8	8	12	8	1	11	1	7
4	10	5	8	3	9	7	9	7	7	6	10	3	8	4	8
5	7	7	5	5	8	6	6	7	9	7	6	3	8	8	7
4	8	5	6	4	6	7	7	6	8	10	8	3	9	5	9
3	7	4	5	2	7	7	4	4	7	6	7	2	8	4	8
9	12	7	7	5	7	9	4	5	9	8	9	4	9	8	11
6	5	6	8	3	7	7	15	2	4	6	8	6	8	0	8
6	10	9	8	5	7	8	1	8	10	6	8	3	8	4	8
5	7	6	5	5	8	6	7	4	4	8	10	6	6	7	10
2	1	4	1	1	7	12	3	2	6	11	9	2	11	0	7
2	3	4	2	2	9	6	4	6	10	4	6	2	8	3	8
5	9	8	7	4	4	9	2	7	10	10	11	3	8	3	6
3	11	6	8	2	8	6	3	1	7	0	8	3	7	2	8
3	6	4	4	2	2	11	4	3	11	12	8	2	10	1	8
4	8	5	6	5	8	7	5	6	7	6	8	6	8	3	7
1	0	1	0	0	6	7	7	5	7	6	6	2	8	2	8
3	8	4	6	2	7	6	8	7	6	5	11	1	8	5	11
2	5	3	8	1	12	3	10	4	13	5	13	1	6	0	8
2	5	3	4	2	6	8	7	7	8	8	13	1	9	4	10
5	10	6	8	3	7	6	8	8	6	6	8	2	8	6	11
5	5	5	8	2	3	6	8	3	7	7	11	4	8	3	11
3	9	5	6	1	7	8	4	2	7	14	8	3	9	0	8
3	4	4	3	2	4	8	4	6	11	10	12	1	9	2	7
5	10	6	8	4	8	7	12	2	6	9	8	8	6	0	8
5	8	7	6	7	7	8	1	4	10	6	6	5	10	3	5
2	3	3	4	0	8	11	1	3	5	11	8	0	10	0	8
3	5	4	3	2	4	8	5	8	11	9	13	1	9	3	7
6	8	9	12	14	8	5	6	1	6	6	9	10	10	8	14
9	15	8	8	5	6	7	5	4	8	10	9	7	11	5	9
9	11	8	6	4	9	6	6	7	3	9	7	5	9	3	5
5	10	6	8	6	7	7	7	7	7	6	5	3	8	3	7
5	10	7	8	10	8	9	5	3	6	7	7	7	9	9	8
6	10	8	8	10	8	9	6	1	7	7	8	9	8	5	9
3	7	5	5	7	9	5	5	2	7	6	8	5	10	2	5
4	7	6	5	6	8	9	4	4	9	5	7	4	9	10	9
2	3	3	2	1	5	8	4	7	10	8	8	3	9	2	6
6	11	6	8	3	4	10	2	7	10	11	6	1	11	3	4
3	8	4	6	2	7	7	14	2	5	6	8	6	8	0	8
7	12	6	6	3	5	9	4	5	4	4	11	5	9	2	7
4	2	5	4	4	8	6	6	4	7	7	8	7	5	2	7
2	7	4	5	4	7	8	3	5	5	7	10	3	11	7	8
1	3	2	2	1	7	8	1	7	13	6	8	0	8	1	7
2	3	2	2	2	7	7	5	9	6	6	8	1	8	6	8
2	4	2	3	2	7	7	5	5	6	6	6	2	8	5	9
7	11	9	8	7	9	6	4	7	10	5	6	3	8	6	10
6	10	8	8	8	6	6	6	3	6	6	10	5	8	8	7
4	9	5	6	2	3	14	7	1	11	6	3	0	10	4	8
3	4	5	6	7	8	5	5	2	7	6	7	6	9	6	9
3	5	5	3	2	7	9	6	7	7	10	9	3	9	1	8
8	10	11	8	5	4	8	4	9	12	12	11	3	8	4	5
6	10	5	5	2	8	10	6	3	7	9	5	6	13	3	7
9	14	7	8	5	7	6	4	4	9	8	11	4	9	9	11
3	8	5	6	5	6	11	2	2	7	8	8	6	11	1	8
4	7	6	5	4	8	11	2	2	6	10	8	4	10	4	9
5	5	6	8	2	6	7	7	10	8	6	15	1	9	4	9
2	3	3	2	1	7	7	2	7	11	7	9	1	8	3	8
4	9	5	7	2	7	7	9	8	7	5	8	3	8	4	8
1	1	2	1	1	7	7	6	4	7	6	8	2	8	2	8
4	7	6	5	4	6	8	3	7	11	8	8	3	8	4	6
2	1	2	1	1	6	7	6	9	7	6	13	0	8	4	9
3	5	4	4	2	8	6	7	4	9	5	8	2	8	3	8
3	8	6	6	4	8	5	2	4	6	2	6	2	6	2	6
4	10	4	7	3	7	7	14	2	4	6	8	6	8	0	8
3	9	4	7	3	7	8	3	11	8	6	8	0	8	7	7
6	9	6	5	3	13	0	5	1	12	3	11	2	3	2	10
4	5	5	5	6	7	7	5	4	7	7	7	5	8	10	10
3	10	6	8	7	10	6	2	5	8	4	5	3	8	5	7
6	10	8	7	6	6	10	2	6	13	7	6	2	10	2	7
3	7	4	5	2	4	5	1	9	7	2	11	0	8	2	7
7	8	9	7	10	8	7	4	5	7	6	8	8	10	9	4
5	11	6	8	8	8	4	4	3	7	5	11	6	8	6	13
5	9	4	5	2	7	4	4	2	7	4	5	4	7	5	8
5	10	7	8	4	7	3	2	9	7	1	9	1	6	3	7
3	6	4	4	2	5	12	7	3	12	6	3	1	10	4	7
3	8	5	6	3	11	2	3	3	10	2	9	2	6	3	8
3	7	5	10	8	7	12	4	1	9	8	5	4	11	4	8
5	8	6	6	2	6	7	7	10	6	6	15	1	8	4	9
4	2	5	4	4	8	6	6	4	7	7	8	7	5	2	8
2	1	2	2	1	7	9	5	5	6	9	9	3	9	1	8
5	6	5	4	3	5	9	1	7	9	10	6	1	11	3	5
7	10	9	8	7	7	7	5	6	7	6	7	7	8	3	8
9	9	7	13	5	7	8	4	3	6	11	5	5	10	6	6
4	5	5	4	2	4	11	2	7	11	10	6	1	11	2	5
4	9	4	4	2	5	10	2	6	11	8	6	2	9	4	3
4	9	5	6	6	7	6	6	2	7	7	8	6	8	4	8
5	11	8	8	11	9	7	4	4	6	7	7	8	8	8	7
3	5	6	4	3	6	8	2	9	11	8	8	2	8	4	6
3	9	5	7	4	8	7	3	8	5	6	8	3	8	6	8
2	7	3	5	3	8	7	7	5	7	7	8	2	9	8	8
5	5	6	4	3	4	8	5	8	10	8	9	3	9	2	6
4	6	5	4	4	7	7	7	7	7	6	8	3	10	6	8
3	4	4	3	2	5	8	5	7	9	8	8	3	9	2	5
3	8	5	6	2	5	11	3	4	9	12	9	3	10	1	9
4	6	5	4	2	9	7	0	7	13	5	7	0	8	0	8
5	10	5	5	5	7	8	3	5	9	6	7	6	5	7	8
1	0	1	0	0	7	8	10	1	7	6	8	2	8	0	8
6	11	8	8	7	7	7	6	6	7	7	7	7	7	3	7
3	3	4	4	2	7	7	5	8	5	6	8	0	8	8	8
1	4	2	3	1	7	4	1	7	7	2	10	0	7	2	8
6	8	7	10	6	8	6	7	4	8	7	11	4	9	7	7
3	3	5	2	2	9	6	3	6	10	4	8	3	8	3	9
4	3	5	5	3	7	7	12	1	7	9	8	8	6	0	8
1	0	1	1	0	7	7	5	7	7	6	14	0	8	4	10
3	2	4	4	3	7	8	5	5	6	5	6	3	7	4	8
1	0	2	1	0	8	6	6	4	6	5	9	1	8	5	10
2	6	5	4	3	6	5	1	3	5	2	7	2	6	3	4
4	7	4	5	3	9	6	7	5	10	4	10	3	8	3	8
1	6	3	4	3	9	6	3	4	7	6	5	3	8	5	5
4	8	4	6	2	3	11	4	4	11	12	8	2	10	1	8
1	0	2	1	0	7	9	3	2	7	12	8	2	10	0	8
[truncated: 18,001 more rows]
