# Supplementary material for: Advanced methods for missing values imputation based on similarity learning
Source: PeerJ Comput Sci. 2021 Jul 21;7:e619. doi: 10.7717/peerj-cs.619 (PMC8323724; doi:10.7717/peerj-cs.619)
Supplement: Supplemental Information 1 [file peerj-cs-07-619-s001.zip › Datasets used in the experiments/Pseudo Periodic Synthetic.csv]

1	2	3	4	5	6	7	8	9	10
0.000551737	0.000387298	0.000494798	0.000563517	0.000444238	0.000485473	0.000475164	0.000489887	0.000503142	0.000429512
0.001103439	0.00077459	0.00098958	0.001126996	0.00088846	0.000970935	0.000950316	0.00097974	0.001006266	0.000859007
0.001655074	0.001161867	0.001484331	0.001690398	0.00133265	0.001456379	0.001425444	0.001469527	0.00150935	0.001288467
0.002206606	0.001549123	0.001979034	0.002253686	0.001776791	0.001941793	0.001900536	0.001959215	0.002012377	0.001717877
0.002758002	0.00193635	0.002473672	0.002816822	0.002220868	0.002427168	0.002375579	0.002448771	0.002515327	0.002147219
0.003309228	0.002323543	0.002968232	0.003379768	0.002664865	0.002912494	0.002850563	0.002938162	0.00301818	0.002576476
0.003860251	0.002710693	0.003462695	0.003942485	0.003108764	0.003397762	0.003325475	0.003427354	0.003520917	0.003005632
0.004411035	0.003097793	0.003957048	0.004504936	0.003552551	0.003882961	0.003800303	0.003916314	0.00402352	0.003434668
0.004961547	0.003484838	0.004451273	0.005067082	0.00399621	0.004368082	0.004275034	0.004405011	0.004525968	0.003863569
0.005511755	0.003871818	0.004945354	0.005628887	0.004439723	0.004853115	0.004749658	0.00489341	0.005028243	0.004292317
0.006061622	0.004258729	0.005439277	0.006190312	0.004883075	0.005338051	0.005224162	0.00538148	0.005530325	0.004720896
0.006611117	0.004645561	0.005933025	0.00675132	0.00532625	0.00582288	0.005698534	0.005869187	0.006032196	0.005149289
0.007160205	0.005032309	0.006426581	0.007311873	0.005769233	0.006307591	0.006172761	0.0063565	0.006533835	0.005577478
0.007708854	0.005418966	0.006919932	0.007871934	0.006212006	0.006792176	0.006646833	0.006843384	0.007035224	0.006005448
0.008257028	0.005805524	0.007413059	0.008431465	0.006654554	0.007276624	0.007120738	0.007329809	0.007536344	0.00643318
0.008804696	0.006191976	0.007905949	0.008990429	0.007096862	0.007760926	0.007594462	0.007815741	0.008037175	0.00686066
0.009351824	0.006578315	0.008398584	0.009548789	0.007538913	0.008245073	0.008067995	0.008301148	0.008537699	0.007287869
0.009898378	0.006964535	0.00889095	0.010106508	0.007980691	0.008729053	0.008541324	0.008785998	0.009037896	0.007714791
0.010444326	0.007350628	0.009383029	0.01066355	0.00842218	0.009212859	0.009014438	0.00927026	0.009537747	0.00814141
0.010989635	0.007736588	0.009874808	0.011219877	0.008863365	0.009696479	0.009487324	0.009753901	0.010037234	0.008567708
0.011534271	0.008122406	0.01036627	0.011775454	0.00930423	0.010179905	0.009959971	0.01023689	0.010536337	0.00899367
0.012078204	0.008508078	0.010857398	0.012330243	0.009744759	0.010663127	0.010432367	0.010719195	0.011035037	0.009419279
0.012621399	0.008893594	0.011348179	0.012884209	0.010184937	0.011146135	0.0109045	0.011200784	0.011533316	0.009844519
0.013163824	0.009278949	0.011838595	0.013437315	0.010624747	0.011628919	0.011376358	0.011681627	0.012031154	0.010269372
0.013705447	0.009664136	0.012328632	0.013989527	0.011064174	0.01211147	0.01184793	0.012161692	0.012528533	0.010693823
0.014246237	0.010049147	0.012818274	0.014540808	0.011503202	0.012593779	0.012319203	0.012640948	0.013025433	0.011117855
0.01478616	0.010433976	0.013307505	0.015091123	0.011941816	0.013075835	0.012790166	0.013119364	0.013521837	0.011541453
0.015325187	0.010818616	0.01379631	0.015640437	0.01238	0.013557629	0.013260806	0.013596911	0.014017726	0.011964599
0.015863283	0.011203059	0.014284673	0.016188715	0.01281774	0.014039152	0.013731114	0.014073557	0.01451308	0.012387279
0.01640042	0.0115873	0.014772579	0.016735922	0.013255018	0.014520393	0.014201075	0.014549272	0.015007881	0.012809475
0.016936564	0.01197133	0.015260012	0.017282024	0.01369182	0.015001344	0.01467068	0.015024026	0.01550211	0.013231172
0.017471686	0.012355144	0.015746958	0.017826986	0.014128131	0.015481995	0.015139915	0.01549779	0.015995749	0.013652354
0.018005754	0.012738735	0.0162334	0.018370775	0.014563936	0.015962337	0.01560877	0.015970534	0.01648878	0.014073004
0.018538738	0.013122094	0.016719323	0.018913357	0.014999218	0.016442359	0.016077233	0.016442229	0.016981184	0.014493108
0.019070607	0.013505217	0.017204713	0.019454699	0.015433964	0.016922053	0.016545293	0.016912844	0.017472942	0.01491265
0.019601331	0.013888095	0.017689554	0.019994767	0.015868157	0.017401409	0.017012936	0.017382353	0.017964037	0.015331613
0.02013088	0.014270723	0.01817383	0.020533528	0.016301783	0.017880417	0.017480153	0.017850725	0.018454449	0.015749983
0.020659224	0.014653092	0.018657527	0.021070951	0.016734827	0.018359069	0.017946931	0.018317933	0.018944161	0.016167743
0.021186334	0.015035198	0.019140629	0.021607002	0.017167273	0.018837354	0.018413259	0.018783948	0.019433155	0.016584879
0.021712181	0.015417032	0.019623122	0.02214165	0.017599108	0.019315264	0.018879126	0.019248742	0.019921412	0.017001375
0.022236735	0.015798588	0.02010499	0.022674863	0.018030315	0.019792789	0.01934452	0.019712288	0.020408915	0.017417216
0.022759968	0.01617986	0.020586219	0.023206609	0.018460881	0.020269919	0.019809429	0.020174559	0.020895644	0.017832387
0.023281851	0.01656084	0.021066793	0.023736859	0.018890791	0.020746646	0.020273842	0.020635527	0.021381584	0.018246873
0.023802356	0.016941522	0.021546698	0.024265581	0.019320029	0.02122296	0.020737748	0.021095166	0.021866715	0.018660658
0.024321455	0.0173219	0.022025918	0.024792744	0.019748582	0.021698852	0.021201135	0.021553449	0.022351019	0.019073728
0.024839119	0.017701966	0.02250444	0.025318319	0.020176436	0.022174312	0.021663992	0.02201035	0.02283448	0.019486069
0.025355322	0.018081714	0.022982248	0.025842277	0.020603574	0.022649332	0.022126308	0.022465843	0.023317079	0.019897665
0.025870037	0.018461137	0.023459328	0.026364587	0.021029985	0.023123902	0.022588072	0.022919902	0.023798799	0.020308502
0.026383236	0.01884023	0.023935665	0.026885221	0.021455652	0.023598013	0.023049271	0.023372503	0.024279623	0.020718565
0.026894893	0.019218984	0.024411244	0.027404151	0.021880562	0.024071655	0.023509896	0.023823619	0.024759532	0.021127841
0.027404981	0.019597395	0.024886052	0.027921348	0.022304701	0.024544821	0.023969934	0.024273227	0.02523851	0.021536314
0.027913475	0.019975454	0.025360073	0.028436784	0.022728055	0.0250175	0.024429375	0.024721302	0.025716539	0.021943972
0.028420348	0.020353157	0.025833293	0.028950433	0.02315061	0.025489683	0.024888208	0.025167821	0.026193602	0.022350799
0.028925576	0.020730495	0.026305699	0.029462267	0.023572352	0.025961363	0.025346421	0.025612759	0.026669683	0.022756782
0.029429132	0.021107463	0.026777274	0.029972259	0.023993267	0.026432528	0.025804004	0.026056093	0.027144763	0.023161907
0.029930994	0.021484054	0.027248007	0.030480384	0.024413342	0.026903171	0.026260945	0.0264978	0.027618826	0.02356616
0.030431135	0.021860262	0.027717881	0.030986616	0.024832563	0.027373283	0.026717234	0.026937858	0.028091855	0.023969528
0.030929531	0.022236081	0.028186884	0.031490929	0.025250917	0.027842854	0.027172859	0.027376245	0.028563833	0.024371997
0.03142616	0.022611503	0.028655001	0.031993298	0.025668389	0.028311876	0.02762781	0.027812938	0.029034744	0.024773554
0.031920998	0.022986524	0.029122219	0.032493699	0.026084968	0.028780339	0.028082076	0.028247916	0.029504571	0.025174186
0.03241402	0.023361135	0.029588523	0.032992108	0.026500639	0.029248236	0.028535646	0.028681158	0.029973298	0.02557388
0.032905205	0.023735332	0.030053899	0.033488501	0.02691539	0.029715557	0.028988509	0.029112642	0.030440908	0.025972623
0.033394531	0.024109107	0.030518334	0.033982856	0.027329207	0.030182293	0.029440654	0.02954235	0.030907384	0.026370401
0.033881974	0.024482455	0.030981815	0.034475148	0.027742078	0.030648436	0.029892072	0.02997026	0.031372711	0.026767202
0.034367513	0.02485537	0.031444327	0.034965357	0.02815399	0.031113976	0.030342751	0.030396352	0.031836872	0.027163015
0.034851128	0.025227844	0.031905857	0.03545346	0.02856493	0.031578906	0.03079268	0.030820609	0.032299851	0.027557825
0.035332796	0.025599872	0.032366392	0.035939436	0.028974885	0.032043216	0.031241849	0.031243011	0.032761633	0.027951621
0.035812498	0.025971448	0.032825919	0.036423263	0.029383843	0.032506899	0.031690248	0.031663539	0.033222201	0.028344391
0.036290213	0.026342566	0.033284423	0.036904923	0.029791791	0.032969944	0.032137866	0.032082175	0.03368154	0.028736123
0.03676592	0.026713219	0.033741892	0.037384394	0.030198718	0.033432345	0.032584693	0.032498902	0.034139633	0.029126804
0.037239602	0.027083402	0.034198312	0.037861657	0.03060461	0.033894091	0.033030718	0.032913702	0.034596467	0.029516424
0.037711237	0.027453108	0.034653671	0.038336694	0.031009457	0.034355176	0.03347593	0.03332656	0.035052024	0.02990497
0.038180809	0.027822331	0.035107956	0.038809485	0.031413245	0.034815589	0.033920321	0.033737457	0.03550629	0.030292431
0.038648297	0.028191066	0.035561153	0.039280013	0.031815963	0.035275324	0.034363879	0.034146379	0.03595925	0.030678796
0.039113685	0.028559306	0.03601325	0.03974826	0.0322176	0.035734371	0.034806594	0.03455331	0.036410888	0.031064053
0.039576955	0.028927045	0.036464234	0.040214209	0.032618143	0.036192722	0.035248456	0.034958234	0.036861189	0.031448191
0.040038089	0.029294279	0.036914093	0.040677844	0.033017581	0.036650369	0.035689455	0.035361137	0.037310139	0.031831201
0.040497071	0.029661	0.037362813	0.041139148	0.033415903	0.037107304	0.03612958	0.035762005	0.037757722	0.03221307
0.040953884	0.030027203	0.037810383	0.041598107	0.033813096	0.037563518	0.036568823	0.036160823	0.038203925	0.032593788
0.041408513	0.030392882	0.038256789	0.042054705	0.034209151	0.038019004	0.037007173	0.036557579	0.038648731	0.032973345
0.041860941	0.030758031	0.03870202	0.042508927	0.034604056	0.038473752	0.03744462	0.036952259	0.039092128	0.033351731
0.042311155	0.031122645	0.039146063	0.04296076	0.0349978	0.038927755	0.037881153	0.037344852	0.0395341	0.033728936
0.042759138	0.031486717	0.039588907	0.043410191	0.035390372	0.039381006	0.038316765	0.037735344	0.039974633	0.034104948
0.043204876	0.031850243	0.040030538	0.043857205	0.035781762	0.039833495	0.038751444	0.038123724	0.040413714	0.03447976
0.043648356	0.032213216	0.040470946	0.044301792	0.036171958	0.040285214	0.039185181	0.038509982	0.040851328	0.034853361
0.044089565	0.032575632	0.040910118	0.044743938	0.036560951	0.040736157	0.039617966	0.038894105	0.041287461	0.035225742
0.044528488	0.032937483	0.041348042	0.045183633	0.03694873	0.041186315	0.04004979	0.039276085	0.0417221	0.035596892
0.044965113	0.033298765	0.041784707	0.045620866	0.037335284	0.041635679	0.040480644	0.039655911	0.042155232	0.035966804
0.045399429	0.033659472	0.042220101	0.046055626	0.037720605	0.042084243	0.040910517	0.040033574	0.042586841	0.036335469
0.045831423	0.0340196	0.042654213	0.046487904	0.038104681	0.042531999	0.0413394	0.040409065	0.043016916	0.036702877
0.046261084	0.034379141	0.043087031	0.04691769	0.038487503	0.042978938	0.041767285	0.040782375	0.043445443	0.037069019
0.046688401	0.034738091	0.043518544	0.047344976	0.038869061	0.043425053	0.042194161	0.041153497	0.043872408	0.037433888
0.047113363	0.035096445	0.04394874	0.047769754	0.039249346	0.043870337	0.04262002	0.041522423	0.044297799	0.037797474
0.047535961	0.035454196	0.044377609	0.048192015	0.039628347	0.044314781	0.043044852	0.041889146	0.044721604	0.038159771
0.047956185	0.035811341	0.04480514	0.048611753	0.040006057	0.044758379	0.043468648	0.042253659	0.045143808	0.038520769
0.048374024	0.036167873	0.045231321	0.049028961	0.040382465	0.045201122	0.043891399	0.042615956	0.0455644	0.038880462
0.048789472	0.036523787	0.045656141	0.049443633	0.040757563	0.045643004	0.044313097	0.042976032	0.045983367	0.039238841
0.049202519	0.036879078	0.046079591	0.049855764	0.041131342	0.046084016	0.044733731	0.043333881	0.046400697	0.039595899
0.049613157	0.037233742	0.046501659	0.050265348	0.041503792	0.046524152	0.045153294	0.043689498	0.046816377	0.039951628
0.050021379	0.037587771	0.046922335	0.050672381	0.041874906	0.046963403	0.045571777	0.04404288	0.047230396	0.040306022
0.050427178	0.037941163	0.047341608	0.051076859	0.042244674	0.047401764	0.045989169	0.044394022	0.047642742	0.040659074
0.050830547	0.038293911	0.047759469	0.05147878	0.042613089	0.047839226	0.046405464	0.044742922	0.048053402	0.041010777
0.05123148	0.038646011	0.048175906	0.051878139	0.042980142	0.048275782	0.046820653	0.045089575	0.048462366	0.041361124
0.051629972	0.038997457	0.04859091	0.052274935	0.043345824	0.048711426	0.047234726	0.045433981	0.04886962	0.041710108
0.052026017	0.039348245	0.04900447	0.052669166	0.043710129	0.049146149	0.047647675	0.045776136	0.049275156	0.042057725
0.052419609	0.03969837	0.049416577	0.053060831	0.044073048	0.049579946	0.048059492	0.04611604	0.04967896	0.042403967
0.052810746	0.040047826	0.049827222	0.053449929	0.044434573	0.050012809	0.048470169	0.046453691	0.050081022	0.042748829
0.053199423	0.04039661	0.050236393	0.053836459	0.044794697	0.05044473	0.048879697	0.046789089	0.05048133	0.043092305
0.053585636	0.040744715	0.050644083	0.054220423	0.045153413	0.050875704	0.049288067	0.047122234	0.050879875	0.04343439
0.053969382	0.041092138	0.05105028	0.054601822	0.045510713	0.051305723	0.049695272	0.047453126	0.051276645	0.043775078
0.054350659	0.041438874	0.051454977	0.054980655	0.045866591	0.05173478	0.050101304	0.047781767	0.05167163	0.044114365
0.054729464	0.041784918	0.051858163	0.055356927	0.046221038	0.05216287	0.050506155	0.048108156	0.05206482	0.044452244
0.055105795	0.042130266	0.05225983	0.055730638	0.046574049	0.052589984	0.050909816	0.048432297	0.052456203	0.044788712
0.055479652	0.042474912	0.052659968	0.056101793	0.046925617	0.053016116	0.051312279	0.048754191	0.052845771	0.045123764
0.055851034	0.042818852	0.053058568	0.056470394	0.047275735	0.053441261	0.051713537	0.049073841	0.053233513	0.045457395
0.056219939	0.043162083	0.053455623	0.056836446	0.047624397	0.05386541	0.052113583	0.049391251	0.053619419	0.045789602
0.056586368	0.043504598	0.053851122	0.057199953	0.047971596	0.054288558	0.052512407	0.049706423	0.05400348	0.046120379
0.056950322	0.043846395	0.054245058	0.05756092	0.048317327	0.054710699	0.052910003	0.050019362	0.054385686	0.046449725
0.057311801	0.044187468	0.054637421	0.057919354	0.048661583	0.055131825	0.053306364	0.050330073	0.054766027	0.046777634
0.057670806	0.044527813	0.055028205	0.058275259	0.049004359	0.055551931	0.05370148	0.05063856	0.055144496	0.047104103
0.058027339	0.044867425	0.0554174	0.058628644	0.04934565	0.05597101	0.054095346	0.050944829	0.055521081	0.047429129
0.058381403	0.045206302	0.055804998	0.058979514	0.049685448	0.056389055	0.054487954	0.051248886	0.055895776	0.047752709
0.058733	0.045544437	0.056190991	0.059327878	0.05002375	0.056806062	0.054879296	0.051550737	0.05626857	0.04807484
0.059082132	0.045881828	0.056575372	0.059673743	0.05036055	0.057222023	0.055269366	0.051850389	0.056639455	0.048395519
0.059428804	0.04621847	0.056958132	0.060017119	0.050695843	0.057636933	0.055658155	0.052147848	0.057008424	0.048714744
0.059773018	0.046554359	0.057339264	0.060358014	0.051029625	0.058050785	0.056045658	0.052443124	0.057375466	0.049032512
0.06011478	0.046889491	0.05771876	0.060696438	0.051361889	0.058463574	0.056431867	0.052736223	0.057740575	0.049348822
0.060454095	0.047223861	0.058096614	0.061032401	0.051692632	0.058875294	0.056816775	0.053027154	0.058103743	0.049663671
0.060790966	0.047557467	0.058472817	0.061365915	0.05202185	0.059285938	0.057200375	0.053315927	0.05846496	0.049977057
0.0611254	0.047890303	0.058847363	0.061696989	0.052349537	0.059695501	0.05758266	0.05360255	0.058824221	0.050288979
0.061457402	0.048222367	0.059220244	0.062025635	0.05267569	0.060103978	0.057963625	0.053887034	0.059181517	0.050599435
0.06178698	0.048553654	0.059591454	0.062351866	0.053000305	0.060511362	0.058343262	0.054169388	0.059536841	0.050908425
0.062114139	0.04888416	0.059960986	0.062675693	0.053323378	0.060917648	0.058721564	0.054449623	0.059890185	0.051215947
0.062438887	0.049213882	0.060328832	0.062997131	0.053644906	0.06132283	0.059098525	0.054727751	0.060241544	0.051522
0.062761231	0.049542816	0.060694987	0.063316192	0.053964884	0.061726903	0.059474139	0.055003783	0.060590909	0.051826583
0.06308118	0.049870959	0.061059444	0.06363289	0.05428331	0.062129862	0.0598484	0.05527773	0.060938274	0.052129697
0.063398742	0.050198306	0.061422197	0.063947239	0.05460018	0.0625317	0.060221301	0.055549605	0.061283632	0.052431341
0.063713924	0.050524854	0.061783239	0.064259255	0.05491549	0.062932413	0.060592835	0.055819421	0.061626977	0.052731515
0.064026738	0.0508506	0.062142565	0.064568952	0.05522924	0.063331995	0.060962998	0.05608719	0.061968304	0.053030218
0.064337191	0.051175541	0.062500168	0.064876346	0.055541424	0.063730441	0.061331783	0.056352927	0.062307605	0.053327452
0.064645295	0.051499672	0.062856042	0.065181453	0.055852041	0.064127746	0.061699183	0.056616645	0.062644874	0.053623216
0.064951058	0.051822991	0.063210183	0.06548429	0.056161089	0.064523905	0.062065194	0.056878358	0.062980107	0.053917511
0.065254493	0.052145494	0.063562584	0.065784873	0.056468564	0.064918912	0.062429809	0.05713808	0.063313297	0.054210339
0.06555561	0.052467177	0.06391324	0.06608322	0.056774466	0.065312763	0.062793022	0.057395828	0.063644438	0.0545017
0.06585442	0.052788038	0.064262145	0.066379349	0.057078791	0.065705453	0.063154829	0.057651616	0.063973527	0.054791594
0.066150936	0.053108074	0.064609295	0.066673278	0.057381538	0.066096977	0.063515223	0.057905461	0.064300556	0.055080025
0.066445169	0.05342728	0.064954684	0.066965024	0.057682705	0.066487329	0.063874199	0.058157377	0.064625523	0.055366993
0.066737132	0.053745655	0.065298307	0.067254608	0.057982292	0.066876506	0.064231752	0.058407382	0.06494842	0.055652499
0.067026837	0.054063195	0.06564016	0.067542049	0.058280295	0.067264502	0.064587876	0.058655493	0.065269245	0.055936547
0.067314299	0.054379897	0.065980238	0.067827365	0.058576715	0.067651313	0.064942566	0.058901726	0.065587993	0.056219137
0.06759953	0.054695758	0.066318536	0.068110578	0.058871549	0.068036934	0.065295817	0.0591461	0.065904658	0.056500273
0.067882545	0.055010775	0.06665505	0.068391708	0.059164798	0.068421361	0.065647624	0.059388632	0.066219238	0.056779957
0.068163358	0.055324946	0.066989776	0.068670775	0.05945646	0.06880459	0.065997982	0.05962934	0.066531727	0.057058191
0.068441983	0.055638267	0.067322709	0.068947801	0.059746534	0.069186615	0.066346886	0.059868242	0.066842123	0.057334978
0.068718435	0.055950736	0.067653845	0.069222807	0.060035021	0.069567432	0.066694331	0.060105359	0.067150421	0.057610321
0.068992731	0.05626235	0.06798318	0.069495815	0.060321919	0.069947038	0.067040312	0.060340709	0.067456618	0.057884224
0.069264884	0.056573106	0.068310711	0.069766848	0.06060723	0.070325428	0.067384826	0.060574311	0.067760711	0.05815669
0.069534912	0.056883001	0.068636434	0.070035927	0.060890952	0.070702597	0.067727866	0.060806185	0.068062696	0.058427722
0.06980283	0.057192034	0.068960346	0.070303075	0.061173085	0.071078542	0.06806943	0.061036352	0.068362571	0.058697324
0.070068655	0.057500202	0.069282442	0.070568317	0.061453631	0.071453259	0.068409511	0.061264831	0.068660332	0.058965501
0.070332404	0.057807501	0.06960272	0.070831675	0.061732589	0.071826744	0.068748107	0.061491644	0.068955978	0.059232255
0.070594093	0.058113931	0.069921176	0.071093172	0.06200996	0.072198992	0.069085213	0.061716811	0.069249504	0.059497591
0.070853742	0.058419487	0.070237809	0.071352834	0.062285745	0.07257	0.069420824	0.061940355	0.06954091	0.059761514
0.071111366	0.058724169	0.070552613	0.071610684	0.062559944	0.072939764	0.069754937	0.062162295	0.069830192	0.060024029
0.071366985	0.059027973	0.070865588	0.071866747	0.062832559	0.07330828	0.070087547	0.062382655	0.070117349	0.060285139
0.071620616	0.059330898	0.07117673	0.072121048	0.063103591	0.073675545	0.070418652	0.062601456	0.070402379	0.060544851
0.071872279	0.05963294	0.071486036	0.072373612	0.063373042	0.074041555	0.070748246	0.062818721	0.07068528	0.060803168
0.072121991	0.059934099	0.071793505	0.072624465	0.063640911	0.074406306	0.071076326	0.063034472	0.070966051	0.061060097
0.072369773	0.060234372	0.072099134	0.072873632	0.063907202	0.074769795	0.071402889	0.063248732	0.07124469	0.061315643
0.072615643	0.060533757	0.072402922	0.073121139	0.064171916	0.075132019	0.071727931	0.063461524	0.071521196	0.06156981
0.072859622	0.060832252	0.072704865	0.073367013	0.064435055	0.075492974	0.072051448	0.063672872	0.071795567	0.061822606
0.073101728	0.061129855	0.073004962	0.073611279	0.064696621	0.075852656	0.072373438	0.063882799	0.072067804	0.062074036
0.073341983	0.061426564	0.073303212	0.073853964	0.064956616	0.076211063	0.072693896	0.064091328	0.072337906	0.062324106
0.073580407	0.061722377	0.073599613	0.074095096	0.065215042	0.076568192	0.07301282	0.064298485	0.072605871	0.062572823
0.07381702	0.062017292	0.073894164	0.0743347	0.065471903	0.076924039	0.073330207	0.064504292	0.072871699	0.062820192
0.074051844	0.062311309	0.074186862	0.074572806	0.0657272	0.077278601	0.073646052	0.064708776	0.07313539	0.06306622
0.074284899	0.062604424	0.074477708	0.074809439	0.065980936	0.077631875	0.073960355	0.064911959	0.073396944	0.063310915
0.074516206	0.062896637	0.074766699	0.075044627	0.066233115	0.077983858	0.074273111	0.065113867	0.073656362	0.063554282
0.074745788	0.063187945	0.075053835	0.075278399	0.066483739	0.078334548	0.074584317	0.065314525	0.073913642	0.063796329
0.074973666	0.063478348	0.075339116	0.075510782	0.066732811	0.078683942	0.074893972	0.065513958	0.074168787	0.064037063
0.075199861	0.063767843	0.075622539	0.075741804	0.066980336	0.079032036	0.075202072	0.065712191	0.074421795	0.064276492
0.075424397	0.06405643	0.075904106	0.075971494	0.067226316	0.079378828	0.075508616	0.06590925	0.074672669	0.064514623
0.075647295	0.064344106	0.076183816	0.076199879	0.067470754	0.079724316	0.0758136	0.066105161	0.074921408	0.064751463
0.075868578	0.064630871	0.076461667	0.07642699	0.067713656	0.080068497	0.076117022	0.066299948	0.075168014	0.064987021
0.076088269	0.064916723	0.076737661	0.076652853	0.067955024	0.080411368	0.07641888	0.066493639	0.075412489	0.065221303
0.07630639	0.065201661	0.077011797	0.076877498	0.068194863	0.080752927	0.076719171	0.06668626	0.075654833	0.06545432
0.076522965	0.065485684	0.077284075	0.077100954	0.068433177	0.081093172	0.077017895	0.066877835	0.075895047	0.065686077
0.076738017	0.06576879	0.077554495	0.077323249	0.06866997	0.0814321	0.077315048	0.067068393	0.076133135	0.065916585
0.076951568	0.066050979	0.077823058	0.077544414	0.068905246	0.081769709	0.077610628	0.067257959	0.076369096	0.066145851
0.077163644	0.066332249	0.078089765	0.077764476	0.06913901	0.082105998	0.077904635	0.067446559	0.076602935	0.066373884
0.077374266	0.066612599	0.078354615	0.077983466	0.069371268	0.082440962	0.078197066	0.067634221	0.076834651	0.066600693
0.07758346	0.066892029	0.07861761	0.078201412	0.069602023	0.082774602	0.078487919	0.067820971	0.077064249	0.066826287
0.077791249	0.067170537	0.07887875	0.078418344	0.06983128	0.083106914	0.078777194	0.068006836	0.07729173	0.067050674
0.077997657	0.067448123	0.079138038	0.078634292	0.070059045	0.083437898	0.079064887	0.068191843	0.077517097	0.067273865
0.078202708	0.067724786	0.079395472	0.078849284	0.070285324	0.08376755	0.079350999	0.068376019	0.077740353	0.067495868
0.078406427	0.068000525	0.079651056	0.079063351	0.07051012	0.084095869	0.079635528	0.068559391	0.0779615	0.067716692
0.078608838	0.068275339	0.07990479	0.079276521	0.070733441	0.084422853	0.079918472	0.068741986	0.078180542	0.067936348
0.078809965	0.068549228	0.080156676	0.079488825	0.07095529	0.084748501	0.080199831	0.068923831	0.078397482	0.068154845
0.079009833	0.068822191	0.080406716	0.079700292	0.071175675	0.085072811	0.080479603	0.069104954	0.078612324	0.068372193
0.079208467	0.069094227	0.08065491	0.079910951	0.071394601	0.085395782	0.080757787	0.069285381	0.07882507	0.068588401
0.079405892	0.069365337	0.080901262	0.080120832	0.071612074	0.085717411	0.081034384	0.06946514	0.079035725	0.06880348
0.079602131	0.069635519	0.081145774	0.080329964	0.071828099	0.086037699	0.08130939	0.069644258	0.079244292	0.069017441
0.079797212	0.069904773	0.081388446	0.080538378	0.072042684	0.086356642	0.081582808	0.069822763	0.079450776	0.069230292
0.079991157	0.070173099	0.081629283	0.080746102	0.072255835	0.08667424	0.081854634	0.070000682	0.07965518	0.069442046
0.080183993	0.070440496	0.081868285	0.080953166	0.072467558	0.086990492	0.08212487	0.070178042	0.079857509	0.069652711
0.080375744	0.070706964	0.082105456	0.0811596	0.072677859	0.087305396	0.082393514	0.07035487	0.080057768	0.0698623
0.080566435	0.070972503	0.082340799	0.081365432	0.072886746	0.087618952	0.082660567	0.070531195	0.08025596	0.070070822
0.080756092	0.071237113	0.082574315	0.081570692	0.073094225	0.087931157	0.082926027	0.070707042	0.080452091	0.070278289
0.080944741	0.071500794	0.082806009	0.081775409	0.073300303	0.088242012	0.083189895	0.07088244	0.080646165	0.070484711
0.081132405	0.071763545	0.083035882	0.081979613	0.073504987	0.088551516	0.083452172	0.071057415	0.080838188	0.0706901
0.08131911	0.072025367	0.083263939	0.082183331	0.073708285	0.088859666	0.083712856	0.071231995	0.081028165	0.070894466
0.081504883	0.072286259	0.083490182	0.082386594	0.073910203	0.089166464	0.083971947	0.071406207	0.0812161	0.071097822
0.081689747	0.072546221	0.083714615	0.08258943	0.074110749	0.089471907	0.084229447	0.071580078	0.081402001	0.071300178
0.081873728	0.072805255	0.083937241	0.082791868	0.074309931	0.089775995	0.084485356	0.071753635	0.081585871	0.071501546
0.082056852	0.073063359	0.084158065	0.082993935	0.074507756	0.090078728	0.084739673	0.071926905	0.081767717	0.071701937
0.082239143	0.073320534	0.084377089	0.083195662	0.074704231	0.090380105	0.084992399	0.072099915	0.081947545	0.071901363
0.082420627	0.073576781	0.084594318	0.083397076	0.074899365	0.090680125	0.085243535	0.072272691	0.08212536	0.072099836
0.08260133	0.073832099	0.084809755	0.083598204	0.075093166	0.090978788	0.085493081	0.072445261	0.08230117	0.072297368
0.082781276	0.074086489	0.085023406	0.083799076	0.075285641	0.091276094	0.085741039	0.07261765	0.08247498	0.07249397
0.08296049	0.074339952	0.085235273	0.083999719	0.075476799	0.091572042	0.085987408	0.072789887	0.082646796	0.072689655
0.083138998	0.074592488	0.085445362	0.084200161	0.075666648	0.091866632	0.08623219	0.072961996	0.082816626	0.072884435
0.083316824	0.074844096	0.085653677	0.08440043	0.075855196	0.092159864	0.086475386	0.073134004	0.082984476	0.073078322
0.083493994	0.075094779	0.085860223	0.084600551	0.076042451	0.092451738	0.086716996	0.073305937	0.083150353	0.073271328
0.083670533	0.075344536	0.086065003	0.084800554	0.076228423	0.092742253	0.086957023	0.073477822	0.083314264	0.073463465
0.083846465	0.075593369	0.086268024	0.085000464	0.07641312	0.09303141	0.087195467	0.073649683	0.083476215	0.073654746
0.084021816	0.075841277	0.08646929	0.085200309	0.07659655	0.093319208	0.087432329	0.073821548	0.083636215	0.073845184
0.084196609	0.076088261	0.086668806	0.085400114	0.076778722	0.093605648	0.087667611	0.073993441	0.083794271	0.07403479
0.08437087	0.076334323	0.086866577	0.085599907	0.076959646	0.09389073	0.087901314	0.074165388	0.08395039	0.074223578
0.084544623	0.076579463	0.087062609	0.085799713	0.07713933	0.094174454	0.088133441	0.074337415	0.08410458	0.07441156
0.084717893	0.076823682	0.087256907	0.085999557	0.077317783	0.09445682	0.088363992	0.074509545	0.084256848	0.07459875
0.084890704	0.077066981	0.087449477	0.086199467	0.077495014	0.094737828	0.088592969	0.074681805	0.084407203	0.074785159
0.085063079	0.077309361	0.087640324	0.086399467	0.077671034	0.09501748	0.088820375	0.074854218	0.084555653	0.0749708
0.085235045	0.077550822	0.087829454	0.086599581	0.07784585	0.095295776	0.089046211	0.07502681	0.084702206	0.075155688
0.085406623	0.077791367	0.088016873	0.086799835	0.078019473	0.095572715	0.089270479	0.075199605	0.084846869	0.075339833
0.085577839	0.078030996	0.088202586	0.087000254	0.078191912	0.095848299	0.089493181	0.075372627	0.084989652	0.075523251
0.085748715	0.078269709	0.088386601	0.087200862	0.078363176	0.096122527	0.08971432	0.075545899	0.085130564	0.075705953
0.085919276	0.078507509	0.088568923	0.087401682	0.078533276	0.096395402	0.089933897	0.075719447	0.085269612	0.075887953
0.086089545	0.078744397	0.088749558	0.087602738	0.078702221	0.096666924	0.090151915	0.075893292	0.085406805	0.076069264
0.086259545	0.078980374	0.088928513	0.087804054	0.078870021	0.096937092	0.090368377	0.076067458	0.085542153	0.076249899
0.0864293	0.079215441	0.089105795	0.088005652	0.079036685	0.097205909	0.090583285	0.076241969	0.085675665	0.076429872
0.086598832	0.079449599	0.08928141	0.088207556	0.079202224	0.097473375	0.090796642	0.076416847	0.085807349	0.076609195
0.086768164	0.07968285	0.089455364	0.088409788	0.079366648	0.097739491	0.091008449	0.076592114	0.085937215	0.076787883
0.086937319	0.079915196	0.089627666	0.08861237	0.079529967	0.098004259	0.091218711	0.076767794	0.086065273	0.076965948
0.087106319	0.080146638	0.089798321	0.088815323	0.079692191	0.098267678	0.091427429	0.076943908	0.086191531	0.077143404
0.087275187	0.080377177	0.089967336	0.08901867	0.07985333	0.098529751	0.091634608	0.077120477	0.086316	0.077320265
0.087443944	0.080606815	0.09013472	0.089222431	0.080013395	0.098790478	0.091840249	0.077297523	0.086438688	0.077496543
0.087612614	0.080835554	0.090300479	0.089426628	0.080172396	0.099049861	0.092044356	0.077475068	0.086559607	0.077672253
0.087781216	0.081063395	0.09046462	0.08963128	0.080330343	0.099307901	0.092246932	0.077653133	0.086678766	0.077847408
0.087949773	0.08129034	0.090627152	0.089836407	0.080487248	0.0995646	0.09244798	0.077831737	0.086796175	0.078022022
0.088118306	0.081516391	0.090788081	0.090042029	0.08064312	0.099819958	0.092647504	0.078010902	0.086911844	0.078196107
0.088286837	0.08174155	0.090947415	0.090248167	0.080797971	0.10007398	0.092845507	0.078190647	0.087025783	0.078369678
0.088455385	0.081965819	0.091105163	0.090454837	0.08095181	0.10032666	0.093041993	0.078370993	0.087138004	0.078542749
0.088623972	0.082189198	0.091261331	0.09066206	0.08110465	0.10057801	0.093236965	0.078551959	0.087248515	0.078715332
0.088792618	0.082411691	0.091415929	0.090869852	0.081256499	0.10082802	0.093430426	0.078733563	0.087357329	0.078887442
0.088961344	0.082633299	0.091568964	0.091078233	0.081407371	0.1010767	0.093622382	0.078915825	0.087464455	0.079059092
0.089130168	0.082854025	0.091720443	0.091287219	0.081557274	0.10132405	0.093812834	0.079098763	0.087569905	0.079230296
0.089299111	0.083073869	0.091870377	0.091496827	0.081706221	0.10157007	0.094001789	0.079282396	0.087673689	0.079401067
0.089468192	0.083292835	0.092018772	0.091707074	0.081854223	0.10181477	0.094189248	0.079466741	0.087775818	0.079571419
0.089637431	0.083510925	0.092165638	0.091917975	0.082001289	0.10205813	0.094375217	0.079651815	0.087876304	0.079741366
0.089806846	0.083728141	0.092310982	0.092129548	0.082147432	0.10230018	0.094559699	0.079837637	0.087975157	0.079910922
0.089976456	0.083944484	0.092454814	0.092341807	0.082292663	0.10254091	0.094742699	0.080024222	0.08807239	0.080080099
0.09014628	0.084159957	0.092597143	0.092554766	0.082436993	0.10278031	0.094924221	0.080211588	0.088168012	0.080248913
0.090316335	0.084374563	0.092737977	0.092768441	0.082580433	0.1030184	0.095104269	0.08039975	0.088262036	0.080417375
0.090486639	0.084588304	0.092877324	0.092982845	0.082722994	0.10325517	0.095282849	0.080588724	0.088354474	0.080585501
0.09065721	0.084801182	0.093015195	0.093197992	0.082864688	0.10349064	0.095459963	0.080778525	0.088445337	0.080753303
0.090828065	0.085013199	0.093151598	0.093413896	0.083005526	0.10372479	0.095635618	0.08096917	0.088534636	0.080920795
0.090999221	0.085224359	0.093286543	0.093630568	0.08314552	0.10395763	0.095809818	0.081160671	0.088622384	0.081087991
0.091170695	0.085434663	0.093420038	0.093848021	0.08328468	0.10418917	0.095982567	0.081353044	0.088708593	0.081254904
0.091342504	0.085644114	0.093552093	0.094066267	0.083423019	0.1044194	0.09615387	0.081546302	0.088793274	0.081421547
0.091514663	0.085852715	0.093682718	0.094285318	0.083560548	0.10464834	0.096323732	0.08174046	0.08887644	0.081587936
0.091687187	0.086060468	0.093811922	0.094505183	0.083697278	0.10487597	0.096492159	0.081935529	0.088958102	0.081754081
0.091860094	0.086267375	0.093939715	0.094725875	0.083833221	0.10510231	0.096659155	0.082131524	0.089038274	0.081919998
0.092033397	0.086473441	0.094066106	0.094947401	0.083968388	0.10532736	0.096824725	0.082328455	0.089116967	0.0820857
0.092207112	0.086678666	0.094191106	0.095169773	0.084102792	0.10555111	0.096988875	0.082526336	0.089194193	0.0822512
0.092381253	0.086883054	0.094314723	0.095392999	0.084236443	0.10577358	0.09715161	0.082725178	0.089269966	0.082416511
0.092555835	0.087086609	0.094436968	0.095617088	0.084369353	0.10599476	0.097312935	0.082924991	0.089344298	0.082581646
0.09273087	0.087289331	0.094557852	0.095842047	0.084501535	0.10621466	0.097472856	0.083125788	0.089417201	0.08274662
0.092906374	0.087491226	0.094677384	0.096067884	0.084632999	0.10643328	0.097631378	0.083327577	0.089488689	0.082911444
0.093082359	0.087692294	0.094795574	0.096294607	0.084763757	0.10665063	0.097788507	0.083530369	0.089558773	0.083076133
0.093258838	0.08789254	0.094912433	0.096522223	0.084893822	0.1068667	0.097944248	0.083734174	0.089627468	0.0832407
0.093435823	0.088091966	0.095027971	0.096750736	0.085023204	0.10708149	0.098098608	0.083939001	0.089694785	0.083405157
0.093613328	0.088290575	0.095142198	0.096980154	0.085151916	0.10729503	0.098251591	0.084144857	0.089760738	0.083569517
0.093791362	0.08848837	0.095255125	0.09721048	0.085279969	0.10750729	0.098403205	0.084351753	0.08982534	0.083733794
0.09396994	0.088685355	0.095366763	0.097441721	0.085407375	0.1077183	0.098553454	0.084559695	0.089888603	0.083898
0.09414907	0.088881532	0.095477121	0.09767388	0.085534145	0.10792805	0.098702345	0.08476869	0.089950542	0.084062149
0.094328765	0.089076905	0.095586212	0.09790696	0.085660293	0.10813654	0.098849884	0.084978747	0.09001117	0.084226253
0.094509035	0.089271476	0.095694045	0.098140966	0.085785828	0.10834378	0.098996076	0.085189871	0.090070499	0.084390324
0.094689889	0.089465249	0.095800632	0.098375899	0.085910764	0.10854977	0.099140929	0.085402069	0.090128543	0.084554377
0.094871339	0.089658228	0.095905983	0.098611762	0.086035111	0.10875452	0.099284449	0.085615346	0.090185316	0.084718422
0.095053392	0.089850414	0.096010109	0.098848558	0.086158882	0.10895802	0.099426641	0.085829707	0.090240831	0.084882473
0.095236058	0.090041813	0.096113022	0.099086286	0.086282088	0.10916029	0.099567513	0.086045158	0.090295102	0.085046542
0.095419346	0.090232426	0.096214732	0.099324948	0.086404741	0.10936132	0.09970707	0.086261703	0.090348141	0.085210642
0.095603265	0.090422258	0.096315251	0.099564544	0.086526854	0.10956112	0.09984532	0.086479345	0.090399964	0.085374785
0.095787821	0.090611311	0.09641459	0.099805074	0.086648437	0.10975969	0.099982268	0.086698089	0.090450583	0.085538983
0.095973023	0.09079959	0.09651276	0.10004654	0.086769502	0.10995703	0.10011792	0.086917936	0.090500013	0.085703248
0.096158878	0.090987097	0.096609773	0.10028893	0.086890061	0.11015316	0.10025229	0.087138891	0.090548266	0.085867593
0.096345393	0.091173836	0.096705639	0.10053226	0.087010126	0.11034807	0.10038537	0.087360955	0.090595358	0.086032029
0.096532573	0.091359811	0.096800371	0.10077651	0.087129708	0.11054176	0.10051719	0.08758413	0.090641301	0.086196569
0.096720426	0.091545025	0.096893981	0.10102169	0.08724882	0.11073424	0.10064773	0.087808417	0.09068611	0.086361224
0.096908957	0.091729482	0.096986479	0.10126779	0.087367472	0.11092552	0.10077702	0.088033817	0.090729799	0.086526005
0.097098171	0.091913185	0.097077877	0.10151481	0.087485677	0.1111156	0.10090505	0.088260331	0.090772382	0.086690926
0.097288074	0.092096137	0.097168187	0.10176274	0.087603446	0.11130448	0.10103183	0.088487958	0.090813873	0.086855997
0.097478669	0.092278344	0.097257421	0.10201159	0.087720791	0.11149216	0.10115738	0.088716698	0.090854286	0.087021229
0.097669961	0.092459807	0.097345591	0.10226133	0.087837723	0.11167865	0.1012817	0.088946549	0.090893635	0.087186635
0.097861954	0.092640532	0.097432708	0.10251198	0.087954254	0.11186396	0.10140479	0.089177512	0.090931934	0.087352225
0.098054652	0.092820521	0.097518785	0.10276352	0.088070396	0.11204808	0.10152666	0.089409583	0.090969197	0.08751801
0.098248056	0.092999778	0.097603833	0.10301594	0.088186159	0.11223103	0.10164733	0.089642761	0.09100544	0.087684002
0.098442171	0.093178308	0.097687865	0.10326924	0.088301556	0.1124128	0.10176679	0.089877042	0.091040675	0.087850212
0.098636998	0.093356114	0.097770891	0.10352342	0.088416597	0.1125934	0.10188506	0.090112425	0.091074918	0.088016651
0.098832539	0.093533199	0.097852926	0.10377845	0.088531295	0.11277283	0.10200215	0.090348904	0.091108183	0.088183328
0.099028795	0.093709569	0.09793398	0.10403435	0.088645661	0.1129511	0.10211805	0.090586476	0.091140483	0.088350256
0.099225768	0.093885225	0.098014066	0.10429108	0.088759705	0.11312822	0.10223278	0.090825137	0.091171834	0.088517444
0.099423459	0.094060174	0.098093197	0.10454866	0.08887344	0.11330418	0.10234635	0.091064881	0.09120225	0.088684903
0.099621867	0.094234417	0.098171384	0.10480706	0.088986877	0.11347899	0.10245877	0.091305704	0.091231745	0.088852644
0.099820994	0.09440796	0.09824864	0.10506627	0.089100026	0.11365265	0.10257003	0.091547599	0.091260333	0.089020676
0.10002084	0.094580807	0.098324977	0.10532629	0.0892129	0.11382518	0.10268016	0.09179056	0.09128803	0.089189009
0.1002214	0.094752961	0.098400407	0.1055871	0.089325508	0.11399657	0.10278915	0.092034581	0.09131485	0.089357655
0.10042267	0.094924426	0.098474944	0.10584869	0.089437863	0.11416682	0.10289702	0.092279654	0.091340806	0.089526621
0.10062466	0.095095206	0.098548599	0.10611106	0.089549975	0.11433595	0.10300378	0.092525772	0.091365914	0.089695919
0.10082736	0.095265306	0.098621386	0.10637418	0.089661856	0.11450396	0.10310943	0.092772926	0.091390189	0.089865558
0.10103077	0.09543473	0.098693316	0.10663804	0.089773516	0.11467084	0.10321398	0.093021109	0.091413644	0.090035547
0.10123489	0.095603481	0.098764402	0.10690263	0.089884967	0.11483662	0.10331743	0.093270311	0.091436295	0.090205896
0.10143971	0.095771565	0.098834657	0.10716793	0.089996218	0.11500128	0.10341981	0.093520524	0.091458156	0.090376614
0.10164524	0.095938984	0.098904094	0.10743394	0.090107282	0.11516484	0.10352111	0.093771737	0.091479241	0.090547709
0.10185145	0.096105743	0.098972725	0.10770063	0.090218168	0.11532729	0.10362134	0.094023941	0.091499565	0.090719192
0.10205836	0.096271847	0.099040563	0.107968	0.090328888	0.11548866	0.10372052	0.094277124	0.091519142	0.090891071
0.10226596	0.096437299	0.09910762	0.10823601	0.090439452	0.11564893	0.10381865	0.094531277	0.091537988	0.091063354
0.10247424	0.096602104	0.09917391	0.10850467	0.090549871	0.11580811	0.10391574	0.094786387	0.091556117	0.09123605
0.1026832	0.096766266	0.099239446	0.10877395	0.090660155	0.11596621	0.10401179	0.095042443	0.091573544	0.091409168
0.10289283	0.09692979	0.099304239	0.10904383	0.090770315	0.11612324	0.10410683	0.095299432	0.091590282	0.091582716
0.10310312	0.097092678	0.099368304	0.10931429	0.090880361	0.11627919	0.10420085	0.095557342	0.091606347	0.091756702
0.10331407	0.097254937	0.099431652	0.10958533	0.090990304	0.11643408	0.10429386	0.09581616	0.091621753	0.091931134
0.10352568	0.09741657	0.099494297	0.10985692	0.091100154	0.1165879	0.10438588	0.096075873	0.091636515	0.092106019
0.10373793	0.097577582	0.099556252	0.11012904	0.09120992	0.11674067	0.10447691	0.096336466	0.091650647	0.092281367
0.10395082	0.097737977	0.099617529	0.11040167	0.091319614	0.11689238	0.10456696	0.096597926	0.091664165	0.092457184
0.10416434	0.097897758	0.099678142	0.11067479	0.091429246	0.11704304	0.10465604	0.096860238	0.091677081	0.092633477
0.10437847	0.098056932	0.099738103	0.11094839	0.091538824	0.11719267	0.10474416	0.097123386	0.091689412	0.092810255
0.10459323	0.098215501	0.099797426	0.11122244	0.09164836	0.11734125	0.10483132	0.097387357	0.091701172	0.092987523
0.10480858	0.098373472	0.099856123	0.11149693	0.091757864	0.1174888	0.10491755	0.097652133	0.091712375	0.09316529
0.10502453	0.098530846	0.099914208	0.11177182	0.091867344	0.11763532	0.10500284	0.097917698	0.091723035	0.093343562
0.10524106	0.098687631	0.099971693	0.1120471	0.091976811	0.11778082	0.1050872	0.098184037	0.091733168	0.093522346
0.10545817	0.098843829	0.10002859	0.11232276	0.092086274	0.1179253	0.10517065	0.098451133	0.091742787	0.093701648
0.10567584	0.098999445	0.10008492	0.11259876	0.092195744	0.11806877	0.1052532	0.098718967	0.091751907	0.093881474
0.10589407	0.099154484	0.10014068	0.11287508	0.092305229	0.11821123	0.10533484	0.098987523	0.091760543	0.094061831
0.10611284	0.099308951	0.1001959	0.1131517	0.092414739	0.11835268	0.1054156	0.099256782	0.091768709	0.094242726
0.10633214	0.099462849	0.10025058	0.1134286	0.092524284	0.11849314	0.10549548	0.099526726	0.091776419	0.094424163
0.10655195	0.099616183	0.10030475	0.11370576	0.092633872	0.11863261	0.10557449	0.099797337	0.091783688	0.094606149
0.10677228	0.099768958	0.1003584	0.11398315	0.092743513	0.11877108	0.10565264	0.1000686	0.09179053	0.094788689
0.1069931	0.099921179	0.10041156	0.11426074	0.092853215	0.11890858	0.10572994	0.10034048	0.091796959	0.094971789
0.1072144	0.10007285	0.10046424	0.11453851	0.092962989	0.1190451	0.1058064	0.10061298	0.09180299	0.095155454
0.10743618	0.10022397	0.10051645	0.11481645	0.093072843	0.11918064	0.10588203	0.10088606	0.091808638	0.095339689
0.10765841	0.10037456	0.1005682	0.11509451	0.093182785	0.11931522	0.10595684	0.10115971	0.091813915	0.095524499
0.10788108	0.10052461	0.10061952	0.11537269	0.093292825	0.11944884	0.10603084	0.10143391	0.091818837	0.095709889
0.10810418	0.10067412	0.1006704	0.11565094	0.093402971	0.11958149	0.10610403	0.10170864	0.091823417	0.095895863
0.10832769	0.10082311	0.10072086	0.11592925	0.093513231	0.1197132	0.10617643	0.10198387	0.09182767	0.096082427
0.1085516	0.10097158	0.10077093	0.11620759	0.093623615	0.11984397	0.10624805	0.10225959	0.09183161	0.096269583
0.1087759	0.10111952	0.1008206	0.11648594	0.093734131	0.11997379	0.10631889	0.10253577	0.091835251	0.096457337
0.10900057	0.10126696	0.1008699	0.11676426	0.093844786	0.12010267	0.10638897	0.10281238	0.091838606	0.096645693
0.10922559	0.10141388	0.10091883	0.11704253	0.09395559	0.12023063	0.1064583	0.10308942	0.091841691	0.096834654
0.10945095	0.10156031	0.10096741	0.11732073	0.09406655	0.12035766	0.10652688	0.10336685	0.091844518	0.097024223
0.10967664	0.10170623	0.10101565	0.11759882	0.094177675	0.12048377	0.10659473	0.10364465	0.091847102	0.097214405
0.10990263	0.10185166	0.10106357	0.11787678	0.094288971	0.12060897	0.10666185	0.1039228	0.091849457	0.097405202
0.1101289	0.10199659	0.10111118	0.11815459	0.094400448	0.12073326	0.10672826	0.10420127	0.091851596	0.097596619
0.11035546	0.10214105	0.10115849	0.1184322	0.094512113	0.12085664	0.10679397	0.10448004	0.091853533	0.097788656
0.11058227	0.10228502	0.10120551	0.1187096	0.094623973	0.12097913	0.10685898	0.10475909	0.091855282	0.097981319
0.11080931	0.10242851	0.10125226	0.11898676	0.094736036	0.12110072	0.1069233	0.1050384	0.091856856	0.098174608
0.11103658	0.10257153	0.10129875	0.11926364	0.09484831	0.12122143	0.10698696	0.10531793	0.09185827	0.098368527
0.11126405	0.10271409	0.10134499	0.11954022	0.094960801	0.12134125	0.10704994	0.10559766	0.091859536	0.098563077
0.11149171	0.10285619	0.101391	0.11981648	0.095073518	0.1214602	0.10711227	0.10587757	0.091860669	0.098758262
0.11171953	0.10299782	0.10143679	0.12009237	0.095186466	0.12157828	0.10717396	0.10615764	0.091861681	0.098954082
0.11194751	0.10313901	0.10148237	0.12036788	0.095299654	0.12169549	0.10723501	0.10643783	0.091862586	0.099150539
0.11217561	0.10327974	0.10152776	0.12064297	0.095413088	0.12181184	0.10729544	0.10671812	0.091863397	0.099347636
0.11240382	0.10342004	0.10157296	0.12091762	0.095526775	0.12192734	0.10735526	0.10699849	0.091864129	0.099545374
0.11263213	0.10355989	0.101618	0.12119178	0.095640722	0.12204198	0.10741447	0.10727891	0.091864793	0.099743753
0.1128605	0.10369931	0.10166288	0.12146545	0.095754934	0.12215578	0.10747308	0.10755935	0.091865403	0.099942774
0.11308893	0.1038383	0.10170761	0.12173857	0.09586942	0.12226875	0.10753112	0.10783979	0.091865972	0.10014244
0.11331739	0.10397687	0.10175221	0.12201113	0.095984185	0.12238088	0.10758858	0.1081202	0.091866514	0.10034275
0.11354587	0.10411501	0.1017967	0.1222831	0.096099235	0.12249218	0.10764547	0.10840055	0.091867041	0.1005437
0.11377433	0.10425274	0.10184108	0.12255444	0.096214576	0.12260266	0.10770181	0.10868082	0.091867566	0.1007453
0.11400277	0.10439006	0.10188537	0.12282512	0.096330216	0.12271233	0.10775761	0.10896098	0.091868102	0.10094755
0.11423116	0.10452698	0.10192958	0.12309512	0.096446159	0.12282118	0.10781288	0.10924099	0.091868661	0.10115044
0.11445948	0.10466349	0.10197372	0.1233644	0.096562411	0.12292923	0.10786763	0.10952085	0.091869257	0.10135398
0.11468771	0.1047996	0.1020178	0.12363293	0.096678978	0.12303647	0.10792186	0.10980051	0.091869903	0.10155816
0.11491582	0.10493533	0.10206184	0.12390069	0.096795867	0.12314293	0.10797559	0.11007994	0.09187061	0.10176298
0.11514381	0.10507067	0.10210586	0.12416764	0.096913081	0.12324859	0.10802883	0.11035913	0.091871391	0.10196845
0.11537164	0.10520562	0.10214985	0.12443375	0.097030627	0.12335347	0.10808159	0.11063804	0.091872259	0.10217456
0.11559929	0.1053402	0.10219385	0.12469899	0.09714851	0.12345757	0.10813388	0.11091665	0.091873226	0.10238131
0.11582675	0.1054744	0.10223784	0.12496333	0.097266735	0.12356089	0.10818571	0.11119492	0.091874304	0.10258871
0.11605398	0.10560823	0.10228186	0.12522674	0.097385307	0.12366345	0.10823708	0.11147283	0.091875506	0.10279674
0.11628098	0.1057417	0.10232591	0.12548919	0.097504232	0.12376525	0.10828802	0.11175035	0.091876843	0.10300541
0.11650771	0.10587482	0.10237001	0.12575065	0.097623513	0.12386629	0.10833853	0.11202745	0.091878328	0.10321471
0.11673415	0.10600757	0.10241416	0.12601109	0.097743155	0.12396659	0.10838862	0.1123041	0.091879973	0.10342465
0.11696029	0.10613998	0.10245839	0.12627048	0.097863164	0.12406613	0.1084383	0.11258028	0.091881789	0.10363522
0.11718609	0.10627204	0.10250269	0.12652878	0.097983543	0.12416494	0.10848759	0.11285595	0.091883788	0.10384642
0.11741154	0.10640376	0.10254709	0.12678597	0.098104297	0.12426301	0.10853648	0.11313109	0.091885983	0.10405825
0.11763662	0.10653515	0.10259159	0.12704201	0.09822543	0.12436035	0.108585	0.11340567	0.091888385	0.1042707
0.11786129	0.1066662	0.10263621	0.12729688	0.098346946	0.12445697	0.10863315	0.11367965	0.091891004	0.10448377
0.11808555	0.10679693	0.10268096	0.12755055	0.098468849	0.12455286	0.10868095	0.11395302	0.091893854	0.10469747
0.11830935	0.10692733	0.10272585	0.12780298	0.098591144	0.12464805	0.1087284	0.11422573	0.091896945	0.10491177
0.11853269	0.10705741	0.10277089	0.12805415	0.098713833	0.12474253	0.10877551	0.11449777	0.091900289	0.10512669
0.11875554	0.10718719	0.1028161	0.12830402	0.09883692	0.12483631	0.1088223	0.1147691	0.091903896	0.10534222
0.11897788	0.10731665	0.10286149	0.12855257	0.09896041	0.12492939	0.10886878	0.11503969	0.091907778	0.10555835
0.11919968	0.10744581	0.10290706	0.12879976	0.099084304	0.12502178	0.10891495	0.11530952	0.091911946	0.10577508
0.11942091	0.10757467	0.10295284	0.12904557	0.099208607	0.12511348	0.10896082	0.11557855	0.091916411	0.10599241
0.11964156	0.10770324	0.10299883	0.12928996	0.099333322	0.12520451	0.10900642	0.11584676	0.091921184	0.10621034
0.11986161	0.10783151	0.10304504	0.12953292	0.099458451	0.12529486	0.10905174	0.11611412	0.091926275	0.10642885
0.12008102	0.1079595	0.10309149	0.1297744	0.099583998	0.12538454	0.10909679	0.1163806	0.091931696	0.10664794
0.12029978	0.10808721	0.10313818	0.13001437	0.099709965	0.12547355	0.1091416	0.11664616	0.091937456	0.10686762
0.12051786	0.10821464	0.10318513	0.13025282	0.099836355	0.12556191	0.10918616	0.11691079	0.091943567	0.10708787
0.12073524	0.10834179	0.10323235	0.13048971	0.09996317	0.12564962	0.1092305	0.11717445	0.091950038	0.10730869
0.12095189	0.10846868	0.10327986	0.13072501	0.10009041	0.12573667	0.10927461	0.11743711	0.091956881	0.10753007
0.1211678	0.10859531	0.10332765	0.13095869	0.10021809	0.12582309	0.10931851	0.11769875	0.091964104	0.10775201
0.12138293	0.10872167	0.10337575	0.13119072	0.10034619	0.12590886	0.10936221	0.11795933	0.091971719	0.10797451
0.12159727	0.10884778	0.10342416	0.13142109	0.10047473	0.12599401	0.10940572	0.11821883	0.091979736	0.10819755
0.12181079	0.10897364	0.1034729	0.13164975	0.10060371	0.12607852	0.10944905	0.11847722	0.091988163	0.10842114
0.12202347	0.10909926	0.10352197	0.13187668	0.10073312	0.12616242	0.10949221	0.11873447	0.091997012	0.10864526
0.12223528	0.10922463	0.10357139	0.13210186	0.10086298	0.1262457	0.10953522	0.11899055	0.092006291	0.10886991
0.1224462	0.10934977	0.10362117	0.13232525	0.10099327	0.12632837	0.10957807	0.11924544	0.092016011	0.10909509
0.12265621	0.10947467	0.10367132	0.13254684	0.10112401	0.12641044	0.10962079	0.1194991	0.092026181	0.10932078
0.12286528	0.10959934	0.10372185	0.13276658	0.10125519	0.1264919	0.10966338	0.11975151	0.09203681	0.10954699
0.1230734	0.10972379	0.10377276	0.13298447	0.10138682	0.12657277	0.10970586	0.12000264	0.092047907	0.10977369
0.12328053	0.10984802	0.10382408	0.13320046	0.10151889	0.12665305	0.10974822	0.12025246	0.092059483	0.1100009
0.12348666	0.10997204	0.10387581	0.13341453	0.10165141	0.12673274	0.10979049	0.12050094	0.092071545	0.11022859
0.12369175	0.11009584	0.10392796	0.13362667	0.10178438	0.12681186	0.10983267	0.12074807	0.092084103	0.11045677
0.1238958	0.11021943	0.10398055	0.13383683	0.1019178	0.1268904	0.10987478	0.1209938	0.092097166	0.11068542
0.12409878	0.11034283	0.10403357	0.13404501	0.10205166	0.12696837	0.10991682	0.12123812	0.092110742	0.11091454
0.12430065	0.11046602	0.10408705	0.13425116	0.10218598	0.12704578	0.10995881	0.12148099	0.092124841	0.11114412
0.12450141	0.11058902	0.104141	0.13445528	0.10232074	0.12712263	0.11000075	0.12172239	0.09213947	0.11137416
0.12470102	0.11071182	0.10419541	0.13465733	0.10245596	0.12719893	0.11004265	0.1219623	0.092154638	0.11160463
0.12489947	0.11083444	0.10425031	0.13485729	0.10259162	0.12727467	0.11008453	0.12220068	0.092170354	0.11183555
0.12509673	0.11095688	0.1043057	0.13505513	0.10272774	0.12734988	0.1101264	0.12243751	0.092186626	0.11206689
0.12529279	0.11107914	0.1043616	0.13525084	0.1028643	0.12742454	0.11016826	0.12267277	0.092203461	0.11229865
0.12548761	0.11120123	0.10441801	0.13544439	0.10300132	0.12749867	0.11021012	0.12290642	0.092220869	0.11253082
0.12568117	0.11132314	0.10447494	0.13563575	0.10313878	0.12757228	0.11025201	0.12313845	0.092238856	0.11276339
0.12587347	0.11144489	0.1045324	0.13582491	0.10327669	0.12764536	0.11029391	0.12336882	0.09225743	0.11299636
0.12606446	0.11156648	0.1045904	0.13601185	0.10341505	0.12771792	0.11033585	0.12359752	0.0922766	0.11322971
0.12625414	0.11168791	0.10464895	0.13619653	0.10355386	0.12778997	0.11037784	0.12382451	0.092296373	0.11346344
0.12644247	0.11180919	0.10470807	0.13637895	0.10369311	0.12786151	0.11041989	0.12404978	0.092316755	0.11369753
0.12662945	0.11193031	0.10476775	0.13655907	0.10383281	0.12793254	0.110462	0.12427329	0.092337756	0.11393198
0.12681504	0.11205129	0.10482802	0.13673689	0.10397296	0.12800308	0.11050418	0.12449503	0.092359381	0.11416677
0.12699922	0.11217213	0.10488887	0.13691237	0.10411355	0.12807312	0.11054645	0.12471497	0.092381638	0.11440191
0.12718199	0.11229283	0.10495032	0.1370855	0.10425457	0.12814268	0.11058882	0.12493308	0.092404533	0.11463737
0.12736331	0.11241339	0.10501237	0.13725627	0.10439604	0.12821175	0.11063129	0.12514935	0.092428074	0.11487315
0.12754316	0.11253383	0.10507504	0.13742464	0.10453795	0.12828034	0.11067388	0.12536375	0.092452268	0.11510924
0.12772153	0.11265413	0.10513834	0.13759061	0.10468029	0.12834845	0.11071659	0.12557625	0.092477121	0.11534562
0.12789839	0.11277431	0.10520226	0.13775415	0.10482307	0.1284161	0.11075944	0.12578684	0.092502639	0.1155823
0.12807373	0.11289438	0.10526683	0.13791525	0.10496628	0.12848328	0.11080243	0.12599549	0.09252883	0.11581925
0.12824752	0.11301433	0.10533205	0.13807389	0.10510993	0.12855	0.11084558	0.12620218	0.092555698	0.11605647
0.12841975	0.11313416	0.10539793	0.13823005	0.105254	0.12861627	0.11088889	0.12640689	0.092583251	0.11629394
0.12859039	0.11325389	0.10546447	0.13838372	0.1053985	0.12868208	0.11093238	0.1266096	0.092611495	0.11653166
0.12875943	0.11337352	0.10553169	0.13853487	0.10554342	0.12874745	0.11097604	0.12681028	0.092640435	0.11676961
0.12892685	0.11349304	0.10559959	0.13868351	0.10568876	0.12881237	0.11101991	0.12700892	0.092670077	0.11700779
0.12909264	0.11361246	0.10566818	0.1388296	0.10583453	0.12887686	0.11106397	0.1272055	0.092700427	0.11724618
0.12925676	0.11373179	0.10573747	0.13897314	0.10598071	0.12894092	0.11110825	0.12739999	0.09273149	0.11748477
0.12941921	0.11385104	0.10580747	0.13911411	0.1061273	0.12900455	0.11115275	0.12759237	0.092763272	0.11772355
0.12957996	0.11397019	0.10587818	0.1392525	0.1062743	0.12906775	0.11119748	0.12778263	0.092795779	0.11796251
0.12973901	0.11408926	0.10594962	0.1393883	0.10642171	0.12913054	0.11124245	0.12797075	0.092829015	0.11820163
0.12989633	0.11420825	0.10602178	0.13952148	0.10656953	0.12919291	0.11128767	0.12815671	0.092862985	0.11844091
0.1300519	0.11432717	0.10609469	0.13965205	0.10671774	0.12925487	0.11133315	0.12834048	0.092897695	0.11868034
0.13020571	0.11444601	0.10616834	0.13977998	0.10686636	0.12931643	0.1113789	0.12852206	0.092933149	0.1189199
0.13035774	0.11456478	0.10624274	0.13990527	0.10701536	0.12937758	0.11142493	0.12870142	0.092969352	0.11915957
0.13050798	0.11468349	0.1063179	0.1400279	0.10716476	0.12943834	0.11147125	0.12887855	0.093006309	0.11939936
0.13065641	0.11480213	0.10639383	0.14014787	0.10731455	0.1294987	0.11151786	0.12905343	0.093044024	0.11963924
0.13080301	0.11492072	0.10647053	0.14026517	0.10746471	0.12955868	0.11156478	0.12922604	0.093082502	0.11987921
0.13094777	0.11503924	0.10654802	0.14037978	0.10761526	0.12961827	0.11161201	0.12939637	0.093121746	0.12011924
0.13109068	0.11515772	0.10662629	0.1404917	0.10776618	0.12967748	0.11165957	0.1295644	0.093161761	0.12035934
0.13123171	0.11527614	0.10670536	0.14060092	0.10791747	0.12973632	0.11170746	0.12973012	0.093202551	0.12059948
0.13137086	0.11539452	0.10678523	0.14070743	0.10806913	0.12979478	0.1117557	0.12989351	0.093244119	0.12083966
0.13150812	0.11551285	0.10686591	0.14081123	0.10822115	0.12985288	0.11180428	0.13005455	0.09328647	0.12107986
0.13164346	0.11563115	0.1069474	0.1409123	0.10837353	0.12991061	0.11185323	0.13021324	0.093329607	0.12132007
0.13177687	0.11574941	0.10702971	0.14101064	0.10852626	0.12996799	0.11190255	0.13036956	0.093373533	0.12156027
0.13190835	0.11586763	0.10711285	0.14110625	0.10867934	0.13002501	0.11195224	0.13052349	0.093418253	0.12180046
0.13203787	0.11598582	0.10719683	0.14119911	0.10883277	0.13008167	0.11200232	0.13067503	0.093463768	0.12204061
0.13216543	0.11610398	0.10728164	0.14128923	0.10898653	0.130138	0.1120528	0.13082416	0.093510083	0.12228073
0.13229102	0.11622212	0.1073673	0.14137661	0.10914063	0.13019397	0.11210368	0.13097086	0.0935572	0.12252079
0.13241462	0.11634023	0.10745381	0.14146122	0.10929506	0.13024961	0.11215497	0.13111513	0.093605123	0.12276078
0.13253621	0.11645833	0.10754118	0.14154309	0.10944981	0.13030492	0.11220669	0.13125696	0.093653853	0.12300069
0.1326558	0.1165764	0.10762942	0.14162219	0.10960488	0.13035989	0.11225884	0.13139633	0.093703394	0.1232405
0.13277337	0.11669447	0.10771852	0.14169853	0.10976026	0.13041453	0.11231142	0.13153324	0.093753748	0.12348021
0.1328889	0.11681252	0.10780849	0.14177211	0.10991595	0.13046886	0.11236445	0.13166767	0.093804918	0.12371979
0.1330024	0.11693057	0.10789934	0.14184293	0.11007195	0.13052286	0.11241794	0.13179961	0.093856905	0.12395924
0.13311384	0.1170486	0.10799108	0.14191098	0.11022824	0.13057654	0.1124719	0.13192906	0.093909713	0.12419854
0.13322322	0.11716664	0.10808371	0.14197627	0.11038482	0.13062991	0.11252632	0.13205601	0.093963342	0.12443768
0.13333054	0.11728468	0.10817724	0.14203879	0.11054169	0.13068298	0.11258123	0.13218044	0.094017796	0.12467664
0.13343577	0.11740271	0.10827166	0.14209855	0.11069884	0.13073573	0.11263663	0.13230236	0.094073075	0.12491541
0.13353892	0.11752076	0.10836699	0.14215555	0.11085627	0.13078819	0.11269252	0.13242175	0.094129181	0.12515398
0.13363998	0.11763881	0.10846323	0.14220979	0.11101396	0.13084035	0.11274892	0.13253861	0.094186117	0.12539233
0.13373893	0.11775687	0.10856038	0.14226127	0.11117191	0.13089221	0.11280583	0.13265292	0.094243883	0.12563045
0.13383578	0.11787494	0.10865845	0.14231	0.11133012	0.13094378	0.11286326	0.1327647	0.09430248	0.12586833
0.13393051	0.11799303	0.10875745	0.14235598	0.11148858	0.13099507	0.11292123	0.13287392	0.09436191	0.12610595
0.13402312	0.11811113	0.10885737	0.14239921	0.11164728	0.13104607	0.11297973	0.13298058	0.094422174	0.12634329
0.13411361	0.11822925	0.10895822	0.1424397	0.11180622	0.13109679	0.11303878	0.13308469	0.094483273	0.12658035
0.13420196	0.1183474	0.10906001	0.14247746	0.11196539	0.13114723	0.11309838	0.13318623	0.094545208	0.12681711
0.13428817	0.11846557	0.10916274	0.14251249	0.11212479	0.1311974	0.11315854	0.1332852	0.094607979	0.12705356
0.13437224	0.11858376	0.10926641	0.14254479	0.1122844	0.1312473	0.11321927	0.1333816	0.094671587	0.12728968
0.13445417	0.11870199	0.10937104	0.14257438	0.11244422	0.13129693	0.11328057	0.13347543	0.094736032	0.12752546
0.13453394	0.11882025	0.10947661	0.14260126	0.11260425	0.13134629	0.11334246	0.13356668	0.094801315	0.12776088
0.13461156	0.11893853	0.10958314	0.14262544	0.11276447	0.1313954	0.11340495	0.13365535	0.094867436	0.12799593
0.13468702	0.11905686	0.10969062	0.14264693	0.11292489	0.13144424	0.11346803	0.13374145	0.094934396	0.12823059
0.13476032	0.11917522	0.10979907	0.14266573	0.11308549	0.13149283	0.11353171	0.13382496	0.095002193	0.12846486
0.13483146	0.11929362	0.10990848	0.14268186	0.11324626	0.13154117	0.11359601	0.1339059	0.095070828	0.12869871
0.13490043	0.11941206	0.11001886	0.14269532	0.1134072	0.13158926	0.11366094	0.13398425	0.0951403	0.12893214
0.13496724	0.11953055	0.11013022	0.14270613	0.11356831	0.13163711	0.11372649	0.13406002	0.09521061	0.12916513
0.13503188	0.11964908	0.11024254	0.1427143	0.11372957	0.13168471	0.11379267	0.13413322	0.095281757	0.12939767
0.13509435	0.11976765	0.11035585	0.14271984	0.11389097	0.13173207	0.1138595	0.13420384	0.09535374	0.12962973
0.13515465	0.11988628	0.11047013	0.14272276	0.11405252	0.1317792	0.11392698	0.13427188	0.095426559	0.12986131
0.13521279	0.12000495	0.1105854	0.14272308	0.1142142	0.13182609	0.11399511	0.13433735	0.095500212	0.1300924
0.13526875	0.12012368	0.11070165	0.1427208	0.114376	0.13187275	0.11406391	0.13440025	0.095574699	0.13032297
0.13532255	0.12024247	0.11081888	0.14271594	0.11453793	0.13191918	0.11413338	0.13446058	0.095650019	0.13055302
0.13537419	0.12036131	0.11093711	0.14270852	0.11469996	0.13196538	0.11420353	0.13451836	0.09572617	0.13078252
0.13542366	0.1204802	0.11105633	0.14269855	0.11486209	0.13201137	0.11427435	0.13457357	0.095803151	0.13101148
0.13547097	0.12059916	0.11117654	0.14268604	0.11502432	0.13205713	0.11434588	0.13462623	0.095880961	0.13123987
0.13551612	0.12071817	0.11129775	0.14267101	0.11518664	0.13210267	0.11441809	0.13467635	0.095959598	0.13146767
0.13555911	0.12083725	0.11141996	0.14265348	0.11534904	0.132148	0.11449101	0.13472392	0.096039061	0.13169488
0.13559995	0.1209564	0.11154317	0.14263346	0.11551151	0.13219311	0.11456465	0.13476895	0.096119348	0.13192148
0.13563864	0.1210756	0.11166737	0.14261098	0.11567404	0.13223802	0.114639	0.13481146	0.096200457	0.13214745
0.13567518	0.12119488	0.11179258	0.14258604	0.11583662	0.13228272	0.11471407	0.13485144	0.096282386	0.13237279
0.13570959	0.12131422	0.1119188	0.14255867	0.11599926	0.13232721	0.11478987	0.13488891	0.096365133	0.13259747
0.13574186	0.12143363	0.11204602	0.14252888	0.11616193	0.1323715	0.11486641	0.13492387	0.096448696	0.13282149
0.135772	0.12155311	0.11217424	0.1424967	0.11632464	0.13241559	0.11494368	0.13495634	0.096533072	0.13304483
0.13580001	0.12167267	0.11230348	0.14246214	0.11648737	0.13245948	0.11502171	0.13498632	0.096618259	0.13326747
0.13582591	0.1217923	0.11243372	0.14242522	0.11665011	0.13250317	0.11510049	0.13501381	0.096704255	0.13348941
0.1358497	0.121912	0.11256497	0.14238597	0.11681286	0.13254667	0.11518003	0.13503884	0.096791057	0.13371062
0.13587138	0.12203178	0.11269723	0.1423444	0.11697561	0.13258998	0.11526034	0.13506141	0.096878662	0.1339311
0.13589096	0.12215163	0.1128305	0.14230054	0.11713835	0.1326331	0.11534141	0.13508153	0.096967068	0.13415083
0.13590846	0.12227157	0.11296479	0.14225441	0.11730107	0.13267603	0.11542327	0.13509921	0.097056271	0.1343698
0.13592388	0.12239158	0.11310009	0.14220602	0.11746377	0.13271878	0.11550591	0.13511447	0.097146268	0.13458799
0.13593722	0.12251167	0.11323639	0.14215541	0.11762643	0.13276135	0.11558933	0.13512732	0.097237057	0.13480539
0.1359485	0.12263184	0.11337372	0.1421026	0.11778905	0.13280373	0.11567355	0.13513776	0.097328634	0.13502199
0.13595773	0.12275209	0.11351205	0.1420476	0.11795161	0.13284593	0.11575857	0.13514582	0.097420995	0.13523777
0.13596491	0.12287243	0.1136514	0.14199045	0.11811412	0.13288796	0.1158444	0.1351515	0.097514138	0.13545272
0.13597007	0.12299285	0.11379175	0.14193116	0.11827656	0.13292981	0.11593103	0.13515482	0.097608058	0.13566683
0.1359732	0.12311335	0.11393313	0.14186977	0.11843892	0.13297149	0.11601848	0.1351558	0.097702752	0.13588007
0.13597431	0.12323394	0.11407551	0.1418063	0.1186012	0.133013	0.11610675	0.13515444	0.097798216	0.13609245
0.13597343	0.12335461	0.1142189	0.14174076	0.11876338	0.13305434	0.11619585	0.13515077	0.097894447	0.13630394
0.13597056	0.12347537	0.11436331	0.1416732	0.11892546	0.1330955	0.11628577	0.1351448	0.09799144	0.13651454
0.13596572	0.12359622	0.11450873	0.14160363	0.11908743	0.13313651	0.11637654	0.13513654	0.098089191	0.13672423
0.13595891	0.12371716	0.11465515	0.14153209	0.11924928	0.13317735	0.11646814	0.13512601	0.098187696	0.13693299
0.13595016	0.12383818	0.11480259	0.14145859	0.119411	0.13321802	0.11656059	0.13511324	0.098286952	0.13714081
0.13593946	0.12395929	0.11495103	0.14138317	0.11957259	0.13325853	0.11665389	0.13509823	0.098386952	0.13734769
0.13592685	0.12408049	0.11510048	0.14130585	0.11973403	0.13329889	0.11674804	0.135081	0.098487694	0.13755361
0.13591233	0.12420178	0.11525094	0.14122667	0.11989531	0.13333908	0.11684306	0.13506158	0.098589173	0.13775855
0.13589591	0.12432316	0.1154024	0.14114565	0.12005643	0.13337912	0.11693893	0.13503997	0.098691383	0.1379625
0.13587761	0.12444463	0.11555486	0.14106282	0.12021738	0.133419	0.11703568	0.13501621	0.09879432	0.13816545
0.13585745	0.12456619	0.11570833	0.1409782	0.12037815	0.13345873	0.11713329	0.1349903	0.09889798	0.1383674
0.13583545	0.12468784	0.11586279	0.14089184	0.12053873	0.1334983	0.11723179	0.13496227	0.099002357	0.13856831
0.13581161	0.12480958	0.11601826	0.14080375	0.12069911	0.13353772	0.11733117	0.13493214	0.099107446	0.13876819
0.13578596	0.12493142	0.11617472	0.14071398	0.12085929	0.133577	0.11743143	0.13489992	0.099213243	0.13896702
0.13575851	0.12505334	0.11633217	0.14062254	0.12101925	0.13361612	0.11753258	0.13486565	0.099319742	0.13916479
0.13572928	0.12517536	0.11649062	0.14052947	0.12117899	0.13365509	0.11763462	0.13482933	0.099426937	0.13936148
0.13569828	0.12529746	0.11665006	0.14043481	0.12133849	0.13369392	0.11773756	0.134791	0.099534824	0.13955709
0.13566554	0.12541966	0.11681048	0.14033857	0.12149776	0.13373261	0.1178414	0.13475066	0.099643397	0.13975161
0.13563107	0.12554195	0.1169719	0.1402408	0.12165677	0.13377114	0.11794615	0.13470836	0.099752651	0.13994501
0.1355949	0.12566434	0.11713429	0.14014153	0.12181553	0.13380954	0.1180518	0.1346641	0.099862579	0.14013729
0.13555703	0.12578681	0.11729767	0.14004078	0.12197401	0.13384779	0.11815837	0.13461791	0.099973176	0.14032844
0.13551749	0.12590937	0.11746203	0.1399386	0.12213222	0.1338859	0.11826585	0.13456981	0.10008444	0.14051845
0.13547631	0.12603203	0.11762736	0.13983501	0.12229015	0.13392387	0.11837425	0.13451983	0.10019636	0.1407073
0.13543349	0.12615478	0.11779366	0.13973005	0.12244778	0.1339617	0.11848357	0.134468	0.10030892	0.14089499
0.13538906	0.12627761	0.11796094	0.13962374	0.12260511	0.13399939	0.11859382	0.13441432	0.10042214	0.14108149
0.13534304	0.12640054	0.11812918	0.13951613	0.12276213	0.13403694	0.118705	0.13435884	0.10053599	0.14126681
0.13529545	0.12652356	0.11829839	0.13940725	0.12291884	0.13407436	0.11881711	0.13430157	0.10065048	0.14145093
0.13524631	0.12664666	0.11846855	0.13929712	0.12307521	0.13411164	0.11893015	0.13424254	0.1007656	0.14163384
0.13519565	0.12676986	0.11863968	0.13918579	0.12323124	0.13414878	0.11904413	0.13418178	0.10088133	0.14181553
0.13514349	0.12689314	0.11881176	0.13907329	0.12338694	0.13418579	0.11915905	0.1341193	0.10099768	0.14199599
0.13508984	0.12701652	0.11898478	0.13895965	0.12354227	0.13422266	0.11927492	0.13405514	0.10111464	0.14217521
0.13503473	0.12713998	0.11915876	0.13884491	0.12369725	0.1342594	0.11939173	0.13398933	0.10123219	0.14235317
0.13497818	0.12726352	0.11933368	0.13872911	0.12385185	0.134296	0.11950949	0.13392188	0.10135035	0.14252987
0.13492022	0.12738716	0.11950954	0.13861227	0.12400608	0.13433247	0.1196282	0.13385283	0.10146909	0.1427053
0.13486087	0.12751088	0.11968633	0.13849443	0.12415992	0.13436881	0.11974786	0.1337822	0.10158841	0.14287945
0.13480015	0.12763468	0.11986406	0.13837563	0.12431336	0.13440502	0.11986849	0.13371002	0.1017083	0.14305231
0.13473809	0.12775857	0.12004271	0.13825591	0.1244664	0.13444109	0.11999006	0.13363632	0.10182876	0.14322386
0.1346747	0.12788254	0.12022229	0.13813529	0.12461902	0.13447703	0.1201126	0.13356112	0.10194978	0.1433941
0.13461003	0.1280066	0.12040278	0.13801382	0.12477122	0.13451285	0.12023611	0.13348446	0.10207136	0.14356303
0.13454408	0.12813073	0.12058419	0.13789153	0.124923	0.13454853	0.12036057	0.13340636	0.10219348	0.14373062
0.13447689	0.12825495	0.12076651	0.13776846	0.12507433	0.13458408	0.12048601	0.13332685	0.10231614	0.14389687
0.13440848	0.12837925	0.12094974	0.13764464	0.12522522	0.13461949	0.12061241	0.13324595	0.10243933	0.14406178
0.13433887	0.12850363	0.12113387	0.1375201	0.12537566	0.13465478	0.12073978	0.13316371	0.10256304	0.14422533
0.13426809	0.12862808	0.12131889	0.13739489	0.12552564	0.13468994	0.12086813	0.13308014	0.10268728	0.14438751
0.13419618	0.12875262	0.1215048	0.13726905	0.12567514	0.13472497	0.12099744	0.13299528	0.10281202	0.14454832
0.13412314	0.12887722	0.1216916	0.1371426	0.12582416	0.13475987	0.12112774	0.13290915	0.10293726	0.14470775
0.13404902	0.12900191	0.12187929	0.13701558	0.1259727	0.13479464	0.12125901	0.13282179	0.10306299	0.14486579
0.13397383	0.12912667	0.12206784	0.13688803	0.12612075	0.13482927	0.12139126	0.13273322	0.10318922	0.14502243
0.1338976	0.12925149	0.12225727	0.13675999	0.12626829	0.13486378	0.12152449	0.13264348	0.10331592	0.14517766
0.13382036	0.1293764	0.12244757	0.13663149	0.12641532	0.13489816	0.12165869	0.13255259	0.10344309	0.14533147
0.13374214	0.12950137	0.12263873	0.13650257	0.12656184	0.13493241	0.12179389	0.13246059	0.10357073	0.14548387
0.13366297	0.12962641	0.12283074	0.13637327	0.12670782	0.13496652	0.12193006	0.13236751	0.10369882	0.14563483
0.13358286	0.12975151	0.1230236	0.13624362	0.12685328	0.13500051	0.12206722	0.13227337	0.10382736	0.14578436
0.13350186	0.12987669	0.1232173	0.13611366	0.12699819	0.13503436	0.12220536	0.13217821	0.10395634	0.14593244
0.13341999	0.13000192	0.12341184	0.13598342	0.12714256	0.13506809	0.12234449	0.13208206	0.10408575	0.14607908
0.13333727	0.13012722	0.12360722	0.13585295	0.12728636	0.13510168	0.1224846	0.13198495	0.10421558	0.14622425
0.13325373	0.13025259	0.12380342	0.13572228	0.12742961	0.13513514	0.1226257	0.13188691	0.10434583	0.14636796
0.13316941	0.13037801	0.12400044	0.13559143	0.12757228	0.13516847	0.12276779	0.13178797	0.10447648	0.1465102
0.13308433	0.13050349	0.12419828	0.13546047	0.12771437	0.13520166	0.12291087	0.13168817	0.10460754	0.14665096
0.13299852	0.13062903	0.12439692	0.1353294	0.12785588	0.13523473	0.12305493	0.13158753	0.10473898	0.14679023
0.13291201	0.13075462	0.12459637	0.13519829	0.12799679	0.13526766	0.12319999	0.13148609	0.10487081	0.14692802
0.13282483	0.13088027	0.12479661	0.13506715	0.12813711	0.13530045	0.12334603	0.13138387	0.10500301	0.1470643
0.132737	0.13100596	0.12499764	0.13493602	0.12827681	0.13533311	0.12349306	0.13128092	0.10513558	0.14719909
0.13264857	0.13113171	0.12519946	0.13480495	0.1284159	0.13536564	0.12364108	0.13117726	0.10526851	0.14733237
0.13255955	0.13125751	0.12540205	0.13467397	0.12855437	0.13539803	0.12379009	0.13107292	0.10540178	0.14746414
0.13246997	0.13138335	0.12560541	0.13454311	0.12869221	0.13543028	0.12394009	0.13096794	0.10553539	0.14759438
0.13237987	0.13150924	0.12580953	0.13441242	0.12882941	0.1354624	0.12409108	0.13086234	0.10566934	0.14772311
0.13228928	0.13163517	0.12601441	0.13428191	0.12896597	0.13549438	0.12424305	0.13075616	0.10580361	0.14785031
0.13219822	0.13176114	0.12622004	0.13415164	0.12910188	0.13552622	0.12439602	0.13064944	0.10593819	0.14797597
0.13210673	0.13188715	0.12642642	0.13402163	0.12923714	0.13555792	0.12454997	0.1305422	0.10607308	0.1481001
0.13201483	0.1320132	0.12663352	0.13389193	0.12937173	0.13558948	0.12470491	0.13043448	0.10620827	0.14822268
0.13192256	0.13213928	0.12684136	0.13376256	0.12950565	0.1356209	0.12486083	0.1303263	0.10634375	0.14834372
0.13182994	0.13226539	0.12704992	0.13363356	0.1296389	0.13565218	0.12501774	0.13021771	0.1064795	0.14846321
0.13173701	0.13239154	0.12725919	0.13350497	0.12977147	0.13568332	0.12517564	0.13010872	0.10661553	0.14858114
0.1316438	0.13251771	0.12746917	0.13337681	0.12990334	0.13571431	0.12533452	0.12999939	0.10675182	0.14869752
0.13155034	0.13264391	0.12767985	0.13324914	0.13003453	0.13574516	0.12549439	0.12988972	0.10688836	0.14881233
0.13145665	0.13277014	0.12789122	0.13312197	0.13016501	0.13577586	0.12565523	0.12977977	0.10702515	0.14892558
0.13136277	0.13289638	0.12810327	0.13299534	0.13029478	0.13580642	0.12581706	0.12966956	0.10716217	0.14903726
0.13126873	0.13302265	0.128316	0.13286929	0.13042384	0.13583683	0.12597986	0.12955911	0.10729942	0.14914737
0.13117455	0.13314893	0.1285294	0.13274385	0.13055219	0.13586709	0.12614365	0.12944848	0.10743688	0.14925591
0.13108028	0.13327523	0.12874346	0.13261905	0.13067981	0.13589721	0.12630841	0.12933768	0.10757456	0.14936288
0.13098594	0.13340154	0.12895818	0.13249493	0.13080669	0.13592717	0.12647415	0.12922674	0.10771243	0.14946826
0.13089156	0.13352786	0.12917354	0.13237152	0.13093285	0.13595698	0.12664086	0.12911571	0.1078505	0.14957206
0.13079717	0.13365419	0.12938954	0.13224885	0.13105826	0.13598664	0.12680855	0.12900461	0.10798875	0.14967428
0.1307028	0.13378052	0.12960617	0.13212695	0.13118292	0.13601614	0.1269772	0.12889347	0.10812717	0.14977492
0.13060848	0.13390686	0.12982342	0.13200586	0.13130684	0.13604549	0.12714683	0.12878233	0.10826575	0.14987397
0.13051425	0.13403319	0.13004129	0.1318856	0.13142999	0.13607468	0.12731742	0.12867121	0.10840449	0.14997143
0.13042013	0.13415953	0.13025976	0.13176622	0.13155238	0.13610372	0.12748898	0.12856015	0.10854338	0.1500673
0.13032616	0.13428586	0.13047883	0.13164773	0.13167401	0.13613259	0.1276615	0.12844918	0.1086824	0.15016158
0.13023236	0.13441218	0.13069848	0.13153018	0.13179486	0.1361613	0.12783498	0.12833833	0.10882155	0.15025427
0.13013876	0.1345385	0.13091872	0.13141359	0.13191493	0.13618986	0.12800943	0.12822762	0.10896081	0.15034537
0.1300454	0.13466479	0.13113953	0.13129799	0.13203422	0.13621825	0.12818482	0.1281171	0.10910019	0.15043487
0.12995231	0.13479108	0.13136091	0.13118341	0.13215272	0.13624647	0.12836118	0.12800679	0.10923966	0.15052278
0.12985952	0.13491735	0.13158284	0.13106988	0.13227044	0.13627453	0.12853848	0.12789673	0.10937923	0.1506091
0.12976705	0.13504359	0.13180531	0.13095744	0.13238735	0.13630242	0.12871673	0.12778693	0.10951888	0.15069383
0.12967493	0.13516981	0.13202833	0.1308461	0.13250346	0.13633015	0.12889593	0.12767744	0.1096586	0.15077696
0.12958321	0.13529601	0.13225187	0.1307359	0.13261877	0.1363577	0.12907608	0.12756829	0.10979838	0.1508585
0.1294919	0.13542217	0.13247594	0.13062687	0.13273327	0.13638508	0.12925717	0.12745949	0.10993822	0.15093844
0.12940103	0.13554831	0.13270052	0.13051904	0.13284696	0.13641228	0.12943919	0.12735109	0.1100781	0.15101679
0.12931065	0.13567441	0.1329256	0.13041242	0.13295982	0.13643932	0.12962215	0.12724311	0.11021801	0.15109356
0.12922076	0.13580047	0.13315117	0.13030706	0.13307187	0.13646617	0.12980604	0.12713558	0.11035796	0.15116873
0.12913142	0.13592649	0.13337723	0.13020297	0.13318309	0.13649285	0.12999087	0.12702853	0.11049792	0.15124231
0.12904264	0.13605246	0.13360376	0.13010019	0.13329348	0.13651935	0.13017661	0.12692199	0.11063789	0.15131431
0.12895445	0.13617839	0.13383077	0.12999873	0.13340304	0.13654566	0.13036329	0.12681599	0.11077786	0.15138472
0.12886689	0.13630427	0.13405823	0.12989863	0.13351176	0.13657179	0.13055088	0.12671056	0.11091781	0.15145355
0.12877998	0.13643009	0.13428614	0.12979991	0.13361964	0.13659774	0.13073939	0.12660572	0.11105775	0.15152079
0.12869375	0.13655586	0.13451449	0.1297026	0.13372668	0.1366235	0.13092881	0.1265015	0.11119766	0.15158646
0.12860822	0.13668157	0.13474326	0.12960671	0.13383287	0.13664907	0.13111914	0.12639794	0.11133753	0.15165055
0.12852344	0.13680722	0.13497246	0.12951228	0.13393822	0.13667445	0.13131037	0.12629505	0.11147736	0.15171306
0.12843943	0.1369328	0.13520208	0.12941932	0.13404271	0.13669964	0.13150251	0.12619287	0.11161713	0.151774
0.12835621	0.13705831	0.13543209	0.12932787	0.13414634	0.13672464	0.13169555	0.12609142	0.11175683	0.15183338
0.12827381	0.13718375	0.1356625	0.12923793	0.13424912	0.13674944	0.13188948	0.12599073	0.11189646	0.15189118
0.12819227	0.13730912	0.13589329	0.12914955	0.13435103	0.13677404	0.1320843	0.12589083	0.112036	0.15194743
0.1281116	0.1374344	0.13612445	0.12906273	0.13445209	0.13679845	0.13228	0.12579173	0.11217545	0.15200211
0.12803184	0.13755961	0.13635598	0.1289775	0.13455227	0.13682265	0.13247659	0.12569348	0.1123148	0.15205524
0.12795302	0.13768473	0.13658786	0.12889388	0.13465159	0.13684665	0.13267406	0.12559609	0.11245404	0.15210682
0.12787515	0.13780976	0.13682009	0.12881189	0.13475004	0.13687044	0.1328724	0.12549959	0.11259316	0.15215685
0.12779827	0.1379347	0.13705266	0.12873155	0.13484762	0.13689403	0.13307161	0.125404	0.11273215	0.15220534
0.12772241	0.13805954	0.13728554	0.12865288	0.13494432	0.13691741	0.13327169	0.12530935	0.11287101	0.15225229
0.12764759	0.13818429	0.13751875	0.1285759	0.13504014	0.13694057	0.13347262	0.12521567	0.11300971	0.1522977
0.12757383	0.13830893	0.13775226	0.12850062	0.13513509	0.13696353	0.13367441	0.12512297	0.11314826	0.15234159
0.12750117	0.13843347	0.13798607	0.12842708	0.13522916	0.13698627	0.13387706	0.12503128	0.11328665	0.15238395
0.12742962	0.1385579	0.13822016	0.12835527	0.13532234	0.13700879	0.13408054	0.12494063	0.11342486	0.15242479
0.12735923	0.13868221	0.13845453	0.12828523	0.13541465	0.13703109	0.13428487	0.12485104	0.11356288	0.15246411
0.12729	0.13880641	0.13868917	0.12821697	0.13550607	0.13705318	0.13449004	0.12476253	0.11370072	0.15250193
0.12722196	0.1389305	0.13892406	0.1281505	0.1355966	0.13707503	0.13469604	0.12467512	0.11383835	0.15253825
0.12715514	0.13905445	0.13915921	0.12808585	0.13568625	0.13709667	0.13490287	0.12458884	0.11397578	0.15257306
0.12708957	0.13917829	0.13939458	0.12802301	0.13577501	0.13711808	0.13511052	0.1245037	0.11411299	0.15260639
0.12702527	0.13930199	0.13963019	0.12796202	0.13586288	0.13713925	0.13531898	0.12441973	0.11424997	0.15263823
0.12696225	0.13942555	0.13986601	0.12790288	0.13594986	0.1371602	0.13552826	0.12433696	0.11438671	0.15266859
0.12690056	0.13954899	0.14010204	0.12784562	0.13603596	0.13718091	0.13573834	0.12425539	0.11452321	0.15269748
0.1268402	0.13967227	0.14033826	0.12779023	0.13612116	0.13720139	0.13594922	0.12417506	0.11465946	0.1527249
0.1267812	0.13979542	0.14057467	0.12773674	0.13620548	0.13722163	0.1361609	0.12409598	0.11479544	0.15275087
0.12672359	0.13991842	0.14081126	0.12768515	0.1362889	0.13724163	0.13637337	0.12401816	0.11493115	0.15277538
0.12666738	0.14004126	0.14104801	0.12763548	0.13637143	0.13726139	0.13658662	0.12394164	0.11506659	0.15279845
0.12661261	0.14016395	0.14128492	0.12758775	0.13645307	0.1372809	0.13680065	0.12386643	0.11520173	0.15282008
0.12655928	0.14028648	0.14152197	0.12754195	0.13653383	0.13730016	0.13701545	0.12379254	0.11533658	0.15284028
0.12650743	0.14040884	0.14175916	0.1274981	0.13661369	0.13731918	0.13723102	0.12372	0.11547113	0.15285906
0.12645707	0.14053104	0.14199648	0.12745622	0.13669266	0.13733795	0.13744735	0.12364883	0.11560536	0.15287643
0.12640823	0.14065307	0.14223391	0.1274163	0.13677074	0.13735646	0.13766444	0.12357903	0.11573927	0.15289239
0.12636092	0.14077492	0.14247144	0.12737836	0.13684793	0.13737472	0.13788227	0.12351063	0.11587284	0.15290695
0.12631517	0.1408966	0.14270907	0.12734241	0.13692423	0.13739272	0.13810085	0.12344365	0.11600608	0.15292013
0.12627099	0.14101809	0.14294678	0.12730845	0.13699965	0.13741046	0.13832016	0.1233781	0.11613898	0.15293192
0.12622841	0.1411394	0.14318457	0.12727649	0.13707418	0.13742794	0.1385402	0.12331399	0.11627151	0.15294234
0.12618745	0.14126052	0.14342242	0.12724654	0.13714783	0.13744515	0.13876097	0.12325134	0.11640369	0.1529514
0.12614811	0.14138144	0.14366032	0.12721861	0.13722059	0.1374621	0.13898246	0.12319017	0.11653549	0.1529591
0.12611043	0.14150217	0.14389826	0.12719269	0.13729246	0.13747878	0.13920466	0.12313049	0.11666691	0.15296546
0.12607442	0.14162269	0.14413624	0.12716879	0.13736346	0.13749518	0.13942756	0.12307232	0.11679795	0.15297049
0.12604009	0.14174301	0.14437423	0.12714693	0.13743357	0.13751132	0.13965116	0.12301566	0.11692859	0.15297418
0.12600747	0.14186312	0.14461224	0.12712709	0.13750281	0.13752717	0.13987545	0.12296053	0.11705882	0.15297656
0.12597657	0.14198302	0.14485025	0.12710929	0.13757117	0.13754275	0.14010043	0.12290695	0.11718864	0.15297764
0.12594741	0.1421027	0.14508825	0.12709353	0.13763865	0.13755805	0.14032608	0.12285493	0.11731805	0.15297742
0.12592001	0.14222216	0.14532623	0.1270798	0.13770527	0.13757307	0.14055241	0.12280447	0.11744702	0.15297591
0.12589437	0.14234139	0.14556418	0.12706812	0.13777101	0.1375878	0.1407794	0.12275559	0.11757556	0.15297312
0.12587052	0.1424604	0.14580209	0.12705848	0.13783588	0.13760224	0.14100705	0.1227083	0.11770366	0.15296907
0.12584848	0.14257917	0.14603994	0.12705089	0.13789989	0.1376164	0.14123535	0.12266261	0.1178313	0.15296376
0.12582825	0.14269771	0.14627774	0.12704533	0.13796303	0.13763026	0.14146429	0.12261854	0.11795849	0.15295721
0.12580985	0.142816	0.14651546	0.12704182	0.13802532	0.13764383	0.14169387	0.12257608	0.11808521	0.15294943
0.12579329	0.14293405	0.1467531	0.12704036	0.13808674	0.1376571	0.14192407	0.12253526	0.11821145	0.15294042
0.12577859	0.14305185	0.14699065	0.12704093	0.13814731	0.13767007	0.1421549	0.12249607	0.11833722	0.1529302
0.12576577	0.1431694	0.14722809	0.12704354	0.13820703	0.13768274	0.14238635	0.12245853	0.11846249	0.15291878
0.12575483	0.14328669	0.14746542	0.12704818	0.1382659	0.13769511	0.1426184	0.12242265	0.11858727	0.15290617
0.12574578	0.14340372	0.14770262	0.12705486	0.13832392	0.13770717	0.14285105	0.12238842	0.11871154	0.15289238
0.12573864	0.14352049	0.14793969	0.12706357	0.1383811	0.13771892	0.14308429	0.12235587	0.11883531	0.15287743
0.12573342	0.14363699	0.14817661	0.1270743	0.13843743	0.13773036	0.14331811	0.12232499	0.11895856	0.15286132
0.12573014	0.14375321	0.14841338	0.12708705	0.13849294	0.13774149	0.14355252	0.12229579	0.11908128	0.15284407
0.12572879	0.14386915	0.14864998	0.12710182	0.13854761	0.1377523	0.14378749	0.12226828	0.11920346	0.15282569
0.1257294	0.14398482	0.1488864	0.1271186	0.13860145	0.1377628	0.14402302	0.12224247	0.11932511	0.15280619
0.12573196	0.1441002	0.14912264	0.12713737	0.13865447	0.13777297	0.14425911	0.12221834	0.11944621	0.15278559
0.1257365	0.14421529	0.14935868	0.12715815	0.13870667	0.13778283	0.14449574	0.12219592	0.11956676	0.15276389
0.12574302	0.14433009	0.14959451	0.12718091	0.13875805	0.13779236	0.14473292	0.12217521	0.11968675	0.15274112
0.12575153	0.14444459	0.14983012	0.12720566	0.13880862	0.13780156	0.14497062	0.1221562	0.11980617	0.15271727
0.12576203	0.14455879	0.1500655	0.12723237	0.13885838	0.13781043	0.14520884	0.1221389	0.11992502	0.15269237
0.12577454	0.14467268	0.15030065	0.12726105	0.13890734	0.13781897	0.14544758	0.12212332	0.12004329	0.15266643
0.12578906	0.14478626	0.15053554	0.12729169	0.1389555	0.13782718	0.14568682	0.12210945	0.12016097	0.15263945
0.12580559	0.14489953	0.15077017	0.12732427	0.13900286	0.13783505	0.14592656	0.12209729	0.12027805	0.15261146
0.12582416	0.14501248	0.15100454	0.12735878	0.13904944	0.13784258	0.14616678	0.12208686	0.12039454	0.15258247
0.12584475	0.14512511	0.15123862	0.12739522	0.13909523	0.13784978	0.14640749	0.12207814	0.12051042	0.15255249
0.12586738	0.14523742	0.15147241	0.12743357	0.13914025	0.13785663	0.14664868	0.12207113	0.12062569	0.15252153
0.12589205	0.14534939	0.1517059	0.12747382	0.13918448	0.13786313	0.14689032	0.12206585	0.12074033	0.15248961
0.12591877	0.14546103	0.15193908	0.12751595	0.13922795	0.13786929	0.14713242	0.12206228	0.12085436	0.15245674
0.12594753	0.14557233	0.15217194	0.12755997	0.13927066	0.13787509	0.14737497	0.12206042	0.12096775	0.15242294
0.12597835	0.14568329	0.15240447	0.12760584	0.13931261	0.13788055	0.14761796	0.12206028	0.1210805	0.15238821
0.12601123	0.1457939	0.15263665	0.12765357	0.1393538	0.13788565	0.14786137	0.12206185	0.12119261	0.15235257
0.12604617	0.14590416	0.15286848	0.12770312	0.13939425	0.13789039	0.14810521	0.12206513	0.12130407	0.15231605
0.12608317	0.14601407	0.15309995	0.1277545	0.13943396	0.13789477	0.14834946	0.12207011	0.12141487	0.15227864
0.12612223	0.14612361	0.15333105	0.12780769	0.13947293	0.1378988	0.14859412	0.12207679	0.12152501	0.15224037
0.12616336	0.1462328	0.15356176	0.12786266	0.13951117	0.13790246	0.14883917	0.12208517	0.12163449	0.15220125
0.12620656	0.14634162	0.15379208	0.1279194	0.13954869	0.13790575	0.1490846	0.12209524	0.12174329	0.15216129
0.12625183	0.14645006	0.154022	0.12797791	0.1395855	0.13790868	0.14933041	0.122107	0.12185142	0.15212051
0.12629916	0.14655814	0.1542515	0.12803815	0.13962159	0.13791124	0.1495766	0.12212044	0.12195886	0.15207892
0.12634856	0.14666583	0.15448058	0.12810011	0.13965698	0.13791342	0.14982314	0.12213556	0.12206561	0.15203654
0.12640003	0.14677314	0.15470923	0.12816378	0.13969167	0.13791523	0.15007003	0.12215235	0.12217167	0.15199339
0.12645356	0.14688006	0.15493743	0.12822914	0.13972567	0.13791667	0.15031726	0.12217079	0.12227702	0.15194947
0.12650916	0.14698659	0.15516519	0.12829617	0.13975898	0.13791773	0.15056482	0.1221909	0.12238167	0.1519048
0.12656682	0.14709272	0.15539247	0.12836484	0.13979162	0.1379184	0.15081271	0.12221265	0.12248562	0.1518594
0.12662654	0.14719846	0.15561929	0.12843515	0.13982359	0.13791869	0.15106091	0.12223604	0.12258884	0.15181328
0.12668832	0.14730379	0.15584562	0.12850707	0.13985489	0.1379186	0.15130941	0.12226107	0.12269135	0.15176646
0.12675214	0.14740872	0.15607147	0.12858057	0.13988554	0.13791813	0.15155821	0.12228771	0.12279313	0.15171895
0.12681802	0.14751323	0.1562968	0.12865565	0.13991554	0.13791726	0.1518073	0.12231597	0.12289418	0.15167077
0.12688595	0.14761732	0.15652163	0.12873227	0.1399449	0.137916	0.15205666	0.12234584	0.1229945	0.15162193
0.12695591	0.147721	0.15674594	0.12881042	0.13997362	0.13791435	0.15230629	0.12237729	0.12309407	0.15157245
0.12702791	0.14782426	0.15696971	0.12889008	0.14000171	0.1379123	0.15255618	0.12241033	0.12319291	0.15152235
0.12710194	0.14792708	0.15719294	0.12897122	0.14002919	0.13790986	0.15280631	0.12244494	0.12329099	0.15147163
0.12717799	0.14802948	0.15741563	0.12905383	0.14005605	0.13790702	0.15305669	0.12248111	0.12338832	0.15142032
0.12725606	0.14813143	0.15763775	0.12913787	0.14008231	0.13790377	0.15330729	0.12251882	0.1234849	0.15136843
0.12733615	0.14823295	0.1578593	0.12922333	0.14010797	0.13790012	0.15355811	0.12255808	0.12358071	0.15131597
0.12741823	0.14833403	0.15808027	0.12931017	0.14013305	0.13789607	0.15380914	0.12259885	0.12367575	0.15126297
0.12750231	0.14843466	0.15830066	0.12939839	0.14015754	0.13789161	0.15406037	0.12264114	0.12377003	0.15120944
0.12758838	0.14853483	0.15852044	0.12948795	0.14018146	0.13788675	0.1543118	0.12268492	0.12386353	0.15115539
0.12767642	0.14863455	0.15873962	0.12957883	0.14020482	0.13788147	0.1545634	0.12273019	0.12395625	0.15110083
0.12776644	0.14873381	0.15895819	0.12967101	0.14022762	0.13787578	0.15481517	0.12277692	0.1240482	0.1510458
0.12785841	0.14883261	0.15917612	0.12976446	0.14024988	0.13786967	0.15506711	0.12282511	0.12413935	0.15099029
0.12795234	0.14893094	0.15939342	0.12985915	0.1402716	0.13786315	0.15531919	0.12287474	0.12422972	0.15093433
0.12804821	0.1490288	0.15961008	0.12995506	0.14029278	0.13785621	0.15557142	0.12292579	0.12431929	0.15087793
0.128146	0.14912619	0.15982608	0.13005216	0.14031345	0.13784885	0.15582378	0.12297825	0.12440807	0.15082112
0.12824572	0.14922309	0.16004142	0.13015043	0.1403336	0.13784107	0.15607626	0.1230321	0.12449604	0.15076389
0.12834734	0.14931952	0.16025609	0.13024985	0.14035324	0.13783286	0.15632885	0.12308732	0.12458321	0.15070628
0.12845085	0.14941545	0.16047008	0.13035037	0.14037239	0.13782423	0.15658154	0.12314391	0.12466958	0.1506483
0.12855625	0.1495109	0.16068338	0.13045198	0.14039106	0.13781518	0.15683432	0.12320183	0.12475513	0.15058996
0.12866352	0.14960585	0.16089598	0.13055465	0.14040925	0.13780569	0.15708719	0.12326108	0.12483987	0.15053128
0.12877264	0.1497003	0.16110787	0.13065836	0.14042697	0.13779578	0.15734012	0.12332164	0.1249238	0.15047227
0.12888361	0.14979426	0.16131904	0.13076307	0.14044423	0.13778543	0.15759312	0.12338349	0.1250069	0.15041296
0.12899641	0.1498877	0.16152949	0.13086875	0.14046103	0.13777465	0.15784617	0.1234466	0.12508919	0.15035335
0.12911102	0.14998064	0.16173921	0.13097538	0.1404774	0.13776343	0.15809926	0.12351096	0.12517064	0.15029346
0.12922743	0.15007307	0.16194818	0.13108294	0.14049334	0.13775178	0.15835238	0.12357656	0.12525127	0.15023332
0.12934563	0.15016498	0.1621564	0.13119138	0.14050886	0.13773968	0.15860552	0.12364337	0.12533107	0.15017293
0.12946559	0.15025636	0.16236386	0.13130069	0.14052396	0.13772715	0.15885867	0.12371137	0.12541004	0.15011232
0.12958731	0.15034723	0.16257056	0.13141083	0.14053866	0.13771418	0.15911182	0.12378054	0.12548817	0.15005149
0.12971077	0.15043756	0.16277647	0.13152178	0.14055296	0.13770076	0.15936496	0.12385086	0.12556546	0.14999047
0.12983595	0.15052737	0.1629816	0.1316335	0.14056689	0.1376869	0.15961808	0.12392232	0.12564191	0.14992927
0.12996283	0.15061664	0.16318594	0.13174597	0.14058044	0.13767259	0.15987117	0.12399488	0.12571752	0.14986791
0.1300914	0.15070537	0.16338948	0.13185915	0.14059362	0.13765784	0.16012421	0.12406854	0.12579228	0.1498064
0.13022164	0.15079356	0.1635922	0.13197302	0.14060645	0.13764264	0.16037721	0.12414326	0.1258662	0.14974476
0.13035353	0.1508812	0.16379411	0.13208755	0.14061893	0.13762698	0.16063014	0.12421903	0.12593926	0.149683
0.13048705	0.15096829	0.16399519	0.1322027	0.14063109	0.13761088	0.160883	0.12429582	0.12601148	0.14962115
0.13062219	0.15105483	0.16419544	0.13231846	0.14064291	0.13759432	0.16113578	0.12437361	0.12608284	0.14955921
0.13075892	0.15114082	0.16439484	0.13243477	0.14065442	0.13757731	0.16138846	0.12445238	0.12615335	0.14949721
0.13089722	0.15122624	0.16459339	0.13255163	0.14066563	0.13755985	0.16164104	0.12453211	0.126223	0.14943516
0.13103709	0.15131111	0.16479109	0.13266899	0.14067655	0.13754193	0.1618935	0.12461277	0.12629179	0.14937307
0.13117848	0.1513954	0.16498792	0.13278682	0.14068718	0.13752355	0.16214585	0.12469434	0.12635973	0.14931097
0.1313214	0.15147912	0.16518387	0.1329051	0.14069753	0.13750471	0.16239805	0.1247768	0.1264268	0.14924886
0.1314658	0.15156228	0.16537894	0.1330238	0.14070763	0.13748541	0.16265011	0.12486012	0.12649301	0.14918677
0.13161169	0.15164485	0.16557313	0.13314287	0.14071747	0.13746565	0.16290201	0.12494428	0.12655836	0.14912471
0.13175902	0.15172684	0.16576641	0.1332623	0.14072706	0.13744543	0.16315375	0.12502925	0.12662284	0.14906269
0.13190778	0.15180825	0.16595879	0.13338206	0.14073643	0.13742474	0.1634053	0.12511501	0.12668646	0.14900073
0.13205795	0.15188908	0.16615026	0.1335021	0.14074557	0.13740359	0.16365667	0.12520154	0.12674921	0.14893885
0.13220951	0.15196931	0.16634081	0.1336224	0.14075451	0.13738198	0.16390784	0.1252888	0.1268111	0.14887706
0.13236243	0.15204895	0.16653044	0.13374293	0.14076324	0.1373599	0.16415881	0.12537679	0.12687211	0.14881539
0.1325167	0.15212799	0.16671912	0.13386366	0.14077179	0.13733735	0.16440955	0.12546546	0.12693225	0.14875383
0.13267228	0.15220643	0.16690687	0.13398455	0.14078015	0.13731433	0.16466006	0.1255548	0.12699153	0.14869242
0.13282916	0.15228427	0.16709367	0.13410559	0.14078835	0.13729084	0.16491033	0.12564478	0.12704993	0.14863116
0.1329873	0.1523615	0.16727952	0.13422672	0.14079638	0.13726689	0.16516034	0.12573538	0.12710747	0.14857007
0.1331467	0.15243813	0.1674644	0.13434793	0.14080428	0.13724246	0.1654101	0.12582656	0.12716413	0.14850917
0.13330731	0.15251414	0.16764831	0.13446919	0.14081203	0.13721757	0.16565958	0.1259183	0.12721992	0.14844847
0.13346913	0.15258953	0.16783124	0.13459045	0.14081966	0.1371922	0.16590878	0.12601059	0.12727483	0.14838799
0.13363211	0.15266431	0.1680132	0.1347117	0.14082718	0.13716635	0.16615768	0.12610338	0.12732888	0.14832774
0.13379625	0.15273846	0.16819416	0.1348329	0.14083459	0.13714004	0.16640628	0.12619666	0.12738205	0.14826773
0.13396151	0.15281199	0.16837412	0.13495402	0.14084191	0.13711325	0.16665456	0.12629039	0.12743435	0.14820799
0.13412787	0.1528849	0.16855309	0.13507503	0.14084914	0.13708598	0.16690252	0.12638456	0.12748578	0.14814853
0.1342953	0.15295717	0.16873104	0.1351959	0.14085631	0.13705824	0.16715014	0.12647913	0.12753633	0.14808935
0.13446378	0.1530288	0.16890797	0.1353166	0.14086342	0.13703002	0.16739741	0.12657408	0.12758601	0.14803049
0.13463328	0.1530998	0.16908389	0.13543709	0.14087047	0.13700133	0.16764432	0.12666938	0.12763482	0.14797195
0.13480377	0.15317017	0.16925877	0.13555736	0.14087749	0.13697216	0.16789086	0.126765	0.12768276	0.14791374
0.13497523	0.15323988	0.16943262	0.13567736	0.14088449	0.13694251	0.16813703	0.12686092	0.12772983	0.14785589
0.13514764	0.15330896	0.16960543	0.13579707	0.14089146	0.13691238	0.1683828	0.12695711	0.12777603	0.1477984
0.13532095	0.15337738	0.16977719	0.13591646	0.14089843	0.13688178	0.16862817	0.12705355	0.12782135	0.1477413
0.13549516	0.15344516	0.1699479	0.13603549	0.14090541	0.13685069	0.16887313	0.1271502	0.12786581	0.14768459
0.13567022	0.15351228	0.17011755	0.13615415	0.14091241	0.13681913	0.16911766	0.12724704	0.1279094	0.14762828
0.13584612	0.15357875	0.17028613	0.13627239	0.14091943	0.13678709	0.16936177	0.12734405	0.12795212	0.1475724
0.13602282	0.15364456	0.17045364	0.1363902	0.14092649	0.13675456	0.16960543	0.12744118	0.12799397	0.14751696
0.1362003	0.1537097	0.17062007	0.13650753	0.1409336	0.13672156	0.16984863	0.12753843	0.12803496	0.14746197
0.13637853	0.15377418	0.17078542	0.13662437	0.14094078	0.13668808	0.17009137	0.12763575	0.12807508	0.14740745
0.13655748	0.153838	0.17094968	0.13674068	0.14094802	0.13665412	0.17033363	0.12773313	0.12811434	0.14735341
0.13673713	0.15390114	0.17111285	0.13685643	0.14095535	0.13661968	0.17057541	0.12783054	0.12815273	0.14729986
0.13691744	0.15396362	0.17127492	0.1369716	0.14096277	0.13658475	0.17081669	0.12792794	0.12819027	0.14724681
0.13709838	0.15402542	0.17143589	0.13708616	0.1409703	0.13654935	0.17105746	0.12802531	0.12822694	0.14719429
0.13727994	0.15408654	0.17159574	0.13720008	0.14097795	0.13651347	0.17129771	0.12812263	0.12826275	0.1471423
0.13746207	0.15414699	0.17175448	0.13731333	0.14098572	0.13647711	0.17153743	0.12821986	0.12829771	0.14709086
0.13764476	0.15420675	0.1719121	0.13742589	0.14099363	0.13644026	0.17177662	0.12831698	0.12833182	0.14703998
0.13782796	0.15426583	0.17206859	0.13753772	0.1410017	0.13640294	0.17201525	0.12841396	0.12836506	0.14698967
0.13801166	0.15432423	0.17222396	0.13764881	0.14100992	0.13636513	0.17225332	0.12851078	0.12839746	0.14693995
0.13819582	0.15438193	0.17237818	0.13775912	0.14101831	0.13632685	0.17249082	0.12860741	0.12842901	0.14689083
0.13838041	0.15443895	0.17253127	0.13786862	0.14102689	0.13628809	0.17272774	0.12870382	0.1284597	0.14684232
0.13856542	0.15449527	0.17268321	0.1379773	0.14103566	0.13624885	0.17296406	0.12879998	0.12848955	0.14679444
0.13875079	0.1545509	0.172834	0.13808512	0.14104464	0.13620912	0.17319979	0.12889587	0.12851856	0.14674719
0.13893651	0.15460583	0.17298364	0.13819206	0.14105383	0.13616892	0.1734349	0.12899146	0.12854672	0.14670059
0.13912255	0.15466007	0.17313212	0.13829809	0.14106325	0.13612825	0.17366938	0.12908672	0.12857405	0.14665466
0.13930888	0.1547136	0.17327944	0.1384032	0.14107291	0.13608709	0.17390323	0.12918163	0.12860053	0.1466094
0.13949546	0.15476642	0.17342558	0.13850734	0.14108281	0.13604546	0.17413643	0.12927616	0.12862618	0.14656482
0.13968227	0.15481855	0.17357056	0.13861051	0.14109297	0.13600335	0.17436898	0.12937028	0.128651	0.14652094
0.13986928	0.15486996	0.17371436	0.13871267	0.14110341	0.13596076	0.17460087	0.12946397	0.12867498	0.14647778
0.14005646	0.15492067	0.17385698	0.1388138	0.14111412	0.1359177	0.17483207	0.12955721	0.12869814	0.14643533
0.14024378	0.15497066	0.17399841	0.13891388	0.14112513	0.13587416	0.17506259	0.12964996	0.12872047	0.14639362
0.14043121	0.15501995	0.17413866	0.13901289	0.14113644	0.13583015	0.17529241	0.1297422	0.12874197	0.14635265
0.14061871	0.15506852	0.17427771	0.1391108	0.14114806	0.13578566	0.17552153	0.1298339	0.12876266	0.14631244
0.14080627	0.15511637	0.17441557	0.13920758	0.14116001	0.1357407	0.17574993	0.12992504	0.12878252	0.14627299
0.14099384	0.1551635	0.17455223	0.13930322	0.14117229	0.13569527	0.17597759	0.1300156	0.12880158	0.14623432
0.14118141	0.15520991	0.17468768	0.1393977	0.14118491	0.13564937	0.17620452	0.13010554	0.12881981	0.14619644
0.14136893	0.15525561	0.17482193	0.13949099	0.14119789	0.13560299	0.1764307	0.13019485	0.12883724	0.14615936
0.14155639	0.15530057	0.17495496	0.13958308	0.14121124	0.13555615	0.17665613	0.13028349	0.12885387	0.14612309
0.14174375	0.15534482	0.17508678	0.13967393	0.14122497	0.13550884	0.17688078	0.13037145	0.12886969	0.14608764
0.14193098	0.15538834	0.17521739	0.13976354	0.14123908	0.13546106	0.17710465	0.1304587	0.12888471	0.14605302
0.14211805	0.15543113	0.17534677	0.13985187	0.14125359	0.13541281	0.17732773	0.13054521	0.12889893	0.14601923
0.14230493	0.15547319	0.17547493	0.13993892	0.1412685	0.1353641	0.17755001	0.13063096	0.12891236	0.1459863
0.1424916	0.15551452	0.17560186	0.14002467	0.14128384	0.13531492	0.17777149	0.13071593	0.12892499	0.14595423
0.14267802	0.15555511	0.17572756	0.14010908	0.1412996	0.13526528	0.17799214	0.13080009	0.12893685	0.14592303
0.14286416	0.15559498	0.17585203	0.14019215	0.14131581	0.13521518	0.17821196	0.13088342	0.12894791	0.1458927
0.14305	0.15563411	0.17597526	0.14027386	0.14133246	0.13516461	0.17843094	0.13096589	0.1289582	0.14586327
0.14323551	0.1556725	0.17609725	0.14035419	0.14134957	0.13511359	0.17864908	0.13104749	0.12896771	0.14583473
0.14342065	0.15571015	0.176218	0.14043312	0.14136715	0.13506211	0.17886635	0.13112818	0.12897645	0.14580709
0.14360539	0.15574707	0.17633751	0.14051064	0.1413852	0.13501017	0.17908275	0.13120796	0.12898441	0.14578038
0.14378972	0.15578325	0.17645577	0.14058672	0.14140375	0.13495777	0.17929827	0.13128679	0.12899161	0.14575458
0.1439736	0.15581868	0.17657278	0.14066136	0.1414228	0.13490492	0.1795129	0.13136465	0.12899805	0.14572972
0.144157	0.15585338	0.17668854	0.14073454	0.14144235	0.13485162	0.17972663	0.13144153	0.12900373	0.1457058
0.14433989	0.15588733	0.17680305	0.14080624	0.14146242	0.13479786	0.17993945	0.13151739	0.12900866	0.14568282
0.14452224	0.15592054	0.1769163	0.14087645	0.14148303	0.13474366	0.18015135	0.13159222	0.12901284	0.14566081
0.14470403	0.155953	0.17702829	0.14094516	0.14150416	0.134689	0.18036232	0.13166601	0.12901627	0.14563976
0.14488523	0.15598471	0.17713902	0.14101234	0.14152585	0.1346339	0.18057236	0.13173871	0.12901895	0.14561968
0.14506581	0.15601568	0.17724849	0.141078	0.14154809	0.13457836	0.18078144	0.13181033	0.1290209	0.14560058
0.14524573	0.1560459	0.17735669	0.1411421	0.1415709	0.13452237	0.18098957	0.13188083	0.12902212	0.14558246
0.14542499	0.15607538	0.17746363	0.14120466	0.14159429	0.13446594	0.18119672	0.1319502	0.1290226	0.14556534
0.14560353	0.1561041	0.1775693	0.14126564	0.14161826	0.13440907	0.1814029	0.13201841	0.12902236	0.14554923
0.14578135	0.15613208	0.1776737	0.14132504	0.14164282	0.13435176	0.1816081	0.13208546	0.1290214	0.14553412
0.14595841	0.1561593	0.17777683	0.14138285	0.14166799	0.13429402	0.18181229	0.13215131	0.12901972	0.14552002
0.14613468	0.15618577	0.17787869	0.14143906	0.14169377	0.13423584	0.18201548	0.13221596	0.12901733	0.14550695
0.14631015	0.15621149	0.17797927	0.14149366	0.14172017	0.13417723	0.18221766	0.13227937	0.12901423	0.1454949
0.14648477	0.15623646	0.17807858	0.14154664	0.1417472	0.13411819	0.18241881	0.13234154	0.12901042	0.14548388
0.14665852	0.15626067	0.17817661	0.14159798	0.14177487	0.13405872	0.18261892	0.13240245	0.12900592	0.14547391
0.14683139	0.15628413	0.17827336	0.14164769	0.14180318	0.13399883	0.18281799	0.13246208	0.12900072	0.14546498
0.14700333	0.15630684	0.17836883	0.14169575	0.14183216	0.13393851	0.18301601	0.13252042	0.12899483	0.1454571
0.14717434	0.15632879	0.17846303	0.14174216	0.1418618	0.13387777	0.18321296	0.13257744	0.12898825	0.14545028
0.14734437	0.15634999	0.17855594	0.14178691	0.14189211	0.13381661	0.18340885	0.13263313	0.128981	0.14544452
0.14751341	0.15637043	0.17864757	0.14182999	0.1419231	0.13375504	0.18360365	0.13268747	0.12897306	0.14543982
0.14768142	0.15639012	0.17873792	0.1418714	0.14195479	0.13369304	0.18379737	0.13274046	0.12896446	0.1454362
0.1478484	0.15640906	0.17882699	0.14191113	0.14198717	0.13363064	0.18398998	0.13279207	0.12895519	0.14543365
0.1480143	0.15642723	0.17891477	0.14194917	0.14202026	0.13356783	0.18418149	0.13284229	0.12894526	0.14543218
0.14817911	0.15644466	0.17900126	0.14198553	0.14205406	0.1335046	0.18437188	0.13289111	0.12893467	0.1454318
0.1483428	0.15646132	0.17908648	0.14202019	0.14208859	0.13344098	0.18456114	0.1329385	0.12892342	0.1454325
0.14850534	0.15647723	0.1791704	0.14205316	0.14212385	0.13337695	0.18474927	0.13298447	0.12891153	0.1454343
0.14866672	0.15649239	0.17925304	0.14208443	0.14215984	0.13331252	0.18493626	0.13302899	0.128899	0.1454372
0.14882691	0.15650678	0.1793344	0.142114	0.14219658	0.13324769	0.18512209	0.13307206	0.12888584	0.14544119
0.14898589	0.15652043	0.17941447	0.14214186	0.14223408	0.13318247	0.18530677	0.13311365	0.12887203	0.14544629
0.14914363	0.15653331	0.17949325	0.14216802	0.14227234	0.13311685	0.18549027	0.13315376	0.12885761	0.14545249
0.14930011	0.15654545	0.17957075	0.14219247	0.14231136	0.13305085	0.1856726	0.13319238	0.12884256	0.14545981
0.14945532	0.15655682	0.17964696	0.14221522	0.14235116	0.13298445	0.18585374	0.1332295	0.12882689	0.14546823
0.14960921	0.15656744	0.17972189	0.14223626	0.14239174	0.13291768	0.18603368	0.13326509	0.12881061	0.14547778
0.14976179	0.15657731	0.17979553	0.1422556	0.14243311	0.13285052	0.18621242	0.13329917	0.12879373	0.14548844
0.14991301	0.15658642	0.17986788	0.14227323	0.14247528	0.13278298	0.18638995	0.13333171	0.12877625	0.14550021
0.15006287	0.15659478	0.17993895	0.14228916	0.14251826	0.13271507	0.18656625	0.1333627	0.12875817	0.14551312
0.15021134	0.15660239	0.18000874	0.14230338	0.14256204	0.13264679	0.18674133	0.13339214	0.12873949	0.14552714
0.15035841	0.15660924	0.18007724	0.14231591	0.14260664	0.13257814	0.18691517	0.13342002	0.12872024	0.14554229
0.15050404	0.15661534	0.18014446	0.14232674	0.14265207	0.13250912	0.18708777	0.13344632	0.1287004	0.14555857
0.15064822	0.15662069	0.18021039	0.14233588	0.14269832	0.13243973	0.18725911	0.13347105	0.12867999	0.14557598
0.15079094	0.15662529	0.18027505	0.14234333	0.14274541	0.13236999	0.18742918	0.13349419	0.12865901	0.14559451
0.15093216	0.15662913	0.18033842	0.1423491	0.14279334	0.13229989	0.18759799	0.13351574	0.12863747	0.14561418
0.15107188	0.15663223	0.18040051	0.14235318	0.14284213	0.13222944	0.18776552	0.13353569	0.12861537	0.14563498
0.15121008	0.15663458	0.18046132	0.1423556	0.14289176	0.13215863	0.18793177	0.13355403	0.12859271	0.14565691
0.15134673	0.15663617	0.18052086	0.14235635	0.14294226	0.13208748	0.18809672	0.13357076	0.12856951	0.14567997
0.15148181	0.15663703	0.18057912	0.14235544	0.14299362	0.13201598	0.18826037	0.13358587	0.12854577	0.14570416
0.15161532	0.15663713	0.1806361	0.14235287	0.14304586	0.13194415	0.18842271	0.13359937	0.12852149	0.14572949
0.15174723	0.15663649	0.18069181	0.14234866	0.14309897	0.13187197	0.18858373	0.13361124	0.12849668	0.14575595
0.15187753	0.1566351	0.18074625	0.14234281	0.14315297	0.13179947	0.18874343	0.13362147	0.12847135	0.14578354
0.1520062	0.15663297	0.18079941	0.14233533	0.14320785	0.13172663	0.1889018	0.13363008	0.1284455	0.14581226
0.15213322	0.1566301	0.18085131	0.14232624	0.14326363	0.13165346	0.18905882	0.13363705	0.12841913	0.14584212
0.15225858	0.15662648	0.18090193	0.14231553	0.14332031	0.13157997	0.1892145	0.13364238	0.12839226	0.1458731
0.15238226	0.15662213	0.18095129	0.14230321	0.14337788	0.13150617	0.18936882	0.13364607	0.12836488	0.14590521
0.15250425	0.15661703	0.18099939	0.14228931	0.14343637	0.13143204	0.18952178	0.13364812	0.128337	0.14593845
0.15262453	0.1566112	0.18104622	0.14227383	0.14349577	0.13135761	0.18967337	0.13364853	0.12830864	0.14597281
0.15274309	0.15660463	0.18109179	0.14225678	0.14355609	0.13128286	0.18982359	0.13364729	0.12827979	0.1460083
0.15285992	0.15659732	0.1811361	0.14223817	0.14361733	0.13120781	0.18997242	0.1336444	0.12825046	0.14604492
0.15297499	0.15658928	0.18117915	0.14221802	0.14367949	0.13113246	0.19011985	0.13363988	0.12822066	0.14608265
0.1530883	0.15658051	0.18122095	0.14219634	0.14374259	0.13105681	0.19026589	0.1336337	0.12819038	0.1461215
0.15319984	0.156571	0.18126149	0.14217314	0.14380661	0.13098087	0.19041053	0.13362589	0.12815965	0.14616147
0.15330959	0.15656077	0.18130078	0.14214843	0.14387158	0.13090464	0.19055375	0.13361643	0.12812846	0.14620255
0.15341754	0.15654981	0.18133883	0.14212224	0.14393749	0.13082813	0.19069555	0.13360534	0.12809682	0.14624474
0.15352367	0.15653812	0.18137563	0.14209456	0.14400434	0.13075133	0.19083593	0.13359261	0.12806473	0.14628803
0.15362799	0.1565257	0.18141118	0.14206543	0.14407215	0.13067426	0.19097487	0.13357824	0.1280322	0.14633244
0.15373047	0.15651256	0.18144549	0.14203485	0.1441409	0.13059691	0.19111238	0.13356225	0.12799924	0.14637794
0.15383111	0.1564987	0.18147857	0.14200284	0.14421061	0.13051929	0.19124843	0.13354462	0.12796585	0.14642454
0.15392989	0.15648412	0.18151041	0.14196942	0.14428128	0.13044141	0.19138304	0.13352538	0.12793204	0.14647224
0.15402681	0.15646882	0.18154101	0.1419346	0.14435291	0.13036326	0.19151619	0.13350451	0.12789782	0.14652102
0.15412186	0.1564528	0.18157038	0.14189839	0.14442551	0.13028486	0.19164787	0.13348203	0.12786318	0.14657089
0.15421502	0.15643607	0.18159853	0.14186083	0.14449907	0.13020621	0.19177808	0.13345795	0.12782814	0.14662184
0.1543063	0.15641862	0.18162545	0.14182193	0.14457361	0.13012731	0.19190681	0.13343226	0.1277927	0.14667387
0.15439567	0.15640047	0.18165115	0.14178169	0.14464911	0.13004816	0.19203405	0.13340498	0.12775687	0.14672698
0.15448314	0.15638161	0.18167563	0.14174015	0.14472559	0.12996878	0.19215981	0.13337611	0.12772065	0.14678115
0.1545687	0.15636203	0.18169889	0.14169733	0.14480305	0.12988916	0.19228407	0.13334566	0.12768405	0.14683638
0.15465234	0.15634176	0.18172094	0.14165323	0.14488148	0.12980931	0.19240682	0.13331364	0.12764707	0.14689268
0.15473405	0.15632078	0.18174178	0.14160789	0.1449609	0.12972923	0.19252807	0.13328005	0.12760972	0.14695002
0.15481383	0.1562991	0.18176142	0.14156131	0.1450413	0.12964893	0.1926478	0.1332449	0.12757201	0.14700842
0.15489167	0.15627672	0.18177985	0.14151353	0.14512268	0.12956841	0.19276601	0.13320821	0.12753394	0.14706785
0.15496757	0.15625365	0.18179708	0.14146457	0.14520505	0.12948768	0.1928827	0.13316998	0.12749552	0.14712833
0.15504152	0.15622988	0.18181312	0.14141444	0.14528841	0.12940675	0.19299786	0.13313022	0.12745675	0.14718983
0.15511351	0.15620542	0.18182796	0.14136316	0.14537275	0.1293256	0.19311147	0.13308894	0.12741764	0.14725235
0.15518355	0.15618028	0.18184161	0.14131077	0.14545808	0.12924426	0.19322355	0.13304616	0.1273782	0.1473159
0.15525164	0.15615444	0.18185408	0.14125727	0.1455444	0.12916273	0.19333407	0.13300188	0.12733843	0.14738045
0.15531775	0.15612792	0.18186537	0.1412027	0.14563172	0.12908101	0.19344304	0.13295611	0.12729833	0.14744601
0.15538191	0.15610072	0.18187548	0.14114708	0.14572002	0.1289991	0.19355046	0.13290888	0.12725792	0.14751257
0.15544409	0.15607284	0.18188441	0.14109043	0.14580932	0.12891701	0.1936563	0.13286018	0.12721719	0.14758012
0.15550431	0.15604429	0.18189218	0.14103278	0.14589961	0.12883474	0.19376058	0.13281004	0.12717616	0.14764866
0.15556256	0.15601506	0.18189878	0.14097414	0.14599089	0.12875231	0.19386329	0.13275846	0.12713483	0.14771817
0.15561883	0.15598516	0.18190421	0.14091455	0.14608316	0.12866971	0.19396441	0.13270547	0.1270932	0.14778865
0.15567313	0.15595459	0.18190849	0.14085402	0.14617643	0.12858695	0.19406395	0.13265107	0.12705128	0.14786009
0.15572546	0.15592335	0.18191161	0.14079259	0.14627069	0.12850404	0.1941619	0.13259528	0.12700908	0.14793249
0.15577582	0.15589145	0.18191359	0.14073028	0.14636594	0.12842097	0.19425826	0.13253811	0.1269666	0.14800583
0.1558242	0.15585889	0.18191442	0.14066711	0.14646218	0.12833776	0.19435301	0.13247958	0.12692385	0.14808011
0.15587062	0.15582568	0.1819141	0.14060311	0.14655941	0.12825441	0.19444617	0.1324197	0.12688084	0.14815532
0.15591506	0.15579181	0.18191265	0.14053831	0.14665764	0.12817092	0.19453771	0.1323585	0.12683756	0.14823145
0.15595754	0.15575729	0.18191007	0.14047273	0.14675685	0.1280873	0.19462765	0.13229598	0.12679403	0.1483085
0.15599806	0.15572211	0.18190636	0.1404064	0.14685705	0.12800356	0.19471596	0.13223217	0.12675024	0.14838645
0.15603661	0.1556863	0.18190152	0.14033935	0.14695823	0.12791969	0.19480265	0.13216707	0.12670622	0.1484653
0.1560732	0.15564984	0.18189556	0.1402716	0.14706041	0.12783572	0.19488772	0.13210072	0.12666195	0.14854503
0.15610784	0.15561274	0.18188849	0.14020318	0.14716356	0.12775163	0.19497116	0.13203312	0.12661746	0.14862564
0.15614052	0.15557501	0.18188031	0.14013412	0.1472677	0.12766744	0.19505296	0.1319643	0.12657273	0.14870712
0.15617126	0.15553664	0.18187103	0.14006444	0.14737281	0.12758314	0.19513313	0.13189427	0.12652779	0.14878946
0.15620005	0.15549764	0.18186064	0.13999418	0.14747891	0.12749876	0.19521165	0.13182305	0.12648262	0.14887265
0.15622691	0.15545802	0.18184916	0.13992337	0.14758598	0.12741428	0.19528853	0.13175067	0.12643725	0.14895668
0.15625184	0.15541777	0.18183659	0.13985202	0.14769403	0.12732973	0.19536376	0.13167714	0.12639167	0.14904154
0.15627484	0.15537691	0.18182293	0.13978018	0.14780304	0.12724509	0.19543733	0.13160248	0.12634589	0.14912723
0.15629592	0.15533543	0.18180819	0.13970786	0.14791303	0.12716039	0.19550925	0.13152671	0.12629992	0.14921372
0.15631509	0.15529333	0.18179237	0.1396351	0.14802398	0.12707561	0.19557951	0.13144985	0.12625376	0.14930101
0.15633235	0.15525062	0.18177548	0.13956193	0.1481359	0.12699078	0.1956481	0.13137193	0.12620741	0.14938909
0.15634771	0.15520731	0.18175753	0.13948837	0.14824877	0.12690588	0.19571502	0.13129296	0.12616088	0.14947795
0.15636119	0.1551634	0.18173851	0.13941446	0.14836261	0.12682094	0.19578028	0.13121297	0.12611419	0.14956758
0.15637278	0.15511888	0.18171844	0.13934023	0.14847739	0.12673595	0.19584386	0.13113198	0.12606732	0.14965797
0.1563825	0.15507377	0.18169732	0.1392657	0.14859313	0.12665093	0.19590576	0.13105001	0.12602029	0.14974911
0.15639035	0.15502807	0.18167515	0.1391909	0.14870982	0.12656587	0.19596598	0.13096709	0.1259731	0.14984099
0.15639635	0.15498178	0.18165194	0.13911587	0.14882745	0.12648078	0.19602452	0.13088323	0.12592576	0.14993358
0.1564005	0.15493491	0.1816277	0.13904064	0.14894601	0.12639567	0.19608137	0.13079846	0.12587828	0.1500269
0.15640282	0.15488746	0.18160243	0.13896523	0.14906552	0.12631054	0.19613653	0.1307128	0.12583065	0.15012092
0.15640331	0.15483942	0.18157613	0.13888967	0.14918595	0.1262254	0.19619	0.13062629	0.12578288	0.15021563
0.15640199	0.15479082	0.18154882	0.138814	0.14930731	0.12614025	0.19624177	0.13053893	0.12573499	0.15031102
0.15639887	0.15474165	0.18152049	0.13873825	0.1494296	0.12605511	0.19629185	0.13045076	0.12568696	0.15040708
0.15639396	0.15469191	0.18149115	0.13866245	0.1495528	0.12596997	0.19634023	0.1303618	0.12563882	0.15050379
0.15638727	0.15464161	0.18146082	0.13858662	0.14967692	0.12588484	0.1963869	0.13027207	0.12559056	0.15060115
0.15637881	0.15459075	0.18142948	0.1385108	0.14980194	0.12579973	0.19643187	0.13018161	0.12554218	0.15069915
0.1563686	0.15453934	0.18139716	0.13843501	0.14992787	0.12571464	0.19647513	0.13009043	0.1254937	0.15079776
0.15635665	0.15448738	0.18136385	0.1383593	0.1500547	0.12562958	0.19651668	0.12999856	0.12544512	0.15089699
0.15634297	0.15443487	0.18132956	0.13828369	0.15018242	0.12554456	0.19655652	0.12990603	0.12539643	0.15099681
0.15632757	0.15438182	0.18129429	0.13820821	0.15031103	0.12545957	0.19659465	0.12981286	0.12534766	0.15109722
0.15631048	0.15432823	0.18125806	0.13813289	0.15044052	0.12537464	0.19663106	0.12971908	0.1252988	0.1511982
0.1562917	0.15427412	0.18122087	0.13805776	0.15057088	0.12528975	0.19666576	0.12962472	0.12524986	0.15129974
0.15627125	0.15421947	0.18118272	0.13798286	0.15070212	0.12520493	0.19669873	0.1295298	0.12520083	0.15140182
0.15624915	0.15416429	0.18114362	0.13790821	0.15083422	0.12512016	0.19672999	0.12943434	0.12515174	0.15150444
0.1562254	0.1541086	0.18110358	0.13783384	0.15096718	0.12503547	0.19675952	0.12933839	0.12510257	0.15160759
0.15620003	0.15405239	0.1810626	0.13775979	0.151101	0.12495086	0.19678732	0.12924196	0.12505335	0.15171124
0.15617305	0.15399567	0.18102069	0.13768609	0.15123566	0.12486632	0.19681341	0.12914508	0.12500406	0.15181539
0.15614448	0.15393844	0.18097785	0.13761276	0.15137115	0.12478188	0.19683776	0.12904778	0.12495471	0.15192002
0.15611433	0.15388071	0.18093409	0.13753984	0.15150749	0.12469753	0.19686038	0.12895008	0.12490532	0.15202512
0.15608263	0.15382248	0.18088941	0.13746735	0.15164464	0.12461328	0.19688128	0.12885202	0.12485588	0.15213067
0.15604938	0.15376375	0.18084383	0.13739534	0.15178262	0.12452913	0.19690045	0.12875363	0.12480639	0.15223667
0.1560146	0.15370454	0.18079735	0.13732382	0.15192141	0.1244451	0.19691788	0.12865492	0.12475687	0.1523431
0.15597832	0.15364484	0.18074997	0.13725283	0.152061	0.12436118	0.19693358	0.12855593	0.12470732	0.15244995
0.15594055	0.15358466	0.1807017	0.1371824	0.15220139	0.12427739	0.19694755	0.12845669	0.12465774	0.1525572
0.15590131	0.153524	0.18065255	0.13711256	0.15234258	0.12419373	0.19695978	0.12835723	0.12460813	0.15266483
0.15586062	0.15346287	0.18060252	0.13704334	0.15248454	0.12411021	0.19697027	0.12825758	0.1245585	0.15277285
0.15581849	0.15340127	0.18055162	0.13697476	0.15262728	0.12402683	0.19697904	0.12815776	0.12450886	0.15288122
0.15577495	0.15333922	0.18049985	0.13690687	0.15277079	0.1239436	0.19698606	0.1280578	0.1244592	0.15298995
0.15573002	0.1532767	0.18044723	0.13683968	0.15291505	0.12386052	0.19699135	0.12795773	0.12440954	0.15309901
0.15568371	0.15321373	0.18039376	0.13677323	0.15306007	0.12377761	0.1969949	0.12785759	0.12435987	0.15320839
0.15563604	0.15315031	0.18033944	0.13670754	0.15320582	0.12369486	0.19699671	0.1277574	0.1243102	0.15331808
0.15558704	0.15308645	0.18028428	0.13664265	0.15335232	0.12361228	0.19699678	0.12765719	0.12426053	0.15342806
0.15553672	0.15302215	0.18022829	0.13657859	0.15349954	0.12352989	0.19699512	0.12755699	0.12421088	0.15353832
0.15548511	0.15295741	0.18017147	0.13651537	0.15364747	0.12344768	0.19699171	0.12745683	0.12416123	0.15364884
0.15543222	0.15289225	0.18011384	0.13645304	0.15379612	0.12336566	0.19698657	0.12735674	0.1241116	0.15375962
0.15537808	0.15282666	0.18005539	0.13639162	0.15394546	0.12328384	0.19697969	0.12725675	0.12406199	0.15387063
0.15532271	0.15276065	0.17999613	0.13633114	0.1540955	0.12320223	0.19697108	0.12715688	0.1240124	0.15398187
0.15526613	0.15269423	0.17993607	0.13627162	0.15424621	0.12312083	0.19696072	0.12705718	0.12396284	0.15409331
0.15520836	0.1526274	0.17987522	0.13621309	0.1543976	0.12303964	0.19694863	0.12695766	0.12391331	0.15420495
0.15514942	0.15256016	0.17981359	0.13615559	0.15454965	0.12295868	0.1969348	0.12685837	0.12386381	0.15431677
0.15508934	0.15249253	0.17975117	0.13609913	0.15470236	0.12287794	0.19691923	0.12675932	0.12381435	0.15442875
0.15502813	0.1524245	0.17968798	0.13604376	0.15485571	0.12279744	0.19690193	0.12666055	0.12376493	0.15454089
0.15496582	0.15235608	0.17962402	0.13598948	0.15500969	0.12271719	0.19688289	0.12656209	0.12371555	0.15465316
0.15490243	0.15228727	0.1795593	0.13593633	0.1551643	0.12263718	0.19686212	0.12646396	0.12366622	0.15476555
0.15483799	0.15221809	0.17949382	0.13588433	0.15531952	0.12255743	0.19683962	0.1263662	0.12361694	0.15487805
0.15477252	0.15214853	0.1794276	0.13583352	0.15547535	0.12247793	0.19681538	0.12626884	0.12356772	0.15499065
0.15470603	0.1520786	0.17936064	0.13578391	0.15563177	0.12239871	0.19678941	0.12617191	0.12351855	0.15510332
0.15463856	0.1520083	0.17929295	0.13573554	0.15578877	0.12231976	0.19676171	0.12607543	0.12346945	0.15521606
0.15457013	0.15193765	0.17922452	0.13568842	0.15594635	0.12224108	0.19673228	0.12597945	0.12342041	0.15532885
0.15450075	0.15186665	0.17915538	0.13564259	0.1561045	0.1221627	0.19670112	0.12588397	0.12337143	0.15544168
0.15443046	0.15179529	0.17908552	0.13559806	0.15626319	0.1220846	0.19666824	0.12578905	0.12332253	0.15555453
0.15435927	0.1517236	0.17901496	0.13555486	0.15642243	0.12200681	0.19663363	0.1256947	0.12327369	0.15566738
0.15428722	0.15165156	0.17894369	0.13551301	0.1565822	0.12192931	0.19659729	0.12560095	0.12322494	0.15578023
0.15421432	0.15157919	0.17887174	0.13547255	0.15674248	0.12185213	0.19655924	0.12550784	0.12317626	0.15589305
0.1541406	0.1515065	0.17879909	0.13543349	0.15690328	0.12177527	0.19651946	0.12541539	0.12312767	0.15600584
0.15406609	0.15143348	0.17872576	0.13539585	0.15706458	0.12169873	0.19647796	0.12532364	0.12307915	0.15611858
0.1539908	0.15136014	0.17865176	0.13535965	0.15722636	0.12162252	0.19643475	0.12523261	0.12303073	0.15623125
0.15391476	0.1512865	0.1785771	0.13532493	0.15738862	0.12154665	0.19638982	0.12514233	0.1229824	0.15634384
0.153838	0.15121254	0.17850177	0.1352917	0.15755134	0.12147112	0.19634318	0.12505283	0.12293416	0.15645634
0.15376054	0.15113829	0.17842579	0.13525998	0.15771451	0.12139594	0.19629482	0.12496414	0.12288601	0.15656872
0.1536824	0.15106374	0.17834917	0.13522979	0.15787813	0.12132111	0.19624476	0.12487628	0.12283796	0.15668099
0.15360361	0.1509889	0.1782719	0.13520116	0.15804217	0.12124664	0.19619299	0.1247893	0.12279001	0.15679311
0.1535242	0.15091378	0.17819401	0.1351741	0.15820663	0.12117255	0.19613952	0.12470321	0.12274217	0.15690508
0.15344419	0.15083837	0.17811548	0.13514864	0.1583715	0.12109882	0.19608434	0.12461804	0.12269443	0.15701689
0.1533636	0.1507627	0.17803634	0.13512479	0.15853676	0.12102548	0.19602747	0.12453382	0.1226468	0.15712851
0.15328246	0.15068675	0.17795658	0.13510258	0.1587024	0.12095252	0.19596889	0.12445058	0.12259927	0.15723994
0.1532008	0.15061055	0.17787622	0.13508202	0.15886842	0.12087996	0.19590863	0.12436835	0.12255186	0.15735116
0.15311863	0.15053408	0.17779526	0.13506313	0.15903478	0.12080779	0.19584667	0.12428716	0.12250457	0.15746216
0.15303598	0.15045737	0.17771371	0.13504593	0.1592015	0.12073603	0.19578302	0.12420703	0.12245739	0.15757291
0.15295289	0.1503804	0.17763158	0.13503043	0.15936854	0.12066468	0.19571769	0.12412798	0.12241033	0.15768342
0.15286937	0.1503032	0.17754886	0.13501666	0.15953591	0.12059375	0.19565067	0.12405006	0.12236339	0.15779365
0.15278544	0.15022576	0.17746558	0.13500463	0.15970358	0.12052325	0.19558197	0.12397328	0.12231657	0.15790361
0.15270114	0.15014809	0.17738172	0.13499436	0.15987155	0.12045317	0.1955116	0.12389766	0.12226988	0.15801327
0.15261649	0.1500702	0.17729732	0.13498585	0.16003979	0.12038353	0.19543955	0.12382325	0.12222331	0.15812262
0.15253151	0.14999209	0.17721236	0.13497914	0.16020831	0.12031433	0.19536583	0.12375005	0.12217687	0.15823165
0.15244623	0.14991377	0.17712685	0.13497423	0.16037708	0.12024558	0.19529044	0.12367811	0.12213056	0.15834034
0.15236067	0.14983524	0.17704081	0.13497114	0.1605461	0.12017729	0.19521339	0.12360744	0.12208439	0.15844868
0.15227486	0.14975651	0.17695424	0.13496987	0.16071535	0.12010945	0.19513468	0.12353807	0.12203835	0.15855665
0.15218882	0.14967759	0.17686714	0.13497046	0.16088481	0.12004209	0.19505432	0.12347003	0.12199244	0.15866425
0.15210259	0.14959847	0.17677953	0.1349729	0.16105447	0.1199752	0.1949723	0.12340334	0.12194667	0.15877145
0.15201617	0.14951917	0.1766914	0.13497721	0.16122433	0.11990878	0.19488863	0.12333803	0.12190104	0.15887825
0.1519296	0.14943969	0.17660278	0.13498341	0.16139436	0.11984286	0.19480331	0.12327411	0.12185555	0.15898462
0.1518429	0.14936004	0.17651365	0.1349915	0.16156456	0.11977742	0.19471635	0.12321162	0.1218102	0.15909057
0.1517561	0.14928022	0.17642404	0.13500149	0.1617349	0.11971248	0.19462776	0.12315058	0.12176499	0.15919606
0.15166921	0.14920024	0.17633394	0.13501341	0.16190539	0.11964805	0.19453753	0.12309101	0.12171992	0.1593011
0.15158228	0.1491201	0.17624336	0.13502725	0.16207599	0.11958413	0.19444568	0.12303293	0.12167501	0.15940566
0.15149531	0.14903982	0.17615232	0.13504302	0.16224671	0.11952072	0.19435219	0.12297638	0.12163023	0.15950973
0.15140834	0.14895939	0.17606081	0.13506075	0.16241752	0.11945783	0.19425709	0.12292137	0.12158561	0.1596133
0.15132138	0.14887882	0.17596885	0.13508043	0.16258841	0.11939548	0.19416037	0.12286792	0.12154114	0.15971636
0.15123446	0.14879811	0.17587643	0.13510207	0.16275937	0.11933365	0.19406204	0.12281605	0.12149681	0.15981889
0.15114762	0.14871728	0.17578357	0.13512568	0.16293038	0.11927237	0.1939621	0.1227658	0.12145264	0.15992089
0.15106086	0.14863633	0.17569028	0.13515128	0.16310143	0.11921163	0.19386055	0.12271718	0.12140862	0.16002233
0.15097421	0.14855526	0.17559655	0.13517885	0.16327251	0.11915145	0.19375741	0.12267021	0.12136475	0.1601232
0.1508877	0.14847409	0.17550241	0.13520842	0.1634436	0.11909182	0.19365267	0.12262491	0.12132104	0.1602235
0.15080135	0.14839281	0.17540784	0.13523999	0.16361469	0.11903276	0.19354635	0.1225813	0.12127748	0.1603232
0.15071518	0.14831143	0.17531287	0.13527356	0.16378576	0.11897427	0.19343844	0.12253941	0.12123408	0.1604223
0.15062922	0.14822996	0.17521749	0.13530914	0.1639568	0.11891635	0.19332895	0.12249925	0.12119083	0.16052079
0.15054349	0.1481484	0.17512172	0.13534673	0.16412779	0.11885902	0.19321789	0.12246085	0.12114774	0.16061864
0.15045801	0.14806676	0.17502555	0.13538633	0.16429873	0.11880227	0.19310526	0.12242421	0.12110481	0.16071586
0.1503728	0.14798504	0.174929	0.13542795	0.16446959	0.11874612	0.19299106	0.12238937	0.12106204	0.16081242
0.15028789	0.14790326	0.17483208	0.1354716	0.16464037	0.11869056	0.19287531	0.12235634	0.12101942	0.16090832
0.15020331	0.14782141	0.17473478	0.13551727	0.16481104	0.11863561	0.192758	0.12232514	0.12097697	0.16100354
0.15011906	0.1477395	0.17463712	0.13556496	0.16498159	0.11858127	0.19263914	0.12229578	0.12093467	0.16109807
0.15003518	0.14765755	0.1745391	0.13561468	0.16515202	0.11852755	0.19251875	0.12226828	0.12089254	0.1611919
0.14995168	0.14757554	0.17444073	0.13566643	0.1653223	0.11847445	0.19239681	0.12224267	0.12085057	0.16128501
0.14986859	0.1474935	0.17434202	0.13572021	0.16549242	0.11842198	0.19227334	0.12221895	0.12080876	0.1613774
0.14978593	0.14741142	0.17424296	0.13577601	0.16566236	0.11837014	0.19214835	0.12219715	0.12076711	0.16146906
0.14970371	0.14732931	0.17414358	0.13583384	0.16583211	0.11831894	0.19202184	0.12217727	0.12072562	0.16155997
0.14962197	0.14724718	0.17404387	0.13589369	0.16600166	0.11826838	0.19189381	0.12215934	0.12068429	0.16165012
0.14954072	0.14716503	0.17394384	0.13595557	0.166171	0.11821848	0.19176428	0.12214337	0.12064313	0.1617395
0.14945998	0.14708287	0.17384349	0.13601946	0.16634009	0.11816923	0.19163324	0.12212938	0.12060213	0.1618281
0.14937977	0.14700071	0.17374284	0.13608537	0.16650894	0.11812065	0.1915007	0.12211737	0.12056129	0.16191591
0.14930011	0.14691854	0.17364189	0.1361533	0.16667753	0.11807273	0.19136668	0.12210736	0.12052061	0.16200292
0.14922103	0.14683638	0.17354065	0.13622324	0.16684584	0.11802548	0.19123117	0.12209938	0.12048009	0.16208911
0.14914254	0.14675423	0.17343912	0.13629518	0.16701386	0.11797891	0.19109418	0.12209342	0.12043974	0.16217448
0.14906465	0.1466721	0.17333731	0.13636912	0.16718157	0.11793302	0.19095572	0.1220895	0.12039955	0.16225902
0.1489874	0.14658999	0.17323522	0.13644505	0.16734896	0.11788783	0.1908158	0.12208763	0.12035952	0.16234271
0.1489108	0.14650791	0.17313286	0.13652297	0.16751601	0.11784333	0.19067441	0.12208783	0.12031966	0.16242554
0.14883486	0.14642587	0.17303024	0.13660288	0.16768271	0.11779952	0.19053158	0.12209011	0.12027995	0.16250752
0.14875961	0.14634387	0.17292736	0.13668475	0.16784904	0.11775643	0.19038729	0.12209448	0.12024041	0.16258861
0.14868506	0.14626191	0.17282423	0.1367686	0.168015	0.11771404	0.19024157	0.12210094	0.12020102	0.16266883
0.14861123	0.14618	0.17272086	0.1368544	0.16818055	0.11767237	0.19009442	0.12210952	0.1201618	0.16274815
0.14853815	0.14609816	0.17261725	0.13694215	0.1683457	0.11763142	0.18994583	0.12212021	0.12012274	0.16282656
0.14846581	0.14601637	0.1725134	0.13703184	0.16851042	0.11759119	0.18979583	0.12213303	0.12008384	0.16290406
0.14839426	0.14593466	0.17240933	0.13712347	0.1686747	0.1175517	0.18964442	0.12214798	0.12004509	0.16298064
0.14832349	0.14585301	0.17230504	0.13721701	0.16883853	0.11751294	0.1894916	0.12216508	0.12000651	0.16305629
0.14825352	0.14577145	0.17220053	0.13731246	0.16900188	0.11747492	0.18933738	0.12218433	0.11996808	0.163131
0.14818438	0.14568998	0.17209581	0.13740981	0.16916476	0.11743766	0.18918178	0.12220573	0.11992981	0.16320476
0.14811608	0.1456086	0.1719909	0.13750904	0.16932713	0.11740114	0.18902478	0.12222931	0.1198917	0.16327757
0.14804863	0.14552731	0.17188578	0.13761015	0.16948899	0.11736538	0.18886641	0.12225506	0.11985375	0.1633494
0.14798204	0.14544613	0.17178047	0.13771312	0.16965032	0.11733038	0.18870667	0.12228298	0.11981595	0.16342026
0.14791634	0.14536506	0.17167498	0.13781794	0.1698111	0.11729614	0.18854557	0.12231309	0.1197783	0.16349014
0.14785154	0.1452841	0.17156931	0.1379246	0.16997133	0.11726268	0.18838311	0.12234539	0.11974081	0.16355903
0.14778765	0.14520326	0.17146346	0.13803307	0.17013098	0.11723	0.1882193	0.12237988	0.11970348	0.16362692
0.14772468	0.14512255	0.17135745	0.13814335	0.17029005	0.11719809	0.18805416	0.12241657	0.11966629	0.1636938
0.14766266	0.14504197	0.17125127	0.13825541	0.17044851	0.11716698	0.18788768	0.12245546	0.11962926	0.16375967
0.14760159	0.14496152	0.17114494	0.13836926	0.17060635	0.11713665	0.18771987	0.12249656	0.11959238	0.16382452
0.14754148	0.14488122	0.17103845	0.13848486	0.17076357	0.11710712	0.18755075	0.12253986	0.11955565	0.16388833
0.14748235	0.14480107	0.17093182	0.1386022	0.17092013	0.11707838	0.18738032	0.12258537	0.11951906	0.16395111
0.1474242	0.14472107	0.17082505	0.13872127	0.17107604	0.11705046	0.18720858	0.12263309	0.11948263	0.16401285
0.14736707	0.14464123	0.17071815	0.13884204	0.17123127	0.11702334	0.18703555	0.12268303	0.11944634	0.16407354
0.14731094	0.14456155	0.17061111	0.1389645	0.17138581	0.11699704	0.18686123	0.12273518	0.11941019	0.16413317
0.14725584	0.14448205	0.17050395	0.13908863	0.17153964	0.11697155	0.18668564	0.12278954	0.11937419	0.16419174
0.14720177	0.14440272	0.17039668	0.13921442	0.17169276	0.11694689	0.18650877	0.12284612	0.11933834	0.16424923
0.14714875	0.14432357	0.17028929	0.13934183	0.17184514	0.11692306	0.18633064	0.12290491	0.11930262	0.16430565
0.14709679	0.14424461	0.17018179	0.13947086	0.17199677	0.11690005	0.18615126	0.12296592	0.11926705	0.16436099
0.14704589	0.14416584	0.17007419	0.13960148	0.17214764	0.11687789	0.18597063	0.12302913	0.11923162	0.16441524
0.14699606	0.14408726	0.16996649	0.13973368	0.17229773	0.11685656	0.18578876	0.12309455	0.11919632	0.1644684
0.14694732	0.14400889	0.16985871	0.13986742	0.17244703	0.11683608	0.18560566	0.12316218	0.11916116	0.16452046
0.14689967	0.14393073	0.16975083	0.14000269	0.17259553	0.11681645	0.18542134	0.12323201	0.11912614	0.16457141
0.14685312	0.14385279	0.16964288	0.14013947	0.17274321	0.11679768	0.1852358	0.12330405	0.11909126	0.16462125
0.14680768	0.14377506	0.16953485	0.14027773	0.17289005	0.11677976	0.18504906	0.12337828	0.1190565	0.16466998
0.14676336	0.14369756	0.16942674	0.14041746	0.17303605	0.1167627	0.18486113	0.1234547	0.11902188	0.16471759
0.14672016	0.14362028	0.16931857	0.14055862	0.17318118	0.11674651	0.184672	0.12353331	0.11898739	0.16476407
0.14667809	0.14354324	0.16921034	0.1407012	0.17332543	0.11673118	0.1844817	0.1236141	0.11895302	0.16480943
0.14663716	0.14346644	0.16910206	0.14084517	0.1734688	0.11671674	0.18429023	0.12369706	0.11891879	0.16485365
0.14659737	0.14338989	0.16899372	0.1409905	0.17361126	0.11670317	0.18409759	0.1237822	0.11888468	0.16489673
0.14655873	0.14331359	0.16888534	0.14113718	0.17375281	0.11669048	0.1839038	0.1238695	0.11885069	0.16493867
0.14652124	0.14323754	0.16877692	0.14128518	0.17389342	0.11667868	0.18370886	0.12395896	0.11881683	0.16497947
0.14648491	0.14316176	0.16866846	0.14143447	0.17403309	0.11666776	0.18351279	0.12405056	0.11878309	0.16501911
0.14644974	0.14308624	0.16855996	0.14158502	0.1741718	0.11665774	0.18331559	0.12414431	0.11874947	0.16505761
0.14641574	0.143011	0.16845145	0.14173681	0.17430954	0.11664862	0.18311727	0.12424019	0.11871596	0.16509494
0.14638292	0.14293603	0.16834291	0.14188982	0.17444629	0.1166404	0.18291784	0.12433819	0.11868257	0.16513112
0.14635126	0.14286134	0.16823435	0.14204401	0.17458204	0.11663308	0.18271732	0.12443831	0.1186493	0.16516613
0.14632078	0.14278694	0.16812578	0.14219937	0.17471677	0.11662667	0.1825157	0.12454054	0.11861614	0.16519998
0.14629149	0.14271283	0.1680172	0.14235585	0.17485049	0.11662118	0.18231299	0.12464485	0.11858309	0.16523267
0.14626337	0.14263902	0.16790862	0.14251344	0.17498316	0.1166166	0.18210922	0.12475125	0.11855016	0.16526418
0.14623644	0.14256551	0.16780004	0.1426721	0.17511478	0.11661293	0.18190438	0.12485972	0.11851733	0.16529451
0.14621069	0.14249231	0.16769147	0.14283181	0.17524533	0.11661019	0.18169848	0.12497026	0.1184846	0.16532368
0.14618613	0.14241942	0.1675829	0.14299254	0.1753748	0.11660837	0.18149154	0.12508284	0.11845198	0.16535166
0.14616276	0.14234685	0.16747435	0.14315426	0.17550318	0.11660749	0.18128356	0.12519746	0.11841947	0.16537847
0.14614057	0.1422746	0.16736582	0.14331694	0.17563046	0.11660753	0.18107456	0.1253141	0.11838705	0.1654041
0.14611958	0.14220267	0.16725731	0.14348055	0.17575662	0.11660851	0.18086453	0.12543276	0.11835474	0.16542855
0.14609976	0.14213108	0.16714883	0.14364506	0.17588164	0.11661043	0.1806535	0.12555341	0.11832252	0.16545181
0.14608114	0.14205983	0.16704039	0.14381045	0.17600553	0.11661329	0.18044147	0.12567604	0.11829039	0.16547389
0.14606369	0.14198891	0.16693197	0.14397667	0.17612825	0.11661709	0.18022845	0.12580064	0.11825836	0.16549478
0.14604743	0.14191835	0.1668236	0.1441437	0.17624981	0.11662184	0.18001444	0.12592719	0.11822643	0.16551449
0.14603235	0.14184813	0.16671527	0.14431151	0.17637019	0.11662755	0.17979947	0.12605568	0.11819458	0.16553302
0.14601845	0.14177827	0.166607	0.14448007	0.17648938	0.1166342	0.17958354	0.1261861	0.11816282	0.16555035
0.14600572	0.14170877	0.16649877	0.14464934	0.17660736	0.11664181	0.17936665	0.12631842	0.11813115	0.1655665
0.14599417	0.14163963	0.1663906	0.1448193	0.17672412	0.11665038	0.17914882	0.12645262	0.11809956	0.16558147
0.14598378	0.14157087	0.16628249	0.14498991	0.17683966	0.11665992	0.17893007	0.1265887	0.11806805	0.16559524
0.14597456	0.14150248	0.16617445	0.14516115	0.17695395	0.11667042	0.17871038	0.12672664	0.11803663	0.16560784
0.14596649	0.14143447	0.16606647	0.14533297	0.17706698	0.11668188	0.17848979	0.12686641	0.11800528	0.16561924
0.14595959	0.14136684	0.16595857	0.14550535	0.17717876	0.11669432	0.17826829	0.127008	0.11797401	0.16562946
0.14595383	0.1412996	0.16585074	0.14567825	0.17728925	0.11670772	0.1780459	0.12715139	0.11794282	0.1656385
0.14594921	0.14123275	0.165743	0.14585164	0.17739846	0.11672211	0.17782262	0.12729656	0.1179117	0.16564636
0.14594574	0.1411663	0.16563534	0.14602549	0.17750637	0.11673747	0.17759847	0.12744349	0.11788065	0.16565303
0.1459434	0.14110025	0.16552776	0.14619977	0.17761296	0.11675381	0.17737346	0.12759217	0.11784966	0.16565852
0.14594218	0.1410346	0.16542028	0.14637444	0.17771824	0.11677113	0.17714759	0.12774256	0.11781875	0.16566284
0.14594208	0.14096937	0.16531289	0.14654946	0.17782218	0.11678943	0.17692088	0.12789466	0.1177879	0.16566598
0.14594309	0.14090455	0.16520559	0.14672481	0.17792477	0.11680873	0.17669334	0.12804844	0.11775711	0.16566794
0.1459452	0.14084015	0.16509841	0.14690046	0.17802601	0.11682901	0.17646497	0.12820388	0.11772639	0.16566873
0.14594841	0.14077618	0.16499132	0.14707636	0.17812588	0.11685028	0.17623579	0.12836096	0.11769573	0.16566835
0.1459527	0.14071263	0.16488435	0.14725248	0.17822438	0.11687255	0.1760058	0.12851966	0.11766512	0.1656668
0.14595808	0.14064951	0.16477748	0.14742879	0.17832148	0.11689581	0.17577502	0.12867995	0.11763457	0.16566409
0.14596452	0.14058683	0.16467074	0.14760526	0.17841719	0.11692007	0.17554346	0.12884181	0.11760407	0.16566022
0.14597202	0.14052458	0.16456411	0.14778186	0.17851149	0.11694533	0.17531112	0.12900522	0.11757362	0.16565518
0.14598056	0.14046279	0.1644576	0.14795854	0.17860437	0.11697158	0.17507802	0.12917016	0.11754322	0.16564899
0.14599015	0.14040144	0.16435122	0.14813527	0.17869582	0.11699885	0.17484417	0.12933661	0.11751288	0.16564165
0.14600076	0.14034054	0.16424497	0.14831202	0.17878583	0.11702711	0.17460957	0.12950453	0.11748257	0.16563316
0.14601239	0.1402801	0.16413885	0.14848876	0.17887439	0.11705638	0.17437424	0.1296739	0.11745231	0.16562352
0.14602503	0.14022011	0.16403286	0.14866544	0.17896149	0.11708666	0.17413819	0.12984471	0.1174221	0.16561274
0.14603865	0.1401606	0.16392702	0.14884205	0.17904712	0.11711795	0.17390143	0.13001693	0.11739192	0.16560083
0.14605326	0.14010155	0.16382131	0.14901853	0.17913127	0.11715025	0.17366396	0.13019052	0.11736178	0.16558778
0.14606884	0.14004297	0.16371575	0.14919486	0.17921394	0.11718356	0.17342581	0.13036548	0.11733168	0.1655736
0.14608538	0.13998487	0.16361033	0.14937101	0.17929511	0.11721789	0.17318697	0.13054176	0.11730161	0.1655583
0.14610285	0.13992724	0.16350507	0.14954693	0.17937477	0.11725323	0.17294746	0.13071935	0.11727158	0.16554187
0.14612126	0.1398701	0.16339995	0.14972259	0.17945291	0.11728958	0.17270729	0.13089822	0.11724157	0.16552434
0.14614058	0.13981345	0.163295	0.14989797	0.17952953	0.11732696	0.17246648	0.13107834	0.1172116	0.16550569
0.1461608	0.13975729	0.1631902	0.15007302	0.17960462	0.11736535	0.17222502	0.13125969	0.11718165	0.16548594
0.14618192	0.13970162	0.16308556	0.1502477	0.17967816	0.11740477	0.17198293	0.13144224	0.11715172	0.16546508
0.1462039	0.13964645	0.16298109	0.150422	0.17975015	0.1174452	0.17174022	0.13162596	0.11712182	0.16544314
0.14622674	0.13959178	0.16287678	0.15059587	0.17982059	0.11748665	0.17149691	0.13181083	0.11709194	0.16542011
0.14625042	0.13953762	0.16277265	0.15076927	0.17988945	0.11752913	0.171253	0.13199681	0.11706209	0.16539599
0.14627493	0.13948396	0.16266868	0.15094218	0.17995674	0.11757264	0.1710085	0.13218389	0.11703225	0.1653708
0.14630025	0.13943082	0.16256489	0.15111455	0.18002245	0.11761716	0.17076342	0.13237203	0.11700242	0.16534454
0.14632637	0.13937819	0.16246127	0.15128637	0.18008656	0.11766271	0.17051778	0.1325612	0.11697261	0.16531721
0.14635326	0.13932608	0.16235784	0.15145758	0.18014907	0.11770929	0.17027158	0.13275139	0.11694281	0.16528883
0.14638092	0.13927449	0.16225459	0.15162816	0.18020998	0.1177569	0.17002483	0.13294255	0.11691303	0.16525939
0.14640932	0.13922342	0.16215152	0.15179807	0.18026927	0.11780553	0.16977756	0.13313466	0.11688325	0.16522892
0.14643844	0.13917289	0.16204864	0.15196729	0.18032694	0.11785519	0.16952975	0.13332769	0.11685348	0.1651974
0.14646827	0.13912289	0.16194594	0.15213577	0.18038298	0.11790588	0.16928144	0.13352161	0.11682372	0.16516486
0.1464988	0.13907342	0.16184344	0.15230348	0.18043738	0.11795759	0.16903262	0.1337164	0.11679396	0.16513129
0.14653	0.13902448	0.16174113	0.1524704	0.18049014	0.11801034	0.16878331	0.13391202	0.1167642	0.16509671
0.14656185	0.13897609	0.16163902	0.15263648	0.18054125	0.11806411	0.16853351	0.13410845	0.11673445	0.16506113
0.14659434	0.13892825	0.1615371	0.1528017	0.1805907	0.11811892	0.16828325	0.13430565	0.11670469	0.16502454
0.14662744	0.13888095	0.16143538	0.15296602	0.18063849	0.11817475	0.16803252	0.13450359	0.11667493	0.16498696
0.14666114	0.1388342	0.16133387	0.1531294	0.1806846	0.11823161	0.16778135	0.13470225	0.11664517	0.16494839
0.14669542	0.138788	0.16123256	0.15329183	0.18072904	0.11828951	0.16752973	0.13490159	0.1166154	0.16490885
0.14673026	0.13874236	0.16113145	0.15345326	0.1807718	0.11834843	0.16727769	0.13510159	0.11658563	0.16486835
0.14676564	0.13869728	0.16103055	0.15361366	0.18081287	0.11840838	0.16702523	0.13530222	0.11655585	0.16482688
0.14680153	0.13865276	0.16092986	0.153773	0.18085224	0.11846937	0.16677236	0.13550344	0.11652606	0.16478446
0.14683793	0.1386088	0.16082939	0.15393125	0.18088992	0.11853138	0.16651909	0.13570522	0.11649625	0.1647411
0.1468748	0.13856541	0.16072912	0.15408838	0.18092589	0.11859442	0.16626544	0.13590754	0.11646644	0.16469681
0.14691212	0.13852259	0.16062908	0.15424436	0.18096015	0.11865849	0.16601141	0.13611036	0.11643661	0.1646516
0.14694989	0.13848034	0.16052924	0.15439916	0.18099269	0.11872359	0.16575702	0.13631365	0.11640677	0.16460547
0.14698806	0.13843867	0.16042963	0.15455274	0.18102351	0.11878971	0.16550227	0.13651738	0.11637691	0.16455843
0.14702663	0.13839757	0.16033024	0.15470507	0.1810526	0.11885687	0.16524718	0.13672153	0.11634703	0.1645105
0.14706557	0.13835705	0.16023107	0.15485614	0.18107996	0.11892505	0.16499176	0.13692606	0.11631713	0.16446168
0.14710486	0.13831711	0.16013212	0.15500589	0.18110559	0.11899426	0.16473601	0.13713093	0.11628722	0.16441198
0.14714447	0.13827776	0.1600334	0.15515432	0.18112948	0.11906449	0.16447996	0.13733612	0.11625728	0.16436142
0.14718439	0.138239	0.1599349	0.15530138	0.18115162	0.11913575	0.1642236	0.1375416	0.11622732	0.16431
0.1472246	0.13820082	0.15983664	0.15544705	0.18117201	0.11920803	0.16396695	0.13774734	0.11619733	0.16425773
0.14726506	0.13816324	0.1597386	0.1555913	0.18119065	0.11928133	0.16371002	0.13795331	0.11616732	0.16420462
0.14730576	0.13812624	0.15964079	0.1557341	0.18120754	0.11935566	0.16345282	0.13815946	0.11613729	0.16415069
0.14734668	0.13808985	0.15954322	0.15587542	0.18122266	0.11943101	0.16319537	0.13836578	0.11610723	0.16409594
0.14738778	0.13805405	0.15944588	0.15601524	0.18123602	0.11950737	0.16293766	0.13857224	0.11607714	0.16404038
0.14742906	0.13801885	0.15934877	0.15615352	0.18124761	0.11958476	0.16267972	0.13877879	0.11604702	0.16398403
0.14747048	0.13798426	0.1592519	0.15629025	0.18125744	0.11966317	0.16242155	0.13898542	0.11601687	0.16392689
0.14751202	0.13795026	0.15915527	0.15642539	0.18126548	0.11974259	0.16216316	0.13919208	0.11598669	0.16386898
0.14755366	0.13791688	0.15905888	0.15655892	0.18127175	0.11982303	0.16190457	0.13939876	0.11595648	0.16381031
0.14759537	0.1378841	0.15896272	0.15669082	0.18127625	0.11990448	0.16164579	0.13960541	0.11592623	0.16375088
0.14763714	0.13785193	0.15886681	0.15682104	0.18127895	0.11998694	0.16138682	0.13981201	0.11589596	0.16369071
0.14767893	0.13782037	0.15877114	0.15694958	0.18127988	0.12007042	0.16112767	0.14001852	0.11586565	0.16362981
0.14772072	0.13778942	0.15867571	0.15707641	0.18127902	0.1201549	0.16086837	0.14022493	0.1158353	0.1635682
0.1477625	0.13775909	0.15858053	0.1572015	0.18127636	0.1202404	0.16060891	0.14043118	0.11580492	0.16350587
0.14780423	0.13772938	0.15848559	0.15732482	0.18127192	0.1203269	0.1603493	0.14063726	0.1157745	0.16344286
0.14784588	0.13770028	0.1583909	0.15744636	0.18126568	0.1204144	0.16008957	0.14084314	0.11574405	0.16337915
0.14788745	0.1376718	0.15829645	0.15756609	0.18125765	0.12050291	0.15982971	0.14104878	0.11571356	0.16331478
0.1479289	0.13764395	0.15820225	0.15768399	0.18124782	0.12059242	0.15956974	0.14125415	0.11568303	0.16324974
0.1479702	0.13761671	0.15810831	0.15780003	0.1812362	0.12068292	0.15930968	0.14145922	0.11565246	0.16318406
0.14801133	0.13759011	0.15801461	0.1579142	0.18122277	0.12077443	0.15904952	0.14166397	0.11562186	0.16311774
0.14805228	0.13756412	0.15792116	0.15802646	0.18120755	0.12086693	0.15878928	0.14186836	0.11559121	0.1630508
0.148093	0.13753876	0.15782796	0.15813681	0.18119052	0.12096042	0.15852898	0.14207237	0.11556053	0.16298324
0.14813349	0.13751403	0.15773502	0.15824522	0.18117169	0.1210549	0.15826861	0.14227596	0.1155298	0.16291509
0.14817371	0.13748993	0.15764232	0.15835166	0.18115106	0.12115037	0.1580082	0.1424791	0.11549904	0.16284635
0.14821364	0.13746646	0.15754988	0.15845612	0.18112863	0.12124683	0.15774775	0.14268177	0.11546824	0.16277703
0.14825325	0.13744362	0.1574577	0.15855858	0.18110439	0.12134427	0.15748727	0.14288393	0.11543739	0.16270715
0.14829252	0.13742142	0.15736577	0.15865902	0.18107835	0.1214427	0.15722678	0.14308556	0.11540651	0.16263672
0.14833143	0.13739984	0.15727409	0.15875743	0.18105051	0.1215421	0.15696627	0.14328663	0.11537558	0.16256575
0.14836995	0.1373789	0.15718267	0.15885377	0.18102086	0.12164248	0.15670578	0.14348711	0.11534461	0.16249426
0.14840805	0.1373586	0.15709151	0.15894804	0.18098941	0.12174383	0.15644529	0.14368696	0.11531361	0.16242226
0.14844571	0.13733893	0.1570006	0.15904022	0.18095616	0.12184616	0.15618483	0.14388617	0.11528256	0.16234976
0.14848291	0.1373199	0.15690995	0.15913029	0.1809211	0.12194945	0.1559244	0.1440847	0.11525147	0.16227677
0.14851962	0.13730151	0.15681955	0.15921824	0.18088425	0.12205371	0.15566402	0.14428253	0.11522034	0.16220331
0.14855581	0.13728376	0.15672942	0.15930404	0.18084559	0.12215894	0.15540369	0.14447963	0.11518917	0.16212939
0.14859147	0.13726664	0.15663954	0.15938769	0.18080514	0.12226512	0.15514342	0.14467596	0.11515796	0.16205503
0.14862656	0.13725017	0.15654992	0.15946917	0.18076289	0.12237226	0.15488324	0.14487151	0.11512671	0.16198023
0.14866107	0.13723433	0.15646056	0.15954846	0.18071884	0.12248036	0.15462313	0.14506625	0.11509542	0.16190501
0.14869496	0.13721914	0.15637146	0.15962556	0.18067299	0.1225894	0.15436312	0.14526014	0.11506409	0.16182938
0.14872821	0.13720459	0.15628262	0.15970044	0.18062536	0.1226994	0.15410322	0.14545317	0.11503272	0.16175336
0.14876081	0.13719068	0.15619404	0.15977309	0.18057593	0.12281034	0.15384343	0.1456453	0.11500132	0.16167696
0.14879272	0.13717742	0.15610572	0.15984351	0.18052472	0.12292222	0.15358376	0.14583651	0.11496988	0.1616002
0.14882391	0.13716479	0.15601765	0.15991167	0.18047171	0.12303504	0.15332423	0.14602678	0.11493839	0.16152308
0.14885438	0.13715281	0.15592985	0.15997758	0.18041693	0.1231488	0.15306485	0.14621608	0.11490688	0.16144562
0.14888408	0.13714148	0.15584231	0.16004121	0.18036036	0.12326349	0.15280562	0.14640437	0.11487532	0.16136783
0.148913	0.13713078	0.15575503	0.16010256	0.18030201	0.1233791	0.15254655	0.14659165	0.11484373	0.16128973
0.14894112	0.13712073	0.15566801	0.16016162	0.18024188	0.12349564	0.15228766	0.14677788	0.11481211	0.16121133
0.1489684	0.13711133	0.15558125	0.16021838	0.18017999	0.1236131	0.15202896	0.14696303	0.11478045	0.16113265
0.14899483	0.13710257	0.15549475	0.16027282	0.18011632	0.12373148	0.15177045	0.14714709	0.11474876	0.1610537
0.14902038	0.13709445	0.15540851	0.16032495	0.18005088	0.12385078	0.15151214	0.14733003	0.11471704	0.16097448
0.14904503	0.13708697	0.15532253	0.16037475	0.17998368	0.12397098	0.15125405	0.14751183	0.11468529	0.16089503
0.14906876	0.13708014	0.15523682	0.16042222	0.17991472	0.12409209	0.15099617	0.14769246	0.11465351	0.16081534
0.14909154	0.13707396	0.15515136	0.16046734	0.17984401	0.1242141	0.15073854	0.1478719	0.1146217	0.16073544
0.14911334	0.13706841	0.15506616	0.16051012	0.17977154	0.12433702	0.15048114	0.14805013	0.11458986	0.16065533
0.14913416	0.13706351	0.15498122	0.16055055	0.17969732	0.12446082	0.150224	0.14822713	0.11455799	0.16057503
0.14915395	0.13705925	0.15489655	0.16058862	0.17962136	0.12458552	0.14996712	0.14840286	0.1145261	0.16049456
0.14917271	0.13705564	0.15481213	0.16062433	0.17954366	0.1247111	0.14971051	0.14857732	0.11449418	0.16041393
0.14919041	0.13705267	0.15472797	0.16065767	0.17946423	0.12483757	0.14945418	0.14875048	0.11446224	0.16033315
0.14920702	0.13705034	0.15464407	0.16068864	0.17938306	0.12496491	0.14919814	0.14892232	0.11443028	0.16025224
0.14922252	0.13704865	0.15456043	0.16071724	0.17930016	0.12509313	0.14894241	0.14909281	0.1143983	0.16017121
0.1492369	0.1370476	0.15447705	0.16074347	0.17921555	0.12522221	0.14868698	0.14926194	0.11436631	0.16009007
0.14925013	0.13704719	0.15439393	0.16076732	0.17912922	0.12535217	0.14843187	0.14942969	0.11433429	0.16000884
0.14926219	0.13704742	0.15431107	0.16078879	0.17904118	0.12548298	0.14817708	0.14959604	0.11430226	0.15992753
0.14927305	0.13704829	0.15422847	0.16080788	0.17895143	0.12561465	0.14792264	0.14976097	0.11427022	0.15984616
0.1492827	0.1370498	0.15414612	0.16082459	0.17885999	0.12574717	0.14766854	0.14992446	0.11423816	0.15976474
0.14929111	0.13705194	0.15406403	0.16083893	0.17876684	0.12588054	0.14741479	0.15008649	0.11420609	0.15968328
0.14929827	0.13705472	0.1539822	0.16085088	0.17867202	0.12601475	0.14716141	0.15024704	0.11417402	0.1596018
0.14930416	0.13705814	0.15390062	0.16086046	0.1785755	0.12614979	0.14690841	0.1504061	0.11414194	0.15952032
0.14930875	0.13706219	0.1538193	0.16086766	0.17847731	0.12628568	0.14665578	0.15056365	0.11410985	0.15943883
0.14931202	0.13706687	0.15373824	0.16087249	0.17837746	0.12642239	0.14640355	0.15071967	0.11407777	0.15935737
0.14931395	0.13707219	0.15365743	0.16087495	0.17827593	0.12655992	0.14615172	0.15087414	0.11404568	0.15927594
0.14931454	0.13707814	0.15357688	0.16087505	0.17817275	0.12669827	0.1459003	0.15102705	0.11401359	0.15919455
0.14931374	0.13708472	0.15349658	0.16087278	0.17806792	0.12683743	0.1456493	0.15117838	0.11398151	0.15911323
0.14931155	0.13709193	0.15341654	0.16086815	0.17796144	0.12697741	0.14539872	0.15132812	0.11394943	0.15903198
0.14930795	0.13709977	0.15333675	0.16086118	0.17785333	0.12711818	0.14514858	0.15147626	0.11391736	0.15895082
0.14930292	0.13710823	0.15325721	0.16085185	0.17774359	0.12725976	0.14489889	0.15162277	0.1138853	0.15886976
0.14929644	0.13711732	0.15317793	0.16084018	0.17763222	0.12740213	0.14464965	0.15176764	0.11385326	0.15878881
0.14928849	0.13712703	0.15309889	0.16082618	0.17751924	0.12754528	0.14440087	0.15191087	0.11382123	0.158708
0.14927906	0.13713737	0.15302011	0.16080986	0.17740465	0.12768922	0.14415256	0.15205243	0.11378921	0.15862733
0.14926813	0.13714833	0.15294158	0.16079121	0.17728846	0.12783394	0.14390473	0.15219231	0.11375722	0.15854681
0.14925567	0.1371599	0.1528633	0.16077025	0.17717067	0.12797943	0.14365739	0.15233051	0.11372525	0.15846646
0.14924168	0.1371721	0.15278527	0.16074699	0.1770513	0.12812568	0.14341055	0.15246701	0.11369331	0.1583863
0.14922614	0.13718491	0.15270749	0.16072143	0.17693036	0.1282727	0.14316421	0.15260179	0.11366139	0.15830633
0.14920903	0.13719834	0.15262996	0.16069359	0.17680784	0.12842047	0.14291839	0.15273485	0.11362951	0.15822657
0.14919033	0.13721238	0.15255268	0.16066348	0.17668376	0.12856899	0.14267308	0.15286617	0.11359766	0.15814704
0.14917004	0.13722703	0.15247564	0.16063111	0.17655813	0.12871825	0.14242831	0.15299575	0.11356584	0.15806774
0.14914812	0.13724229	0.15239885	0.16059648	0.17643096	0.12886826	0.14218407	0.15312358	0.11353407	0.15798869
0.14912458	0.13725816	0.1523223	0.16055962	0.17630225	0.12901899	0.14194038	0.15324964	0.11350234	0.15790991
0.14909939	0.13727463	0.152246	0.16052052	0.17617201	0.12917046	0.14169724	0.15337393	0.11347065	0.1578314
0.14907254	0.13729171	0.15216995	0.16047922	0.17604026	0.12932264	0.14145467	0.15349643	0.11343901	0.15775318
0.14904402	0.13730939	0.15209414	0.16043571	0.17590699	0.12947554	0.14121267	0.15361715	0.11340743	0.15767526
0.14901381	0.13732768	0.15201857	0.16039001	0.17577223	0.12962916	0.14097124	0.15373607	0.1133759	0.15759765
0.1489819	0.13734656	0.15194324	0.16034214	0.17563597	0.12978347	0.14073041	0.15385319	0.11334443	0.15752038
0.14894828	0.13736603	0.15186816	0.16029211	0.17549824	0.12993848	0.14049016	0.15396849	0.11331302	0.15744344
0.14891293	0.1373861	0.15179332	0.16023994	0.17535903	0.13009419	0.14025052	0.15408198	0.11328167	0.15736686
0.14887584	0.13740676	0.15171871	0.16018564	0.17521836	0.13025057	0.14001149	0.15419365	0.11325039	0.15729064
0.148837	0.13742801	0.15164435	0.16012923	0.17507623	0.13040764	0.13977307	0.15430348	0.11321919	0.15721481
0.1487964	0.13744985	0.15157023	0.16007072	0.17493267	0.13056538	0.13953528	0.15441148	0.11318806	0.15713936
0.14875403	0.13747227	0.15149634	0.16001014	0.17478766	0.13072379	0.13929812	0.15451765	0.11315701	0.15706432
0.14870987	0.13749527	0.15142269	0.15994749	0.17464124	0.13088286	0.13906161	0.15462197	0.11312604	0.15698969
0.14866392	0.13751886	0.15134928	0.1598828	0.1744934	0.13104259	0.13882574	0.15472445	0.11309516	0.15691549
0.14861616	0.13754302	0.1512761	0.15981609	0.17434416	0.13120296	0.13859052	0.15482508	0.11306437	0.15684173
0.14856659	0.13756775	0.15120316	0.15974737	0.17419353	0.13136397	0.13835597	0.15492386	0.11303367	0.15676842
0.14851519	0.13759306	0.15113045	0.15967667	0.17404151	0.13152562	0.13812208	0.15502078	0.11300307	0.15669558
0.14846197	0.13761894	0.15105798	0.159604	0.17388812	0.1316879	0.13788888	0.15511585	0.11297257	0.15662321
0.1484069	0.13764538	0.15098573	0.15952938	0.17373337	0.1318508	0.13765636	0.15520906	0.11294218	0.15655133
0.14834998	0.13767239	0.15091372	0.15945284	0.17357727	0.13201431	0.13742453	0.15530042	0.11291189	0.15647995
0.14829121	0.13769996	0.15084194	0.15937439	0.17341983	0.13217844	0.13719339	0.15538992	0.11288172	0.15640908
0.14823057	0.13772809	0.15077039	0.15929406	0.17326107	0.13234316	0.13696297	0.15547756	0.11285167	0.15633874
0.14816806	0.13775678	0.15069907	0.15921186	0.17310098	0.13250848	0.13673325	0.15556335	0.11282174	0.15626893
0.14810367	0.13778602	0.15062798	0.15912783	0.17293959	0.13267439	0.13650426	0.15564728	0.11279194	0.15619966
0.1480374	0.1378158	0.15055712	0.15904198	0.1727769	0.13284089	0.13627599	0.15572936	0.11276226	0.15613095
0.14796924	0.13784614	0.15048648	0.15895434	0.17261293	0.13300796	0.13604845	0.15580958	0.11273273	0.15606281
0.14789918	0.13787702	0.15041607	0.15886492	0.17244768	0.13317559	0.13582165	0.15588796	0.11270332	0.15599525
0.14782722	0.13790844	0.15034588	0.15877376	0.17228117	0.13334379	0.1355956	0.15596449	0.11267407	0.15592827
0.14775336	0.1379404	0.15027592	0.15868087	0.17211342	0.13351255	0.1353703	0.15603917	0.11264496	0.1558619
0.14767758	0.13797289	0.15020618	0.15858629	0.17194442	0.13368185	0.13514576	0.15611202	0.112616	0.15579614
0.1475999	0.13800592	0.15013666	0.15849003	0.1717742	0.13385169	0.13492198	0.15618303	0.1125872	0.155731
0.14752029	0.13803947	0.15006737	0.15839213	0.17160276	0.13402206	0.13469898	0.15625221	0.11255857	0.15566649
0.14743877	0.13807355	0.14999829	0.1582926	0.17143013	0.13419297	0.13447676	0.15631957	0.11253009	0.15560263
0.14735532	0.13810816	0.14992944	0.15819147	0.1712563	0.13436439	0.13425532	0.15638511	0.11250179	0.15553942
0.14726995	0.13814328	0.1498608	0.15808877	0.17108129	0.13453632	0.13403467	0.15644883	0.11247367	0.15547687
0.14718266	0.13817891	0.14979239	0.15798453	0.17090512	0.13470876	0.13381482	0.15651075	0.11244572	0.15541499
0.14709344	0.13821506	0.14972419	0.15787877	0.17072779	0.1348817	0.13359577	0.15657086	0.11241796	0.15535379
0.14700229	0.13825172	0.14965621	0.15777152	0.17054932	0.13505513	0.13337753	0.15662918	0.11239039	0.15529329
0.14690921	0.13828888	0.14958844	0.1576628	0.17036972	0.13522904	0.1331601	0.15668572	0.11236302	0.15523349
0.1468142	0.13832654	0.14952089	0.15755265	0.170189	0.13540343	0.1329435	0.15674048	0.11233585	0.1551744
0.14671726	0.1383647	0.14945356	0.15744109	0.17000718	0.13557828	0.13272772	0.15679348	0.11230888	0.15511603
0.1466184	0.13840336	0.14938643	0.15732815	0.16982427	0.1357536	0.13251278	0.15684471	0.11228212	0.15505839
0.14651761	0.1384425	0.14931952	0.15721387	0.16964027	0.13592937	0.13229867	0.1568942	0.11225558	0.15500149
0.14641489	0.13848213	0.14925283	0.15709825	0.16945521	0.13610559	0.1320854	0.15694194	0.11222925	0.15494534
0.14631026	0.13852225	0.14918634	0.15698135	0.1692691	0.13628225	0.13187299	0.15698796	0.11220316	0.15488995
0.1462037	0.13856285	0.14912006	0.15686318	0.16908195	0.13645934	0.13166143	0.15703226	0.11217729	0.15483531
0.14609522	0.13860392	0.149054	0.15674378	0.16889377	0.13663685	0.13145073	0.15707485	0.11215166	0.15478146
0.14598484	0.13864546	0.14898814	0.15662317	0.16870457	0.13681478	0.1312409	0.15711575	0.11212627	0.15472838
0.14587254	0.13868747	0.14892249	0.15650139	0.16851437	0.13699312	0.13103193	0.15715496	0.11210113	0.1546761
0.14575833	0.13872994	0.14885705	0.15637846	0.16832318	0.13717186	0.13082384	0.1571925	0.11207624	0.15462461
0.14564223	0.13877288	0.14879181	0.15625442	0.16813102	0.13735099	0.13061664	0.15722839	0.11205161	0.15457393
0.14552423	0.13881627	0.14872678	0.1561293	0.1679379	0.13753051	0.13041032	0.15726263	0.11202724	0.15452406
0.14540434	0.13886011	0.14866195	0.15600313	0.16774382	0.13771041	0.13020489	0.15729524	0.11200314	0.15447501
0.14528256	0.1389044	0.14859733	0.15587593	0.16754881	0.13789067	0.13000035	0.15732623	0.11197932	0.1544268
0.14515891	0.13894914	0.14853291	0.15574774	0.16735288	0.13807131	0.12979672	0.15735562	0.11195577	0.15437942
0.14503338	0.13899431	0.1484687	0.1556186	0.16715604	0.13825229	0.12959399	0.15738342	0.11193251	0.15433288
0.14490599	0.13903992	0.14840468	0.15548853	0.1669583	0.13843362	0.12939218	0.15740965	0.11190954	0.15428719
0.14477674	0.13908597	0.14834087	0.15535756	0.16675968	0.1386153	0.12919127	0.15743433	0.11188687	0.15424236
0.14464565	0.13913243	0.14827726	0.15522573	0.16656019	0.1387973	0.12899129	0.15745746	0.1118645	0.1541984
0.14451271	0.13917933	0.14821384	0.15509307	0.16635985	0.13897963	0.12879223	0.15747907	0.11184244	0.1541553
0.14437794	0.13922664	0.14815063	0.1549596	0.16615866	0.13916227	0.1285941	0.15749917	0.1118207	0.15411309
0.14424135	0.13927436	0.14808761	0.15482538	0.16595665	0.13934522	0.12839691	0.15751778	0.11179927	0.15407175
0.14410295	0.1393225	0.1480248	0.15469041	0.16575382	0.13952847	0.12820065	0.15753491	0.11177817	0.15403131
0.14396274	0.13937104	0.14796218	0.15455475	0.1655502	0.13971201	0.12800533	0.15755059	0.11175741	0.15399176
0.14382075	0.13941998	0.14789975	0.15441841	0.16534579	0.13989584	0.12781096	0.15756484	0.11173698	0.15395311
0.14367697	0.13946932	0.14783752	0.15428144	0.1651406	0.14007994	0.12761754	0.15757766	0.11171689	0.15391536
0.14353142	0.13951905	0.14777549	0.15414386	0.16493466	0.14026431	0.12742507	0.15758909	0.11169716	0.15387853
0.14338411	0.13956917	0.14771365	0.15400572	0.16472797	0.14044894	0.12723356	0.15759913	0.11167778	0.15384262
0.14323506	0.13961967	0.14765201	0.15386703	0.16452055	0.14063382	0.12704301	0.15760781	0.11165876	0.15380763
0.14308428	0.13967055	0.14759055	0.15372784	0.16431242	0.14081894	0.12685342	0.15761515	0.11164012	0.15377356
0.14293177	0.1397218	0.14752929	0.15358817	0.16410358	0.1410043	0.12666481	0.15762117	0.11162184	0.15374043
0.14277756	0.13977343	0.14746823	0.15344807	0.16389405	0.14118989	0.12647716	0.15762588	0.11160395	0.15370824
0.14262165	0.13982541	0.14740735	0.15330756	0.16368385	0.14137569	0.1262905	0.15762932	0.11158644	0.15367698
0.14246407	0.13987776	0.14734666	0.15316668	0.16347298	0.14156171	0.12610481	0.15763149	0.11156933	0.15364667
0.14230482	0.13993046	0.14728617	0.15302545	0.16326147	0.14174793	0.12592011	0.15763243	0.11155261	0.15361731
0.14214392	0.13998352	0.14722586	0.15288392	0.16304933	0.14193434	0.12573639	0.15763215	0.11153631	0.1535889
0.14198139	0.14003692	0.14716575	0.15274212	0.16283656	0.14212094	0.12555366	0.15763068	0.11152041	0.15356145
0.14181724	0.14009066	0.14710582	0.15260008	0.1626232	0.14230772	0.12537193	0.15762803	0.11150493	0.15353496
0.14165148	0.14014473	0.14704608	0.15245782	0.16240924	0.14249466	0.12519119	0.15762423	0.11148988	0.15350944
0.14148414	0.14019914	0.14698653	0.1523154	0.1621947	0.14268177	0.12501145	0.15761931	0.11147525	0.15348488
0.14131524	0.14025387	0.14692716	0.15217283	0.16197961	0.14286903	0.12483272	0.15761328	0.11146107	0.15346129
0.14114477	0.14030893	0.14686798	0.15203015	0.16176396	0.14305644	0.12465499	0.15760617	0.11144732	0.15343867
0.14097278	0.1403643	0.14680899	0.1518874	0.16154778	0.14324398	0.12447826	0.157598	0.11143403	0.15341703
0.14079927	0.14041998	0.14675019	0.1517446	0.16133108	0.14343166	0.12430255	0.1575888	0.1114212	0.15339636
0.14062426	0.14047597	0.14669157	0.1516018	0.16111388	0.14361945	0.12412785	0.15757858	0.11140882	0.15337668
0.14044777	0.14053226	0.14663313	0.15145902	0.16089618	0.14380735	0.12395417	0.15756738	0.11139692	0.15335798
0.14026982	0.14058884	0.14657488	0.15131629	0.160678	0.14399536	0.1237815	0.15755522	0.11138549	0.15334026
0.14009043	0.14064572	0.14651681	0.15117365	0.16045937	0.14418346	0.12360986	0.15754212	0.11137455	0.15332353
0.13990962	0.14070288	0.14645893	0.15103113	0.16024028	0.14437165	0.12343924	0.15752811	0.11136409	0.15330779
0.1397274	0.14076032	0.14640123	0.15088877	0.16002075	0.14455991	0.12326965	0.15751321	0.11135413	0.15329304
0.13954381	0.14081804	0.14634371	0.15074658	0.15980081	0.14474825	0.12310108	0.15749745	0.11134467	0.15327927
0.13935886	0.14087603	0.14628638	0.15060462	0.15958046	0.14493665	0.12293354	0.15748086	0.11133572	0.1532665
0.13917256	0.14093429	0.14622923	0.15046291	0.15935971	0.1451251	0.12276704	0.15746345	0.11132729	0.15325472
0.13898495	0.1409928	0.14617226	0.15032147	0.15913859	0.14531359	0.12260157	0.15744526	0.11131938	0.15324394
0.13879605	0.14105157	0.14611547	0.15018035	0.1589171	0.14550212	0.12243714	0.15742631	0.11131199	0.15323414
0.13860587	0.14111059	0.14605887	0.15003957	0.15869526	0.14569068	0.12227374	0.15740662	0.11130514	0.15322535
0.13841444	0.14116986	0.14600244	0.14989917	0.15847309	0.14587926	0.12211139	0.15738623	0.11129884	0.15321754
0.13822178	0.14122936	0.1459462	0.14975918	0.15825059	0.14606784	0.12195007	0.15736516	0.11129308	0.15321073
0.13802791	0.1412891	0.14589014	0.14961962	0.15802778	0.14625643	0.1217898	0.15734343	0.11128787	0.15320491
0.13783287	0.14134906	0.14583426	0.14948053	0.15780468	0.14644502	0.12163058	0.15732108	0.11128323	0.15320009
0.13763666	0.14140925	0.14577856	0.14934194	0.15758129	0.14663359	0.1214724	0.15729813	0.11127916	0.15319626
0.13743932	0.14146966	0.14572304	0.14920388	0.15735764	0.14682213	0.12131527	0.1572746	0.11127566	0.15319342
0.13724087	0.14153028	0.1456677	0.14906638	0.15713374	0.14701065	0.12115918	0.15725053	0.11127274	0.15319157
0.13704133	0.1415911	0.14561254	0.14892947	0.1569096	0.14719912	0.12100415	0.15722594	0.11127041	0.15319072
0.13684073	0.14165213	0.14555756	0.14879318	0.15668523	0.14738755	0.12085017	0.15720086	0.11126868	0.15319085
0.1366391	0.14171335	0.14550276	0.14865753	0.15646065	0.14757592	0.12069724	0.15717531	0.11126755	0.15319196
0.13643646	0.14177476	0.14544814	0.14852257	0.15623587	0.14776422	0.12054537	0.15714933	0.11126702	0.15319407
0.13623283	0.14183636	0.1453937	0.14838831	0.15601091	0.14795245	0.12039455	0.15712294	0.11126711	0.15319716
0.13602824	0.14189814	0.14533944	0.14825478	0.15578578	0.1481406	0.12024478	0.15709617	0.11126783	0.15320122
0.13582271	0.14196009	0.14528536	0.14812202	0.15556049	0.14832866	0.12009608	0.15706904	0.11126917	0.15320627
0.13561628	0.14202221	0.14523146	0.14799006	0.15533505	0.14851662	0.11994842	0.15704159	0.11127114	0.1532123
0.13540897	0.14208449	0.14517773	0.14785891	0.15510949	0.14870447	0.11980183	0.15701384	0.11127376	0.1532193
0.13520081	0.14214693	0.14512419	0.14772861	0.15488381	0.1488922	0.1196563	0.15698582	0.11127703	0.15322727
0.13499182	0.14220952	0.14507083	0.14759919	0.15465803	0.14907981	0.11951182	0.15695756	0.11128095	0.15323621
0.13478203	0.14227226	0.14501765	0.14747067	0.15443216	0.14926729	0.1193684	0.15692908	0.11128553	0.15324611
0.13457147	0.14233513	0.14496465	0.14734308	0.15420622	0.14945462	0.11922605	0.15690042	0.11129078	0.15325698
0.13436016	0.14239814	0.14491182	0.14721644	0.15398021	0.14964181	0.11908475	0.15687161	0.1112967	0.15326881
0.13414814	0.14246129	0.14485918	0.14709078	0.15375415	0.14982884	0.11894451	0.15684266	0.11130331	0.15328159
0.13393543	0.14252455	0.14480672	0.14696614	0.15352806	0.1500157	0.11880533	0.15681361	0.11131061	0.15329532
0.13372207	0.14258793	0.14475444	0.14684252	0.15330194	0.15020238	0.11866722	0.15678448	0.1113186	0.15331
0.13350807	0.14265143	0.14470234	0.14671996	0.15307581	0.15038888	0.11853016	0.15675531	0.11132729	0.15332563
0.13329347	0.14271503	0.14465042	0.14659849	0.15284969	0.15057519	0.11839416	0.15672613	0.11133669	0.15334219
0.13307829	0.14277873	0.14459868	0.14647812	0.15262358	0.1507613	0.11825923	0.15669695	0.1113468	0.15335969
0.13286257	0.14284252	0.14454712	0.14635888	0.15239751	0.1509472	0.11812535	0.15666781	0.11135763	0.15337811
0.13264634	0.14290641	0.14449574	0.1462408	0.15217147	0.15113288	0.11799253	0.15663874	0.1113692	0.15339746
0.13242962	0.14297038	0.14444455	0.1461239	0.15194549	0.15131834	0.11786078	0.15660976	0.11138149	0.15341773
0.13221245	0.14303443	0.14439354	0.14600819	0.15171958	0.15150356	0.11773008	0.15658091	0.11139453	0.15343892
0.13199485	0.14309855	0.14434271	0.14589371	0.15149375	0.15168854	0.11760044	0.1565522	0.11140831	0.15346101
0.13177685	0.14316273	0.14429206	0.14578048	0.15126801	0.15187327	0.11747185	0.15652368	0.11142285	0.153484
0.13155849	0.14322698	0.14424159	0.14566851	0.15104238	0.15205774	0.11734433	0.15649535	0.11143815	0.1535079
0.1313398	0.14329128	0.14419131	0.14555783	0.15081687	0.15224194	0.11721786	0.15646726	0.11145421	0.15353268
0.13112079	0.14335563	0.14414121	0.14544846	0.15059149	0.15242587	0.11709244	0.15643944	0.11147105	0.15355835
0.13090151	0.14342002	0.1440913	0.14534042	0.15036625	0.15260951	0.11696808	0.15641189	0.11148866	0.1535849
0.13068199	0.14348445	0.14404157	0.14523374	0.15014116	0.15279287	0.11684477	0.15638467	0.11150706	0.15361232
0.13046226	0.14354891	0.14399202	0.14512842	0.14991625	0.15297592	0.11672252	0.15635779	0.11152625	0.15364061
0.13024234	0.1436134	0.14394266	0.14502449	0.14969151	0.15315866	0.11660131	0.15633127	0.11154624	0.15366976
0.13002227	0.14367791	0.14389348	0.14492197	0.14946697	0.15334108	0.11648116	0.15630515	0.11156704	0.15369976
0.12980207	0.14374243	0.1438445	0.14482088	0.14924263	0.15352318	0.11636205	0.15627946	0.11158864	0.1537306
0.12958179	0.14380696	0.14379569	0.14472123	0.1490185	0.15370495	0.11624399	0.15625421	0.11161107	0.15376228
0.12936145	0.14387149	0.14374708	0.14462304	0.14879461	0.15388637	0.11612698	0.15622945	0.11163431	0.1537948
0.12914108	0.14393602	0.14369865	0.14452633	0.14857095	0.15406745	0.11601101	0.15620518	0.11165839	0.15382813
0.12892072	0.14400054	0.14365041	0.14443112	0.14834755	0.15424816	0.11589609	0.15618144	0.1116833	0.15386228
0.12870039	0.14406504	0.14360236	0.14433742	0.1481244	0.15442851	0.11578221	0.15615826	0.11170905	0.15389724
0.12848012	0.14412953	0.1435545	0.14424525	0.14790153	0.15460849	0.11566936	0.15613566	0.11173565	0.153933
0.12825995	0.14419398	0.14350683	0.14415463	0.14767895	0.15478808	0.11555756	0.15611367	0.1117631	0.15396954
0.12803992	0.14425841	0.14345935	0.14406556	0.14745666	0.15496728	0.11544678	0.15609231	0.11179141	0.15400687
0.12782004	0.14432279	0.14341207	0.14397806	0.14723469	0.15514609	0.11533705	0.15607161	0.11182059	0.15404498
0.12760036	0.14438714	0.14336497	0.14389215	0.14701303	0.15532449	0.11522834	0.15605159	0.11185064	0.15408385
0.12738089	0.14445143	0.14331806	0.14380784	0.1467917	0.15550247	0.11512067	0.15603227	0.11188157	0.15412347
0.12716169	0.14451566	0.14327135	0.14372514	0.14657071	0.15568003	0.11501402	0.1560137	0.11191338	0.15416384
0.12694277	0.14457984	0.14322484	0.14364407	0.14635008	0.15585716	0.1149084	0.15599587	0.11194608	0.15420496
0.12672417	0.14464394	0.14317852	0.14356463	0.14612981	0.15603385	0.11480381	0.15597883	0.11197967	0.15424679
0.12650592	0.14470798	0.14313239	0.14348685	0.14590991	0.15621009	0.11470023	0.1559626	0.11201416	0.15428935
0.12628805	0.14477193	0.14308646	0.14341072	0.1456904	0.15638588	0.11459767	0.1559472	0.11204957	0.15433262
0.1260706	0.1448358	0.14304073	0.14333626	0.14547128	0.15656121	0.11449613	0.15593264	0.11208588	0.15437659
0.12585359	0.14489958	0.14299519	0.14326349	0.14525257	0.15673607	0.1143956	0.15591897	0.11212311	0.15442125
0.12563705	0.14496326	0.14294985	0.1431924	0.14503427	0.15691045	0.11429609	0.15590619	0.11216126	0.15446659
0.12542102	0.14502683	0.14290472	0.14312301	0.1448164	0.15708434	0.11419758	0.15589434	0.11220034	0.15451259
0.12520554	0.1450903	0.14285978	0.14305533	0.14459897	0.15725774	0.11410007	0.15588344	0.11224036	0.15455926
0.12499062	0.14515366	0.14281505	0.14298936	0.14438198	0.15743064	0.11400357	0.1558735	0.11228131	0.15460658
0.1247763	0.14521689	0.14277051	0.14292512	0.14416544	0.15760303	0.11390807	0.15586455	0.11232321	0.15465453
0.12456262	0.14528	0.14272618	0.14286261	0.14394937	0.1577749	0.11381357	0.15585661	0.11236606	0.15470311
0.1243496	0.14534298	0.14268206	0.14280183	0.14373378	0.15794624	0.11372006	0.15584971	0.11240987	0.15475231
0.12413728	0.14540582	0.14263813	0.1427428	0.14351867	0.15811706	0.11362754	0.15584386	0.11245463	0.15480212
0.12392568	0.14546851	0.14259442	0.14268551	0.14330406	0.15828733	0.11353601	0.15583908	0.11250036	0.15485252
0.12371484	0.14553106	0.14255091	0.14262997	0.14308995	0.15845706	0.11344546	0.15583541	0.11254706	0.1549035
0.12350479	0.14559345	0.14250761	0.14257619	0.14287635	0.15862623	0.11335589	0.15583284	0.11259474	0.15495505
0.12329555	0.14565568	0.14246451	0.14252418	0.14266328	0.15879484	0.1132673	0.15583142	0.1126434	0.15500717
0.12308717	0.14571775	0.14242163	0.14247392	0.14245074	0.15896288	0.11317969	0.15583115	0.11269305	0.15505983
0.12287966	0.14577964	0.14237896	0.14242544	0.14223873	0.15913034	0.11309304	0.15583206	0.11274368	0.15511303
0.12267307	0.14584136	0.1423365	0.14237872	0.14202728	0.15929722	0.11300737	0.15583416	0.11279531	0.15516676
0.12246742	0.14590289	0.14229425	0.14233378	0.14181638	0.1594635	0.11292265	0.15583747	0.11284795	0.155221
0.12226273	0.14596423	0.14225222	0.14229061	0.14160605	0.15962918	0.1128389	0.15584202	0.11290158	0.15527574
0.12205905	0.14602537	0.1422104	0.14224921	0.14139629	0.15979426	0.1127561	0.15584781	0.11295623	0.15533097
0.12185639	0.14608632	0.1421688	0.14220959	0.14118712	0.15995872	0.11267426	0.15585488	0.11301189	0.15538668
0.1216548	0.14614706	0.14212741	0.14217174	0.14097854	0.16012256	0.11259336	0.15586323	0.11306857	0.15544285
0.1214543	0.14620758	0.14208625	0.14213566	0.14077055	0.16028577	0.11251341	0.15587288	0.11312627	0.15549947
0.12125491	0.14626789	0.1420453	0.14210135	0.14056318	0.16044834	0.11243439	0.15588384	0.113185	0.15555653
0.12105667	0.14632798	0.14200457	0.14206882	0.14035642	0.16061027	0.11235632	0.15589615	0.11324477	0.15561401
0.12085961	0.14638783	0.14196407	0.14203805	0.14015028	0.16077155	0.11227917	0.1559098	0.11330557	0.15567191
0.12066376	0.14644745	0.14192379	0.14200905	0.13994477	0.16093217	0.11220296	0.15592482	0.11336741	0.15573021
0.12046913	0.14650683	0.14188373	0.14198181	0.1397399	0.16109213	0.11212766	0.15594122	0.11343029	0.1557889
0.12027578	0.14656597	0.1418439	0.14195633	0.13953568	0.16125141	0.11205329	0.15595902	0.11349423	0.15584796
0.12008371	0.14662485	0.14180429	0.1419326	0.13933211	0.16141002	0.11197983	0.15597823	0.11355921	0.15590738
0.11989296	0.14668348	0.14176492	0.14191062	0.1391292	0.16156794	0.11190728	0.15599886	0.11362526	0.15596715
0.11970356	0.14674184	0.14172577	0.14189039	0.13892696	0.16172516	0.11183564	0.15602093	0.11369236	0.15602725
0.11951553	0.14679993	0.14168685	0.14187189	0.13872539	0.16188169	0.1117649	0.15604446	0.11376053	0.15608767
0.11932891	0.14685775	0.14164816	0.14185512	0.1385245	0.16203751	0.11169506	0.15606944	0.11382977	0.1561484
0.11914371	0.14691529	0.14160971	0.14184008	0.1383243	0.16219261	0.11162611	0.15609591	0.11390007	0.15620942
0.11895997	0.14697254	0.14157149	0.14182676	0.13812479	0.162347	0.11155804	0.15612386	0.11397146	0.15627072
0.11877771	0.14702951	0.14153351	0.14181515	0.13792598	0.16250065	0.11149086	0.15615331	0.11404392	0.15633228
0.11859696	0.14708618	0.14149576	0.14180524	0.13772788	0.16265358	0.11142456	0.15618427	0.11411747	0.15639409
0.11841774	0.14714254	0.14145826	0.14179702	0.1375305	0.16280576	0.11135912	0.15621676	0.1141921	0.15645615
0.11824009	0.1471986	0.14142099	0.14179048	0.13733383	0.16295719	0.11129456	0.15625078	0.11426782	0.15651842
0.11806402	0.14725435	0.14138396	0.14178562	0.13713789	0.16310787	0.11123086	0.15628634	0.11434463	0.1565809
0.11788956	0.14730978	0.14134718	0.14178242	0.13694267	0.1632578	0.11116802	0.15632346	0.11442254	0.15664358
0.11771674	0.14736489	0.14131064	0.14178088	0.1367482	0.16340695	0.11110603	0.15636213	0.11450154	0.15670644
0.11754559	0.14741966	0.14127434	0.14178097	0.13655446	0.16355533	0.11104488	0.15640238	0.11458165	0.15676946
0.11737612	0.14747411	0.14123829	0.1417827	0.13636148	0.16370293	0.11098458	0.1564442	0.11466286	0.15683263
0.11720835	0.14752821	0.14120249	0.14178604	0.13616924	0.16384974	0.11092511	0.15648761	0.11474518	0.15689594
0.11704233	0.14758197	0.14116694	0.14179099	0.13597776	0.16399577	0.11086648	0.15653261	0.11482861	0.15695937
0.11687806	0.14763538	0.14113164	0.14179753	0.13578705	0.16414099	0.11080867	0.15657921	0.11491315	0.15702291
0.11671557	0.14768844	0.14109659	0.14180565	0.1355971	0.16428541	0.11075168	0.15662742	0.11499881	0.15708654
0.11655489	0.14774114	0.14106179	0.14181534	0.13540793	0.16442901	0.11069551	0.15667725	0.11508558	0.15715025
0.11639603	0.14779347	0.14102725	0.14182657	0.13521953	0.1645718	0.11064015	0.15672869	0.11517348	0.15721402
0.11623902	0.14784542	0.14099297	0.14183934	0.13503192	0.16471377	0.11058559	0.15678175	0.11526249	0.15727783
0.11608389	0.14789701	0.14095894	0.14185363	0.13484509	0.1648549	0.11053182	0.15683645	0.11535263	0.15734168
0.11593064	0.14794821	0.14092517	0.14186943	0.13465905	0.1649952	0.11047885	0.15689278	0.1154439	0.15740555
0.11577932	0.14799903	0.14089167	0.14188671	0.1344738	0.16513466	0.11042667	0.15695074	0.11553629	0.15746942
0.11562992	0.14804945	0.14085842	0.14190547	0.13428935	0.16527327	0.11037526	0.15701034	0.11562982	0.15753328
0.11548249	0.14809948	0.14082544	0.14192568	0.13410571	0.16541102	0.11032463	0.15707159	0.11572448	0.15759711
0.11533703	0.14814911	0.14079273	0.14194733	0.13392287	0.16554792	0.11027477	0.15713448	0.11582027	0.15766089
0.11519357	0.14819833	0.14076028	0.1419704	0.13374084	0.16568395	0.11022567	0.15719902	0.1159172	0.15772462
0.11505212	0.14824714	0.1407281	0.14199486	0.13355962	0.16581911	0.11017733	0.15726521	0.11601527	0.15778828
0.11491271	0.14829553	0.1406962	0.14202072	0.13337922	0.1659534	0.11012974	0.15733305	0.11611447	0.15785184
0.11477536	0.1483435	0.14066456	0.14204793	0.13319963	0.1660868	0.11008289	0.15740254	0.11621482	0.15791531
0.11464007	0.14839105	0.14063319	0.14207649	0.13302087	0.16621931	0.11003678	0.15747368	0.1163163	0.15797865
0.11450688	0.14843816	0.1406021	0.14210637	0.13284294	0.16635093	0.1099914	0.15754647	0.11641893	0.15804186
0.1143758	0.14848484	0.14057129	0.14213756	0.13266583	0.16648165	0.10994675	0.15762091	0.11652271	0.15810492
0.11424685	0.14853107	0.14054075	0.14217003	0.13248956	0.16661147	0.10990281	0.15769701	0.11662763	0.15816781
0.11412004	0.14857687	0.1405105	0.14220376	0.13231411	0.16674037	0.10985959	0.15777475	0.11673369	0.15823052
0.11399539	0.14862221	0.14048052	0.14223874	0.13213951	0.16686836	0.10981708	0.15785413	0.1168409	0.15829304
0.11387292	0.14866709	0.14045083	0.14227493	0.13196574	0.16699543	0.10977526	0.15793516	0.11694927	0.15835534
0.11375264	0.14871152	0.14042141	0.14231232	0.13179281	0.16712158	0.10973414	0.15801783	0.11705877	0.15841742
0.11363457	0.14875548	0.14039229	0.14235089	0.13162072	0.16724679	0.1096937	0.15810213	0.11716943	0.15847925
0.11351873	0.14879897	0.14036345	0.1423906	0.13144948	0.16737107	0.10965395	0.15818807	0.11728124	0.15854082
0.11340512	0.14884199	0.1403349	0.14243145	0.13127908	0.1674944	0.10961486	0.15827564	0.1173942	0.15860213
0.11329376	0.14888452	0.14030664	0.1424734	0.13110953	0.16761679	0.10957645	0.15836483	0.1175083	0.15866314
0.11318467	0.14892658	0.14027867	0.14251644	0.13094083	0.16773822	0.10953869	0.15845564	0.11762356	0.15872385
0.11307787	0.14896815	0.14025099	0.14256053	0.13077298	0.1678587	0.10950159	0.15854806	0.11773997	0.15878423
0.11297335	0.14900922	0.14022361	0.14260566	0.13060598	0.16797822	0.10946513	0.15864209	0.11785753	0.15884429
0.11287114	0.1490498	0.14019653	0.1426518	0.13043983	0.16809677	0.10942931	0.15873772	0.11797623	0.15890399
0.11277125	0.14908988	0.14016974	0.14269892	0.13027454	0.16821435	0.10939412	0.15883495	0.11809609	0.15896332
0.11267369	0.14912945	0.14014325	0.142747	0.1301101	0.16833096	0.10935956	0.15893376	0.1182171	0.15902227
0.11257848	0.14916851	0.14011706	0.14279601	0.12994652	0.16844658	0.10932562	0.15903414	0.11833926	0.15908083
0.11248561	0.14920705	0.14009118	0.14284593	0.12978379	0.16856122	0.10929229	0.1591361	0.11846256	0.15913897
0.11239511	0.14924508	0.1400656	0.14289673	0.12962192	0.16867487	0.10925956	0.15923962	0.11858702	0.15919668
0.11230698	0.14928258	0.14004032	0.14294839	0.1294609	0.16878753	0.10922743	0.15934469	0.11871262	0.15925395
0.11222124	0.14931956	0.14001535	0.14300088	0.12930074	0.16889918	0.10919589	0.15945131	0.11883937	0.15931076
0.11213789	0.149356	0.13999069	0.14305417	0.12914144	0.16900983	0.10916493	0.15955945	0.11896726	0.1593671
0.11205694	0.14939191	0.13996634	0.14310823	0.12898299	0.16911948	0.10913455	0.15966912	0.1190963	0.15942294
0.1119784	0.14942728	0.1399423	0.14316304	0.1288254	0.16922811	0.10910474	0.1597803	0.11922648	0.15947828
0.11190227	0.14946211	0.13991858	0.14321857	0.12866867	0.16933573	0.10907549	0.15989298	0.1193578	0.15953311
0.11182858	0.14949638	0.13989517	0.1432748	0.12851279	0.16944232	0.10904679	0.16000714	0.11949027	0.15958739
0.11175731	0.14953011	0.13987207	0.14333169	0.12835776	0.16954789	0.10901863	0.16012278	0.11962387	0.15964113
0.11168849	0.14956327	0.13984929	0.14338921	0.1282036	0.16965243	0.10899102	0.16023989	0.11975861	0.1596943
0.11162211	0.14959588	0.13982684	0.14344735	0.12805028	0.16975594	0.10896394	0.16035844	0.11989449	0.15974688
0.11155819	0.14962792	0.1398047	0.14350606	0.12789782	0.16985841	0.10893738	0.16047844	0.1200315	0.15979888
0.11149672	0.1496594	0.13978288	0.14356533	0.12774621	0.16995984	0.10891133	0.16059985	0.12016964	0.15985026
0.11143771	0.1496903	0.13976139	0.14362512	0.12759544	0.17006023	0.1088858	0.16072268	0.12030891	0.15990101
0.11138117	0.14972063	0.13974023	0.1436854	0.12744553	0.17015957	0.10886077	0.16084689	0.12044932	0.15995113
0.1113271	0.14975037	0.13971939	0.14374614	0.12729647	0.17025785	0.10883623	0.16097249	0.12059084	0.16000059
0.1112755	0.14977953	0.13969888	0.14380732	0.12714825	0.17035508	0.10881217	0.16109945	0.1207335	0.16004938
0.11122638	0.14980811	0.1396787	0.14386891	0.12700088	0.17045125	0.1087886	0.16122776	0.12087727	0.16009748
0.11117974	0.14983609	0.13965884	0.14393087	0.12685435	0.17054635	0.10876549	0.1613574	0.12102216	0.16014488
0.11113558	0.14986348	0.13963933	0.14399318	0.12670866	0.17064039	0.10874285	0.16148836	0.12116817	0.16019157
0.11109391	0.14989027	0.13962014	0.1440558	0.1265638	0.17073336	0.10872066	0.16162061	0.12131529	0.16023753
0.11105472	0.14991646	0.13960129	0.14411871	0.12641979	0.17082526	0.10869892	0.16175415	0.12146352	0.16028275
0.11101802	0.14994204	0.13958278	0.14418188	0.12627661	0.17091607	0.10867762	0.16188894	0.12161286	0.16032721
0.1109838	0.14996702	0.13956461	0.14424527	0.12613426	0.17100581	0.10865675	0.16202499	0.1217633	0.16037089
0.11095207	0.14999138	0.13954678	0.14430886	0.12599274	0.17109446	0.10863631	0.16216226	0.12191485	0.16041379
0.11092283	0.15001513	0.13952928	0.14437262	0.12585205	0.17118203	0.10861628	0.16230073	0.12206749	0.16045589
0.11089608	0.15003825	0.13951213	0.14443651	0.12571218	0.1712685	0.10859666	0.1624404	0.12222123	0.16049717
0.1108718	0.15006076	0.13949533	0.14450051	0.12557313	0.17135388	0.10857744	0.16258124	0.12237605	0.16053763
0.11085001	0.15008263	0.13947887	0.14456458	0.12543491	0.17143817	0.10855861	0.16272322	0.12253197	0.16057724
0.1108307	0.15010388	0.13946275	0.1446287	0.12529749	0.17152136	0.10854016	0.16286633	0.12268897	0.160616
0.11081387	0.1501245	0.13944698	0.14469283	0.12516089	0.17160344	0.10852209	0.16301056	0.12284704	0.16065388
0.11079951	0.15014448	0.13943157	0.14475695	0.1250251	0.17168442	0.10850439	0.16315587	0.1230062	0.16069088
0.11078763	0.15016382	0.1394165	0.14482102	0.12489011	0.17176429	0.10848705	0.16330225	0.12316642	0.16072698
0.11077821	0.15018252	0.13940178	0.14488501	0.12475593	0.17184305	0.10847006	0.16344967	0.12332772	0.16076217
0.11077125	0.15020057	0.13938742	0.14494889	0.12462254	0.1719207	0.10845341	0.16359812	0.12349007	0.16079643
0.11076675	0.15021798	0.13937341	0.14501264	0.12448995	0.17199723	0.1084371	0.16374756	0.12365349	0.16082976
0.1107647	0.15023473	0.13935976	0.14507621	0.12435815	0.17207264	0.10842112	0.16389799	0.12381796	0.16086214
0.1107651	0.15025084	0.13934646	0.14513959	0.12422714	0.17214693	0.10840546	0.16404937	0.12398347	0.16089355
0.11076794	0.15026628	0.13933353	0.14520274	0.12409691	0.1722201	0.1083901	0.16420169	0.12415004	0.16092398
0.11077321	0.15028106	0.13932095	0.14526563	0.12396746	0.17229214	0.10837505	0.16435492	0.12431764	0.16095342
0.11078092	0.15029519	0.13930873	0.14532823	0.12383878	0.17236306	0.1083603	0.16450903	0.12448628	0.16098185
0.11079104	0.15030864	0.13929687	0.1453905	0.12371087	0.17243284	0.10834583	0.164664	0.12465595	0.16100928
0.11080357	0.15032143	0.13928538	0.14545243	0.12358373	0.17250149	0.10833164	0.16481981	0.12482664	0.16103567
0.1108185	0.15033355	0.13927425	0.14551397	0.12345735	0.17256901	0.10831771	0.16497644	0.12499835	0.16106102
0.11083583	0.15034499	0.13926349	0.14557511	0.12333173	0.17263538	0.10830405	0.16513386	0.12517108	0.16108531
0.11085554	0.15035576	0.13925309	0.1456358	0.12320686	0.17270062	0.10829065	0.16529204	0.12534481	0.16110854
0.11087763	0.15036585	0.13924306	0.14569603	0.12308274	0.17276472	0.10827749	0.16545096	0.12551955	0.16113069
0.11090209	0.15037526	0.13923339	0.14575575	0.12295936	0.17282768	0.10826456	0.16561059	0.12569529	0.16115175
0.1109289	0.15038398	0.1392241	0.14581494	0.12283671	0.17288949	0.10825186	0.16577091	0.12587201	0.16117171
0.11095806	0.15039202	0.13921518	0.14587358	0.1227148	0.17295015	0.10823939	0.16593189	0.12604972	0.16119055
0.11098955	0.15039937	0.13920663	0.14593162	0.12259362	0.17300967	0.10822712	0.16609351	0.12622842	0.16120827
0.11102336	0.15040603	0.13919845	0.14598905	0.12247315	0.17306803	0.10821506	0.16625574	0.12640808	0.16122485
0.11105948	0.15041199	0.13919064	0.14604583	0.12235341	0.17312525	0.10820319	0.16641855	0.12658871	0.16124028
0.1110979	0.15041726	0.13918321	0.14610193	0.12223437	0.17318131	0.10819151	0.16658192	0.1267703	0.16125455
0.1111386	0.15042184	0.13917615	0.14615733	0.12211604	0.17323622	0.10818	0.16674582	0.12695285	0.16126765
0.11118157	0.15042571	0.13916947	0.146212	0.12199841	0.17328997	0.10816867	0.16691022	0.12713634	0.16127956
0.1112268	0.15042888	0.13916317	0.1462659	0.12188147	0.17334256	0.10815749	0.1670751	0.12732077	0.16129028
0.11127428	0.15043135	0.13915724	0.14631901	0.12176522	0.17339399	0.10814647	0.16724042	0.12750614	0.1612998
0.11132398	0.15043311	0.1391517	0.14637131	0.12164966	0.17344427	0.1081356	0.16740616	0.12769243	0.1613081
0.1113759	0.15043416	0.13914653	0.14642276	0.12153477	0.17349338	0.10812485	0.1675723	0.12787964	0.16131518
0.11143001	0.15043451	0.13914175	0.14647334	0.12142055	0.17354133	0.10811424	0.16773879	0.12806777	0.16132102
0.11148631	0.15043414	0.13913734	0.14652302	0.12130699	0.17358811	0.10810374	0.16790563	0.1282568	0.16132561
0.11154478	0.15043306	0.13913332	0.14657177	0.12119409	0.17363374	0.10809336	0.16807277	0.12844673	0.16132895
0.1116054	0.15043126	0.13912968	0.14661957	0.12108185	0.17367819	0.10808307	0.16824019	0.12863755	0.16133102
0.11166816	0.15042874	0.13912642	0.14666638	0.12097025	0.17372148	0.10807288	0.16840786	0.12882925	0.16133181
0.11173303	0.15042551	0.13912355	0.14671219	0.12085928	0.1737636	0.10806278	0.16857576	0.12902183	0.16133132
0.1118	0.15042156	0.13912106	0.14675696	0.12074895	0.17380456	0.10805275	0.16874384	0.12921527	0.16132953
0.11186906	0.15041688	0.13911896	0.14680068	0.12063925	0.17384434	0.10804279	0.16891209	0.12940957	0.16132644
0.11194018	0.15041148	0.13911724	0.1468433	0.12053016	0.17388296	0.10803288	0.16908048	0.12960473	0.16132204
0.11201335	0.15040535	0.13911591	0.14688482	0.12042169	0.1739204	0.10802303	0.16924897	0.12980073	0.16131631
0.11208855	0.1503985	0.13911497	0.14692521	0.12031382	0.17395668	0.10801322	0.16941753	0.12999756	0.16130925
0.11216575	0.15039092	0.13911441	0.14696443	0.12020655	0.17399178	0.10800345	0.16958615	0.13019522	0.16130085
0.11224494	0.15038261	0.13911424	0.14700247	0.12009988	0.17402571	0.1079937	0.16975478	0.1303937	0.1612911
0.11232611	0.15037357	0.13911446	0.1470393	0.11999379	0.17405847	0.10798396	0.1699234	0.13059298	0.16127999
0.11240922	0.1503638	0.13911507	0.14707489	0.11988827	0.17409006	0.10797424	0.17009198	0.13079307	0.16126751
0.11249426	0.15035329	0.13911607	0.14710923	0.11978333	0.17412047	0.10796451	0.17026049	0.13099395	0.16125367
0.11258121	0.15034205	0.13911746	0.1471423	0.11967895	0.17414971	0.10795478	0.1704289	0.13119562	0.16123843
0.11267005	0.15033007	0.13911924	0.14717405	0.11957512	0.17417778	0.10794502	0.17059718	0.13139806	0.16122181
0.11276075	0.15031736	0.13912141	0.14720449	0.11947185	0.17420467	0.10793525	0.1707653	0.13160126	0.1612038
0.1128533	0.1503039	0.13912397	0.14723358	0.11936911	0.1742304	0.10792543	0.17093322	0.13180522	0.16118437
0.11294768	0.15028971	0.13912693	0.14726129	0.11926692	0.17425494	0.10791558	0.17110093	0.13200993	0.16116354
0.11304385	0.15027478	0.13913027	0.14728762	0.11916524	0.17427832	0.10790567	0.17126839	0.13221538	0.16114129
0.1131418	0.15025911	0.13913401	0.14731254	0.11906409	0.17430052	0.10789571	0.17143558	0.13242155	0.1611176
0.11324151	0.15024269	0.13913813	0.14733602	0.11896345	0.17432155	0.10788567	0.17160245	0.13262844	0.16109249
0.11334295	0.15022554	0.13914265	0.14735805	0.11886331	0.17434141	0.10787556	0.17176898	0.13283605	0.16106594
0.1134461	0.15020764	0.13914756	0.14737861	0.11876367	0.1743601	0.10786537	0.17193515	0.13304435	0.16103794
0.11355093	0.15018899	0.13915287	0.14739768	0.11866452	0.17437761	0.10785508	0.17210092	0.13325334	0.16100849
0.11365743	0.1501696	0.13915856	0.14741524	0.11856585	0.17439395	0.10784469	0.17226626	0.13346301	0.16097757
0.11376557	0.15014947	0.13916465	0.14743126	0.11846765	0.17440912	0.10783419	0.17243114	0.13367335	0.1609452
0.11387532	0.15012859	0.13917113	0.14744574	0.11836991	0.17442312	0.10782357	0.17259554	0.13388435	0.16091135
0.11398666	0.15010696	0.139178	0.14745865	0.11827264	0.17443595	0.10781282	0.17275942	0.134096	0.16087603
0.11409956	0.15008459	0.13918526	0.14746997	0.11817581	0.17444761	0.10780193	0.17292275	0.13430828	0.16083923
0.114214	0.15006146	0.13919292	0.1474797	0.11807943	0.17445811	0.10779091	0.17308551	0.1345212	0.16080094
0.11432996	0.15003759	0.13920097	0.1474878	0.11798348	0.17446743	0.10777973	0.17324767	0.13473473	0.16076116
0.11444741	0.15001298	0.13920941	0.14749428	0.11788795	0.17447559	0.10776839	0.17340918	0.13494887	0.16071988
0.11456632	0.14998761	0.13921824	0.1474991	0.11779285	0.17448258	0.10775688	0.17357004	0.13516361	0.16067711
0.11468667	0.14996149	0.13922746	0.14750225	0.11769815	0.17448841	0.10774519	0.1737302	0.13537893	0.16063282
0.11480843	0.14993463	0.13923708	0.14750372	0.11760385	0.17449308	0.10773332	0.17388965	0.13559483	0.16058703
0.11493158	0.14990701	0.13924708	0.1475035	0.11750995	0.17449658	0.10772125	0.17404834	0.13581129	0.16053972
0.11505609	0.14987865	0.13925747	0.14750157	0.11741643	0.17449892	0.10770898	0.17420625	0.13602831	0.1604909
0.11518192	0.14984954	0.13926826	0.14749791	0.11732329	0.17450009	0.10769651	0.17436335	0.13624587	0.16044055
0.11530907	0.14981968	0.13927943	0.14749252	0.11723051	0.17450011	0.10768381	0.17451962	0.13646395	0.16038868
0.11543749	0.14978906	0.139291	0.14748538	0.1171381	0.17449897	0.10767088	0.17467502	0.13668256	0.16033528
0.11556717	0.1497577	0.13930295	0.14747647	0.11704604	0.17449667	0.10765772	0.17482953	0.13690168	0.16028034
0.11569807	0.14972559	0.13931529	0.1474658	0.11695432	0.17449322	0.10764432	0.17498312	0.13712129	0.16022387
0.11583017	0.14969273	0.13932802	0.14745333	0.11686294	0.17448861	0.10763066	0.17513576	0.13734138	0.16016587
0.11596343	0.14965912	0.13934113	0.14743907	0.11677188	0.17448285	0.10761675	0.17528742	0.13756195	0.16010632
0.11609784	0.14962477	0.13935463	0.14742301	0.11668115	0.17447594	0.10760256	0.17543807	0.13778298	0.16004523
0.11623336	0.14958966	0.13936852	0.14740512	0.11659072	0.17446788	0.1075881	0.1755877	0.13800446	0.1599826
0.11636997	0.14955381	0.13938279	0.14738541	0.1165006	0.17445867	0.10757336	0.17573626	0.13822638	0.15991842
0.11650764	0.14951721	0.13939745	0.14736387	0.11641077	0.17444832	0.10755832	0.17588374	0.13844873	0.15985269
0.11664634	0.14947986	0.13941249	0.14734048	0.11632122	0.17443682	0.10754298	0.17603011	0.13867148	0.1597854
0.11678604	0.14944177	0.13942791	0.14731524	0.11623195	0.17442418	0.10752734	0.17617533	0.13889464	0.15971657
0.11692671	0.14940293	0.13944372	0.14728814	0.11614295	0.17441039	0.10751137	0.17631939	0.13911819	0.15964618
0.11706833	0.14936334	0.13945991	0.14725918	0.11605421	0.17439547	0.10749509	0.17646225	0.13934212	0.15957424
0.11721086	0.14932301	0.13947647	0.14722834	0.11596572	0.17437941	0.10747847	0.1766039	0.13956641	0.15950074
0.11735428	0.14928194	0.13949342	0.14719562	0.11587747	0.17436222	0.10746151	0.1767443	0.13979105	0.15942568
0.11749856	0.14924012	0.13951074	0.14716102	0.11578946	0.17434389	0.1074442	0.17688343	0.14001603	0.15934907
0.11764367	0.14919756	0.13952844	0.14712453	0.11570167	0.17432443	0.10742654	0.17702126	0.14024134	0.1592709
0.11778958	0.14915426	0.13954652	0.14708614	0.1156141	0.17430384	0.10740851	0.17715777	0.14046696	0.15919117
0.11793627	0.14911021	0.13956497	0.14704586	0.11552674	0.17428213	0.10739011	0.17729294	0.14069289	0.15910988
0.1180837	0.14906543	0.1395838	0.14700367	0.11543959	0.17425929	0.10737133	0.17742674	0.1409191	0.15902703
0.11823184	0.14901991	0.139603	0.14695958	0.11535262	0.17423533	0.10735216	0.17755914	0.14114559	0.15894263
0.11838066	0.14897365	0.13962257	0.14691358	0.11526583	0.17421025	0.10733259	0.17769012	0.14137235	0.15885667
0.11853014	0.14892665	0.13964251	0.14686568	0.11517923	0.17418405	0.10731263	0.17781967	0.14159935	0.15876916
0.11868025	0.14887892	0.13966281	0.14681586	0.11509279	0.17415674	0.10729225	0.17794774	0.14182659	0.15868009
0.11883096	0.14883045	0.13968349	0.14676413	0.1150065	0.17412831	0.10727145	0.17807433	0.14205405	0.15858946
0.11898224	0.14878125	0.13970453	0.14671049	0.11492037	0.17409878	0.10725023	0.1781994	0.14228173	0.15849728
0.11913405	0.14873131	0.13972594	0.14665493	0.11483438	0.17406814	0.10722857	0.17832294	0.1425096	0.15840356
0.11928638	0.14868065	0.13974771	0.14659747	0.11474852	0.17403639	0.10720647	0.17844492	0.14273766	0.15830828
0.11943918	0.14862925	0.13976984	0.14653809	0.11466279	0.17400354	0.10718393	0.17856532	0.14296589	0.15821145
0.11959244	0.14857713	0.13979233	0.1464768	0.11457718	0.17396959	0.10716092	0.17868412	0.14319427	0.15811308
0.11974612	0.14852428	0.13981518	0.14641361	0.11449167	0.17393455	0.10713746	0.1788013	0.1434228	0.15801316
0.1199002	0.14847071	0.13983839	0.14634851	0.11440626	0.17389841	0.10711352	0.17891684	0.14365146	0.15791171
0.12005464	0.14841641	0.13986195	0.14628151	0.11432095	0.17386118	0.1070891	0.17903071	0.14388023	0.15780871
0.12020942	0.14836139	0.13988587	0.14621262	0.11423571	0.17382287	0.10706419	0.1791429	0.14410911	0.15770418
0.1203645	0.14830564	0.13991014	0.14614183	0.11415056	0.17378347	0.1070388	0.17925338	0.14433808	0.15759812
0.12051986	0.14824918	0.13993476	0.14606915	0.11406547	0.17374298	0.1070129	0.17936214	0.14456712	0.15749053
0.12067547	0.148192	0.13995972	0.14599458	0.11398044	0.17370142	0.10698649	0.17946916	0.14479622	0.15738141
0.1208313	0.14813411	0.13998504	0.14591814	0.11389546	0.17365878	0.10695957	0.17957441	0.14502537	0.15727077
0.12098732	0.1480755	0.14001069	0.14583983	0.11381052	0.17361507	0.10693212	0.17967789	0.14525456	0.15715861
0.1211435	0.14801618	0.14003669	0.14575965	0.11372562	0.17357029	0.10690414	0.17977956	0.14548376	0.15704494
0.12129981	0.14795614	0.14006303	0.14567761	0.11364075	0.17352445	0.10687563	0.17987942	0.14571297	0.15692975
0.12145624	0.1478954	0.14008971	0.14559373	0.11355589	0.17347754	0.10684657	0.17997744	0.14594217	0.15681306
0.12161274	0.14783396	0.14011672	0.14550799	0.11347105	0.17342957	0.10681696	0.18007361	0.14617135	0.15669487
0.12176928	0.14777181	0.14014407	0.14542043	0.1133862	0.17338055	0.1067868	0.18016791	0.14640049	0.15657518
0.12192585	0.14770895	0.14017175	0.14533104	0.11330136	0.17333047	0.10675606	0.18026032	0.14662958	0.156454
0.12208241	0.1476454	0.14019976	0.14523984	0.11321649	0.17327934	0.10672476	0.18035084	0.14685861	0.15633133
0.12223894	0.14758115	0.1402281	0.14514683	0.11313161	0.17322717	0.10669287	0.18043944	0.14708755	0.15620718
0.1223954	0.1475162	0.14025676	0.14505203	0.1130467	0.17317396	0.1066604	0.1805261	0.1473164	0.15608155
0.12255177	0.14745055	0.14028575	0.14495544	0.11296176	0.1731197	0.10662734	0.18061082	0.14754514	0.15595445
0.12270802	0.14738422	0.14031505	0.14485708	0.11287676	0.17306442	0.10659367	0.18069358	0.14777376	0.15582588
0.12286413	0.1473172	0.14034468	0.14475696	0.11279172	0.1730081	0.1065594	0.18077437	0.14800225	0.15569586
0.12302006	0.14724949	0.14037462	0.1446551	0.11270662	0.17295075	0.10652452	0.18085316	0.14823057	0.15556438
0.12317579	0.14718109	0.14040487	0.1445515	0.11262145	0.17289238	0.10648902	0.18092996	0.14845874	0.15543145
0.12333129	0.14711201	0.14043543	0.14444619	0.11253621	0.17283298	0.10645289	0.18100474	0.14868672	0.15529708
0.12348654	0.14704225	0.14046631	0.14433916	0.11245089	0.17277258	0.10641612	0.18107749	0.14891451	0.15516128
0.12364151	0.14697182	0.14049748	0.14423044	0.11236547	0.17271116	0.10637872	0.1811482	0.14914208	0.15502405
0.12379617	0.14690071	0.14052896	0.14412005	0.11227996	0.17264873	0.10634067	0.18121687	0.14936943	0.1548854
0.1239505	0.14682893	0.14056074	0.144008	0.11219435	0.17258529	0.10630197	0.18128347	0.14959655	0.15474534
0.12410446	0.14675647	0.14059282	0.1438943	0.11210863	0.17252086	0.10626261	0.181348	0.1498234	0.15460387
0.12425804	0.14668335	0.14062519	0.14377897	0.11202279	0.17245542	0.10622258	0.18141045	0.15004999	0.154461
0.12441121	0.14660957	0.14065785	0.14366202	0.11193682	0.172389	0.10618188	0.18147081	0.15027629	0.15431675
0.12456394	0.14653512	0.1406908	0.14354348	0.11185072	0.17232158	0.1061405	0.18152906	0.1505023	0.1541711
0.12471621	0.14646002	0.14072404	0.14342337	0.11176448	0.17225318	0.10609844	0.18158521	0.15072799	0.15402409
0.12486799	0.14638426	0.14075756	0.14330169	0.1116781	0.1721838	0.10605569	0.18163924	0.15095335	0.1538757
0.12501926	0.14630785	0.14079136	0.14317847	0.11159156	0.17211345	0.10601224	0.18169114	0.15117837	0.15372596
0.12516999	0.14623078	0.14082543	0.14305373	0.11150486	0.17204212	0.10596809	0.18174091	0.15140303	0.15357486
0.12532016	0.14615307	0.14085978	0.14292749	0.111418	0.17196982	0.10592323	0.18178854	0.15162732	0.15342243
0.12546974	0.14607471	0.1408944	0.14279976	0.11133096	0.17189657	0.10587766	0.18183402	0.15185122	0.15326866
0.12561872	0.14599572	0.14092929	0.14267057	0.11124375	0.17182235	0.10583136	0.18187734	0.15207472	0.15311356
0.12576706	0.14591608	0.14096444	0.14253993	0.11115634	0.17174717	0.10578434	0.18191851	0.1522978	0.15295715
0.12591474	0.14583581	0.14099986	0.14240788	0.11106875	0.17167105	0.10573659	0.18195751	0.15252044	0.15279944
0.12606175	0.1457549	0.14103552	0.14227442	0.11098096	0.17159398	0.10568809	0.18199435	0.15274264	0.15264043
0.12620805	0.14567337	0.14107145	0.14213959	0.11089296	0.17151596	0.10563886	0.18202901	0.15296438	0.15248013
0.12635362	0.14559121	0.14110762	0.14200339	0.11080475	0.17143701	0.10558887	0.18206149	0.15318563	0.15231855
0.12649845	0.14550843	0.14114405	0.14186587	0.11071632	0.17135713	0.10553813	0.1820918	0.1534064	0.15215571
0.1266425	0.14542503	0.14118071	0.14172703	0.11062767	0.17127632	0.10548663	0.18211991	0.15362665	0.15199161
0.12678577	0.14534101	0.14121762	0.1415869	0.11053878	0.17119458	0.10543436	0.18214585	0.15384639	0.15182626
0.12692822	0.14525638	0.14125476	0.14144551	0.11044967	0.17111193	0.10538132	0.18216959	0.15406558	0.15165967
0.12706983	0.14517114	0.14129214	0.14130288	0.11036031	0.17102836	0.1053275	0.18219115	0.15428422	0.15149185
0.12721059	0.14508529	0.14132974	0.14115903	0.1102707	0.17094388	0.1052729	0.18221051	0.1545023	0.15132282
0.12735048	0.14499885	0.14136758	0.14101399	0.11018084	0.1708585	0.10521751	0.18222768	0.15471979	0.15115259
0.12748946	0.1449118	0.14140563	0.14086778	0.11009073	0.17077221	0.10516132	0.18224267	0.15493668	0.15098116
0.12762753	0.14482415	0.1414439	0.14072044	0.11000035	0.17068503	0.10510434	0.18225546	0.15515296	0.15080854
0.12776466	0.14473592	0.14148239	0.14057197	0.1099097	0.17059696	0.10504656	0.18226606	0.15536862	0.15063475
0.12790084	0.14464709	0.14152109	0.14042242	0.10981877	0.170508	0.10498796	0.18227447	0.15558362	0.1504598
0.12803604	0.14455768	0.14156	0.1402718	0.10972757	0.17041817	0.10492855	0.18228069	0.15579798	0.1502837
0.12817024	0.14446769	0.1415991	0.14012015	0.10963608	0.17032745	0.10486833	0.18228473	0.15601165	0.15010647
0.12830343	0.14437712	0.14163841	0.13996748	0.1095443	0.17023586	0.10480727	0.18228658	0.15622464	0.1499281
0.12843559	0.14428598	0.14167791	0.13981384	0.10945222	0.17014341	0.10474539	0.18228626	0.15643693	0.14974862
0.1285667	0.14419426	0.14171761	0.13965923	0.10935984	0.17005009	0.10468268	0.18228376	0.1566485	0.14956803
0.12869675	0.14410198	0.14175749	0.1395037	0.10926716	0.16995592	0.10461913	0.18227909	0.15685934	0.14938636
0.12882571	0.14400914	0.14179755	0.13934727	0.10917417	0.16986089	0.10455473	0.18227225	0.15706943	0.1492036
0.12895356	0.14391574	0.14183779	0.13918997	0.10908087	0.16976502	0.10448949	0.18226325	0.15727875	0.14901978
0.12908031	0.14382178	0.14187821	0.13903182	0.10898725	0.16966831	0.10442339	0.18225209	0.1574873	0.1488349
0.12920591	0.14372727	0.1419188	0.13887287	0.1088933	0.16957075	0.10435644	0.18223878	0.15769506	0.14864898
0.12933037	0.14363222	0.14195955	0.13871312	0.10879902	0.16947237	0.10428863	0.18222332	0.15790201	0.14846203
0.12945367	0.14353662	0.14200047	0.13855262	0.10870442	0.16937316	0.10421995	0.18220573	0.15810813	0.14827406
0.12957578	0.14344048	0.14204154	0.13839139	0.10860948	0.16927313	0.1041504	0.18218601	0.15831342	0.14808509
0.1296967	0.1433438	0.14208277	0.13822947	0.10851419	0.16917228	0.10407997	0.18216416	0.15851786	0.14789512
0.12981641	0.1432466	0.14212414	0.13806688	0.10841857	0.16907062	0.10400867	0.1821402	0.15872143	0.14770418
0.12993489	0.14314886	0.14216566	0.13790365	0.1083226	0.16896815	0.10393648	0.18211413	0.15892412	0.14751227
0.13005214	0.14305061	0.14220732	0.13773981	0.10822627	0.16886488	0.1038634	0.18208597	0.15912592	0.14731941
0.13016814	0.14295183	0.14224911	0.1375754	0.10812959	0.16876082	0.10378944	0.18205572	0.1593268	0.14712561
0.13028287	0.14285254	0.14229104	0.13741045	0.10803255	0.16865596	0.10371458	0.18202339	0.15952676	0.14693089
0.13039633	0.14275274	0.14233309	0.13724497	0.10793515	0.16855032	0.10363882	0.18198899	0.15972578	0.14673525
0.1305085	0.14265243	0.14237526	0.13707902	0.10783738	0.1684439	0.10356215	0.18195254	0.15992385	0.14653871
0.13061937	0.14255162	0.14241755	0.13691261	0.10773925	0.1683367	0.10348458	0.18191404	0.16012095	0.14634129
0.13072893	0.14245031	0.14245995	0.13674578	0.10764074	0.16822874	0.1034061	0.18187351	0.16031706	0.146143
0.13083717	0.14234851	0.14250246	0.13657856	0.10754185	0.16812	0.1033267	0.18183095	0.16051217	0.14594386
0.13094407	0.14224622	0.14254507	0.13641099	0.10744259	0.16801051	0.10324639	0.18178639	0.16070628	0.14574386
0.13104963	0.14214344	0.14258777	0.13624308	0.10734295	0.16790027	0.10316515	0.18173983	0.16089935	0.14554304
0.13115384	0.14204018	0.14263058	0.13607489	0.10724293	0.16778928	0.10308299	0.18169129	0.16109139	0.14534141
0.13125668	0.14193644	0.14267346	0.13590643	0.10714251	0.16767754	0.1029999	0.18164078	0.16128237	0.14513898
0.13135815	0.14183224	0.14271644	0.13573773	0.10704171	0.16756507	0.10291587	0.18158831	0.16147228	0.14493575
0.13145824	0.14172756	0.14275949	0.13556884	0.10694052	0.16745186	0.10283091	0.18153391	0.16166111	0.14473176
0.13155694	0.14162242	0.14280261	0.13539979	0.10683894	0.16733792	0.10274502	0.18147758	0.16184884	0.14452701
0.13165424	0.14151683	0.1428458	0.1352306	0.10673696	0.16722327	0.10265818	0.18141934	0.16203546	0.14432151
0.13175014	0.14141077	0.14288906	0.1350613	0.10663458	0.1671079	0.10257039	0.18135921	0.16222095	0.14411529
0.13184462	0.14130427	0.14293237	0.13489194	0.1065318	0.16699181	0.10248166	0.18129719	0.1624053	0.14390836
0.13193769	0.14119733	0.14297574	0.13472254	0.10642862	0.16687503	0.10239197	0.18123332	0.1625885	0.14370072
0.13202933	0.14108994	0.14301915	0.13455314	0.10632504	0.16675754	0.10230133	0.18116761	0.16277054	0.1434924
0.13211954	0.14098211	0.14306261	0.13438376	0.10622105	0.16663935	0.10220973	0.18110007	0.16295138	0.14328341
0.13220831	0.14087386	0.1431061	0.13421445	0.10611666	0.16652048	0.10211717	0.18103072	0.16313104	0.14307377
0.13229564	0.14076518	0.14314963	0.13404522	0.10601186	0.16640093	0.10202365	0.18095958	0.16330948	0.14286349
0.13238152	0.14065607	0.14319318	0.13387613	0.10590665	0.16628069	0.10192917	0.18088666	0.16348671	0.14265258
0.13246595	0.14054655	0.14323676	0.13370719	0.10580102	0.16615978	0.10183371	0.180812	0.16366269	0.14244106
0.13254892	0.14043661	0.14328035	0.13353844	0.10569499	0.16603821	0.10173729	0.1807356	0.16383743	0.14222895
0.13263043	0.14032627	0.14332395	0.13336992	0.10558855	0.16591598	0.10163989	0.18065749	0.1640109	0.14201626
0.13271049	0.14021552	0.14336756	0.13320165	0.10548169	0.16579308	0.10154151	0.18057768	0.1641831	0.141803
0.13278907	0.14010438	0.14341117	0.13303367	0.10537442	0.16566954	0.10144216	0.1804962	0.16435401	0.1415892
0.13286619	0.13999284	0.14345477	0.13286601	0.10526673	0.16554535	0.10134182	0.18041306	0.16452361	0.14137486
0.13294183	0.13988091	0.14349836	0.1326987	0.10515863	0.16542053	0.10124051	0.1803283	0.1646919	0.14116001
0.13301601	0.1397686	0.14354194	0.13253178	0.10505011	0.16529507	0.1011382	0.18024192	0.16485885	0.14094465
0.13308871	0.1396559	0.14358549	0.13236528	0.10494117	0.16516898	0.10103491	0.18015396	0.16502447	0.14072881
0.13315994	0.13954284	0.14362902	0.13219922	0.10483182	0.16504226	0.10093064	0.18006442	0.16518873	0.14051249
0.13322969	0.1394294	0.14367251	0.13203365	0.10472206	0.16491494	0.10082537	0.17997335	0.16535162	0.14029572
0.13329797	0.1393156	0.14371597	0.13186859	0.10461187	0.16478699	0.1007191	0.17988075	0.16551312	0.1400785
0.13336477	0.13920143	0.14375938	0.13170408	0.10450128	0.16465845	0.10061184	0.17978665	0.16567324	0.13986086
0.1334301	0.13908691	0.14380275	0.13154015	0.10439026	0.1645293	0.10050359	0.17969107	0.16583195	0.13964281
0.13349395	0.13897205	0.14384605	0.13137682	0.10427883	0.16439955	0.10039433	0.17959405	0.16598923	0.13942437
0.13355634	0.13885683	0.1438893	0.13121414	0.10416699	0.16426922	0.10028408	0.17949559	0.16614509	0.13920555
0.13361725	0.13874128	0.14393248	0.13105213	0.10405473	0.1641383	0.10017282	0.17939573	0.1662995	0.13898636
0.1336767	0.13862539	0.14397559	0.13089082	0.10394206	0.16400681	0.10006056	0.1792945	0.16645245	0.13876683
0.13373468	0.13850916	0.14401862	0.13073025	0.10382897	0.16387474	0.0999473	0.1791919	0.16660394	0.13854696
0.1337912	0.13839262	0.14406156	0.13057044	0.10371548	0.1637421	0.099833029	0.17908798	0.16675394	0.13832678
0.13384627	0.13827575	0.14410442	0.13041143	0.10360157	0.16360891	0.099717751	0.17898275	0.16690245	0.1381063
0.13389987	0.13815857	0.14414718	0.13025325	0.10348725	0.16347515	0.099601463	0.17887624	0.16704946	0.13788553
0.13395203	0.13804107	0.14418984	0.13009592	0.10337253	0.16334085	0.099484166	0.17876848	0.16719495	0.1376645
0.13400274	0.13792327	0.14423239	0.12993948	0.1032574	0.163206	0.099365857	0.17865948	0.1673389	0.13744321
0.13405201	0.13780517	0.14427483	0.12978396	0.10314186	0.16307061	0.099246536	0.17854929	0.16748132	0.13722168
0.13409985	0.13768678	0.14431715	0.12962939	0.10302592	0.16293469	0.099126202	0.17843793	0.16762218	0.13699993
0.13414625	0.13756809	0.14435934	0.12947579	0.10290958	0.16279824	0.099004854	0.17832541	0.16776148	0.13677798
0.13419123	0.13744912	0.1444014	0.1293232	0.10279283	0.16266126	0.09888249	0.17821177	0.16789921	0.13655583
0.13423479	0.13732987	0.14444333	0.12917165	0.10267569	0.16252377	0.098759111	0.17809704	0.16803534	0.13633351
0.13427694	0.13721034	0.14448511	0.12902116	0.10255816	0.16238577	0.098634715	0.17798124	0.16816988	0.13611103
0.13431768	0.13709054	0.14452675	0.12887177	0.10244023	0.16224726	0.098509301	0.1778644	0.16830281	0.1358884
0.13435703	0.13697048	0.14456823	0.12872349	0.10232191	0.16210825	0.09838287	0.17774655	0.16843412	0.13566565
0.13439499	0.13685015	0.14460955	0.12857637	0.1022032	0.16196874	0.098255421	0.17762772	0.1685638	0.13544278
0.13443157	0.13672958	0.1446507	0.12843042	0.1020841	0.16182874	0.098126952	0.17750793	0.16869183	0.13521981
0.13446677	0.13660875	0.14469168	0.12828568	0.10196463	0.16168826	0.097997465	0.17738721	0.16881821	0.13499677
0.13450062	0.13648768	0.14473247	0.12814218	0.10184477	0.16154731	0.097866958	0.17726559	0.16894292	0.13477365
0.1345331	0.13636636	0.14477309	0.12799993	0.10172453	0.16140587	0.097735431	0.17714311	0.16906597	0.13455049
0.13456424	0.13624482	0.14481351	0.12785897	0.10160391	0.16126397	0.097602884	0.17701978	0.16918732	0.13432729
0.13459405	0.13612304	0.14485374	0.12771932	0.10148293	0.16112161	0.097469317	0.17689563	0.16930698	0.13410407
0.13462253	0.13600104	0.14489376	0.12758102	0.10136158	0.16097879	0.097334731	0.17677071	0.16942494	0.13388084
0.1346497	0.13587883	0.14493357	0.12744407	0.10123986	0.16083552	0.097199123	0.17664502	0.16954118	0.13365763
0.13467556	0.13575639	0.14497317	0.12730852	0.10111778	0.16069181	0.097062496	0.17651862	0.16965569	0.13343444
0.13470013	0.13563375	0.14501254	0.12717439	0.10099534	0.16054765	0.09692485	0.17639151	0.16976847	0.13321129
0.13472342	0.13551091	0.14505169	0.12704169	0.10087255	0.16040306	0.096786183	0.17626375	0.1698795	0.1329882
0.13474544	0.13538787	0.1450906	0.12691046	0.1007494	0.16025804	0.096646497	0.17613534	0.16998877	0.13276518
0.1347662	0.13526463	0.14512927	0.12678072	0.10062591	0.16011259	0.096505792	0.17600632	0.17009628	0.13254225
0.13478572	0.13514121	0.14516769	0.12665249	0.10050208	0.15996673	0.096364069	0.17587673	0.17020202	0.13231941
0.134804	0.1350176	0.14520586	0.1265258	0.1003779	0.15982045	0.096221328	0.1757466	0.17030597	0.1320967
0.13482107	0.13489382	0.14524377	0.12640067	0.1002534	0.15967376	0.096077569	0.17561594	0.17040813	0.13187412
0.13483693	0.13476986	0.14528142	0.12627712	0.10012856	0.15952667	0.095932793	0.1754848	0.17050848	0.13165168
0.1348516	0.13464574	0.14531879	0.12615518	0.10000339	0.15937918	0.095787001	0.17535319	0.17060703	0.1314294
0.13486508	0.13452145	0.14535589	0.12603486	0.09987791	0.15923131	0.095640194	0.17522117	0.17070375	0.1312073
0.13487741	0.13439701	0.1453927	0.12591619	0.099752108	0.15908304	0.095492372	0.17508874	0.17079865	0.13098539
0.13488858	0.13427242	0.14542922	0.12579919	0.099625994	0.15893439	0.095343536	0.17495595	0.17089171	0.13076369
0.13489862	0.13414768	0.14546544	0.12568387	0.099499573	0.15878537	0.095193688	0.17482282	0.17098292	0.1305422
0.13490754	0.13402279	0.14550136	0.12557027	0.099372849	0.15863597	0.095042828	0.17468939	0.17107228	0.13032095
0.13491535	0.13389778	0.14553698	0.1254584	0.099245828	0.15848621	0.094890958	0.17455568	0.17115977	0.13009995
0.13492207	0.13377263	0.14557227	0.12534828	0.099118516	0.15833609	0.094738078	0.17442172	0.1712454	0.12987921
0.13492772	0.13364736	0.14560725	0.12523992	0.098990916	0.15818561	0.09458419	0.17428755	0.17132914	0.12965875
0.13493231	0.13352196	0.14564189	0.12513336	0.098863035	0.15803479	0.094429295	0.1741532	0.171411	0.12943858
0.13493586	0.13339645	0.1456762	0.1250286	0.098734878	0.15788361	0.094273395	0.17401869	0.17149096	0.12921872
0.13493839	0.13327083	0.14571017	0.12492566	0.09860645	0.1577321	0.094116491	0.17388406	0.17156902	0.12899917
0.13493991	0.13314511	0.1457438	0.12482456	0.098477758	0.15758026	0.093958584	0.17374933	0.17164517	0.12877996
0.13494043	0.13301928	0.14577707	0.12472531	0.098348806	0.15742808	0.093799676	0.17361454	0.1717194	0.1285611
0.13493998	0.13289336	0.14580998	0.12462795	0.098219602	0.15727558	0.09363977	0.17347972	0.17179171	0.1283426
0.13493858	0.13276735	0.14584252	0.12453247	0.098090149	0.15712276	0.093478865	0.17334489	0.17186209	0.12812447
0.13493623	0.13264126	0.14587469	0.12443889	0.097960456	0.15696962	0.093316965	0.17321009	0.17193052	0.12790673
0.13493296	0.13251508	0.14590649	0.12434723	0.097830527	0.15681618	0.09315407	0.17307535	0.17199701	0.12768939
0.13492879	0.13238884	0.1459379	0.12425751	0.09770037	0.15666243	0.092990184	0.1729407	0.17206155	0.12747247
0.13492374	0.13226252	0.14596891	0.12416974	0.09756999	0.15650838	0.092825308	0.17280616	0.17212413	0.12725598
0.13491782	0.13213614	0.14599953	0.12408393	0.097439393	0.15635404	0.092659443	0.17267177	0.17218475	0.12703993
0.13491105	0.1320097	0.14602975	0.12400009	0.097308587	0.15619941	0.092492593	0.17253756	0.17224339	0.12682434
0.13490345	0.13188321	0.14605956	0.12391824	0.097177578	0.15604449	0.092324758	0.17240355	0.17230006	0.12660921
0.13489504	0.13175667	0.14608895	0.12383839	0.097046372	0.15588929	0.092155942	0.17226978	0.17235474	0.12639456
0.13488584	0.13163008	0.14611792	0.12376055	0.096914977	0.15573382	0.091986147	0.17213628	0.17240743	0.12618041
0.13487587	0.13150346	0.14614646	0.12368473	0.096783398	0.15557808	0.091815375	0.17200307	0.17245813	0.12596676
0.13486515	0.1313768	0.14617456	0.12361094	0.096651644	0.15542208	0.091643629	0.17187019	0.17250682	0.12575364
0.13485369	0.13125012	0.14620223	0.1235392	0.096519721	0.15526581	0.091470911	0.17173766	0.17255351	0.12554104
0.13484152	0.13112341	0.14622944	0.12346951	0.096387636	0.15510929	0.091297223	0.17160551	0.17259818	0.12532899
0.13482866	0.13099668	0.14625621	0.12340187	0.096255397	0.15495252	0.091122568	0.17147378	0.17264084	0.1251175
0.13481513	0.13086994	0.14628251	0.12333631	0.09612301	0.1547955	0.09094695	0.17134248	0.17268148	0.12490657
0.13480094	0.1307432	0.14630835	0.12327283	0.095990484	0.15463824	0.09077037	0.17121165	0.17272008	0.12469622
0.13478612	0.13061645	0.14633371	0.12321143	0.095857825	0.15448074	0.090592832	0.17108132	0.17275666	0.12448646
0.13477069	0.1304897	0.1463586	0.12315212	0.095725041	0.15432301	0.090414338	0.17095152	0.1727912	0.12427731
0.13475467	0.13036295	0.146383	0.12309492	0.095592139	0.15416506	0.090234891	0.17082226	0.1728237	0.12406878
0.13473808	0.13023622	0.14640691	0.12303981	0.095459128	0.15400688	0.090054495	0.17069359	0.17285415	0.12386087
0.13472094	0.13010951	0.14643033	0.12298682	0.095326016	0.15384848	0.089873152	0.17056553	0.17288255	0.1236536
0.13470327	0.12998282	0.14645324	0.12293594	0.095192809	0.15368987	0.089690865	0.1704381	0.1729089	0.12344697
0.1346851	0.12985615	0.14647565	0.12288718	0.095059516	0.15353106	0.089507639	0.17031134	0.17293319	0.12324101
0.13466643	0.12972952	0.14649754	0.12284054	0.094926144	0.15337203	0.089323475	0.17018526	0.17295542	0.12303572
0.13464731	0.12960292	0.1465189	0.12279603	0.094792703	0.15321281	0.089138378	0.17005991	0.17297558	0.12283111
0.13462774	0.12947637	0.14653975	0.12275365	0.0946592	0.15305339	0.088952351	0.1699353	0.17299367	0.1226272
0.13460774	0.12934986	0.14656005	0.1227134	0.094525643	0.15289378	0.088765396	0.16981145	0.17300969	0.12242399
0.13458735	0.1292234	0.14657982	0.12267528	0.09439204	0.15273398	0.088577519	0.16968841	0.17302364	0.12222149
0.13456657	0.12909699	0.14659904	0.1226393	0.0942584	0.152574	0.088388721	0.16956618	0.17303551	0.12201972
0.13454544	0.12897065	0.14661772	0.12260545	0.094124732	0.15241384	0.088199008	0.16944481	0.1730453	0.12181868
0.13452397	0.12884438	0.14663583	0.12257373	0.093991043	0.15225351	0.088008382	0.1693243	0.173053	0.12161838
0.13450219	0.12871817	0.14665338	0.12254415	0.093857342	0.15209301	0.087816848	0.1692047	0.17305862	0.12141884
0.13448011	0.12859204	0.14667037	0.1225167	0.093723639	0.15193234	0.087624409	0.16908602	0.17306214	0.12122007
0.13445776	0.12846599	0.14668678	0.12249138	0.09358994	0.15177151	0.087431069	0.16896828	0.17306358	0.12102206
0.13443516	0.12834002	0.1467026	0.1224682	0.093456256	0.15161053	0.087236832	0.16885152	0.17306292	0.12082484
0.13441233	0.12821414	0.14671784	0.12244714	0.093322595	0.15144939	0.087041702	0.16873576	0.17306017	0.12062842
0.1343893	0.12808836	0.14673249	0.1224282	0.093188966	0.1512881	0.086845683	0.16862101	0.17305532	0.12043279
0.13436608	0.12796268	0.14674654	0.12241138	0.093055378	0.15112667	0.086648779	0.16850731	0.17304837	0.12023798
0.13434269	0.12783709	0.14675999	0.12239668	0.092921839	0.1509651	0.086450994	0.16839467	0.17303932	0.12004398
0.13431917	0.12771162	0.14677283	0.12238409	0.092788359	0.15080339	0.086252334	0.16828312	0.17302817	0.11985081
0.13429553	0.12758626	0.14678505	0.1223736	0.092654947	0.15064154	0.086052801	0.16817269	0.17301492	0.11965848
0.13427178	0.12746102	0.14679665	0.12236522	0.092521612	0.15047957	0.0858524	0.16806339	0.17299956	0.11946699
0.13424796	0.1273359	0.14680762	0.12235893	0.092388363	0.15031748	0.085651137	0.16795524	0.1729821	0.11927636
0.13422409	0.1272109	0.14681796	0.12235472	0.092255209	0.15015526	0.085449014	0.16784828	0.17296253	0.11908658
0.13420018	0.12708604	0.14682766	0.1223526	0.09212216	0.14999292	0.085246037	0.16774251	0.17294085	0.11889768
0.13417626	0.12696131	0.14683672	0.12235254	0.091989225	0.14983048	0.085042211	0.16763796	0.17291707	0.11870965
0.13415235	0.12683672	0.14684513	0.12235455	0.091856413	0.14966792	0.084837539	0.16753465	0.17289118	0.1185225
0.13412847	0.12671228	0.14685289	0.12235861	0.091723733	0.14950525	0.084632027	0.1674326	0.17286319	0.11833625
0.13410464	0.12658798	0.14685998	0.12236471	0.091591196	0.14934249	0.08442568	0.16733184	0.17283308	0.1181509
0.13408089	0.12646384	0.14686641	0.12237285	0.09145881	0.14917962	0.084218501	0.16723237	0.17280087	0.11796645
0.13405723	0.12633985	0.14687216	0.12238301	0.091326586	0.14901666	0.084010497	0.16713422	0.17276656	0.11778291
0.13403369	0.12621603	0.14687724	0.12239519	0.091194532	0.14885361	0.083801672	0.16703741	0.17273014	0.11760029
0.13401028	0.12609238	0.14688164	0.12240936	0.091062658	0.14869047	0.083592031	0.16694195	0.17269161	0.1174186
0.13398703	0.12596889	0.14688535	0.12242553	0.090930975	0.14852725	0.083381579	0.16684787	0.17265097	0.11723785
0.13396396	0.12584558	0.14688837	0.12244367	0.090799491	0.14836395	0.083170322	0.16675519	0.17260824	0.11705803
0.13394109	0.12572245	0.14689069	0.12246377	0.090668216	0.14820056	0.082958263	0.16666391	0.1725634	0.11687915
0.13391844	0.1255995	0.14689231	0.12248582	0.090537161	0.14803711	0.082745409	0.16657405	0.17251646	0.11670123
0.13389603	0.12547674	0.14689321	0.12250981	0.090406335	0.14787358	0.082531765	0.16648564	0.17246741	0.11652426
0.13387388	0.12535418	0.14689341	0.12253571	0.090275747	0.14770999	0.082317336	0.16639869	0.17241627	0.11634825
0.13385201	0.12523181	0.14689288	0.12256352	0.090145408	0.14754633	0.082102128	0.16631322	0.17236304	0.11617321
0.13383044	0.12510964	0.14689164	0.12259323	0.090015327	0.14738261	0.081886145	0.16622923	0.17230771	0.11599914
0.13380919	0.12498767	0.14688966	0.1226248	0.089885514	0.14721884	0.081669394	0.16614675	0.17225028	0.11582605
0.13378828	0.12486591	0.14688695	0.12265823	0.08975598	0.14705501	0.08145188	0.16606578	0.17219077	0.11565395
0.13376774	0.12474437	0.1468835	0.1226935	0.089626734	0.14689112	0.081233608	0.16598636	0.17212916	0.11548283
0.13374757	0.12462304	0.1468793	0.1227306	0.089497786	0.14672719	0.081014585	0.16590847	0.17206547	0.1153127
0.1337278	0.12450194	0.14687436	0.1227695	0.089369146	0.14656322	0.080794815	0.16583215	0.1719997	0.11514356
0.13370845	0.12438105	0.14686866	0.12281018	0.089240825	0.1463992	0.080574305	0.1657574	0.17193185	0.11497543
0.13368954	0.1242604	0.1468622	0.12285263	0.089112831	0.14623515	0.08035306	0.16568424	0.17186192	0.1148083
0.13367109	0.12413998	0.14685498	0.12289683	0.088985176	0.14607105	0.080131086	0.16561268	0.17178991	0.11464218
0.13365311	0.1240198	0.146847	0.12294275	0.088857868	0.14590693	0.079908389	0.16554272	0.17171584	0.11447707
0.13363562	0.12389985	0.14683824	0.12299038	0.088730919	0.14574277	0.079684975	0.16547439	0.17163969	0.11431297
0.13361865	0.12378016	0.1468287	0.1230397	0.088604339	0.14557859	0.07946085	0.16540768	0.17156149	0.11414989
0.1336022	0.1236607	0.14681838	0.12309069	0.088478137	0.14541438	0.079236021	0.16534262	0.17148122	0.11398784
0.1335863	0.12354151	0.14680728	0.12314332	0.088352323	0.14525015	0.079010492	0.16527921	0.17139889	0.11382681
0.13357097	0.12342256	0.14679538	0.12319757	0.088226908	0.1450859	0.07878427	0.16521746	0.17131452	0.1136668
0.13355622	0.12330388	0.14678269	0.12325341	0.088101901	0.14492164	0.078557362	0.16515738	0.17122809	0.11350782
0.13354206	0.12318546	0.14676919	0.12331084	0.087977313	0.14475736	0.078329773	0.16509897	0.17113962	0.11334988
0.13352853	0.12306731	0.1467549	0.12336982	0.087853154	0.14459307	0.078101511	0.16504226	0.17104911	0.11319297
0.13351563	0.12294942	0.14673979	0.12343032	0.087729435	0.14442877	0.07787258	0.16498724	0.17095657	0.11303709
0.13350338	0.12283181	0.14672387	0.12349234	0.087606164	0.14426446	0.077642988	0.16493391	0.170862	0.11288226
0.13349179	0.12271448	0.14670714	0.12355583	0.087483352	0.14410015	0.077412741	0.1648823	0.1707654	0.11272846
0.13348089	0.12259743	0.14668958	0.12362078	0.08736101	0.14393584	0.077181846	0.1648324	0.17066678	0.1125757
0.13347068	0.12248066	0.1466712	0.12368716	0.087239147	0.14377153	0.076950308	0.16478422	0.17056615	0.11242399
0.13346119	0.12236419	0.14665198	0.12375494	0.087117773	0.14360722	0.076718135	0.16473776	0.17046351	0.11227332
0.13345243	0.122248	0.14663194	0.1238241	0.086996899	0.14344292	0.076485332	0.16469304	0.17035886	0.11212369
0.13344441	0.12213211	0.14661105	0.12389462	0.086876535	0.14327862	0.076251908	0.16465005	0.17025222	0.11197511
0.13343714	0.12201652	0.14658933	0.12396646	0.08675669	0.14311434	0.076017868	0.1646088	0.17014358	0.11182757
0.13343065	0.12190123	0.14656676	0.1240396	0.086637376	0.14295007	0.075783219	0.16456929	0.17003296	0.11168108
0.13342495	0.12178624	0.14654333	0.12411401	0.0865186	0.14278581	0.075547968	0.16453152	0.16992036	0.11153564
0.13342005	0.12167156	0.14651906	0.12418966	0.086400375	0.14262157	0.075312121	0.1644955	0.16980578	0.11139124
0.13341596	0.12155719	0.14649393	0.12426653	0.086282709	0.14245735	0.075075686	0.16446123	0.16968924	0.11124789
0.1334127	0.12144314	0.14646794	0.12434458	0.086165613	0.14229314	0.07483867	0.16442872	0.16957073	0.11110559
0.13341028	0.12132941	0.14644108	0.12442379	0.086049097	0.14212896	0.074601079	0.16439795	0.16945027	0.11096433
0.13340871	0.121216	0.14641336	0.12450414	0.08593317	0.14196481	0.07436292	0.16436894	0.16932787	0.11082411
0.13340801	0.12110291	0.14638477	0.12458558	0.085817843	0.14180068	0.0741242	0.16434168	0.16920352	0.11068494
0.13340819	0.12099015	0.1463553	0.12466809	0.085703126	0.14163658	0.073884927	0.16431618	0.16907724	0.11054681
0.13340925	0.12087771	0.14632495	0.12475164	0.085589027	0.14147251	0.073645107	0.16429243	0.16894904	0.11040972
0.13341122	0.12076562	0.14629372	0.1248362	0.085475558	0.14130847	0.073404748	0.16427043	0.16881892	0.11027368
0.1334141	0.12065385	0.14626161	0.12492174	0.085362728	0.14114447	0.073163857	0.16425018	0.16868689	0.11013867
0.1334179	0.12054243	0.14622861	0.12500822	0.085250546	0.1409805	0.07292244	0.16423168	0.16855295	0.1100047
0.13342263	0.12043135	0.14619472	0.12509562	0.085139023	0.14081656	0.072680506	0.16421492	0.16841712	0.10987176
0.13342831	0.12032061	0.14615993	0.12518391	0.085028168	0.14065267	0.072438061	0.16419991	0.1682794	0.10973986
0.13343494	0.12021022	0.14612425	0.12527306	0.084917991	0.14048881	0.072195113	0.16418664	0.1681398	0.10960899
0.13344254	0.12010019	0.14608767	0.12536302	0.084808502	0.140325	0.07195167	0.1641751	0.16799834	0.10947914
0.1334511	0.1199905	0.14605018	0.12545378	0.084699709	0.14016123	0.071707738	0.16416529	0.16785501	0.10935032
0.13346065	0.11988117	0.14601179	0.12554529	0.084591623	0.1399975	0.071463325	0.16415721	0.16770983	0.10922253
0.13347118	0.1197722	0.14597249	0.12563753	0.084484254	0.13983382	0.071218438	0.16415085	0.1675628	0.10909575
0.13348271	0.11966359	0.14593228	0.12573046	0.08437761	0.13967018	0.070973085	0.16414621	0.16741394	0.10896999
0.13349525	0.11955534	0.14589115	0.12582405	0.084271701	0.1395066	0.070727274	0.16414327	0.16726325	0.10884525
0.1335088	0.11944746	0.14584911	0.12591827	0.084166537	0.13934306	0.070481012	0.16414204	0.16711074	0.10872151
0.13352337	0.11933995	0.14580614	0.12601308	0.084062126	0.13917957	0.070234306	0.1641425	0.16695642	0.10859878
0.13353897	0.11923281	0.14576226	0.12610845	0.083958479	0.13901614	0.069987165	0.16414466	0.16680031	0.10847705
0.13355559	0.11912605	0.14571745	0.12620435	0.083855604	0.13885276	0.069739596	0.16414849	0.1666424	0.10835633
0.13357326	0.11901966	0.14567171	0.12630074	0.08375351	0.13868943	0.069491607	0.16415399	0.16648271	0.10823659
0.13359197	0.11891365	0.14562505	0.12639759	0.083652207	0.13852616	0.069243204	0.16416116	0.16632126	0.10811785
0.13361173	0.11880802	0.14557745	0.12649487	0.083551704	0.13836294	0.068994397	0.16416998	0.16615804	0.10800009
0.13363254	0.11870277	0.14552892	0.12659253	0.08345201	0.13819978	0.068745193	0.16418044	0.16599308	0.10788332
0.13365442	0.11859791	0.14547946	0.12669055	0.083353134	0.13803668	0.0684956	0.16419254	0.16582637	0.10776752
0.13367735	0.11849343	0.14542906	0.12678889	0.083255085	0.13787364	0.068245625	0.16420627	0.16565794	0.10765269
0.13370135	0.11838935	0.14537771	0.12688752	0.083157871	0.13771066	0.067995277	0.1642216	0.16548778	0.10753882
0.13372642	0.11828565	0.14532543	0.1269864	0.083061501	0.13754774	0.067744563	0.16423854	0.16531592	0.10742592
0.13375257	0.11818235	0.1452722	0.1270855	0.082965985	0.13738488	0.067493491	0.16425707	0.16514235	0.10731398
0.13377979	0.11807945	0.14521803	0.12718478	0.08287133	0.13722208	0.06724207	0.16427717	0.16496711	0.10720298
0.13380808	0.11797694	0.14516291	0.12728421	0.082777546	0.13705934	0.066990307	0.16429884	0.16479018	0.10709293
0.13383746	0.11787484	0.14510685	0.12738376	0.082684641	0.13689667	0.066738211	0.16432206	0.16461159	0.10698382
0.13386792	0.11777313	0.14504983	0.12748338	0.082592623	0.13673406	0.066485788	0.16434682	0.16443134	0.10687564
0.13389946	0.11767183	0.14499186	0.12758304	0.082501501	0.13657151	0.066233048	0.1643731	0.16424946	0.10676838
0.13393208	0.11757094	0.14493294	0.12768271	0.082411284	0.13640903	0.065979999	0.16440089	0.16406594	0.10666204
0.13396578	0.11747045	0.14487307	0.12778235	0.082321979	0.13624661	0.065726648	0.16443018	0.1638808	0.10655662
0.13400057	0.11737037	0.14481223	0.12788193	0.082233594	0.13608426	0.065473004	0.16446095	0.16369405	0.10645211
0.13403644	0.1172707	0.14475045	0.12798141	0.082146139	0.13592198	0.065219075	0.16449318	0.16350571	0.10634849
0.13407339	0.11717145	0.1446877	0.12808076	0.08205962	0.13575976	0.064964869	0.16452686	0.16331578	0.10624577
0.13411142	0.1170726	0.144624	0.12817994	0.081974046	0.13559761	0.064710394	0.16456198	0.16312428	0.10614393
0.13415053	0.11697418	0.14455933	0.12827891	0.081889424	0.13543552	0.064455659	0.16459851	0.16293122	0.10604297
0.13419071	0.11687617	0.14449371	0.12837765	0.081805763	0.1352735	0.064200672	0.16463644	0.16273661	0.10594288
0.13423197	0.11677858	0.14442712	0.12847611	0.081723071	0.13511155	0.063945441	0.16467575	0.16254047	0.10584365
0.1342743	0.11668141	0.14435957	0.12857426	0.081641354	0.13494967	0.063689975	0.16471643	0.1623428	0.10574528
0.1343177	0.11658466	0.14429105	0.12867207	0.081560621	0.13478785	0.063434281	0.16475845	0.16214362	0.10564776
0.13436216	0.11648834	0.14422158	0.1287695	0.081480878	0.1346261	0.063178368	0.1648018	0.16194294	0.10555108
0.13440768	0.11639244	0.14415113	0.12886651	0.081402134	0.13446442	0.062922245	0.16484646	0.16174078	0.10545523
0.13445426	0.11629696	0.14407973	0.12896308	0.081324396	0.13430281	0.062665919	0.16489241	0.16153715	0.1053602
0.13450189	0.11620192	0.14400735	0.12905916	0.08124767	0.13414126	0.0624094	0.16493963	0.16133205	0.10526599
0.13455056	0.1161073	0.14393402	0.12915472	0.081171964	0.13397978	0.062152696	0.1649881	0.16112551	0.10517259
0.13460027	0.11601311	0.14385971	0.12924972	0.081097286	0.13381836	0.061895814	0.1650378	0.16091754	0.10507998
0.13465102	0.11591935	0.14378444	0.12934414	0.081023641	0.13365702	0.061638765	0.16508871	0.16070814	0.10498816
0.13470279	0.11582602	0.1437082	0.12943793	0.080951037	0.13349573	0.061381555	0.16514081	0.16049734	0.10489712
0.13475558	0.11573313	0.143631	0.12953107	0.080879481	0.13333452	0.061124193	0.16519408	0.16028515	0.10480686
0.13480939	0.11564067	0.14355282	0.12962352	0.080808979	0.13317337	0.060866689	0.1652485	0.16007158	0.10471735
0.1348642	0.11554864	0.14347368	0.12971524	0.080739538	0.13301229	0.06060905	0.16530404	0.15985664	0.1046286
0.13492001	0.11545705	0.14339358	0.1298062	0.080671164	0.13285127	0.060351286	0.16536068	0.15964035	0.1045406
0.13497681	0.1153659	0.14331251	0.12989636	0.080603864	0.13269031	0.060093404	0.1654184	0.15942272	0.10445332
0.13503459	0.11527518	0.14323047	0.1299857	0.080537643	0.13252942	0.059835413	0.16547719	0.15920377	0.10436677
0.13509334	0.1151849	0.14314747	0.13007418	0.080472509	0.13236859	0.059577322	0.165537	0.1589835	0.10428094
0.13515305	0.11509506	0.1430635	0.13016176	0.080408467	0.13220783	0.059319139	0.16559783	0.15876194	0.10419581
0.13521372	0.11500566	0.14297857	0.13024842	0.080345523	0.13204713	0.059060873	0.16565965	0.1585391	0.10411138
0.13527532	0.1149167	0.14289267	0.13033412	0.080283683	0.13188649	0.058802532	0.16572243	0.158315	0.10402763
0.13533786	0.11482819	0.14280581	0.13041882	0.080222953	0.13172591	0.058544126	0.16578616	0.15808964	0.10394455
0.13540132	0.11474011	0.14271799	0.1305025	0.080163339	0.13156539	0.058285663	0.1658508	0.15786304	0.10386214
0.13546568	0.11465247	0.14262921	0.13058512	0.080104845	0.13140493	0.058027151	0.16591633	0.15763521	0.10378038
0.13553094	0.11456528	0.14253946	0.13066665	0.080047478	0.13124452	0.057768599	0.16598273	0.15740618	0.10369927
0.13559709	0.11447853	0.14244876	0.13074706	0.079991243	0.13108418	0.057510016	0.16604998	0.15717596	0.10361879
0.1356641	0.11439223	0.1423571	0.13082632	0.079936144	0.13092389	0.05725141	0.16611804	0.15694455	0.10353893
0.13573198	0.11430637	0.14226448	0.13090439	0.079882188	0.13076366	0.05699279	0.16618689	0.15671198	0.10345969
0.1358007	0.11422095	0.1421709	0.13098124	0.079829379	0.13060349	0.056734165	0.16625651	0.15647826	0.10338104
0.13587025	0.11413598	0.14207637	0.13105685	0.079777722	0.13044336	0.056475544	0.16632687	0.15624341	0.10330298
0.13594062	0.11405145	0.14198088	0.13113118	0.079727221	0.1302833	0.056216934	0.16639794	0.15600743	0.1032255
0.1360118	0.11396737	0.14188444	0.13120421	0.079677883	0.13012328	0.055958346	0.1664697	0.15577035	0.10314859
0.13608376	0.11388373	0.14178705	0.13127589	0.07962971	0.12996331	0.055699787	0.16654213	0.15553219	0.10307223
0.13615649	0.11380054	0.14168871	0.13134621	0.079582707	0.1298034	0.055441266	0.16661519	0.15529295	0.10299642
0.13622999	0.1137178	0.14158943	0.13141513	0.079536879	0.12964353	0.055182792	0.16668885	0.15505265	0.10292114
0.13630422	0.1136355	0.14148919	0.13148263	0.07949223	0.12948371	0.054924374	0.1667631	0.15481131	0.10284639
0.13637918	0.11355364	0.14138802	0.13154867	0.079448764	0.12932393	0.054666021	0.1668379	0.15456894	0.10277214
0.13645485	0.11347223	0.1412859	0.13161322	0.079406485	0.12916421	0.054407741	0.16691323	0.15432556	0.10269839
0.13653121	0.11339127	0.14118284	0.13167626	0.079365397	0.12900452	0.054149542	0.16698906	0.15408118	0.10262513
0.13660825	0.11331075	0.14107885	0.13173777	0.079325503	0.12884488	0.053891434	0.16706536	0.15383583	0.10255234
0.13668595	0.11323068	0.14097391	0.1317977	0.079286807	0.12868527	0.053633426	0.16714211	0.15358951	0.10248001
[truncated: 98,001 more rows]
