# Supplementary material for: Advanced methods for missing values imputation based on similarity learning
Source: PeerJ Comput Sci. 2021 Jul 21;7:e619. doi: 10.7717/peerj-cs.619 (PMC8323724; doi:10.7717/peerj-cs.619)
Supplement: Supplemental Information 1 [file peerj-cs-07-619-s001.zip › Datasets used in the experiments/QSAR fish toxicity.csv]

1	2	3	4	5	6	7
3.26	0.829	1.676	0	1	1.453	3.77
2.189	0.58	0.863	0	0	1.348	3.115
2.125	0.638	0.831	0	0	1.348	3.531
3.027	0.331	1.472	1	0	1.807	3.51
2.094	0.827	0.86	0	0	1.886	5.39
3.222	0.331	2.177	0	0	0.706	1.819
3.179	0	1.063	0	0	2.942	3.947
3	0	0.938	1	0	2.851	3.513
2.62	0.499	0.99	0	0	2.942	4.402
2.834	0.134	0.95	0	0	1.591	3.021
2.405	0.134	0.843	0	0	1.769	3.21
2.728	0.223	0.953	0	0	1.591	2.371
2.512	0.223	0.929	1	0	1.769	3.919
2.834	0.134	1.237	0	0	1.859	3.03
2.819	0.331	1.271	0	1	0.981	2.736
2.126	0.251	1.114	0	0	0.143	2.157
2.834	0.134	1.322	0	0	1.199	2.413
3.014	0.56	1.781	0	0	-0.115	0.898
3.024	0.452	2.698	0	0	1.107	0.45
3.036	0.405	1.205	1	0	1.807	3.733
2.707	0.972	1.889	0	3	-1.169	2.976
2.978	1.246	1.103	0	1	3.988	6.535
3.111	0.732	0.923	0	0	4.068	5.643
3.315	0.223	0.96	0	0	3.395	4.629
2.71	0.93	0.724	0	0	2.526	4.838
3.326	0.647	0.986	0	1	3.112	4.081
3.332	0.134	1.294	0	0	2.51	3.436
3.896	0.134	1.984	0	0	2.591	3.45
3.155	0.638	2.128	0	0	-0.937	1.102
2.479	0.887	0.954	0	0	1.748	4.257
1.075	1.161	0.865	0	1	0.024	5.386
3.645	0.223	1.155	0	0	2.837	3.393
3.079	0.429	2.135	0	0	-0.521	1.308
3.332	0.134	1.519	0	0	2.242	3.554
2.726	0.496	1.179	0	1	1.06	2.269
3.532	0.134	1.11	0	0	2.813	4.165
4.216	0.223	1.248	0	0	5.089	5.896
3.605	0	1.15	0	0	3.562	4.829
2.918	0.223	0.944	3	0	2.066	4.59
3.833	0.405	1.522	0	1	3.492	2.092
3.669	0.223	1.599	0	0	2.274	3.665
2.824	0.223	1	1	0	2.102	3.56
2.233	0.64	0.92	1	0	2.37	4.805
3.103	0.134	1.344	0	0	1.533	3.174
4.413	0.56	1.17	1	2	3.906	7.899
3.641	0.331	1.933	0	1	1.565	2.67
3.073	0.693	1.851	0	2	0.787	4.016
3.012	0.223	1.023	0	0	2.193	3.857
3.818	0.693	1.627	2	2	2.217	5.522
4.171	0.693	1.678	0	2	2.849	4.851
3.734	0.223	1.45	2	1	2.642	3.84
3.734	0.223	1.374	2	2	2.642	4.586
2.126	0.977	0.771	0	0	3.795	5.284
2.216	0.679	0.764	0	0	2.296	3.559
3.179	0	1.063	0	0	2.942	4.091
2.62	0.499	0.99	0	0	3.21	4.33
2.728	0.223	0.953	0	0	1.859	3.755
2.126	0.83	0.899	0	0	3.478	4.552
2.216	0.582	0.839	0	0	2.127	3.62
2.086	0.64	0.838	0	0	2.127	4.459
2.834	0.134	0.95	0	0	1.859	2.827
2.126	0.405	0.917	4	2	0.411	6.38
3.08	0.405	1.609	1	1	1.619	4.786
1.636	0.64	1.695	0	0	0.408	3.861
2.219	0.604	1.537	0	0	2.026	3.262
1.594	0.223	1.333	2	0	0.094	6.297
1.818	0.499	1.468	1	0	1.672	3.546
1.5	0.83	1.891	0	0	1.817	2.92
1.512	0.64	1.844	0	0	0.347	3.203
2.56	0.134	1.758	0	0	0.347	2.283
1.818	0.134	1.445	0	0	0.202	1.559
1.359	0.134	1.13	1	0	0.094	3.47
0.667	0.582	1.361	0	0	0.202	4.748
2.333	0.251	1.946	0	0	-1.053	2.576
2.026	0.223	1.429	1	0	0.202	5.259
1.594	0.223	1.068	0	0	0.202	4.564
0.965	0.64	1.695	1	0	0.202	4.37
1.951	0.405	1.878	0	0	-1.053	0.053
1	0.405	1.5	2	0	-1.306	2.381
1.512	0.331	1.627	1	0	-0.386	2.891
3.219	0.405	1.605	0	0	0.706	1.088
3.74	0.134	1.581	0	0	2.274	3.721
3.669	0.486	1.374	0	0	3.291	3.701
3.57	1.374	2.259	0	0	2.05	6.083
5.926	0.134	1.671	0	0	6.203	4.628
3.802	0.405	1.527	1	0	1.869	3.7
2.802	0.223	1.6	0	1	1.064	1.842
2.242	1.096	1.907	0	1	-1.96	3.396
1.94	0.749	1.066	0	0	1.492	2.99
2.126	0.405	1.69	1	1	0.479	3.573
3.08	0.223	1.583	0	1	1.442	2.271
3.277	0.223	1.869	0	0	1.587	2.085
3.179	0	1.063	0	0	2.942	3.822
2.728	0.223	0.953	0	0	1.859	3.29
2.62	0.499	0.99	0	0	3.21	3.84
2.216	0.582	0.839	0	0	2.127	3.979
2.834	0.134	0.95	0	0	1.859	3.47
2.359	0.405	0.814	0	0	0.893	3.314
2.565	0.693	1.987	0	2	0.057	4.031
2.085	1.079	0.895	0	0	4.063	4.74
2.26	0.604	0.836	0	0	3.045	4.194
2.91	0	1	0	0	2.608	3.447
2.512	0.134	1.293	0	0	0.846	2.364
2.26	0.499	0.907	0	0	2.876	3.645
3.08	0.223	1.385	0	0	1.195	2.07
2.866	0.223	1.333	0	1	1.05	2.27
2.386	0.223	0.857	0	0	1.506	3.513
2.512	0.134	1.293	0	0	0.846	2.811
3.509	0.854	1.478	0	0	2.248	2.832
2.98	0.251	2.261	0	0	-0.063	1.639
2.512	0.134	1.293	0	0	0.846	2.016
2.98	0.251	1.959	0	0	-0.063	1.651
3.462	0.405	1.717	0	1	2.06	4.097
2.755	0.405	1.559	0	1	0.996	3.123
2.755	0.405	1.844	0	1	0.996	3.231
2.024	0.977	1.328	0	0	2.604	5.052
2.609	0.604	1.529	0	0	2.419	3.572
2.878	0.134	1.684	0	0	0.8	2.436
1.961	0.134	1.215	1	0	0.548	2.567
2.665	0.251	1.762	0	0	-0.534	1.795
1.251	0.251	1.126	0	0	-0.786	5.072
2.377	0.331	2.111	0	0	-0.534	2.156
2.366	0.405	2.606	0	0	-0.128	1.037
2.878	0.134	2.102	0	0	0.8	1.932
1.961	0.134	1.27	0	0	0.156	2.505
2.462	0.223	1.669	0	0	0.408	1.524
1.778	0.223	1.203	0	0	0.156	3.048
3.609	0.811	1.189	0	0	3.291	5.115
3.316	0.223	1.571	0	1	1.795	2.856
2	0.693	1.128	2	2	-0.45	4.366
4.171	0.693	1.678	0	2	2.849	4.976
3.316	0.223	1.571	0	1	1.795	2.94
3.441	0	1.667	0	0	3.516	4.538
2.429	0.83	1.696	0	0	2.604	3.391
3.143	0.134	1.641	0	0	1.209	2.692
2.802	0.223	1.6	1	0	1.064	3.825
2.126	0.405	1.127	0	0	-0.226	3.206
2.709	0.331	2.072	0	0	-0.081	1.78
2.701	0.405	2.003	0	0	-0.081	0.533
3.252	0	1.417	0	0	3.124	3.299
2.111	0.134	1.253	0	0	0.468	2.914
2.085	0.56	2.451	0	0	-0.544	1.18
3.361	0.223	1.437	1	2	2.021	3.168
3.52	0.223	1.562	0	1	2.129	3.446
3.014	0.56	1.987	0	1	0.538	3.496
3.181	0.604	1.52	0	0	3.126	4.68
3.369	0.134	1.614	0	0	1.587	3.252
3.277	0.223	1.633	0	0	1.587	2.98
2.507	0.405	1.5	2	0	0.076	3.936
3.277	0.486	1.416	0	0	2.604	5.47
2.67	0.496	2.047	0	0	-0.917	1.842
2.704	0.56	1.965	0	0	-0.917	0.15
3.277	0.486	1.343	0	0	2.604	3.736
3.566	0.134	1.595	0	0	1.94	3.719
2.594	0.251	1.287	0	0	0.454	1.749
3.485	0.223	1.614	0	0	1.94	3.507
3.316	0.223	1.571	1	0	1.795	3.979
3.596	0.604	1.515	0	0	4.673	5.363
3.74	0.134	1.581	0	0	3.186	4.396
3.669	0.223	1.599	0	0	3.186	3.984
3.199	0.56	2.033	0	0	-0.129	1.02
2.57	1.028	2.137	0	0	1.466	2.973
3.641	0.405	1.531	0	1	3.289	3.182
4.005	0.223	1.545	0	1	3.953	5.055
3.896	0.134	1.571	0	0	3.503	4.822
3.201	0.693	2.004	0	0	-0.937	0.33
3.98	0.223	1.578	0	0	3.806	4.819
4.114	0.223	1.571	0	0	4.098	5.219
4.237	0.223	1.565	0	0	4.379	5.268
4.63	0.405	1.458	2	1	5.579	3.139
2.456	0.331	1.259	0	1	0.496	2.858
2.536	0.764	1.165	0	1	2.619	4.191
3.461	0.223	1.281	0	0	2.813	4.416
2.641	0.496	1.077	0	1	1.697	3.537
3.38	0.638	1.506	0	1	1.57	4.38
2.544	0.223	1.245	0	0	1.064	1.408
1.279	1.16	1.714	0	0	1.209	2.936
2.572	1.834	1.35	0	2	3.115	8.471
3.222	1.501	0.872	0	0	5.149	5.861
3.728	0.956	1.17	0	0	4.789	5.574
3.358	1.348	1.328	0	0	1.89	3.852
2.96	0.88	1.53	1	1	0.787	5.244
4.81	0.693	1.42	0	2	5.426	2.548
3.311	0.56	0.927	0	1	3.461	5.276
3.023	0.56	1.168	0	1	2.294	3.924
2.585	1.586	0.917	0	0	5.207	6.379
1.925	1.318	0.595	0	0	3.764	4.705
2.454	1.075	0.951	0	0	2.359	4.96
2.508	0.58	0.941	0	0	1.701	3.766
2.222	0.711	0.849	0	0	0.828	3.641
3.389	0.223	0.849	0	1	3.587	4.108
2.031	0.891	0.822	0	0	2.956	4.42
1.965	1.408	0.709	0	0	2.736	5.29
3.351	0.496	1.466	0	0	1.097	2.392
3.452	0.331	1.476	1	0	2.402	3.87
4.288	0.865	1.327	0	0	4.295	5.642
2.359	0.405	0.814	0	0	0.893	4.287
2.085	1.079	0.895	0	0	4.063	4.79
1.962	0.934	0.819	0	0	2.729	4.296
3.041	0.947	1.298	0	1	1.976	6.607
2.377	0.827	0.938	0	0	2.239	3.759
3.023	0.56	1.168	1	0	1.239	3.278
2.777	0.56	1.127	1	0	0.922	3.118
2.218	0.923	1.074	0	0	0.291	3.237
3.103	0.134	1.521	0	0	2.193	3.267
1.822	0.829	0.834	0	0	2.509	3.933
3.459	1.47	1.483	0	2	0.491	4.486
2.442	1.211	2.254	0	0	1.401	4.305
1.945	0.889	0.835	0	0	1.969	3.927
3.315	0.223	1.1	1	0	2.723	4.35
2.868	1.286	1.294	0	0	1.919	4.809
2.971	0.859	2.162	0	0	2.273	4.499
3.378	0.134	0.988	0	0	3.395	4.65
2.961	0.405	1.189	0	0	1.312	2.604
3.52	0.223	1.562	1	0	2.129	3.629
3.012	0.223	1.023	0	0	2.193	4.07
2.778	0.405	1.17	1	0	1.49	2.93
3.08	0.223	1.583	1	0	1.442	3.727
3.281	0.693	1.808	0	2	1.121	3.095
2.359	0.405	0.814	0	0	0.893	6.4
2.026	0.223	1.667	1	0	0.202	2.65
2.507	0.405	1.5	0	2	0.076	2.851
3.462	0.405	1.717	0	1	2.06	4.208
2.462	0.223	1.625	1	0	0.655	3.654
3.026	0.405	1.787	0	1	1.373	3.81
2.429	0.405	1.954	0	0	-0.473	0.931
2.836	0.693	1.43	0	2	0.434	3.178
4.285	0.134	1.551	0	0	4.379	6.255
2.534	0.872	1.619	0	0	-1.186	2.732
4.077	0.956	1.909	0	0	3.234	4.448
3.137	0.405	1.312	0	2	0.749	1.086
2.034	0.64	1.727	0	0	0.8	2.586
2.034	0.331	1.56	0	1	0.133	2.117
1.667	1.278	1.5	0	2	2.459	3.955
2.283	1.07	1.223	0	0	1.112	4.278
3.164	0.223	0.909	0	0	2.455	3.112
3.03	1.821	1.027	0	2	5.469	6.897
2.031	0.872	1.475	0	1	0.202	6.424
4.216	0.223	1.248	0	0	4.177	5.78
2.119	0.923	1.179	0	1	0.982	1.05
3.914	0.56	1.637	0	1	3.048	3.926
3.542	1.38	1.264	0	0	1.971	6.284
3.102	0.693	1.316	0	2	2.005	3.451
3.393	1.292	2.122	0	3	1.595	3.477
3.191	0.223	0.847	0	0	2.859	4.967
2.639	1.462	0.83	0	0	5.206	5.985
2.47	1.437	1.346	2	2	1.821	6.351
2.164	1.437	1.227	0	2	2.573	6.207
3.247	0.638	0.889	0	1	2.922	4.68
4.255	1.695	1.087	0	0	2.294	4.475
3.629	0.331	1.478	0	1	2.821	3.24
3.08	0.827	1.079	2	0	1.155	5.478
3.012	0.223	0.76	0	0	2.637	4.62
2.374	1.16	0.979	0	1	3.818	5.048
2.855	1.331	1.325	0	2	0.454	7.045
2.024	0.405	1.605	0	1	0.133	1.307
3.739	0	1.25	1	2	3.267	2.149
3.426	0.693	1.488	0	1	1.294	3.025
2.878	0.134	1.684	0	0	0.8	2.425
4.785	1.263	1.471	1	4	2.749	9.612
3.286	0.357	2.104	0	0	-0.521	1.771
2.507	0.405	1.652	1	1	0.888	4.603
2.857	0.973	1.838	0	2	1.121	5.311
3.924	0.693	1.707	0	2	2.314	4.713
3.601	0.223	1.35	3	2	2.545	4.32
3.634	0.693	1.747	0	2	1.742	4.051
1.968	0.331	1.891	0	0	-1.053	1.47
2.429	0.405	1.927	0	1	0.586	2.583
3.029	0.331	1.847	0	0	0.314	2.474
3.605	0	1.15	0	0	3.562	4.51
2.024	0.83	1.761	0	0	2.226	3.007
3.026	0.405	1.548	0	1	1.373	2.84
3.462	0.405	1.717	0	1	2.06	4.557
3.669	0.223	1.778	0	0	2.274	3.604
2.9	1.275	0.913	0	1	3.574	6.564
3.832	0.223	1.587	0	0	3.503	4.41
4.285	0.134	1.71	0	0	3.467	5.38
3.164	2.044	0.83	0	1	4.912	6.113
3.332	0.134	1.294	0	0	2.242	3.374
2.344	0.582	1.59	0	0	1.467	3.109
3.353	0.854	1.944	0	0	1.297	2.451
2.993	0.811	1.232	0	2	-0.059	5.395
2.914	0.798	0.975	0	1	2.715	4.109
3.111	0.331	1.011	0	1	2.042	3.25
2.777	0.56	1.127	1	0	1.433	4.767
3.188	1.182	1.244	0	1	1.845	5.012
3.134	0.223	1.319	0	0	1.795	2.739
3.514	0.134	1.07	1	0	3.315	7.809
3.436	0.331	0.951	0	0	2.786	4.338
2.217	0.872	0.875	0	0	1.769	4.182
3.219	0.405	1.605	0	0	0.706	1.134
3.645	0.223	1.155	0	0	3.105	5.178
2.685	0.405	1.145	0	0	1.246	3.219
2.685	0.405	1.145	0	0	1.246	3.11
2.961	0.405	1.388	0	0	1.58	3.07
3.52	0.223	1.59	0	0	1.882	2.883
4.029	0.965	1.729	0	0	4.038	4.451
1.883	0.711	1.162	0	0	0.602	2.924
3.432	0.638	1.385	0	1	1.459	5.339
3.369	0.134	1.614	0	0	1.587	2.226
3.323	1.232	1.134	0	0	4.207	6.5
3.73	0.829	1.562	0	1	3.182	4.732
1.831	1.182	1.901	0	2	0.158	1.234
4.141	0.134	1.22	0	0	4.833	6.233
3.035	0.223	1.941	0	0	1.209	2.107
3.461	0.223	1.12	0	0	2.813	4.47
3.867	0	1.4	2	0	3.659	5.678
1.713	1.098	1.752	0	0	-0.297	3.046
2.441	0.88	1.54	0	2	0.057	4.92
1.634	0.713	1.19	0	0	1.313	2.782
3.13	0.429	0.88	0	0	2.679	5.229
1.886	1.153	0.523	0	0	2.938	4.737
1.886	1.115	0.653	0	0	2.646	4.342
3.684	1.275	1.072	0	1	4.764	7.691
4.461	0.405	1.139	0	1	4.548	4.727
3.087	0.223	0.96	1	0	2.42	3.979
3.822	0	1.125	1	0	4.044	5.51
3.113	1.593	1.319	1	1	4.038	6.143
2.565	0.452	1.529	0	0	0.242	2.115
2.217	0.845	0.793	1	0	2.429	5.189
2.95	1.772	1.351	0	4	3.11	5.383
3.402	0.496	1.45	1	0	2.345	4.557
3.618	0.842	1.686	0	2	1.661	5.184
3.613	1.336	0.839	0	0	2.459	4.886
3.739	0	1.204	0	1	3.374	5.434
2.251	1.501	1.197	0	0	4.19	5.632
2.454	1.075	0.951	0	0	2.359	6.317
2.216	0.582	1.287	0	0	1.467	2.74
3.323	1.232	1.134	0	0	4.207	6.525
2.126	0.83	1.455	0	1	2.459	5.82
1.886	0.988	0.764	0	0	2.343	3.889
3.175	0.859	2.095	0	0	2.59	4.095
3.641	1.192	1.481	0	1	3.16	5.052
2.019	1.317	1.288	0	0	2.689	4.368
3.709	1.371	1.478	0	1	3.909	5.568
2.479	0.887	0.954	0	0	1.748	4.458
3.559	0.223	1.36	0	0	2.446	3.458
4.05	0.693	1.381	0	2	3.618	5.667
3.24	0.56	0.889	0	0	2.214	4.544
4.829	0.331	1.521	4	4	4.57	6.347
2.079	0.988	0.836	0	1	2.481	2.608
4.037	0.134	1.563	0	0	3.806	5.18
2.137	0.223	1.179	0	0	0.655	3.779
3.421	0.58	1.7	0	1	1.57	5.029
1.279	1.327	1.284	0	0	2.2	4.697
3.252	0.499	0.832	0	0	4.416	4.674
3.252	0.499	0.832	0	0	4.416	4.384
3.739	0	0.7	0	0	4.76	7.346
2.591	0.331	1.629	0	0	0.874	2.395
2.118	0.956	1.643	0	0	-2.03	3.638
3.274	1.214	1.011	0	0	3.311	6.54
2.544	0.223	1.245	0	0	1.064	3.38
2.08	0.764	0.788	0	0	1.514	4.961
2.8	0.693	1.091	0	1	1.437	3.603
3.9	0.429	1.572	0	1	2.297	3.842
3.177	0.918	1.919	0	0	2.031	4.116
2.111	1.477	1.298	0	0	3.225	5.73
3.609	0.811	1.208	0	0	3.291	4.38
3.261	0.331	2.047	0	1	0.915	4.182
3.38	0.702	1.527	0	1	1.579	3.841
2.818	0.88	1.488	0	0	1.182	3.726
2.442	0.934	0.984	0	1	3.259	4.208
3.63	0.134	1.476	0	0	3.358	4.305
4.535	0.56	1.137	1	2	4.332	8.571
3.756	0	0.964	0	0	4.23	4.425
2.198	0.798	0.79	0	1	2.056	3.328
3.159	0.965	1.584	0	2	1.121	3.77
2.862	1.031	1.828	0	3	-0.463	4.512
4.121	0.829	1.551	0	1	3.913	5.653
2.309	0.907	0.871	0	0	3.046	3.775
3.69	0.223	1.062	0	0	2.726	3.599
3.282	0.56	1.749	0	2	1.117	3.757
3.465	2.171	0.888	0	0	6.515	3.623
3.252	0.223	1.077	0	0	2.51	4.22
4.085	0.134	1.482	0	0	4.234	5.63
2.726	0.496	1.108	0	1	1.06	3.1
2.079	0.988	0.836	0	1	2.481	3.298
3.867	0.134	1.174	0	0	3.386	4.064
3.33	0.56	1.555	0	2	1.042	3.691
2.304	1.028	1.124	0	0	2.433	4.635
3.691	0.711	1.073	0	2	1.746	5.472
3.323	0.405	1.17	0	2	2.592	4.577
3.501	0.405	1.585	1	1	2.27	5.147
2.594	0.251	0.861	0	0	1.68	3.112
3.38	0.874	0.903	0	1	3.184	5.278
3.332	0.134	0.909	0	0	3.051	4.891
3.578	0.496	1.406	0	1	2.391	4.32
2.857	1.421	2.282	0	0	2.357	4.295
2.634	0.223	0.939	0	0	1.834	3.926
2.836	1.86	1.046	0	2	4.452	8.207
3.179	0	0.805	0	0	2.994	4.154
3.588	0.251	1.506	0	0	1.564	3.57
3.026	0.251	2.164	0	0	0.314	1.812
3.739	0	1.161	0	0	4.431	5.68
2.955	0.331	1.313	0	0	0.652	2.961
1.844	1.275	0.804	0	0	3.109	6.72
4.395	0.134	1.546	0	0	4.651	6.484
3.128	0.713	0.797	0	1	4.017	5.039
2.417	1.028	1.162	0	1	3.19	4.169
3.055	1.273	1.132	0	0	2.931	5.393
2.624	1.621	1.502	0	0	3.213	6.314
3.436	1.225	1.839	0	0	2.054	5.087
2.423	0.949	1.15	0	0	1.94	2.44
2.548	0.947	1.051	1	0	1.66	3.588
2.647	1.286	1.278	0	0	1.602	4.508
3.196	1.38	1.234	0	0	1.321	6.018
3.378	1.38	1.25	0	0	1.654	4.854
2.396	1.593	1.351	0	0	3.32	6.023
1.983	1.714	2.105	0	0	2.358	5.062
4.086	0.452	1.843	0	0	0.37	3.463
3.353	0.405	1.418	1	1	1.878	5.018
3.174	1.586	0.91	2	2	5.361	7.382
3.567	0.711	1.501	1	3	1.759	4.043
3.591	0.58	1.685	0	1	1.851	4.117
3.81	1.025	1.055	0	2	0.215	3.838
3.311	0.972	2.208	0	3	-0.165	4.244
0.667	1.03	0.906	0	0	1.064	5.558
3.979	1.306	1.404	0	1	5.176	4.239
2.862	1.54	1.226	0	0	3.896	6.171
2.183	0.93	0.846	0	0	1.395	4.739
2.74	1.04	1.603	0	1	2.646	4.215
3.001	0.651	0.781	0	0	4.203	5.262
3.378	1.38	1.25	0	0	1.654	5.933
3.55	1.182	1.624	0	0	2.433	4.811
4.311	1.496	0.964	0	0	3.522	5.19
3.587	0.675	2.108	0	0	2.527	3.656
2.893	1.236	0.907	0	0	3.842	6.047
3.898	0.887	1.45	0	0	4.066	5.999
3.675	1.718	1.248	0	0	3.167	4.136
2.817	1.012	1.521	0	3	-1.169	2.069
3.937	0.762	1.708	0	0	1.145	3.297
1.965	1.028	0.762	0	0	2.116	5.303
2.819	0.732	1.483	0	0	1.717	2.941
2.019	1.317	0.77	0	0	3.617	5.93
1.822	0.681	0.794	0	0	2.335	3.696
2.928	1.131	0.908	0	2	3.508	5.86
2.479	0.887	0.954	0	0	1.748	4.119
3.793	0.134	0.93	0	0	4.054	6.038
3.38	1.749	1.135	0	1	3.305	4.951
4.181	0.57	1.383	0	0	4.379	6.213
2.297	0.762	0.798	0	0	2.841	3.555
2.206	1.3	1.36	0	0	2.371	4.739
3.407	1.548	1.653	0	0	1.145	6.258
1.844	1.275	0.804	0	0	3.109	6.784
2.216	0.389	0.796	0	0	1.953	3.751
4.372	0.134	1.254	0	0	5.339	6.569
3.065	1.079	0.825	0	0	5.472	6.882
1.786	0.702	1.081	0	0	-1.265	8.132
1.883	0.916	1.207	0	1	1.188	1.153
2.11	0.773	0.773	0	1	2.57	3.36
1.975	0.802	0.775	1	0	2.799	4.227
3.629	0.223	0.802	0	0	3.571	4.269
2.309	0.907	0.871	0	0	3.046	3.782
3.316	0.223	1.571	1	0	1.795	3.854
4.223	0.638	1.117	0	1	3.557	8.169
3.333	0.405	0.963	1	0	2.974	5.63
3.749	0.331	1.278	0	0	2.773	4.777
3.351	0.797	2.456	2	0	-0.197	3.903
3.098	0.93	1.075	0	0	2.702	5.65
3.734	0.223	1.374	0	0	3.661	5.159
3.073	1.493	1.279	0	0	3.737	6.645
3.249	2.071	1.327	0	0	3.948	6.446
2.137	0.223	1.375	3	0	0.548	4.865
4.247	0.58	1.36	2	1	3.062	5.066
2.375	1.026	1.09	0	1	2.553	3.895
1.634	0.713	1.19	0	0	1.313	2.056
2.309	0.762	0.845	1	0	1.091	3.601
3.219	0.811	1.127	0	0	2.604	4.257
4.205	1.512	1.046	0	2	2.11	5.002
2.24	0.405	1.203	0	0	-0.316	2.286
2.233	0.46	0.789	1	0	2.206	4.96
3.24	0.693	1.487	1	0	1.002	3.598
2.297	0.762	0.798	0	0	2.841	3.608
2.374	0.811	0.817	1	0	2.841	5.277
2.568	0.389	1.012	0	0	2.296	3.513
3.734	0.223	1.282	0	0	2.502	3.387
3.601	0.223	1.254	0	1	2.357	3.141
3.08	0.405	1.609	0	2	1.619	3.528
3.734	0.223	1.426	0	0	2.502	3.18
4.532	0.405	1.189	1	4	4.639	5.307
4.324	0	1.205	0	1	4.738	4.302
3.08	0.223	1.462	1	0	1.442	3.518
3.073	0.693	1.438	0	2	0.787	1.055
1.962	1.345	0.783	0	0	3.617	5.752
3.386	0.251	1.225	0	0	1.586	3.086
2.448	0.638	0.921	0	0	1.701	3.521
3.25	0	0.95	0	0	3.259	3.926
2.824	0.223	1.051	0	0	1.801	3.168
3.134	0.223	1.193	0	0	1.548	2.692
3.11	0	1.079	2	0	2.42	3.974
2.309	0.762	1.118	0	2	-0.129	2.715
3.2	0.711	1.235	0	3	0.779	2.681
3.337	1.443	0.913	0	0	6.166	7.429
2.077	1.236	0.829	0	1	3.458	4.424
2.086	0.331	1.221	1	0	0.143	3.815
3.7	0.223	1.556	0	1	2.446	3.662
0.965	0.732	1.359	0	1	0.435	3.481
2.183	0.93	0.846	0	0	1.395	4.224
2.031	0.496	1.952	0	1	-0.703	1.231
2.428	0.956	2.609	0	0	0.113	1.301
3.871	0.829	1.558	0	1	3.026	4.539
3.046	0	1.333	0	2	2.352	4.075
4.532	0.405	1.189	2	3	4.639	5.104
2.238	1.513	2.078	0	0	0.489	4.513
2.841	0.88	1.705	0	3	0.226	1.647
4.031	1.113	1.106	1	2	4.579	7.64
2.479	0.887	0.954	0	0	1.748	4.912
3.252	0.223	1.077	0	0	2.51	4.02
2.094	0.827	0.86	0	0	1.886	5.449
2.728	0.134	0.923	0	0	2.102	3.42
2.824	0.223	1	1	0	2.102	3.36
2.971	0.972	1.255	0	2	2.052	4.565
2.477	0.405	0.876	0	1	1.7	2.474
1.977	1.112	0.881	0	0	2.37	4.798
2.439	0.93	0.924	0	0	1.748	5.007
3.049	0.762	1.258	0	2	1.996	4.369
3.78	0	1.182	0	0	3.854	4.938
3.219	0.811	1.151	0	0	2.604	3.397
2.495	0.56	0.835	0	1	1.643	1.969
3.026	0.405	1.787	0	1	1.373	2.551
2.875	0.582	2.311	0	0	1.587	3.075
2.126	0.83	0.899	0	0	3.478	4.263
1.639	0.83	1.445	2	0	2.081	5.05
3.669	0.486	1.374	0	0	3.291	4.61
3.609	0.811	1.208	0	0	3.291	4.469
2.33	0.932	0.931	0	1	2.529	4.559
2.542	0.429	1.891	0	0	0.562	2.12
2.456	0.331	0.875	0	1	1.294	2.263
3.18	1.281	1.246	0	0	2.492	4.963
2.482	1.303	1.415	0	0	0.575	4.919
2.719	0.891	2.292	0	0	1.94	3.289
3.023	0.56	1.168	0	1	1.75	3.379
2.251	0.638	0.871	1	0	1.61	4.021
4.88	0.134	1.853	0	0	2.217	4.77
2.08	0.891	0.816	0	0	2.729	4.41
2.876	0.928	1.372	0	1	1.737	6.148
2.251	0.638	0.871	1	0	1.61	4.175
4.139	0.496	1.43	0	1	4.206	5.767
2.122	1.621	1.511	0	0	2.64	5.677
4.061	0.134	1.658	0	0	-0.294	3.151
3.067	1.286	1.309	0	0	2.223	5.318
2.125	0.73	1.537	0	0	0.883	3.007
3.452	0.331	1.098	0	1	2.54	3.742
2.479	0.887	0.954	0	0	1.748	5.341
3.528	1.74	1.288	0	0	0.626	5.466
2.802	0.223	1.6	0	1	1.064	1.999
3.609	0.811	1.208	0	0	3.291	4.247
3.198	0.405	1.399	0	0	1.897	3.874
2.888	0.251	1.771	0	0	1.398	2.983
4.443	0.251	1.287	4	3	4.453	6.483
1.783	0.57	1.187	1	0	2.033	6.064
2.333	0.251	2.327	0	0	-0.241	3.884
3.526	0.711	1.586	0	3	1.569	3.66
3.526	0.711	1.596	0	3	0.757	3.423
2.366	0.405	1.735	0	0	-0.534	0.242
2.508	0.58	0.941	0	0	1.701	3.799
4.436	0.764	1.227	0	1	5.258	5.412
4.356	1.028	1.224	0	1	5.741	5.758
2.183	0.93	0.846	0	0	1.395	3.666
3.012	0.223	1.023	0	0	2.193	3.751
2.508	0.58	0.941	0	0	1.701	3.799
3.103	0.134	1.016	0	0	2.193	3.21
3.05	0.405	0.868	1	3	2.233	6.195
2.585	1.586	1.352	0	0	4.092	6.551
1.962	1.345	0.783	0	0	3.617	5.352
3.143	0.134	1.641	0	0	1.209	2.264
2.803	1.501	1.124	0	0	4.053	5.385
2.126	0.977	0.771	0	0	3.795	4.762
4.532	0.405	1.189	2	2	4.639	5.541
2.528	0.58	1.297	0	0	1.539	3.025
3.103	0.134	1.016	0	0	2.193	3.651
3.171	0.134	1.189	1	0	2.42	3.569
3.103	0.134	1.016	0	0	2.193	3.22
2.456	0.64	0.937	0	0	2.461	4.286
3.26	0.251	1.287	0	1	1.994	2.745
2.802	0.223	1.6	1	0	1.064	4.423
3.08	0.223	1.583	0	1	1.442	2.369
3.046	0	1.333	4	0	2.352	3.614
2.217	0.659	0.788	0	0	1.758	3.727
4.258	0.223	1.538	0	1	4.506	5.741
4.717	0.223	1.288	1	1	4.804	6.384
3.143	0.134	1.641	0	0	1.209	2.487
3.423	1.19	1.993	0	4	-1.358	3.689
3.332	0.134	1.068	0	0	2.242	3.806
2.748	0.223	2.048	0	0	0.8	1.462
4.135	0.58	1.263	1	2	2.904	5.538
3.485	0.223	1.614	0	0	1.94	2.853
2.377	0.827	0.938	0	0	2.239	5.005
2.508	0.58	0.941	0	0	1.701	3.483
2.377	0.827	0.938	0	0	2.239	3.991
3.314	0.331	1.173	1	0	3.112	3.812
3.788	0.693	1.365	0	2	2.576	4.664
2.086	1.685	0.396	0	0	4.594	6.72
2.26	1.443	0.902	0	0	4.926	6.006
1.925	1.364	0.421	0	0	4.19	5.591
2.377	0.827	0.938	0	0	2.239	5.083
2.215	0.887	0.888	0	0	1.395	4.33
3.905	0.56	1.399	1	0	2.65	4.947
3.023	0.56	1.349	1	0	1.239	3.917
2.726	0.496	1.179	0	1	1.06	3.661
2.568	0.582	0.931	0	0	2.461	3.594
2.636	0.827	0.999	0	0	2.573	4.393
2.439	0.93	0.924	0	0	1.748	4.856
2.781	0.711	1.147	0	0	1.515	3.846
4.137	0.223	1.542	0	1	4.234	5.194
1.733	1.077	0.81	0	0	3.11	4.63
2.377	0.827	0.938	0	0	2.239	3.91
2.215	0.887	0.888	0	0	1.395	3.932
2.377	0.827	0.938	0	0	2.239	5.146
2.11	0.58	0.805	0	0	1.61	3.391
2.583	0.762	1.104	0	1	1.968	3.882
2.11	0.58	0.805	0	0	1.61	3.787
2.329	0.711	0.868	0	1	1.229	3.097
2.512	0.134	0.862	0	0	1.506	3.078
1.512	0.57	0.879	0	1	-0.317	2.445
2.092	1.359	2.273	1	1	1.246	4.796
1.774	0.429	2.299	0	0	-0.41	1.897
3.052	0.638	0.903	0	0	3.237	4.906
3.314	0.331	1.397	3	0	2.048	4.473
3.554	0.629	0.945	0	0	3.315	3.459
2.726	0.496	1.179	0	1	1.06	2.126
2.983	0.496	2.106	0	0	-0.521	1.68
2.778	0.83	1.046	0	0	3.562	6.652
2.634	0.223	1.298	0	0	0.943	3.131
2.08	0.891	0.816	0	0	2.729	4.62
2.536	0.496	1.482	0	1	0.204	3.03
2.034	0.64	1.727	0	0	0.8	2.072
2.755	0.83	1.656	0	0	2.957	3.746
1.892	1.441	0.776	0	0	3.426	6.087
3.402	0.604	1.517	0	0	3.451	5.086
3.219	0.811	1.127	0	0	2.604	4.759
3.137	0.251	1.335	0	0	1.141	2.412
3.195	0.496	1.133	0	1	2.222	4.446
1	1.15	0.968	0	1	0.996	3.499
3.343	1.068	0.923	0	0	2.538	3.327
2.126	1.278	0.896	0	0	4.634	5.361
2.019	1.126	0.793	0	0	3.314	4.737
2.217	0.764	0.859	1	0	2.269	5.308
2.019	1.126	0.793	0	0	3.314	5.001
2.025	0.932	0.851	1	0	2.212	4.672
2.479	0.887	0.954	0	0	1.748	4.181
1.946	0.223	1.929	0	0	-0.172	0.534
3.651	1.151	0.911	0	2	2.278	4.54
3.252	0.223	1.077	0	0	2.51	4.093
2.987	1.076	0.921	0	1	3.318	6.077
3.405	0.251	1.56	0	0	1.272	4.132
2.43	0.496	0.849	0	1	1.237	3.133
2.233	1.07	0.841	1	0	3.377	5.251
2.065	1.062	0.852	0	0	2.463	4.399
2.469	0.582	0.913	0	0	2.688	4.002
3.08	0.223	1.583	1	0	1.442	3.757
1.634	0.798	1.093	0	0	0.68	2.569
3.596	0.972	0.941	0	1	4.179	4.828
1.634	0.713	1.19	0	0	0.501	2.319
3.675	1.112	1.314	0	1	3.474	4.706
3.333	0.405	0.963	1	0	2.974	4.632
2.396	0.223	1.778	0	0	0.347	0.778
2.026	0.223	1.667	0	1	0.202	0.855
1.751	0.629	1.483	0	0	-0.317	0.361
2.189	1.586	2	0	0	3.291	5.242
1.333	0.754	1.148	0	1	-0.386	3.487
2.034	0.331	2.672	1	0	-0.273	0.841
0.973	0.988	1.489	0	1	0.18	2.725
3.828	1.259	0.966	1	2	4.279	8.604
3.029	0.331	2.13	0	1	0.967	1.885
3.003	0.134	1.413	0	0	2.242	2.647
3.74	0.134	1.581	0	0	2.274	4.396
2.555	1.11	1.686	0	0	0.289	2.601
3.86	0.223	1.55	0	1	3.661	4.51
3.98	0.223	1.723	0	0	2.894	4.703
1.783	0.331	1.667	0	0	0.087	1.777
2.126	0.251	1.719	0	0	0.087	2.458
4.191	0.762	2.195	0	0	1.239	2.618
3.065	0.923	1.317	0	0	1.271	2.015
3.961	0.405	1.083	1	0	3.987	5.842
3.005	1.683	0.774	0	0	4.804	7.287
4.36	0.405	1.228	1	2	4.235	6.665
3.027	0.331	1.011	0	1	1.807	3.009
2.448	0.638	0.921	0	0	1.701	3.513
3.461	0.223	1.111	0	1	2.357	3.393
4.219	1.033	0.963	0	1	4.246	9.354
2.479	0.887	0.954	0	0	1.748	4.208
3.676	0.405	1.524	0	1	2.289	3.976
3.033	0.693	1.312	1	0	1.21	4.832
2.684	0.988	1.226	0	1	3.076	4.404
2.396	0.223	1.778	0	0	0.347	1.121
2.748	0.223	1.705	0	0	0.8	1.589
3.035	0.223	1.662	0	0	1.209	2.217
2.585	0	0.917	0	0	2.255	3.502
1.439	1.079	1.867	0	0	2.226	3.402
3.444	0.88	1.466	0	3	1.95	4.004
5.158	0.134	1.791	0	0	3.118	6.04
2.526	0.713	1.201	1	0	2.213	3.561
3.593	1.236	1.166	0	0	4.268	7.607
3.376	1.278	0.915	0	0	5.934	4.862
3.98	0.452	2.013	0	0	-0.022	1.81
4.305	0.223	1.348	3	2	3.909	5.192
2.926	0.582	1.939	0	0	1.548	3.046
4.166	0.134	1.556	0	0	4.098	5.912
2.938	1.385	1.225	0	2	1.02	4.593
4.536	0.223	1.29	0	0	4.907	6.634
3.134	0.223	1.319	0	0	1.795	4.804
2.165	0.134	1.912	0	0	-0.172	2.3
1.126	0.134	1.431	0	0	-0.317	1.399
1.429	0.223	1.75	1	0	-0.317	3.076
1.429	0.223	1.804	0	0	-0.564	2.72
1	0.83	1.432	0	1	1.672	2.856
0.965	0.64	1.695	0	1	0.202	3.272
3.001	0.134	2.92	0	0	-2.884	2.375
2.748	0.223	1.705	0	0	0.8	1.063
1.279	0.811	1.313	0	0	0.58	2.925
3.08	0.223	1.583	0	1	1.442	3.061
1.523	1.028	1.512	0	1	0.996	2.693
1.832	1.209	1.364	0	0	-0.792	3.828
1.701	1.443	1.905	0	0	2.957	4.44
1.094	1.236	1.461	0	1	0.996	1.911
2.931	1.71	0.935	2	2	5.124	7.017
2.126	0.83	1.455	1	0	2.459	4.184
3.641	0.331	1.933	1	0	1.971	3.246
2.137	0.223	1.179	0	0	0.655	3.841
3.514	0	1.375	2	2	3.038	4.465
3.668	0.134	1.132	0	0	2.502	3.782
2.632	0.429	1.176	0	0	1.074	2.975
2.465	1.586	1	0	4	3.558	7.591
2.33	0.58	1.776	0	2	-0.741	0.89
3.465	0	0.963	4	0	3.267	3.407
3.277	0.223	1.633	0	0	1.587	2.182
2.866	0.223	1.288	0	0	1.442	1.906
3.738	1.131	1.584	1	2	2.558	4.422
2.08	1.033	0.902	0	0	3.157	3.693
3.739	0	1.204	1	1	3.374	5.689
3.191	0.223	1.154	0	0	1.737	2.686
3.815	1.825	1.351	0	0	-0.45	4.691
4.628	1.209	1.968	0	0	2.437	4.551
3.41	0.223	1.278	1	2	1.947	2.737
2.739	0	1.3	1	1	1.974	2.953
2.748	0.223	1.705	0	0	0.8	1.691
2.024	0.83	1.761	0	0	2.226	2.928
2.665	0.251	1.762	0	0	-0.534	1.817
2.748	0.223	1.705	0	0	0.8	1.305
2.462	0.223	1.625	0	1	0.655	1.352
2.377	0.331	1.734	0	0	-0.534	1.474
3.2	1.531	1.059	0	0	3.089	6.16
1.439	1.079	1.867	0	0	2.226	3.213
1.126	1.079	1.44	1	1	2.081	3.47
1.636	0.331	1.265	1	1	-0.38	2.766
2.024	0.405	2.065	0	1	0.133	2.269
1.5	1.278	1.868	0	0	2.604	3.916
3.957	0.223	1.269	2	3	2.998	4.577
3.383	1.408	0.892	0	0	4.804	5.44
3.819	0.615	0.864	0	0	4.878	3.715
3.044	1.028	0.959	1	0	3.762	5.95
3.776	0.405	0.92	0	0	3.306	4.691
3.39	0.934	0.889	0	0	4.436	5.264
3.645	0.223	1.155	0	0	3.105	4.81
3.921	0.251	1.398	0	0	1.622	3.416
3.993	0.223	1.214	1	0	3.563	4.611
2.507	0.405	1.652	0	2	0.888	2.495
4.566	0.357	1.394	4	1	3.903	6.923
2.377	1.278	0.974	0	0	4.658	5.372
2.118	0.956	2.539	0	0	-0.406	3.845
2.523	0.56	1.602	1	1	0.052	4.384
3.361	0.223	1.342	0	0	2.129	5.485
3.7	0.223	1.556	0	1	3.358	3.971
2.818	0.83	1.386	0	0	2.899	3.92
3.465	0	0.802	0	0	3.958	4.984
3.003	0.134	1.032	0	0	2.152	4.171
4.268	0.916	1.19	0	2	1.936	7.849
3.26	0.405	0.921	0	0	2.782	4.578
3.426	0.85	1.792	0	0	2.59	4.377
3.888	0.693	0.978	0	2	4.633	6.6
3.477	0.693	1.344	0	2	2.577	4.116
4.05	0.693	1.381	0	2	3.618	5.49
4.05	0.693	1.381	0	2	3.618	5.367
3.557	0.331	1.301	2	1	2.209	4.711
4.073	0.693	1.171	0	2	4.091	5.224
2.744	0.496	0.753	0	0	3.018	4.284
3.252	0.134	0.875	0	0	2.859	5.292
2.815	0.56	1.585	0	2	0.43	2.758
2.031	0.854	2.591	0	0	-0.816	2.689
3.265	0.496	0.962	0	1	3.055	4.732
2.085	1.079	0.895	0	0	4.063	4.89
2.351	1.586	1.25	0	4	3.659	6.416
2.822	0.811	1.524	0	0	-2.089	0.6
3.315	0.916	1.753	0	2	-0.439	2.501
1.417	0.898	0.648	0	0	2.042	4.421
2.118	0.934	0.913	1	0	2.956	4.988
1.925	1.16	0.801	0	0	3.314	4.499
2.536	0.429	0.871	0	1	1.237	2.537
2.43	0.496	0.946	0	0	2.241	3.568
1.822	0.829	0.834	0	0	2.509	3.731
2.125	0.638	0.831	0	0	1.348	2.939
3.098	0.93	1.075	0	0	2.702	6.236
3.26	0.811	0.702	0	0	4.412	6.298
2.982	0.496	1.151	0	1	1.783	3.522
2.019	1.126	0.793	0	0	3.314	4.73
2.508	0.58	0.941	0	0	1.701	3.789
3.461	0.223	1.12	0	0	2.813	4.672
2.233	0.64	0.92	1	0	2.37	4.75
2.477	0.405	0.876	1	0	1.667	4.725
3.394	0	0.868	0	0	3.677	4.199
2.937	0.499	0.8	0	0	3.945	4.849
3.012	0.223	0.76	0	0	2.637	4.538
3.315	0.223	0.799	0	0	3.127	4.507
2.11	1.15	0.72	1	0	3.157	5.518
4.278	0.405	1.345	0	0	3.546	4.668
3.179	0	0.805	0	0	3.386	4.322
2.834	0.134	1.009	0	0	2.066	3.448
2.448	0.638	1.121	0	0	1.701	2.904
3.921	0.134	1.789	0	0	2.502	3.861
3.532	0.134	1.518	0	0	2.813	3.959
3.585	0.331	1.491	0	0	2.224	3.53
3.086	0.948	0.751	0	0	3.586	5.107
3.465	0	0.837	0	0	3.876	4.809
3.315	0.223	0.799	0	0	3.127	4.44
1.855	1.179	1.44	0	0	1.587	2.838
2.866	0.223	1.288	2	0	1.335	3.411
2.137	0.223	1.179	0	0	0.655	3.288
3.036	0.405	1.205	0	1	2.351	4.247
3.111	0.405	1.05	0	2	1.756	5.169
2.677	0.331	1.582	0	1	0.586	2.895
1.962	1.345	0.783	0	0	3.617	5.348
2.442	0.934	0.984	0	1	2.991	4.208
3.171	0.134	1.011	0	0	2.186	3.984
2.982	0.496	1.151	0	1	1.783	3.665
3.874	0.638	1.352	4	1	2.575	4.561
2.43	0.496	0.83	1	0	1.132	4.628
2.435	1.113	1.109	0	1	2.354	2.839
3.247	0.874	1.221	0	1	2.659	4.262
2.928	1.113	1.185	0	1	2.927	4.141
3.235	1.131	0.996	0	0	2.723	5.354
3.177	0.629	0.871	0	0	3.315	3.365
2.495	0.56	0.835	1	0	1.099	4.023
2.233	0.57	0.883	0	0	1.501	3.325
3.179	0	1.063	0	0	2.942	3.811
2.728	0.223	0.953	0	0	1.859	3.897
2.62	0.499	0.99	0	0	3.21	4.23
2.126	0.83	0.899	0	0	3.478	4.194
2.216	0.582	0.839	0	0	2.127	4.353
2.62	0.288	0.839	0	0	3.045	3.753
2.834	0.134	0.95	0	0	1.859	3.12
2.086	0.64	0.838	0	0	2.127	3.995
3.407	0	1.111	0	0	3.259	4.192
3.012	0.223	1.023	0	0	2.193	3.92
2.477	0.83	0.983	0	0	3.795	4.54
2.477	0.83	0.983	0	0	3.795	4.743
2.08	0.891	0.816	0	0	2.729	4.332
2.888	0.251	0.944	0	0	1.246	1.935
2.08	0.891	0.816	0	0	2.729	4.989
2.126	1.278	0.896	0	0	4.634	5.815
1.925	1.16	0.801	0	0	3.314	5.192
3.69	0.223	0.883	0	0	3.887	6.644
3.814	0.331	1.225	0	1	3.345	3.698
2.888	0.405	1.472	1	2	1.522	5.105
2.824	0.223	1.051	0	0	1.533	4.05
1.855	1.067	1.244	0	0	1.587	3.487
2.802	0.223	1.6	1	0	1.064	3.937
1.92	1.079	1.738	0	0	2.604	3.408
2.802	0.223	1.6	0	1	1.064	1.748
2.435	0.331	1.532	0	1	0.586	2.014
3.611	0.331	2.017	0	0	1.393	2.859
2.215	0.887	0.888	0	0	1.395	4.084
3.16	1.028	0.809	0	0	3.842	5.939
3.26	0.405	1.151	1	0	2.11	3.835
1.965	0.405	1.169	1	0	-0.145	3.66
1.783	0.629	0.75	1	0	0.736	3.46
2.348	0.762	0.85	0	0	2.621	3.769
3.461	0.223	1.12	0	0	2.813	4.463
3.407	0	1.111	0	0	3.259	4.279
2.824	0.223	1	0	1	2.102	2.87
2.233	0.64	0.92	0	1	2.102	3.615
2.08	0.496	0.858	0	0	1.887	3.022
2.434	1.17	0.996	1	0	1.391	3.575
2.765	0.331	0.951	0	1	1.49	2.55
2.43	0.496	0.946	0	0	2.241	3.66
2.252	1.075	0.885	0	0	2.005	5.303
2.508	0.58	0.941	0	0	1.701	3.242
2.508	0.58	0.941	0	0	1.701	3.345
2.251	0.638	0.871	1	0	1.61	4.416
2.094	0.827	0.86	0	0	1.886	4.239
3.739	0	1.25	2	2	3.267	4.638
3.332	0.134	1.519	0	0	2.51	3.415
2.43	0.496	0.946	0	0	2.241	3.441
2.815	0.56	1.585	1	1	0.43	4.59
1.5	0.405	1.669	0	1	-0.386	2.661
3.126	0.693	1.69	2	2	1.024	4.282
3.86	0.223	1.429	0	0	2.502	3.919
1.814	1.316	1.074	0	1	1.119	3.35
3.69	1.159	1.295	0	2	4.449	5.749
4.211	0.932	1.045	0	1	4.832	8.916
2.16	1.16	1.607	0	0	1.94	3.13
4.327	0.56	1.254	2	5	3.399	6.683
3.057	1.636	0.995	0	2	4.452	8.433
3.401	0.732	1.185	0	1	2.791	3.529
2.086	1.501	0.766	0	0	3.909	6.093
3.08	0.223	1.462	2	0	1.442	2.494
3.41	0.134	1.722	0	0	-1.174	3.017
3.101	1.535	1.326	0	1	1.655	6.238
3.599	0.702	1.514	2	1	3.247	6.183
2.986	0.961	1.669	0	4	1.798	3.152
2.804	1.11	0.618	0	6	1.317	6.254
3.67	0.728	2.11	0	3	2.288	2.964
3.475	0.405	0.875	1	2	3.148	4.803
2.801	0.728	2.226	0	2	0.736	3.109
3.652	0.872	0.867	2	3	3.983	4.04
3.763	0.916	0.878	0	6	2.918	4.818
2.831	1.393	1.077	0	1	0.906	5.317
4.057	1.032	1.183	1	3	4.754	8.201
