# Supplementary material for: Advanced methods for missing values imputation based on similarity learning
Source: PeerJ Comput Sci. 2021 Jul 21;7:e619. doi: 10.7717/peerj-cs.619 (PMC8323724; doi:10.7717/peerj-cs.619)
Supplement: Supplemental Information 1 [file peerj-cs-07-619-s001.zip › Datasets used in the experiments/Sensorless Drive Diagnosis.csv]

1	2	3	4	5	6	7	8	9	10	11	12	13	14	15	16	17	18	19	20	21	22	23	24	25	26	27	28	29	30	31	32	33	34	35	36	37	38	39	40	41	42	43	44	45	46	47	48
-3.01E-07	8.26E-06	-1.15E-05	-2.31E-06	-1.44E-06	-2.12E-05	0.031718	0.03171	0.031721	-0.032963	-0.032962	-0.032941	0.00076881	0.00023244	0.00059982	0.00075698	0.00024722	0.00072498	0.89669	0.89669	0.89669	0.89658	0.89658	0.89656	0.0076804	0.25736	-0.71184	0.0048789	-0.095775	-0.44126	-0.0013168	-0.0013189	-0.0012477	-0.0043777	-0.0043841	-0.0043893	-0.66732	4.3662	6.0168	-0.63308	2.9646	8.1198	-1.4961	-1.4961	-1.4961	-1.4996	-1.4996	-1.4996
2.91E-06	-5.25E-06	3.34E-06	-6.06E-06	2.78E-06	-3.75E-06	0.030804	0.03081	0.030806	-0.03352	-0.033522	-0.033519	0.00076614	0.00022071	0.00048534	0.00075479	0.00025208	0.0006678	0.89583	0.89583	0.8958	0.89677	0.89677	0.89673	-0.0094022	-0.059481	-0.29592	0.0071114	0.11911	0.31117	0.0010932	0.0010911	0.0010682	-0.001344	-0.0013419	-0.0013755	-0.65404	1.3977	3.6048	-0.59314	7.6252	6.169	-1.4967	-1.4967	-1.4967	-1.5005	-1.5005	-1.5005
-2.95E-06	-3.18E-06	-1.59E-05	-1.21E-06	-1.58E-06	1.74E-05	0.032877	0.03288	0.032896	-0.029834	-0.029832	-0.029849	0.00076385	0.00022992	0.00056024	0.00075789	0.0002362	0.00071163	0.89583	0.89583	0.89581	0.89619	0.89619	0.89621	0.005951	-0.075239	-0.22862	0.00044468	-0.1623	0.5621	0.0028942	0.002903	0.0028851	0.00035014	0.00035803	0.00037366	-0.67146	2.8072	5.8007	-0.63252	2.7784	5.3017	-1.4983	-1.4983	-1.4982	-1.4985	-1.4985	-1.4985
-1.32E-06	8.82E-06	-1.59E-05	-4.81E-06	-7.28E-07	4.14E-06	0.02941	0.029401	0.029417	-0.030156	-0.030155	-0.030159	0.0007695	0.00024423	0.00075301	0.00075545	0.00025668	0.00075448	0.8948	0.89481	0.89479	0.89576	0.89576	0.89572	0.0020563	0.46657	0.56841	0.0069359	-0.46724	0.22673	-0.0012546	-0.0012421	-0.0012774	-0.0049738	-0.0049655	-0.0049756	-0.67766	7.8629	23.396	-0.62289	6.5534	6.2606	-1.4963	-1.4963	-1.4963	-1.4975	-1.4975	-1.4976
-6.84E-08	5.67E-07	-2.59E-05	-6.49E-06	-7.94E-07	1.35E-05	0.030119	0.030119	0.030145	-0.031393	-0.031392	-0.031405	0.00076335	0.00024924	0.00062287	0.00075629	0.00022513	0.0006122	0.89656	0.89656	0.89655	0.89521	0.8952	0.8952	-0.00086017	-0.90487	-0.57395	0.0056165	0.34338	0.84307	-0.0038112	-0.003804	-0.0038	-0.0046554	-0.004646	-0.0046395	-0.65867	14.872	5.0582	-0.6301	4.5155	9.5231	-1.4958	-1.4958	-1.4958	-1.4959	-1.4959	-1.4959
-9.58E-07	5.21E-08	-4.74E-05	6.45E-07	-2.30E-06	5.50E-05	0.031154	0.031154	0.031201	-0.032789	-0.032787	-0.032842	0.00076713	0.00025203	0.00064273	0.00075793	0.00026632	0.00073583	0.89458	0.89458	0.89455	0.89573	0.89572	0.89572	0.00048305	0.16403	-0.13124	0.0012975	-0.048862	2.2185	-0.0028981	-0.0028984	-0.002868	-0.0015192	-0.0015188	-0.0014097	-0.65298	7.3162	3.9757	-0.61124	5.8337	18.697	-1.4956	-1.4956	-1.4956	-1.4973	-1.4972	-1.4973
-1.78E-06	1.30E-06	-3.79E-05	-7.08E-06	6.71E-06	2.21E-05	0.033805	0.033804	0.033841	-0.033345	-0.033352	-0.033374	0.00076725	0.00023266	0.0005819	0.00075514	0.00030628	0.00070671	0.89622	0.89622	0.89621	0.89617	0.89617	0.89613	0.0037514	0.23533	-0.26381	0.00879	-0.52448	-0.10293	-0.0057632	-0.0057658	-0.0057845	-0.0029344	-0.0029424	-0.0029859	-0.65485	2.2604	2.7104	-0.62501	17.618	9.0823	-1.496	-1.496	-1.4959	-1.4954	-1.4954	-1.4953
-2.57E-06	-1.68E-07	1.48E-05	-1.60E-06	8.71E-07	1.50E-05	0.031071	0.031071	0.031056	-0.029695	-0.029696	-0.029711	0.00076645	0.00022783	0.00065398	0.00075673	0.00025627	0.00067641	0.89635	0.89634	0.89634	0.89864	0.89864	0.89862	0.0020254	-1.0809	0.40767	0.0014612	-0.48702	0.52455	-0.0023039	-0.0022918	-0.002307	-0.0033377	-0.0033242	-0.0033195	-0.64483	11.941	9.8584	-0.63618	12.838	4.9079	-1.499	-1.499	-1.499	-1.4968	-1.4968	-1.4968
-5.47E-06	1.09E-07	-1.10E-05	-1.82E-06	4.76E-07	2.38E-05	0.031309	0.031308	0.031319	-0.031344	-0.031345	-0.031368	0.00076907	0.00022925	0.0005473	0.00075881	0.00024424	0.00071279	0.89718	0.89718	0.89715	0.8965	0.89649	0.89649	0.010328	-0.036135	-0.26122	0.0075963	0.06414	0.5475	-0.0027887	-0.0027917	-0.0027475	-0.0025581	-0.0025556	-0.0024461	-0.63549	3.0478	3.0311	-0.62465	2.9841	6.6883	-1.4955	-1.4955	-1.4955	-1.4947	-1.4947	-1.4947
2.83E-06	6.07E-06	0.00011821	-4.35E-06	1.49E-06	-2.92E-06	0.030947	0.030941	0.030823	-0.032171	-0.032173	-0.03217	0.00077517	0.00024352	0.0012338	0.00075799	0.00022076	0.00067859	0.89908	0.89908	0.89909	0.89927	0.89927	0.89926	-0.0039495	0.14656	2.821	0.011685	-0.13839	0.71029	-0.0034206	-0.0034087	-0.0035596	-0.0016067	-0.0016063	-0.0015182	-0.66619	4.3555	25.577	-0.5817	2.0511	8.8939	-1.4963	-1.4963	-1.4963	-1.4943	-1.4943	-1.4943
-1.38E-06	-6.95E-07	-2.16E-07	-6.62E-06	-6.77E-07	1.47E-05	0.031456	0.031457	0.031457	-0.032288	-0.032288	-0.032302	0.00077044	0.00020955	0.00053425	0.00075737	0.00023027	0.0006417	0.89835	0.89835	0.89833	0.89932	0.89932	0.8993	0.017224	-0.071579	0.075547	0.016683	0.18004	0.19048	0.0018386	0.0018414	0.0018895	-0.0037434	-0.0037263	-0.0036475	-0.63914	1.4539	3.3385	-0.63412	3.2638	10.865	-1.4962	-1.4962	-1.4962	-1.4967	-1.4966	-1.4967
-6.57E-07	-3.95E-07	3.19E-05	-5.30E-06	-1.61E-06	7.57E-07	0.029416	0.029416	0.029385	-0.02842	-0.028418	-0.028419	0.00076768	0.00024778	0.00061717	0.00075677	0.0002636	0.0007061	0.89817	0.89816	0.89816	0.90044	0.90045	0.90045	-0.004461	0.070388	0.16111	0.01409	0.12422	-0.1455	-0.001861	-0.0018521	-0.0018257	-0.0045945	-0.004594	-0.0046087	-0.67026	3.5428	3.3788	-0.59578	5.3394	13.355	-1.4984	-1.4984	-1.4984	-1.497	-1.497	-1.497
-5.76E-06	-1.77E-06	5.84E-06	-6.55E-06	1.81E-06	-2.01E-05	0.027637	0.027638	0.027632	-0.030299	-0.030301	-0.030281	0.00076926	0.0002258	0.000708	0.00076228	0.00024191	0.0006367	0.89744	0.89743	0.89741	0.89828	0.89829	0.89826	0.015333	-0.064134	-0.25752	0.016141	-0.3661	-0.0075741	0.0021281	0.0021369	0.0021195	-0.0068262	-0.0068274	-0.0068422	-0.65204	1.7911	9.4436	-0.64924	10.786	3.5358	-1.4963	-1.4963	-1.4963	-1.498	-1.498	-1.498
-2.24E-06	-1.80E-06	8.29E-06	-4.67E-06	2.82E-06	3.83E-07	0.02772	0.027722	0.027713	-0.030362	-0.030364	-0.030365	0.00077302	0.00024327	0.00066964	0.00076325	0.00026942	0.00056842	0.89867	0.89867	0.89865	0.89821	0.89821	0.8982	0.0033741	0.059592	-0.20256	0.0097219	-0.19665	0.011818	0.0019384	0.0019353	0.00192	-0.005638	-0.0056547	-0.0056739	-0.64056	5.2452	6.679	-0.41223	8.9549	2.9775	-1.4968	-1.4968	-1.4968	-1.496	-1.496	-1.496
-1.01E-06	-3.08E-06	-1.60E-05	-4.09E-06	-5.24E-07	4.45E-05	0.026465	0.026468	0.026484	-0.029992	-0.029992	-0.030036	0.00077078	0.00022721	0.00061735	0.00075825	0.00024572	0.00070896	0.8983	0.8983	0.89828	0.89901	0.89901	0.89897	-0.00057041	0.11871	-0.1506	0.0081391	-0.34476	0.85313	-0.00032562	-0.00032537	-0.00032157	-0.006662	-0.0066621	-0.0067536	-0.64835	2.5332	5.166	-0.63886	7.6009	7.9572	-1.4957	-1.4958	-1.4957	-1.4974	-1.4974	-1.4974
-3.14E-06	6.62E-06	-4.03E-06	-3.77E-06	5.74E-06	1.37E-05	0.028208	0.028201	0.028205	-0.027973	-0.027979	-0.027993	0.00076884	0.00023492	0.00066445	0.00076098	0.00025737	0.00071627	0.8981	0.8981	0.89808	0.89855	0.89854	0.89852	0.0039443	0.13913	0.76497	0.012836	1.1625	0.33595	-0.0019397	-0.001942	-0.0018984	-0.0028353	-0.0028496	-0.0028323	-0.63816	3.9734	9.6164	-0.64547	9.4415	8.5702	-1.4953	-1.4953	-1.4953	-1.496	-1.496	-1.4961
-3.66E-06	-7.00E-07	-3.40E-07	-3.87E-06	2.16E-06	-2.61E-05	0.028962	0.028963	0.028963	-0.03323	-0.033232	-0.033206	0.00076615	0.00022581	0.00073081	0.00075905	0.0002584	0.00060523	0.89873	0.89873	0.89873	0.89902	0.89902	0.89899	0.0078815	-0.14232	0.083528	0.006462	0.33502	0.14109	-0.0013603	-0.0013671	-0.0013298	-0.0020236	-0.0020189	-0.0020662	-0.64702	3.0059	6.0074	-0.62514	7.3255	7.8707	-1.4953	-1.4953	-1.4953	-1.4955	-1.4955	-1.4955
-6.12E-07	3.78E-06	-1.62E-05	-5.83E-06	1.66E-06	-1.08E-05	0.029533	0.02953	0.029546	-0.031031	-0.031032	-0.031022	0.00077014	0.00021906	0.00061272	0.00075854	0.00025209	0.00063152	0.89852	0.89851	0.89852	0.90006	0.90006	0.90005	-0.00031626	0.01924	-0.16734	0.018913	0.0033984	-0.17188	-0.0012957	-0.0012969	-0.0012874	-0.0010975	-0.0011025	-0.0011189	-0.65465	2.0554	3.4781	-0.60424	5.7435	5.346	-1.4982	-1.4982	-1.4982	-1.4989	-1.4989	-1.4988
-1.87E-06	2.00E-06	-1.73E-05	-5.28E-06	-4.47E-06	-5.01E-06	0.027426	0.027424	0.027441	-0.031446	-0.031442	-0.031437	0.00076755	0.00025499	0.00071729	0.00075808	0.00025778	0.00058501	0.89765	0.89765	0.89762	0.89885	0.89885	0.89884	0.0042908	-0.1678	-0.1249	0.014303	-0.27256	0.10502	-0.0018365	-0.0018286	-0.0018358	-0.0026111	-0.0026136	-0.0026021	-0.67173	8.4674	5.9595	-0.66201	4.8468	10.201	-1.4961	-1.4961	-1.4961	-1.4968	-1.4968	-1.4968
-2.55E-06	-2.84E-06	-1.23E-06	2.60E-08	5.85E-07	-2.25E-05	0.028279	0.028282	0.028283	-0.029912	-0.029912	-0.02989	0.00076894	0.00022048	0.00056464	0.00075934	0.00023603	0.00068524	0.89889	0.89889	0.89887	0.9023	0.90231	0.90228	0.0045945	-0.31338	0.2156	-0.0010817	-0.23093	-0.071628	-0.00016808	-0.00016489	-0.00020427	-0.0054458	-0.0054416	-0.0054538	-0.64919	3.4494	4.2819	-0.615	5.0535	9.2797	-1.4951	-1.495	-1.4951	-1.4979	-1.4979	-1.4979
-3.34E-06	-6.74E-06	-3.04E-05	-6.20E-06	-1.21E-06	-3.17E-05	0.026026	0.026033	0.026063	-0.029586	-0.029584	-0.029553	0.00076922	0.00024166	0.00072253	0.00076017	0.00022861	0.00070927	0.89874	0.89874	0.89872	0.90002	0.90002	0.89999	0.0083583	-0.31468	-0.23493	0.011038	0.0059318	-0.5754	-0.00073511	-0.0007316	-0.00084774	-0.0054523	-0.0054442	-0.0054194	-0.67899	9.8526	4.792	-0.62558	2.1579	12.013	-1.4977	-1.4977	-1.4976	-1.4981	-1.4981	-1.498
1.72E-06	2.95E-06	3.63E-06	-4.95E-06	3.66E-06	-7.04E-06	0.024942	0.024939	0.024936	-0.025542	-0.025545	-0.025538	0.00076461	0.00025346	0.00064868	0.00075881	0.00027463	0.00058162	0.89854	0.89854	0.89852	0.90023	0.90022	0.90019	0.0040115	0.022318	-0.27742	0.0096121	0.52673	0.087382	0.0037463	0.0037619	0.0037272	-0.004519	-0.0045263	-0.0045724	-0.63178	9.9137	6.2389	-0.60596	8.3139	6.7052	-1.4976	-1.4976	-1.4976	-1.4948	-1.4948	-1.4948
-3.97E-06	-2.75E-06	1.55E-05	-3.53E-06	-3.06E-06	-3.38E-05	0.027086	0.027089	0.027073	-0.028474	-0.028471	-0.028437	0.00076833	0.00025152	0.00059206	0.0007584	0.00024688	0.00091467	0.89693	0.89693	0.89693	0.89872	0.89872	0.89865	0.0085329	-0.12188	-0.079858	0.00756	-0.02272	-1.4554	-0.00069657	-0.00068475	-0.00073913	-0.0082002	-0.0082171	-0.0080636	-0.65786	19.554	4.6127	-0.64481	2.9788	15.68	-1.4966	-1.4966	-1.4966	-1.4991	-1.4991	-1.4992
-1.17E-06	4.49E-06	2.63E-05	-4.62E-06	-8.23E-07	5.58E-06	0.026836	0.026831	0.026805	-0.032535	-0.032534	-0.03254	0.00076902	0.00023255	0.00066052	0.00075654	0.00022307	0.0005983	0.89859	0.89859	0.89855	0.89856	0.89856	0.89855	-0.0023178	0.063522	0.28185	0.0083536	-0.12848	-0.5397	0.0010368	0.0010436	0.0010049	-0.0054755	-0.0054758	-0.0055371	-0.6714	2.4837	5.8833	-0.61909	3.9142	5.5324	-1.4973	-1.4973	-1.4973	-1.4976	-1.4976	-1.4976
-5.23E-06	-1.40E-06	2.28E-05	-5.11E-06	-6.60E-06	-6.42E-06	0.029369	0.029371	0.029348	-0.030065	-0.030058	-0.030052	0.00076481	0.0002319	0.00069584	0.00075781	0.00026567	0.00060946	0.89764	0.89764	0.89759	0.89799	0.89799	0.89798	0.0045383	0.058382	1.0127	0.0059645	-0.9545	-0.12221	0.00097389	0.00098098	0.00095624	-0.00633	-0.0063202	-0.0063272	-0.67822	4.4925	9.768	-0.63503	14.738	7.3754	-1.4992	-1.4992	-1.4992	-1.4983	-1.4983	-1.4983
-2.62E-06	-1.11E-06	-8.63E-06	-3.50E-06	-2.77E-06	3.16E-06	0.02805	0.028051	0.02806	-0.033623	-0.03362	-0.033623	0.00076572	0.00021626	0.00052002	0.0007551	0.00026685	0.00066321	0.89603	0.89603	0.89601	0.89941	0.8994	0.8994	0.0021013	0.050792	0.051978	0.00015254	-0.092876	-0.67028	0.00013896	0.00012889	0.00012485	-0.0078786	-0.0078661	-0.0078962	-0.63287	3.4744	6.3918	-0.60445	9.3369	8.0876	-1.4984	-1.4984	-1.4984	-1.498	-1.498	-1.498
-1.61E-08	1.12E-06	-1.62E-05	-5.24E-06	-5.73E-06	9.67E-06	0.028322	0.028321	0.028337	-0.03193	-0.031924	-0.031934	0.00076815	0.00021142	0.00060164	0.00076243	0.00023887	0.00060709	0.89689	0.89689	0.89687	0.89733	0.89733	0.8973	0.00018582	0.04796	-0.29466	0.0080778	-1.5007	0.13184	-0.0017481	-0.0017546	-0.001739	-0.0042456	-0.0042375	-0.004368	-0.65	2.1987	6.1171	-0.65701	18.581	7.4101	-1.4974	-1.4975	-1.4975	-1.4986	-1.4986	-1.4987
9.22E-07	1.21E-06	-5.53E-06	-4.14E-06	2.87E-06	-9.37E-06	0.030289	0.030288	0.030293	-0.03303	-0.033033	-0.033023	0.00076905	0.00023719	0.00057421	0.0007573	0.00023131	0.00063866	0.89652	0.89652	0.89649	0.89701	0.897	0.89698	-0.0026101	0.28944	-0.25315	0.013985	0.14637	-0.16308	-0.00053287	-0.00052556	-0.00052217	-0.0017523	-0.0017472	-0.0017468	-0.64682	7.3366	6.3463	-0.6265	3.509	4.9358	-1.498	-1.498	-1.498	-1.4984	-1.4984	-1.4983
-1.63E-07	6.81E-06	5.35E-05	-2.29E-06	6.49E-06	1.11E-05	0.02865	0.028643	0.028589	-0.031729	-0.031736	-0.031747	0.00076714	0.00024831	0.00078536	0.00075825	0.00025529	0.00064609	0.89754	0.89755	0.89748	0.9001	0.9001	0.90011	-0.001559	0.26732	3.791	0.0070916	-0.25504	0.14836	-0.0030535	-0.0030475	-0.0032123	-0.0031799	-0.0032105	-0.0032287	-0.66313	8.9225	32.402	-0.64371	9.7909	10.289	-1.4951	-1.4951	-1.4952	-1.4984	-1.4984	-1.4984
-1.96E-06	-7.59E-07	2.22E-05	-3.33E-06	-4.34E-06	-8.30E-06	0.028934	0.028935	0.028913	-0.032549	-0.032545	-0.032536	0.00076663	0.00022022	0.000565	0.00076194	0.00024397	0.00065242	0.89628	0.89627	0.89624	0.89903	0.89903	0.89901	0.0086602	0.12787	0.21372	0.0062742	0.15662	-0.23575	-0.0028002	-0.0027892	-0.002773	-0.0010461	-0.001057	-0.0011084	-0.64866	2.1254	5.6359	-0.64221	4.3041	7.9723	-1.4963	-1.4963	-1.4963	-1.4968	-1.4968	-1.4967
-1.40E-06	8.76E-06	5.65E-07	-5.30E-06	-1.48E-06	-2.28E-05	0.028641	0.028632	0.028631	-0.03252	-0.032519	-0.032496	0.000769	0.00029911	0.00057333	0.00075386	0.00026949	0.00071624	0.89786	0.89786	0.89783	0.90041	0.90042	0.90038	0.0039557	0.94223	0.57013	0.013949	0.73529	-0.68468	-0.00048367	-0.00050026	-0.00059054	-0.0050574	-0.0050803	-0.0051577	-0.66963	18.614	7.0703	-0.63777	18.362	8.7666	-1.4974	-1.4974	-1.4974	-1.4946	-1.4946	-1.4945
-1.47E-06	3.04E-06	2.41E-05	-3.82E-06	1.90E-05	-2.94E-07	0.029659	0.029656	0.029632	-0.033015	-0.033034	-0.033034	0.00077229	0.00023454	0.00060822	0.00076036	0.00034563	0.00070913	0.89941	0.89941	0.8994	0.89875	0.89872	0.89869	0.0020645	0.70389	-0.26068	0.0089504	4.0556	-0.23521	-0.0027506	-0.0027578	-0.0027208	-0.00046703	-0.00053051	-0.0005647	-0.67426	6.3638	6.4402	-0.61531	38.982	6.7942	-1.4972	-1.4972	-1.4973	-1.4949	-1.4949	-1.4949
-5.39E-06	1.44E-06	-2.04E-06	-3.55E-06	-1.42E-06	-2.52E-05	0.031555	0.031553	0.031556	-0.031514	-0.031513	-0.031487	0.00077103	0.00022602	0.00055065	0.00075657	0.00024139	0.00079995	0.89868	0.89869	0.89865	0.8996	0.8996	0.89958	0.0086064	0.061554	-0.16767	0.0064738	0.071872	-0.11152	0.0010853	0.0011049	0.0011193	-0.0041791	-0.0041919	-0.0041916	-0.66255	2.6543	2.2547	-0.63188	6.9256	9.686	-1.4963	-1.4963	-1.4963	-1.4981	-1.4981	-1.498
-5.00E-06	1.35E-05	1.82E-05	-4.98E-06	-4.50E-07	-2.39E-05	0.028555	0.028542	0.028523	-0.030539	-0.030538	-0.030515	0.00076948	0.00031919	0.0008216	0.00075849	0.00025605	0.00071996	0.89857	0.89856	0.8985	0.89877	0.89877	0.89874	0.0064167	2.0465	0.6941	0.0090704	-0.097223	0.099625	-0.0014325	-0.0014437	-0.0015505	-0.0038073	-0.003816	-0.0037675	-0.65231	40.454	15.896	-0.63038	6.1347	6.9321	-1.4969	-1.4969	-1.497	-1.4964	-1.4964	-1.4964
-4.16E-06	-1.42E-06	-1.38E-05	-4.05E-06	2.03E-06	3.47E-05	0.028181	0.028183	0.028197	-0.033204	-0.033206	-0.033241	0.0007664	0.00022989	0.00056954	0.00075555	0.00023812	0.00063629	0.89922	0.89922	0.89921	0.90084	0.90084	0.90082	0.0051401	-0.021703	-0.049939	0.007336	-0.11464	0.56177	0.0015154	0.0015093	0.0014829	-0.007737	-0.0077203	-0.0077258	-0.66842	4.0613	5.865	-0.63317	5.6395	10.652	-1.4958	-1.4957	-1.4957	-1.4989	-1.4989	-1.4989
-5.56E-06	4.68E-06	2.88E-05	-6.77E-06	8.17E-06	1.98E-05	0.030719	0.030714	0.030685	-0.029706	-0.029714	-0.029734	0.00077002	0.00023419	0.0005876	0.00075485	0.00032272	0.00064224	0.89773	0.89773	0.89771	0.89858	0.89858	0.89854	0.018802	0.25391	0.37693	0.0095917	0.48431	0.28175	0.0026972	0.002695	0.0026513	-0.0050872	-0.0050774	-0.0050562	-0.63386	4.6051	4.4712	-0.607	17.872	4.3791	-1.4983	-1.4983	-1.4983	-1.4967	-1.4967	-1.4967
-4.47E-06	-9.38E-06	-7.08E-06	-7.60E-06	6.88E-06	-1.84E-05	0.029072	0.029081	0.029088	-0.030898	-0.030905	-0.030887	0.00076713	0.00030684	0.00063193	0.00075696	0.00024383	0.00063245	0.89863	0.89862	0.89862	0.89954	0.89954	0.89953	0.010736	-2.3866	-0.23651	0.011716	0.12014	-0.088638	-0.00053649	-0.00052085	-0.00052632	-0.0042323	-0.0042234	-0.0042243	-0.66582	48.366	6.7846	-0.65368	3.7031	5.6107	-1.4986	-1.4986	-1.4987	-1.4973	-1.4973	-1.4973
-6.77E-07	1.62E-06	8.43E-06	-2.16E-06	1.36E-05	1.33E-05	0.029027	0.029025	0.029017	-0.033243	-0.033256	-0.03327	0.00076916	0.00024419	0.00051291	0.0007602	0.00028762	0.00064191	0.89793	0.89793	0.89791	0.89891	0.89891	0.8989	0.0062784	-0.0008911	0.763	0.004906	2.495	-0.036232	0.0026641	0.002663	0.0026225	-0.0028913	-0.00285	-0.0028092	-0.65099	5.6455	9.9509	-0.64108	21.602	6.17	-1.4979	-1.4979	-1.4979	-1.4965	-1.4965	-1.4965
-1.82E-06	5.54E-06	-1.41E-05	-3.11E-06	-2.67E-06	-5.19E-07	0.029465	0.02946	0.029474	-0.03135	-0.031348	-0.031347	0.00076669	0.00022641	0.00056446	0.00075834	0.00030093	0.00076463	0.89911	0.89911	0.89909	0.89843	0.89843	0.8984	0.0093567	-0.1103	-0.078586	0.0062197	0.1692	-0.92268	-0.0027625	-0.0027646	-0.0027401	-0.00098266	-0.00099481	-0.00099995	-0.65788	2.8606	2.6926	-0.61929	17.679	12.507	-1.4973	-1.4972	-1.4973	-1.4952	-1.4952	-1.4951
1.55E-07	-8.25E-07	-9.73E-06	-3.23E-06	1.10E-06	-2.62E-05	0.028107	0.028108	0.028117	-0.031918	-0.031919	-0.031893	0.00076844	0.00024004	0.00051963	0.00075916	0.00022296	0.00064622	0.9001	0.9001	0.90008	0.89938	0.89938	0.89939	0.0062057	-0.19761	-0.0076092	0.0057595	0.053017	-0.89168	-0.0048857	-0.0048847	-0.0048863	-0.0031348	-0.0031427	-0.0030838	-0.64678	4.5226	3.8039	-0.60533	1.8731	7.5496	-1.4948	-1.4948	-1.4948	-1.495	-1.495	-1.495
-6.03E-06	-1.53E-06	1.17E-06	-1.54E-06	4.12E-06	8.08E-06	0.027854	0.027856	0.027854	-0.035195	-0.035199	-0.035207	0.0007687	0.00025001	0.00072443	0.0007594	0.00029305	0.0006336	0.89885	0.89885	0.8988	0.90027	0.90027	0.90021	0.017802	0.24454	0.22009	-0.00078005	0.046347	0.51926	-0.001016	-0.0010135	-0.00098792	-0.0036529	-0.0036591	-0.0036353	-0.65021	5.1403	10.834	-0.6298	6.9334	5.6814	-1.4973	-1.4972	-1.4972	-1.4966	-1.4966	-1.4966
1.60E-06	4.35E-06	-9.16E-06	-6.29E-06	9.47E-06	-2.69E-06	0.025835	0.025831	0.02584	-0.032587	-0.032597	-0.032594	0.00076936	0.0002295	0.00061103	0.00075992	0.00025498	0.00075337	0.90146	0.90146	0.90145	0.90019	0.9002	0.90018	-0.0032385	0.10464	0.12653	0.012071	1.2428	0.041722	-0.0014937	-0.0014922	-0.0014338	-0.0066307	-0.0066401	-0.0066041	-0.64547	4.7113	4.8255	-0.61567	15.778	7.9312	-1.495	-1.495	-1.495	-1.4977	-1.4977	-1.4976
-1.20E-06	2.99E-06	-2.51E-05	-2.31E-06	-2.72E-06	1.09E-05	0.025356	0.025353	0.025378	-0.032128	-0.032125	-0.032136	0.0007681	0.00023688	0.00060439	0.00075571	0.00024274	0.00055178	0.89903	0.89902	0.89903	0.90167	0.90167	0.90166	-0.0012501	0.34008	-0.72492	-0.0002445	-0.19552	-0.070611	0.0011836	0.0011767	0.0012547	-0.0072635	-0.0072636	-0.0072434	-0.65032	3.8659	6.4183	-0.63346	3.4968	3.3877	-1.4955	-1.4955	-1.4955	-1.499	-1.499	-1.499
-2.87E-06	-2.22E-06	-1.30E-05	-5.09E-06	-5.51E-06	3.49E-05	0.025473	0.025476	0.025489	-0.029931	-0.029926	-0.029961	0.00077262	0.00021903	0.00070393	0.00075451	0.0002151	0.00074205	0.8964	0.8964	0.89642	0.90001	0.90001	0.90002	0.0077779	-0.17265	-1.4333	0.012669	-0.0098577	1.4719	0.0015822	0.0015871	0.0015969	-0.0048839	-0.0048891	-0.004902	-0.67187	2.9345	10.877	-0.60108	1.9306	11.021	-1.4971	-1.4971	-1.4971	-1.4981	-1.4981	-1.4982
-1.95E-06	-3.13E-06	-2.44E-06	-3.16E-06	7.37E-06	-4.54E-06	0.026131	0.026134	0.026136	-0.030494	-0.030502	-0.030497	0.00076936	0.00025912	0.00062595	0.00075726	0.00025821	0.00067519	0.89939	0.8994	0.89938	0.89983	0.89983	0.89979	0.0075231	0.26096	0.52507	0.0037186	0.44206	-0.25821	8.06E-05	9.57E-05	2.23E-05	-0.007267	-0.0072622	-0.0072958	-0.67332	12.91	6.3576	-0.62699	6.3287	9.258	-1.4967	-1.4967	-1.4967	-1.4976	-1.4976	-1.4976
2.48E-06	2.93E-06	7.41E-06	-4.97E-06	-4.48E-06	-7.28E-06	0.026409	0.026406	0.026398	-0.030567	-0.030563	-0.030556	0.00076677	0.00024015	0.00064961	0.0007609	0.00023431	0.00051802	0.89876	0.89876	0.89875	0.89946	0.89946	0.89947	-0.0037173	-0.032779	0.19629	0.01039	-0.02878	-0.73259	-0.001882	-0.0018657	-0.0019149	-0.0036465	-0.0036581	-0.0036401	-0.6581	4.6276	14.276	-0.61083	4.7359	7.8481	-1.4966	-1.4965	-1.4965	-1.4978	-1.4978	-1.4977
-4.28E-06	-4.59E-06	-3.94E-06	-6.63E-06	3.03E-06	-1.66E-05	0.027597	0.027602	0.027606	-0.030975	-0.030978	-0.030961	0.00077073	0.00028654	0.0006212	0.00076055	0.00026374	0.0006928	0.90009	0.90009	0.90007	0.90226	0.90225	0.90224	0.0086753	0.14099	-0.2263	0.015051	-0.085835	-0.67322	-0.0030682	-0.0030665	-0.003035	-0.0002966	-0.00030303	-0.00028675	-0.65122	25.969	5.4062	-0.64177	6.1318	12.721	-1.4959	-1.4959	-1.4959	-1.4981	-1.4981	-1.4981
-4.54E-06	3.48E-06	-2.75E-05	-3.77E-06	6.61E-06	-2.11E-06	0.023712	0.023708	0.023736	-0.030824	-0.030831	-0.030828	0.00076817	0.00022446	0.00095229	0.00075965	0.00024073	0.00060858	0.8994	0.8994	0.8994	0.90059	0.90059	0.90058	0.0067849	0.15338	-0.8607	0.0082362	0.1419	0.093128	0.0035245	0.0035386	0.0035106	-0.0053458	-0.0053634	-0.0054101	-0.64383	2.3841	25.608	-0.59339	3.8515	6.3794	-1.4981	-1.4981	-1.4981	-1.4978	-1.4978	-1.4977
8.10E-07	1.52E-06	2.10E-05	-4.21E-06	2.42E-06	1.32E-05	0.027736	0.027734	0.027713	-0.032779	-0.032782	-0.032795	0.0007689	0.00024021	0.00060507	0.00075816	0.00026317	0.00074729	0.89985	0.89984	0.89983	0.90042	0.90041	0.90038	0.00065783	-0.023049	0.19199	0.0045026	0.57668	0.31344	-0.00074166	-0.00074034	-0.00074147	-0.0040128	-0.0040229	-0.0039721	-0.64694	3.8529	8.6513	-0.63352	7.3059	6.784	-1.4978	-1.4978	-1.4978	-1.4989	-1.4989	-1.4988
7.29E-07	4.94E-06	-3.44E-05	-6.25E-06	4.22E-06	5.90E-06	0.02791	0.027905	0.027939	-0.028417	-0.028421	-0.028427	0.00076824	0.00023782	0.00052938	0.00075821	0.00023937	0.00062366	0.89917	0.89917	0.89914	0.90071	0.90071	0.90069	0.00061371	0.2492	-0.57111	0.013349	0.10033	-0.080879	0.00054861	0.00055754	0.00057881	-0.0028002	-0.0028055	-0.0028239	-0.62557	7.1578	6.4204	-0.63584	2.9159	4.1508	-1.4982	-1.4982	-1.4982	-1.4963	-1.4963	-1.4963
3.44E-07	3.13E-06	-1.18E-05	-8.04E-07	-5.23E-06	7.66E-06	0.026583	0.02658	0.026591	-0.032805	-0.0328	-0.032807	0.00076472	0.00026811	0.00093452	0.00076073	0.00024641	0.00064594	0.8985	0.8985	0.89849	0.89899	0.89899	0.89901	-6.20E-05	-0.0056448	-1.5694	0.010108	0.61247	-0.026058	-0.0013569	-0.0013553	-0.0013652	-0.0012152	-0.0012172	-0.0012999	-0.6628	13.727	33.624	-0.64216	7.4743	3.6182	-1.4963	-1.4963	-1.4962	-1.497	-1.497	-1.497
-1.25E-06	3.24E-06	2.02E-05	-4.46E-06	-2.38E-06	4.60E-06	0.025416	0.025413	0.025393	-0.032273	-0.032271	-0.032276	0.00077013	0.0002267	0.00076337	0.00076069	0.00026467	0.00062007	0.90085	0.90085	0.90082	0.90068	0.90068	0.90065	0.0059099	0.21832	0.84165	0.0067092	-0.25771	0.048788	-0.0045265	-0.0045141	-0.0045374	-0.0024604	-0.0024432	-0.0024048	-0.66346	2.2569	7.7069	-0.61014	5.0329	3.1629	-1.4963	-1.4963	-1.4962	-1.4979	-1.4979	-1.4979
-4.73E-07	5.79E-07	-7.48E-06	-9.22E-06	-1.84E-06	3.09E-05	0.027826	0.027825	0.027833	-0.031983	-0.031981	-0.032012	0.00077198	0.00022297	0.00062158	0.00075998	0.00026444	0.00080048	0.90103	0.90103	0.90103	0.90067	0.90067	0.90063	0.004357	0.086176	0.081354	0.01631	-0.95675	0.22305	-0.0033837	-0.0033866	-0.0034243	0.0020668	0.0020853	0.0021147	-0.67469	2.9016	6.2334	-0.63472	13.969	7.3844	-1.4966	-1.4966	-1.4965	-1.4975	-1.4975	-1.4975
-1.84E-06	-2.48E-06	-1.58E-05	-1.73E-06	-5.18E-06	-4.25E-06	0.026742	0.026744	0.02676	-0.033483	-0.033478	-0.033474	0.00077041	0.00022045	0.00065584	0.00076035	0.00023985	0.0005775	0.90166	0.90166	0.90166	0.90229	0.90229	0.90227	0.0031681	-0.17916	-0.32048	0.0026756	-0.26231	-0.14053	-0.0020229	-0.0020269	-0.0020592	-0.0035759	-0.0035736	-0.0036308	-0.66725	3.3137	5.2204	-0.63443	8.5435	4.5216	-1.4942	-1.4942	-1.4941	-1.4961	-1.496	-1.496
-6.47E-07	3.86E-06	-1.71E-06	-4.70E-06	4.05E-06	5.46E-06	0.026638	0.026634	0.026635	-0.031206	-0.03121	-0.031215	0.00076764	0.00024519	0.00069852	0.00076091	0.00026562	0.00068344	0.89968	0.89966	0.89965	0.90296	0.90295	0.90292	0.0019157	0.24764	-0.21123	0.014426	0.30041	0.129	0.0015721	0.0015598	0.0015475	-0.0022977	-0.00231	-0.0022614	-0.6745	7.5289	13.104	-0.64015	7.7683	3.6635	-1.4982	-1.4982	-1.4982	-1.497	-1.497	-1.497
-2.21E-06	-3.28E-06	1.53E-06	-3.80E-06	-1.70E-06	-1.36E-05	0.026916	0.026919	0.026917	-0.030722	-0.03072	-0.030706	0.00076584	0.00021957	0.0005942	0.00075771	0.00025704	0.00076823	0.9026	0.90259	0.90258	0.90224	0.90225	0.90221	0.00482	-0.057725	-0.29025	0.0066914	-0.85928	-0.37589	-0.00054883	-0.00054444	-0.00058858	-0.003384	-0.00337	-0.0034605	-0.63938	1.8408	4.0892	-0.63587	10.605	6.8481	-1.4966	-1.4966	-1.4966	-1.4968	-1.4968	-1.4968
-2.74E-06	2.38E-06	-4.94E-06	-3.31E-06	-1.46E-06	-1.83E-05	0.027722	0.02772	0.027725	-0.029896	-0.029895	-0.029877	0.0007662	0.00024222	0.00058155	0.00075467	0.00027463	0.00073452	0.90315	0.90315	0.90315	0.90317	0.90317	0.90317	0.0011158	0.013886	-0.39199	0.0026534	-0.46587	-0.91941	-0.0013375	-0.0013163	-0.0012889	-0.0031903	-0.0031717	-0.0031844	-0.64919	4.0458	12.058	-0.63998	5.8866	9.5333	-1.496	-1.496	-1.4961	-1.4966	-1.4965	-1.4965
-2.76E-06	5.51E-06	-2.08E-05	-3.67E-06	1.25E-06	-8.94E-07	0.02582	0.025814	0.025835	-0.030771	-0.030772	-0.030771	0.00076734	0.00027357	0.00073816	0.000753	0.00023953	0.00055396	0.90268	0.90266	0.90261	0.9032	0.9032	0.90318	0.0090154	1.0945	-2.2328	0.0027369	0.042067	0.28666	-0.0020106	-0.0020379	-0.0020113	-0.0044287	-0.0044339	-0.004429	-0.64085	10.702	26.812	-0.64196	7.0691	6.2675	-1.4982	-1.4983	-1.4983	-1.4961	-1.4961	-1.4961
-2.29E-06	-1.11E-06	2.09E-05	-5.21E-06	8.68E-06	-4.05E-06	0.026397	0.026399	0.026378	-0.029734	-0.029743	-0.029739	0.0007673	0.00023888	0.00068373	0.00075813	0.00024276	0.00065049	0.90171	0.90171	0.90171	0.9047	0.9047	0.90472	0.0021927	-0.026706	0.4121	0.007699	0.55571	0.047902	0.0001914	0.00019897	0.00011991	-0.0040171	-0.0040182	-0.0040425	-0.66	4.8384	4.4718	-0.62606	6.2216	6.8511	-1.4957	-1.4957	-1.4957	-1.497	-1.497	-1.497
-3.49E-06	-1.61E-06	4.92E-06	-5.31E-06	-4.17E-06	1.36E-05	0.02856	0.028562	0.028557	-0.031334	-0.031329	-0.031343	0.00076693	0.00027269	0.00052164	0.00075779	0.00026183	0.00066613	0.90237	0.90236	0.90235	0.90323	0.90322	0.90321	0.01106	0.11351	-0.043992	0.0050181	-0.079854	0.13079	0.002279	0.0022788	0.0022101	-0.0041267	-0.0041482	-0.0041047	-0.62258	9.9523	5.065	-0.60671	4.6713	5.2473	-1.4987	-1.4986	-1.4987	-1.4974	-1.4974	-1.4975
-7.18E-06	-1.33E-06	2.04E-05	-4.88E-06	2.08E-06	1.62E-05	0.028183	0.028184	0.028164	-0.031581	-0.031583	-0.031599	0.00076871	0.00023949	0.00068013	0.00075448	0.00024715	0.00074797	0.90295	0.90295	0.90293	0.90337	0.90337	0.90332	0.013388	-0.01044	0.2207	0.00093499	0.74143	0.033242	-0.002104	-0.0020957	-0.0021131	-0.00065071	-0.00064687	-0.00068304	-0.67611	8.3148	5.9455	-0.63285	8.9085	5.7227	-1.4977	-1.4977	-1.4977	-1.4972	-1.4972	-1.4972
-1.86E-06	-7.41E-06	-1.35E-05	-9.77E-07	1.05E-06	-1.32E-05	0.028388	0.028396	0.028409	-0.029737	-0.029738	-0.029725	0.00076953	0.00025869	0.00081554	0.00075548	0.00024957	0.00065508	0.90194	0.90193	0.90192	0.90592	0.90592	0.9059	0.0043257	-0.52613	-0.97606	0.0022468	-0.022179	-0.3622	0.00071973	0.00073637	0.00078109	-0.0057431	-0.0057408	-0.0057665	-0.65574	7.7957	14.897	-0.62227	4.4352	4.6215	-1.4975	-1.4975	-1.4975	-1.4971	-1.4971	-1.4971
1.68E-06	2.18E-06	-5.03E-06	-5.29E-06	2.37E-06	-1.07E-06	0.025414	0.025412	0.025417	-0.027334	-0.027337	-0.027336	0.00077113	0.00022077	0.00055421	0.00075743	0.00023977	0.00081742	0.90216	0.90216	0.90216	0.90315	0.90316	0.90316	-0.00060431	-0.087791	-0.4175	0.0019427	-0.12237	0.1408	0.001804	0.0017945	0.0017694	-0.0033087	-0.0033023	-0.0032621	-0.6593	2.9082	5.6009	-0.63787	3.5961	11.168	-1.4971	-1.4971	-1.497	-1.4988	-1.4988	-1.4988
-2.46E-06	-4.30E-06	1.70E-05	-6.66E-06	-9.95E-07	-1.91E-05	0.028702	0.028706	0.028689	-0.028995	-0.028994	-0.028975	0.00077244	0.00023057	0.00062806	0.00075716	0.00028097	0.00065278	0.90306	0.90307	0.90305	0.90374	0.90374	0.90374	0.00078747	-0.14159	-0.26926	0.0053971	0.067183	-0.24733	0.00073557	0.00073585	0.00075287	-0.0013913	-0.0013927	-0.0013544	-0.64128	2.5777	10.865	-0.63887	13.367	5.6254	-1.4972	-1.4972	-1.4972	-1.4976	-1.4976	-1.4976
-2.12E-06	-1.02E-06	8.71E-06	-4.06E-06	-3.63E-07	-2.20E-05	0.025523	0.025524	0.025515	-0.030247	-0.030247	-0.030225	0.000767	0.00022393	0.00060387	0.00075766	0.00022718	0.00067988	0.90133	0.90133	0.9013	0.90365	0.90364	0.90363	-0.0011644	-0.13205	-0.16464	-0.0019148	0.0063348	-0.46437	-0.00084043	-0.00083087	-0.0008165	-0.0036214	-0.0036127	-0.0036332	-0.64378	2.2973	4.4573	-0.65066	3.4376	6.361	-1.4976	-1.4976	-1.4976	-1.4975	-1.4975	-1.4975
5.45E-09	-3.37E-07	-3.72E-05	-2.68E-06	6.47E-06	2.93E-07	0.028905	0.028905	0.028942	-0.029157	-0.029163	-0.029164	0.00077215	0.00029725	0.0006288	0.00075764	0.00025223	0.00067487	0.90243	0.90243	0.90245	0.90245	0.90244	0.90242	0.0033858	-1.1993	-0.47822	0.0064096	0.47319	-0.42995	-0.00093411	-0.0009203	-0.00092003	-0.0023875	-0.0024057	-0.0024706	-0.64739	44.866	3.7568	-0.64742	4.5732	5.365	-1.4993	-1.4993	-1.4992	-1.4959	-1.4959	-1.4958
-3.97E-06	-5.35E-06	8.71E-06	-6.01E-06	-1.03E-06	6.68E-06	0.030172	0.030177	0.030169	-0.02892	-0.028919	-0.028925	0.00077049	0.00025522	0.00061321	0.00075493	0.00026493	0.00053579	0.90232	0.90232	0.90231	0.90455	0.90455	0.90454	0.010885	-0.32593	0.052263	0.014814	-0.2742	0.025414	0.0015746	0.0015627	0.0015555	-0.007148	-0.0071354	-0.0070765	-0.66167	4.1714	5.3977	-0.6202	8.8228	3.5547	-1.4971	-1.4971	-1.4971	-1.4938	-1.4938	-1.4938
-6.02E-07	5.08E-06	-2.59E-05	-3.06E-06	7.66E-07	2.16E-07	0.026094	0.026089	0.026115	-0.027668	-0.027669	-0.027669	0.00076751	0.00024648	0.0006579	0.00075315	0.00021839	0.00052194	0.90252	0.90252	0.90253	0.90421	0.9042	0.90418	0.0077081	0.016251	-0.6641	0.0054734	0.23311	-0.15551	0.0021589	0.0021601	0.0021575	-0.0033313	-0.003324	-0.0032837	-0.63814	11.51	7.7717	-0.61301	3.0417	5.4604	-1.4971	-1.4971	-1.4971	-1.4993	-1.4993	-1.4992
-1.32E-06	-3.30E-06	-1.62E-05	-3.83E-06	1.87E-06	9.63E-07	0.028369	0.028372	0.028388	-0.028369	-0.028371	-0.028372	0.00076781	0.00022904	0.00072057	0.00075837	0.00025689	0.0005496	0.90334	0.90334	0.90333	0.90426	0.90426	0.90425	-0.0014056	0.19533	-0.49684	0.0045399	0.93698	0.4019	0.00088095	0.00088127	0.00085739	-0.0027998	-0.0027761	-0.0027455	-0.65521	2.7688	7.0576	-0.61864	11.273	8.3592	-1.4957	-1.4957	-1.4956	-1.4957	-1.4957	-1.4957
-9.37E-07	3.83E-06	1.39E-05	-5.25E-06	-3.23E-06	-2.31E-05	0.030212	0.030208	0.030194	-0.030198	-0.030194	-0.030171	0.00076564	0.00025349	0.00052795	0.00075414	0.00025464	0.00064117	0.90436	0.90435	0.90432	0.90426	0.90426	0.90426	-0.00027712	0.54951	0.26648	0.011134	-0.88476	-0.72014	-1.97E-06	-1.45E-06	2.17E-05	-0.0046097	-0.004597	-0.004573	-0.65074	5.6614	4.7128	-0.64878	14.744	8.7851	-1.4971	-1.4971	-1.4971	-1.498	-1.498	-1.498
-1.11E-06	3.49E-06	8.53E-06	-2.04E-07	2.61E-06	8.42E-06	0.031123	0.03112	0.031111	-0.032472	-0.032475	-0.032483	0.00076827	0.00022386	0.00055838	0.00075806	0.00023882	0.00047959	0.90357	0.90356	0.90356	0.90467	0.90466	0.90466	0.0063916	0.37743	0.41353	-0.00064472	-0.068797	0.12683	-0.0014492	-0.0014574	-0.0014725	-0.0023286	-0.0023157	-0.0023058	-0.65257	3.236	8.001	-0.6277	3.6091	3.6166	-1.4985	-1.4985	-1.4984	-1.4963	-1.4963	-1.4963
-3.01E-06	6.32E-06	4.84E-06	-4.77E-06	-2.43E-06	1.11E-05	0.032649	0.032642	0.032638	-0.029715	-0.029712	-0.029723	0.00077175	0.00022609	0.0006747	0.00075476	0.00024046	0.00054367	0.90385	0.90385	0.90385	0.90418	0.90418	0.90415	0.010095	0.84836	0.57755	0.0097806	-0.18907	0.81596	0.0039233	0.0039192	0.0039235	-0.0034816	-0.0034928	-0.0034887	-0.67875	6.201	10.067	-0.60878	3.0465	6.4061	-1.4978	-1.4978	-1.4978	-1.4971	-1.4971	-1.4971
-1.53E-06	1.63E-06	9.39E-07	-3.96E-06	2.63E-06	2.31E-05	0.030927	0.030925	0.030924	-0.028651	-0.028654	-0.028677	0.00076605	0.00022919	0.00069125	0.00075562	0.0002396	0.00062929	0.90171	0.90171	0.90168	0.90427	0.90427	0.90425	0.0014509	0.36447	0.057226	0.0075253	0.00931	0.75005	-0.00084995	-0.00086341	-0.00085013	-0.0063961	-0.0063975	-0.006347	-0.65601	4.4406	6.4354	-0.62824	2.7994	9.5757	-1.4971	-1.4971	-1.4971	-1.4975	-1.4975	-1.4975
-1.18E-06	2.80E-06	1.49E-05	-5.50E-06	-9.10E-06	3.03E-06	0.028618	0.028615	0.0286	-0.028181	-0.028171	-0.028174	0.00077056	0.00024115	0.00065489	0.000755	0.00028315	0.00051864	0.90351	0.90351	0.90349	0.90537	0.90536	0.90535	0.007981	0.16688	-0.16178	0.013929	0.084214	-0.017538	0.0016964	0.001695	0.0017108	-0.0052895	-0.0052832	-0.0052731	-0.6767	7.4119	6.1968	-0.62442	20.658	5.23	-1.496	-1.496	-1.496	-1.4963	-1.4962	-1.4963
6.51E-07	-2.58E-06	-1.52E-06	-5.33E-06	-2.33E-06	1.52E-05	0.028129	0.028132	0.028133	-0.030184	-0.030182	-0.030197	0.00077179	0.00023856	0.00050816	0.0007577	0.00026592	0.00065736	0.90222	0.90222	0.90221	0.90339	0.90339	0.90337	0.0015977	0.0788	-0.084171	0.009322	0.37683	1.1248	-0.0014673	-0.0014689	-0.0014497	-0.0023051	-0.0023087	-0.0023122	-0.67621	4.392	2.024	-0.63582	7.199	13.462	-1.4975	-1.4975	-1.4975	-1.4975	-1.4975	-1.4974
-2.66E-06	1.58E-06	1.15E-05	-2.22E-06	8.25E-06	2.12E-05	0.028056	0.028055	0.028043	-0.029622	-0.02963	-0.029651	0.00076939	0.00020038	0.00048205	0.00075771	0.0002935	0.00051437	0.90273	0.90273	0.90269	0.90441	0.9044	0.9044	0.0075284	-0.0060276	0.0015777	0.0022606	0.33083	0.6268	0.00052973	0.0005329	0.00054157	-0.0025622	-0.0025766	-0.002526	-0.65621	0.8029	1.6274	-0.61643	9.4751	5.21	-1.4974	-1.4974	-1.4974	-1.4963	-1.4963	-1.4963
-3.52E-06	-1.61E-06	-6.51E-06	-4.77E-06	-2.87E-06	1.85E-06	0.02908	0.029082	0.029089	-0.030354	-0.030351	-0.030353	0.00076737	0.00021984	0.00060925	0.00075769	0.00025371	0.0005226	0.90366	0.90366	0.90364	0.90569	0.90569	0.90568	0.0054978	-0.34316	-0.036277	0.0098376	-0.64865	-0.26859	0.00031083	0.00031416	0.00036038	-0.0035425	-0.0035434	-0.0035699	-0.65272	3.5158	6.1205	-0.63158	7.4289	5.3907	-1.4954	-1.4954	-1.4954	-1.494	-1.494	-1.494
2.30E-06	-1.36E-06	4.00E-06	-2.38E-06	-3.94E-06	-4.19E-06	0.028658	0.028659	0.028655	-0.02946	-0.029456	-0.029452	0.00076603	0.00022365	0.00053662	0.00075512	0.00022504	0.00051971	0.90347	0.90347	0.90344	0.90542	0.90541	0.90539	0.0042571	-0.17053	0.30192	0.0084659	-0.67391	-0.018828	-0.00064329	-0.00064274	-0.00070028	-0.001065	-0.0010596	-0.001049	-0.67801	3.6213	5.7861	-0.63441	6.0292	5.4358	-1.4977	-1.4977	-1.4977	-1.4964	-1.4964	-1.4964
3.43E-07	-4.81E-06	4.20E-06	-1.68E-06	-2.75E-07	-2.06E-05	0.029911	0.029915	0.029911	-0.030341	-0.030341	-0.03032	0.0007713	0.00024508	0.00052687	0.00075489	0.00025218	0.00049128	0.90437	0.90437	0.90435	0.90358	0.90359	0.90358	0.0064527	-0.13882	-0.14615	0.0060183	-0.36122	-0.0070276	0.0018829	0.001872	0.001909	-0.0017362	-0.0017284	-0.0017228	-0.66804	11.39	5.6012	-0.63344	9.4924	2.2433	-1.497	-1.497	-1.4969	-1.4991	-1.499	-1.499
4.11E-06	-2.59E-06	3.13E-05	-3.66E-06	8.73E-06	-3.26E-06	0.029097	0.0291	0.029069	-0.030834	-0.030843	-0.03084	0.0007665	0.00023983	0.00062364	0.00075753	0.00026346	0.000598	0.90273	0.90273	0.90268	0.90446	0.90446	0.90444	-0.0048218	0.062288	1.3946	0.0087601	0.52162	-0.093368	3.48E-05	3.52E-05	-3.26E-05	-0.0030239	-0.0030228	-0.0030356	-0.65264	11.136	11.315	-0.62775	4.5652	6.6992	-1.4962	-1.4962	-1.4963	-1.5	-1.5	-1.5001
-3.16E-06	6.16E-06	4.71E-05	-2.36E-06	1.04E-06	-3.32E-06	0.028837	0.028831	0.028784	-0.030496	-0.030497	-0.030494	0.00077112	0.00026483	0.00064002	0.00075629	0.00023197	0.00054629	0.90304	0.90303	0.90301	0.90406	0.90406	0.90405	0.0076183	0.40229	1.2479	0.0086818	0.10095	0.099001	0.00025098	0.00023792	0.00019485	-0.0025304	-0.0025169	-0.0024949	-0.64592	7.9596	7.8401	-0.60729	1.9344	3.6444	-1.4965	-1.4965	-1.4966	-1.4984	-1.4984	-1.4983
-2.65E-06	1.04E-06	8.94E-06	-2.57E-06	4.41E-06	2.01E-05	0.025967	0.025966	0.025957	-0.029409	-0.029413	-0.029434	0.00076655	0.00022172	0.00069659	0.00075605	0.00023213	0.00053492	0.90189	0.90188	0.90186	0.90425	0.90425	0.90424	0.0026985	0.1194	0.38706	0.01234	0.1531	-0.09259	-0.00053255	-0.00052587	-0.00054596	-0.003537	-0.0035316	-0.0035706	-0.67821	2.6158	17.591	-0.62834	2.4769	3.3325	-1.4985	-1.4985	-1.4986	-1.4959	-1.4959	-1.4959
-2.13E-06	9.13E-07	3.14E-05	-4.98E-06	3.38E-07	-1.07E-05	0.024073	0.024072	0.02404	-0.031668	-0.031668	-0.031657	0.00076547	0.00022461	0.0007475	0.00075791	0.00024545	0.00055249	0.90283	0.90283	0.90282	0.90393	0.90393	0.90392	0.0021035	0.19162	0.06883	0.0041134	-0.087749	-0.066721	0.0010549	0.0010541	0.0010369	-0.0070716	-0.0070626	-0.0070386	-0.62195	3.3759	15.856	-0.6304	2.6411	5.3435	-1.4974	-1.4974	-1.4974	-1.4972	-1.4972	-1.4972
-2.66E-06	2.17E-06	-1.67E-06	-8.67E-07	-1.59E-07	-1.01E-05	0.024632	0.02463	0.024632	-0.0293	-0.0293	-0.02929	0.00076548	0.00022722	0.00055274	0.00075465	0.00024244	0.00059049	0.90309	0.90309	0.90308	0.90523	0.90523	0.90521	0.007363	0.13357	-0.027517	0.0031766	0.068205	0.0071036	0.0006601	0.00066176	0.00067106	-0.005995	-0.0060018	-0.0060777	-0.65484	2.5179	3.3204	-0.63367	6.0557	5.7945	-1.498	-1.4979	-1.498	-1.4966	-1.4966	-1.4967
-2.52E-06	1.97E-07	-9.44E-06	-2.85E-06	1.67E-06	1.05E-05	0.026544	0.026543	0.026553	-0.029412	-0.029413	-0.029424	0.00076739	0.00024329	0.00068319	0.00075326	0.0002633	0.00057674	0.903	0.903	0.90296	0.90395	0.90395	0.90391	0.00517	-0.315	0.25087	0.0072759	-0.58555	0.10291	0.00057335	0.00056826	0.00062458	-0.0054707	-0.0054639	-0.0055258	-0.64017	4.7955	5.5796	-0.61635	17.668	6.7294	-1.4973	-1.4974	-1.4973	-1.4986	-1.4986	-1.4986
-8.88E-07	-3.55E-06	-9.87E-06	-3.41E-06	1.98E-06	-1.19E-05	0.02871	0.028714	0.028723	-0.028103	-0.028105	-0.028093	0.00076743	0.00025305	0.00063343	0.0007549	0.00026143	0.00052218	0.9046	0.90459	0.90458	0.90817	0.90817	0.90815	0.0070412	-0.2825	-0.2561	0.0048702	-1.0171	-0.40631	0.00090501	0.00091719	0.00087472	-0.0075327	-0.0075243	-0.0075642	-0.66444	5.2766	3.8237	-0.61492	17.523	5.7826	-1.4967	-1.4967	-1.4967	-1.4992	-1.4992	-1.4991
2.62E-06	-1.23E-06	-5.52E-06	-7.33E-06	9.29E-07	6.92E-06	0.030791	0.030792	0.030797	-0.02933	-0.029331	-0.029338	0.00076963	0.00022935	0.00067342	0.0007562	0.00024608	0.00051345	0.90358	0.90359	0.90358	0.90332	0.90332	0.90329	-0.0026038	-0.12138	-0.0105	0.014629	0.20974	-0.35388	-0.0014055	-0.0013972	-0.0014623	-0.0016519	-0.0016617	-0.0016901	-0.64717	5.808	6.7489	-0.62622	3.3659	8.4734	-1.4968	-1.4968	-1.4967	-1.4979	-1.4979	-1.4979
-1.42E-06	-7.29E-08	-1.16E-06	-4.97E-06	-2.99E-06	1.83E-06	0.028892	0.028892	0.028893	-0.028305	-0.028302	-0.028304	0.00077133	0.00023166	0.00059084	0.00075322	0.00022104	0.00048903	0.90449	0.90449	0.90448	0.90403	0.90403	0.90402	-0.0031326	-0.17295	-0.13166	0.0091908	-0.58381	0.0731	0.001525	0.0015222	0.0015158	-0.002251	-0.0022611	-0.0022559	-0.6367	3.7575	5.4099	-0.59113	4.5041	3.4736	-1.498	-1.498	-1.498	-1.4992	-1.4992	-1.4992
-1.79E-06	4.97E-08	-4.24E-06	-6.57E-06	-5.56E-06	-7.04E-06	0.028156	0.028156	0.02816	-0.030464	-0.030459	-0.030452	0.00076826	0.00022861	0.00055585	0.00075909	0.0002222	0.0005207	0.90442	0.90442	0.9044	0.90459	0.9046	0.90459	0.0034279	0.097511	-0.068319	0.0091453	-0.35814	-0.18304	-0.0018234	-0.0018188	-0.00182	-0.0041246	-0.0041177	-0.0040934	-0.67004	4.1884	6.3713	-0.62255	3.4525	6.2468	-1.5002	-1.5002	-1.5002	-1.4979	-1.4979	-1.4979
3.30E-06	8.43E-07	3.47E-06	-3.29E-06	7.99E-07	-2.90E-07	0.027425	0.027424	0.027421	-0.033781	-0.033781	-0.033781	0.0007674	0.00024272	0.00057135	0.00075259	0.00023868	0.00051857	0.9036	0.9036	0.90358	0.90457	0.90457	0.90455	-0.0036516	0.22532	0.047328	0.0037772	0.086409	-0.074129	0.0011142	0.0011181	0.0011295	-0.0037315	-0.0037305	-0.0036863	-0.66476	5.0826	6.2085	-0.60739	4.4138	4.4328	-1.4971	-1.4971	-1.4971	-1.4964	-1.4964	-1.4964
4.08E-07	3.92E-06	2.18E-05	-3.51E-06	3.91E-06	-1.88E-05	0.026009	0.026005	0.025984	-0.03056	-0.030564	-0.030545	0.00076852	0.0002304	0.00064575	0.00075335	0.00025401	0.00054349	0.90263	0.90263	0.90263	0.90359	0.90359	0.90359	0.0048101	0.31035	0.083956	0.0084992	0.45013	-0.39103	0.0012113	0.0012168	0.0012344	-0.0066341	-0.0066365	-0.0066741	-0.67149	2.1553	4.5425	-0.63149	10.478	3.4956	-1.4985	-1.4985	-1.4985	-1.4976	-1.4975	-1.4975
1.32E-06	1.74E-06	1.28E-05	-5.45E-06	7.20E-06	-7.20E-07	0.02864	0.028638	0.028625	-0.029105	-0.029112	-0.029112	0.00076676	0.00023004	0.00060438	0.0007558	0.00025084	0.00066696	0.90269	0.90269	0.90267	0.90533	0.90533	0.90532	-0.0025887	0.32022	0.25045	0.0087672	0.51728	0.079583	0.0016794	0.0016834	0.0017243	-0.0051661	-0.0051415	-0.0050881	-0.65396	6.8215	7.3897	-0.62862	8.1898	12.951	-1.4984	-1.4984	-1.4984	-1.4965	-1.4965	-1.4965
-3.78E-06	-7.87E-07	8.69E-06	-7.18E-06	-5.02E-06	3.89E-07	0.027368	0.027369	0.02736	-0.03013	-0.030125	-0.030126	0.00076986	0.00023873	0.00054885	0.00075498	0.00026321	0.00070968	0.90409	0.90409	0.90411	0.9035	0.90349	0.90348	0.007641	-0.45867	-0.25994	0.012196	-0.016577	-0.53927	-0.0020867	-0.0020852	-0.0020604	-0.0011449	-0.0011335	-0.0010712	-0.63755	8.7257	5.1194	-0.63593	12.562	10.344	-1.4967	-1.4967	-1.4967	-1.4981	-1.4981	-1.4981
-3.10E-06	-1.61E-06	-1.97E-05	-2.16E-06	4.31E-06	-8.62E-06	0.02869	0.028692	0.028712	-0.029392	-0.029397	-0.029388	0.00076771	0.00021409	0.00054053	0.00075639	0.00023893	0.00054488	0.90491	0.90491	0.90488	0.90404	0.90403	0.90402	0.0083479	0.053796	-0.12411	0.004507	0.09286	-0.21927	-0.0031624	-0.0031629	-0.0032026	-0.0055204	-0.0055201	-0.0055008	-0.66537	1.2387	5.4742	-0.63204	2.2771	2.8967	-1.4993	-1.4993	-1.4993	-1.4963	-1.4963	-1.4963
-2.74E-06	5.65E-06	5.29E-06	-1.60E-06	3.19E-06	-3.20E-06	0.028257	0.028251	0.028246	-0.029166	-0.029169	-0.029166	0.00076981	0.00022071	0.00058985	0.00075945	0.00023713	0.00053551	0.90391	0.9039	0.9039	0.90546	0.90546	0.90546	0.0069617	0.15728	0.36471	0.0021581	0.89231	0.13742	0.001431	0.0014414	0.001408	-0.0076926	-0.0076736	-0.0076788	-0.64283	3.4437	5.2448	-0.61727	9.8446	9.9007	-1.4963	-1.4963	-1.4963	-1.4986	-1.4986	-1.4985
-1.20E-06	5.45E-06	1.41E-06	-2.25E-06	4.43E-06	-1.03E-05	0.030209	0.030204	0.030203	-0.029203	-0.029207	-0.029197	0.00076459	0.00023446	0.0005796	0.00075134	0.00024924	0.00057671	0.90407	0.90408	0.90407	0.90612	0.90613	0.90612	0.011074	0.05289	-0.093289	0.0089304	0.18957	0.26505	0.0027895	0.0027788	0.0027645	-0.0069073	-0.0069019	-0.006947	-0.63077	4.1691	3.5423	-0.61651	4.2895	3.4643	-1.4974	-1.4974	-1.4974	-1.4972	-1.4972	-1.4972
-4.94E-06	3.63E-06	-2.40E-05	-6.27E-06	6.25E-06	1.33E-05	0.0282	0.028196	0.02822	-0.02992	-0.029926	-0.02994	0.00076775	0.00024462	0.00060649	0.00075956	0.00023154	0.00052809	0.90473	0.90473	0.90472	0.90543	0.90542	0.90542	0.014213	0.12857	-0.54231	0.013028	0.10599	0.097432	0.00014926	0.00014828	0.00016221	-0.0040854	-0.0040935	-0.004101	-0.64585	5.686	6.198	-0.6375	2.4237	13.953	-1.4951	-1.4951	-1.4951	-1.4978	-1.4978	-1.4978
-1.52E-06	-3.21E-06	-1.27E-05	-4.27E-06	-2.36E-06	2.56E-06	0.028425	0.028428	0.02844	-0.030401	-0.030398	-0.030401	0.00076727	0.0002219	0.00055376	0.00075666	0.00024319	0.00064486	0.90528	0.90528	0.90527	0.90645	0.90645	0.90644	0.0089059	-0.041871	-0.21657	0.01166	-0.066953	0.61046	0.0024414	0.0024364	0.0024338	-0.0064891	-0.0064886	-0.0064266	-0.66264	3.8031	4.8809	-0.62365	8.5973	12.199	-1.4949	-1.4949	-1.4949	-1.4974	-1.4973	-1.4973
7.99E-07	-4.50E-06	-4.84E-06	-4.71E-06	3.04E-06	5.99E-07	0.030437	0.030441	0.030446	-0.030196	-0.030199	-0.0302	0.00076825	0.000268	0.00051676	0.00075591	0.00026169	0.00051146	0.90521	0.90521	0.9052	0.90492	0.90491	0.90489	-0.0057985	-1.5068	-0.21689	0.0092753	-0.04475	-0.095841	-0.0020541	-0.0020463	-0.0020245	-0.0019422	-0.0019534	-0.0019374	-0.62494	18.976	3.3459	-0.63335	4.9601	2.8441	-1.4972	-1.4972	-1.4972	-1.4973	-1.4973	-1.4972
-2.75E-06	2.73E-06	-1.65E-06	-7.16E-06	2.26E-06	7.58E-06	0.030714	0.030712	0.030713	-0.030708	-0.03071	-0.030717	0.00076964	0.00022529	0.00070313	0.00075921	0.00039136	0.0006085	0.90337	0.90337	0.90335	0.90729	0.90728	0.90726	0.0098607	0.18482	-0.27461	0.013444	3.3548	0.49298	-0.00037639	-0.00038184	-0.0003644	-0.0049661	-0.0049693	-0.0050001	-0.66953	3.4626	10.869	-0.63946	68.055	6.1756	-1.499	-1.499	-1.499	-1.5004	-1.5004	-1.5004
-2.15E-06	-6.24E-06	-2.76E-05	-6.25E-06	-5.35E-07	7.55E-06	0.03074	0.030746	0.030774	-0.031477	-0.031476	-0.031484	0.00076639	0.00021501	0.0007333	0.00075568	0.00022352	0.00046919	0.90512	0.90511	0.90508	0.90585	0.90585	0.90584	-0.0015808	-0.15384	-0.64779	0.0092639	-0.00081212	0.18037	-0.0021284	-0.0021234	-0.002147	-0.0047547	-0.0047567	-0.0047222	-0.64862	2.2358	14.71	-0.59779	3.6973	2.6211	-1.4984	-1.4984	-1.4983	-1.4979	-1.4979	-1.4979
-6.10E-07	1.10E-05	-1.07E-06	-2.34E-06	-6.62E-07	2.17E-05	0.030262	0.030251	0.030252	-0.0329	-0.032899	-0.032921	0.00076901	0.00027199	0.00062865	0.00075566	0.00025183	0.00067015	0.90423	0.90423	0.90422	0.90592	0.90592	0.90589	-0.0028465	0.61757	0.084301	-0.0012676	0.040702	0.032229	-0.00012287	-0.00010703	-6.81E-05	-0.0007534	-0.00074622	-0.0007239	-0.65913	10.553	4.264	-0.58475	3.6576	7.3278	-1.4957	-1.4957	-1.4957	-1.5003	-1.5003	-1.5003
5.08E-07	-3.43E-06	-3.61E-05	-5.48E-06	3.97E-06	-5.52E-06	0.026168	0.026172	0.026208	-0.029108	-0.029112	-0.029106	0.00076793	0.00022161	0.00067186	0.00075881	0.00023358	0.00044053	0.90436	0.90436	0.90437	0.90609	0.90609	0.90607	-0.0037054	-0.17301	-1.7551	0.0078268	0.031702	0.04062	-0.0021369	-0.0021384	-0.0021279	-0.0040298	-0.0040184	-0.0040062	-0.67261	2.7335	14.728	-0.60649	2.7374	4.1334	-1.4978	-1.4978	-1.4978	-1.4985	-1.4985	-1.4985
-2.95E-07	-2.07E-06	-1.03E-05	-3.51E-06	-3.75E-07	-1.81E-06	0.031862	0.031864	0.031875	-0.03024	-0.03024	-0.030238	0.00077054	0.00023803	0.00065511	0.00075963	0.00023315	0.00056652	0.90452	0.90452	0.90449	0.90493	0.90493	0.90492	0.0017128	0.12293	-0.097257	0.0029643	-0.11207	-0.075217	-0.0010682	-0.0010678	-0.0010557	-0.002834	-0.0028208	-0.002782	-0.69333	2.93	4.4302	-0.59375	3.2041	10.021	-1.4986	-1.4986	-1.4986	-1.4983	-1.4983	-1.4983
-1.18E-06	6.11E-06	3.54E-06	-3.20E-06	-4.83E-06	6.31E-06	0.029308	0.029302	0.029298	-0.031749	-0.031745	-0.031751	0.00077145	0.00026949	0.00079669	0.00075731	0.00025904	0.00046532	0.9032	0.9032	0.90317	0.90562	0.90562	0.90562	0.0036326	0.7431	-0.42411	0.0040342	-0.41279	0.0059501	0.0025468	0.00256	0.0024881	-0.0037545	-0.0037506	-0.0037458	-0.66587	13.22	10.699	-0.60153	11.547	3.3237	-1.4978	-1.4977	-1.4977	-1.4946	-1.4945	-1.4945
1.87E-06	1.94E-06	-4.69E-06	-6.39E-06	1.67E-06	-9.02E-06	0.031838	0.031836	0.031841	-0.027995	-0.027997	-0.027988	0.00077255	0.00024701	0.00068188	0.00075753	0.00037687	0.0006534	0.90418	0.90418	0.90416	0.90452	0.90451	0.90451	-0.010822	0.53429	0.63646	0.008895	-0.65133	-0.26476	-0.0014141	-0.0014264	-0.0014867	-0.0054865	-0.0054864	-0.0055411	-0.69477	11.72	14.122	-0.64194	60.972	9.6875	-1.4946	-1.4946	-1.4947	-1.496	-1.496	-1.496
-3.06E-06	3.08E-06	4.50E-06	-7.16E-06	2.30E-06	5.46E-06	0.027825	0.027822	0.027818	-0.028833	-0.028835	-0.028841	0.00077023	0.0002527	0.00062974	0.00075983	0.00027763	0.00060622	0.90327	0.90327	0.90324	0.9054	0.90539	0.90537	0.0047146	1.148	0.26462	0.0074196	0.20419	-0.43153	0.0006253	0.000617	0.00062214	-0.0048258	-0.0048211	-0.0048433	-0.65682	13.075	10.18	-0.60807	31.578	8.6147	-1.4962	-1.4962	-1.4961	-1.4987	-1.4987	-1.4987
-1.83E-06	3.49E-07	4.57E-06	-4.72E-06	1.36E-05	5.94E-06	0.027139	0.027139	0.027134	-0.029882	-0.029896	-0.029901	0.00076997	0.0002276	0.00055456	0.00075593	0.00028646	0.00062112	0.90419	0.90418	0.90419	0.90572	0.90573	0.90574	0.0070209	0.026372	0.33662	0.0052466	2.0444	0.23761	1.81E-05	1.40E-05	-1.42E-05	-0.0072029	-0.0072274	-0.007239	-0.68062	2.8901	3.8966	-0.6256	21.71	6.0404	-1.4949	-1.4948	-1.4948	-1.4974	-1.4974	-1.4974
-6.80E-07	7.34E-06	1.67E-05	-1.67E-06	7.33E-06	6.59E-06	0.030027	0.03002	0.030003	-0.029035	-0.029042	-0.029049	0.00077045	0.00025647	0.00067997	0.00075579	0.00023478	0.00050311	0.90577	0.90576	0.90572	0.90799	0.90798	0.90797	0.0018818	1.9725	0.019598	0.0050524	0.64466	-0.060908	0.0014749	0.0015117	0.0015135	-0.004671	-0.0046807	-0.0046573	-0.68034	20.771	6.5831	-0.61323	6.0169	7.3809	-1.4977	-1.4977	-1.4977	-1.4979	-1.4979	-1.4979
-3.70E-06	-4.03E-06	-3.78E-06	-5.05E-06	6.99E-06	-7.62E-06	0.030791	0.030795	0.030799	-0.029482	-0.029489	-0.029482	0.00076662	0.00024852	0.00067908	0.00075268	0.00038795	0.00053556	0.90578	0.90578	0.90573	0.90604	0.90604	0.90603	0.0052535	-0.48356	-0.24496	0.01434	2.2633	-0.37366	0.00044557	0.000463	0.00039933	-0.0045015	-0.0044998	-0.0044942	-0.66118	7.388	7.4456	-0.62885	79.938	4.4054	-1.4967	-1.4967	-1.4967	-1.4973	-1.4973	-1.4973
3.33E-07	3.73E-06	6.54E-06	-5.67E-06	3.24E-06	1.60E-05	0.028535	0.028531	0.028524	-0.030223	-0.030226	-0.030242	0.00076591	0.00032069	0.00067956	0.00075403	0.00023333	0.00069425	0.90415	0.90415	0.9041	0.9068	0.9068	0.90677	-0.0043281	0.72656	0.1244	0.01004	0.37368	0.018241	0.00085355	0.00087013	0.00087409	-0.0035344	-0.0035339	-0.0035896	-0.63898	32.006	8.2445	-0.61428	5.0292	7.3872	-1.4976	-1.4976	-1.4976	-1.4979	-1.4979	-1.4979
-4.89E-06	-2.84E-07	7.83E-06	-4.46E-06	3.51E-06	-2.32E-05	0.027797	0.027797	0.027789	-0.029365	-0.029369	-0.029345	0.00076816	0.00022664	0.0006426	0.00075661	0.00025087	0.0007035	0.90543	0.90543	0.90541	0.90857	0.90857	0.90856	0.0063798	0.089387	-0.022328	0.0075109	0.033854	-0.57989	0.0042453	0.0042442	0.0042109	-0.0071697	-0.0071829	-0.0072181	-0.65858	2.1365	5.3672	-0.62212	3.3356	7.1533	-1.4972	-1.4972	-1.4973	-1.4971	-1.4971	-1.4971
-4.03E-06	7.15E-06	2.35E-06	-2.95E-06	-9.31E-07	7.49E-06	0.028312	0.028305	0.028302	-0.03244	-0.032439	-0.032446	0.00076685	0.00024967	0.00059832	0.00075245	0.00023924	0.00047365	0.90591	0.90591	0.90592	0.90828	0.90828	0.90827	0.0084232	0.43812	0.02438	0.0021538	-0.14853	0.26693	-7.04E-05	-8.11E-05	-7.15E-05	-0.0059413	-0.0059479	-0.0059499	-0.66105	4.5829	4.6292	-0.65248	3.6311	4.5246	-1.4976	-1.4976	-1.4976	-1.4979	-1.4979	-1.4979
-3.69E-06	3.31E-06	-2.23E-05	-3.20E-06	-4.71E-06	2.73E-05	0.032889	0.032885	0.032908	-0.028332	-0.028327	-0.028354	0.00076744	0.00022765	0.0007347	0.00075599	0.00028645	0.00065831	0.90826	0.90825	0.90826	0.9078	0.90781	0.90778	0.002023	0.40748	-0.15244	0.0083048	-3.2284	0.70586	0.00056084	0.00056371	0.00059182	-0.0025896	-0.0025646	-0.0025603	-0.65383	4.5049	9.192	-0.63753	37.337	9.072	-1.4985	-1.4985	-1.4985	-1.4987	-1.4987	-1.4987
-2.04E-06	2.97E-06	-3.64E-05	-2.18E-06	1.40E-06	-6.43E-06	0.030918	0.030915	0.030951	-0.029758	-0.029759	-0.029753	0.00077083	0.00026953	0.00073493	0.00075847	0.00030148	0.00058454	0.90635	0.90635	0.90634	0.9061	0.9061	0.90608	0.0084203	0.79613	-0.64996	0.0041062	0.95124	-0.42387	-0.0022117	-0.002236	-0.0022083	-0.0033173	-0.0033217	-0.0032932	-0.63329	12.798	10.64	-0.60067	20.199	4.4934	-1.4982	-1.4982	-1.4982	-1.4975	-1.4975	-1.4975
-8.14E-07	3.85E-07	2.36E-05	-4.80E-06	4.01E-07	1.03E-05	0.032021	0.03202	0.031997	-0.030514	-0.030515	-0.030525	0.00076509	0.00021987	0.00058688	0.00075652	0.00024027	0.00053031	0.9066	0.9066	0.9066	0.90632	0.90631	0.90628	-0.002383	-0.11374	2.2368	0.010847	0.21112	-0.22956	-0.0017209	-0.0017197	-0.0017541	-0.001005	-0.00099861	-0.0010083	-0.61887	1.8465	17.562	-0.6217	4.2016	5.5542	-1.4981	-1.4981	-1.4981	-1.498	-1.498	-1.498
-4.37E-07	-1.99E-06	1.34E-05	-2.20E-06	4.09E-06	1.68E-05	0.02949	0.029492	0.029479	-0.033068	-0.033072	-0.033089	0.0007665	0.00024473	0.00065982	0.00075818	0.00023713	0.00049472	0.9059	0.90589	0.90587	0.90687	0.90687	0.90684	0.0030429	0.15225	0.24095	0.00083694	0.24204	0.64912	0.00054181	0.00054474	0.00056674	-0.0020953	-0.002101	-0.0021057	-0.63307	5.687	4.3583	-0.60248	4.2967	7.0304	-1.4974	-1.4974	-1.4974	-1.4989	-1.4989	-1.499
-2.92E-06	-2.89E-06	-1.04E-05	-4.36E-06	-2.98E-06	6.03E-06	0.028241	0.028244	0.028255	-0.03237	-0.032367	-0.032373	0.00076866	0.00022746	0.0005075	0.00076038	0.00024734	0.00052231	0.90636	0.90636	0.90634	0.90736	0.90737	0.90736	0.0044239	-0.30488	-0.30802	0.008721	-0.16287	0.034482	0.0012274	0.0012257	0.0012501	-0.0029782	-0.0029797	-0.0029766	-0.65079	3.0839	2.606	-0.62796	10.395	5.1863	-1.4967	-1.4967	-1.4966	-1.4992	-1.4992	-1.4992
-1.65E-06	-2.93E-07	1.30E-06	-5.69E-06	-3.72E-07	1.70E-05	0.028659	0.028659	0.028658	-0.033241	-0.033241	-0.033258	0.00077219	0.00022547	0.00052235	0.00075829	0.00022964	0.00059213	0.9064	0.9064	0.90639	0.90561	0.9056	0.90558	0.010029	-0.18646	-0.11427	0.012069	0.098568	0.34633	-0.0002866	-0.00027272	-0.00028083	-0.0021449	-0.0021297	-0.0021038	-0.66587	4.8778	8.5485	-0.62323	2.0762	9.1317	-1.4994	-1.4994	-1.4994	-1.4974	-1.4974	-1.4974
-6.36E-07	-5.02E-06	-1.70E-05	-2.15E-07	3.40E-08	1.93E-05	0.029474	0.029479	0.029496	-0.030709	-0.030709	-0.030729	0.00076883	0.00022043	0.00062007	0.00075576	0.00022802	0.00053891	0.90713	0.90713	0.90712	0.90591	0.90591	0.90591	-0.00066986	-0.23045	-1.0382	-0.0067295	-0.22161	0.090578	-0.0013341	-0.0013359	-0.0013976	-0.0021617	-0.0021544	-0.0021844	-0.64881	2.7835	13.458	-0.63674	3.8259	2.796	-1.4994	-1.4994	-1.4994	-1.4965	-1.4965	-1.4965
-2.28E-06	9.45E-07	-1.36E-05	-2.78E-06	-7.59E-06	-2.85E-05	0.029654	0.029653	0.029667	-0.032644	-0.032636	-0.032608	0.00077106	0.00022834	0.00055509	0.0007603	0.00026456	0.00063848	0.90563	0.90563	0.90563	0.90647	0.90647	0.90645	0.010031	-0.073852	-0.22129	0.0041935	-0.0079681	-0.50369	0.0016942	0.0016942	0.0017002	-0.0038892	-0.0038915	-0.0039003	-0.66668	3.8783	6.3403	-0.61767	8.2724	5.2288	-1.4963	-1.4963	-1.4962	-1.4985	-1.4985	-1.4984
-2.79E-06	7.60E-07	-8.97E-06	-6.75E-06	-4.37E-07	4.47E-05	0.028712	0.028711	0.02872	-0.033352	-0.033351	-0.033396	0.0007642	0.00022091	0.00065556	0.0007589	0.00025454	0.00063936	0.90501	0.90501	0.90497	0.90549	0.90549	0.90541	-0.0023222	-0.064408	-0.61096	0.011684	0.035433	1.2038	0.0014272	0.0014305	0.0014608	-0.0034333	-0.0034293	-0.0035717	-0.6569	3.0148	8.6974	-0.64612	3.8578	7.1324	-1.4978	-1.4978	-1.4977	-1.4992	-1.4992	-1.4994
-8.17E-07	-2.48E-06	-1.78E-05	-2.97E-06	3.90E-06	8.89E-06	0.027286	0.027288	0.027306	-0.028783	-0.028787	-0.028796	0.00077038	0.00021458	0.00059105	0.00075943	0.00024349	0.00053686	0.90455	0.90454	0.90451	0.90711	0.90711	0.90708	0.0078892	0.02497	-0.26146	0.0089019	0.27205	-0.23124	0.0015637	0.0015571	0.0015277	-0.0085565	-0.0085659	-0.0085479	-0.6475	2.1599	3.3121	-0.59266	5.2814	6.9334	-1.4977	-1.4977	-1.4977	-1.4959	-1.4959	-1.4959
-1.03E-07	-4.58E-06	-7.44E-06	-5.14E-06	2.31E-06	-6.59E-06	0.025702	0.025706	0.025714	-0.030447	-0.030449	-0.030443	0.00076761	0.00023886	0.00070786	0.00075474	0.00023229	0.00050584	0.90529	0.90529	0.90528	0.90741	0.90741	0.90741	0.006964	-0.28176	-0.82734	0.010899	-0.066259	-0.1722	0.0029249	0.0029386	0.0029313	-0.0088346	-0.0088278	-0.0088479	-0.65544	4.0799	13.966	-0.63098	4.4511	4.8835	-1.4956	-1.4955	-1.4956	-1.4963	-1.4963	-1.4962
-3.76E-06	3.33E-06	4.96E-06	-4.54E-06	-2.23E-06	1.62E-05	0.022146	0.022143	0.022138	-0.032006	-0.032003	-0.03202	0.00077144	0.00025825	0.00088276	0.0007578	0.00035316	0.0006206	0.90623	0.90623	0.90617	0.90971	0.90971	0.9097	0.0070366	0.45608	-0.012888	0.012279	1.0751	0.74916	0.004782	0.0047883	0.004695	-0.0087334	-0.008728	-0.0087018	-0.65413	14.059	7.858	-0.63775	59.856	5.636	-1.4963	-1.4963	-1.4964	-1.4964	-1.4964	-1.4963
-8.61E-07	-1.45E-06	2.03E-05	-6.11E-07	8.32E-07	-1.54E-05	0.024036	0.024037	0.024017	-0.031266	-0.031267	-0.031252	0.00076788	0.00021545	0.00071301	0.00075597	0.00024187	0.00054399	0.90799	0.90799	0.90798	0.91043	0.91043	0.9104	0.0045933	0.078502	0.53064	0.0057669	0.24057	-0.10808	0.0034679	0.0034567	0.0034947	-0.0082171	-0.0082238	-0.0082022	-0.65567	2.7507	9.6203	-0.64386	4.6343	7.8131	-1.4947	-1.4947	-1.4947	-1.4956	-1.4956	-1.4956
8.34E-07	5.34E-06	-5.02E-06	-3.66E-06	3.55E-06	8.46E-05	0.026676	0.02667	0.026676	-0.030644	-0.030647	-0.030732	0.00076509	0.00024461	0.00064801	0.00075453	0.00027172	0.0012629	0.90882	0.90882	0.90879	0.90935	0.90934	0.90925	-0.00077719	0.5952	-0.7838	0.0069587	0.55561	4.2836	-0.0012252	-0.0012281	-0.0012963	-0.0048588	-0.0048738	-0.0051083	-0.64682	6.7322	7.8123	-0.6461	6.8083	51.736	-1.4979	-1.4979	-1.4979	-1.4953	-1.4953	-1.4955
2.31E-07	1.50E-06	3.36E-05	-5.72E-06	1.03E-07	1.08E-05	0.029098	0.029097	0.029063	-0.03273	-0.032731	-0.032741	0.00076539	0.00025285	0.0005579	0.00075404	0.00025073	0.00058192	0.90931	0.90931	0.90928	0.91033	0.91032	0.91031	-0.0033858	-0.0019729	0.45468	0.014101	0.080339	0.69902	0.00054418	0.00054466	0.00047218	-0.0039646	-0.0039531	-0.0039187	-0.67325	7.7845	3.1137	-0.61824	4.1909	15.345	-1.4972	-1.4972	-1.4971	-1.4998	-1.4998	-1.4998
-2.08E-06	-4.41E-06	-1.02E-05	-1.56E-06	-2.24E-06	3.58E-06	0.027707	0.027712	0.027722	-0.034614	-0.034612	-0.034615	0.00077017	0.0002584	0.00069048	0.00075702	0.00023682	0.00052956	0.90993	0.90993	0.90991	0.90965	0.90965	0.90964	0.0033557	-0.23172	0.062964	0.0071146	0.1673	-0.040643	-0.0012597	-0.0012654	-0.0012622	-0.0025746	-0.0025796	-0.0025768	-0.66144	8.2999	4.4229	-0.6601	2.8246	2.5777	-1.496	-1.496	-1.496	-1.4977	-1.4977	-1.4977
-3.92E-06	3.72E-06	-5.08E-06	-4.63E-06	-1.38E-06	1.64E-05	0.029043	0.02904	0.029045	-0.031028	-0.031026	-0.031043	0.00076873	0.00027631	0.00073775	0.00076073	0.0002405	0.00069874	0.90996	0.90997	0.90994	0.90938	0.90939	0.90937	0.013475	0.17203	-0.27526	0.010163	-0.061204	0.56375	-0.0043511	-0.0043616	-0.0044078	0.00030734	0.00030778	0.00028323	-0.64611	12.105	9.3084	-0.63401	5.1732	12.695	-1.4972	-1.4972	-1.4971	-1.4994	-1.4994	-1.4994
4.43E-06	-5.06E-07	1.75E-05	-4.11E-06	3.60E-06	8.89E-06	0.031393	0.031393	0.031376	-0.029334	-0.029338	-0.029347	0.0007728	0.00025243	0.00064451	0.00075928	0.00029322	0.00055156	0.90865	0.90866	0.90864	0.90877	0.90876	0.90875	-0.0049164	0.4789	0.76128	0.0057417	1.6229	-0.08286	-0.00028765	-0.00030201	-0.00033757	0.0014799	0.0014653	0.0015394	-0.67272	17.605	12.903	-0.63862	21.765	5.0357	-1.5002	-1.5002	-1.5002	-1.4995	-1.4996	-1.4995
-2.37E-06	5.33E-06	1.88E-05	-4.97E-06	-8.42E-06	2.66E-06	0.028987	0.028981	0.028962	-0.031408	-0.031399	-0.031402	0.00076918	0.0002187	0.00059556	0.00075501	0.0002314	0.00046611	0.90836	0.90835	0.90832	0.90869	0.9087	0.90869	-0.0012267	-0.059755	0.3745	0.0093753	-0.14081	0.21361	-0.0028931	-0.0028951	-0.0029262	0.00029667	0.00029402	0.00024873	-0.64878	2.2857	2.5556	-0.63719	2.606	2.697	-1.4992	-1.4992	-1.4993	-1.4962	-1.4961	-1.4961
-2.51E-06	8.53E-06	5.79E-06	-7.20E-06	-2.64E-06	4.43E-06	0.026809	0.0268	0.026794	-0.030181	-0.030179	-0.030183	0.00076912	0.00023284	0.00056514	0.0007586	0.00021569	0.0005784	0.90778	0.90778	0.90777	0.90686	0.90686	0.90684	0.005195	-0.1162	0.033823	0.011502	-0.1883	2.4648	0.0041683	0.0041762	0.004124	-0.0061155	-0.0061064	-0.0060128	-0.62445	4.6267	7.6115	-0.6044	3.9552	30.898	-1.4962	-1.4962	-1.4961	-1.4948	-1.4948	-1.4948
-1.28E-06	-3.08E-06	5.52E-06	-5.19E-06	6.75E-07	4.75E-07	0.026808	0.026811	0.026806	-0.031588	-0.031589	-0.031589	0.000767	0.00023085	0.00054472	0.00075373	0.00023611	0.00058921	0.906	0.90601	0.90599	0.90781	0.90781	0.90779	0.0060181	-0.44504	0.24044	0.00069658	0.6591	0.38022	0.001194	0.0012101	0.001215	-0.0044301	-0.0044335	-0.0044392	-0.66235	5.456	3.4964	-0.64037	9.4731	7.1401	-1.4978	-1.4978	-1.4978	-1.5007	-1.5007	-1.5007
2.77E-07	2.41E-06	-7.38E-06	-3.53E-06	4.25E-06	9.71E-06	0.027235	0.027233	0.02724	-0.029476	-0.02948	-0.02949	0.00076748	0.00022145	0.0005231	0.00076135	0.00025444	0.00065993	0.9069	0.90689	0.90688	0.90997	0.90996	0.90993	-0.0044136	0.13296	0.24609	0.0045824	0.37168	0.48287	-0.0036646	-0.0036596	-0.0036711	-0.0033843	-0.0034036	-0.0034909	-0.6517	2.2288	10.292	-0.63368	9.2636	8.3908	-1.4952	-1.4952	-1.4952	-1.4993	-1.4993	-1.4993
-2.39E-06	-8.28E-06	-5.67E-06	-4.35E-06	5.83E-11	-7.44E-06	0.02883	0.028838	0.028844	-0.03245	-0.03245	-0.032443	0.0007665	0.00031566	0.00059813	0.0007584	0.00021803	0.00053087	0.90797	0.90796	0.90795	0.91061	0.91061	0.9106	0.0054574	-0.66007	-0.07493	0.0098099	0.0087622	0.091043	-0.0023507	-0.0023314	-0.0023993	-0.0033131	-0.0033073	-0.0032579	-0.66745	26.756	6.7549	-0.65904	3.9298	3.4749	-1.4963	-1.4963	-1.4963	-1.4984	-1.4984	-1.4984
-4.79E-06	6.57E-06	1.30E-05	-1.93E-06	6.08E-07	2.64E-06	0.031994	0.031987	0.031974	-0.030108	-0.030108	-0.030111	0.000765	0.00029266	0.00051634	0.00075383	0.00024129	0.00073307	0.90756	0.90756	0.90755	0.91121	0.91121	0.91118	0.0074597	-0.10968	0.055262	-0.0042417	-0.25165	-0.13544	-0.0037446	-0.0037473	-0.0037568	-0.00022538	-0.00022958	-0.00026245	-0.61399	12.671	2.4463	-0.60229	14.803	6.7714	-1.4965	-1.4965	-1.4965	-1.4978	-1.4978	-1.4978
-1.79E-06	4.79E-06	-1.74E-06	-2.42E-06	1.45E-06	7.65E-06	0.030632	0.030627	0.030629	-0.02854	-0.028541	-0.028549	0.00076838	0.0002341	0.00051104	0.00075675	0.00020205	0.00057125	0.9095	0.90949	0.90949	0.91098	0.91098	0.911	0.010548	0.49519	-0.87706	0.0092554	0.066604	0.55113	-0.004325	-0.0043371	-0.0043287	-0.0023316	-0.0023391	-0.0023957	-0.65347	4.4278	10.89	-0.61909	1.5922	13.55	-1.4945	-1.4945	-1.4945	-1.4983	-1.4983	-1.4982
-1.54E-06	8.83E-07	1.35E-05	-1.30E-06	-5.74E-07	-7.31E-06	0.030728	0.030727	0.030714	-0.030412	-0.030411	-0.030404	0.00076837	0.00022418	0.00055555	0.00075996	0.00022603	0.00061124	0.9093	0.9093	0.90929	0.91034	0.91034	0.91032	0.0036216	0.31848	0.10896	0.00080552	0.059164	-0.72329	-0.0052921	-0.0053033	-0.0053502	-0.00022068	-0.00023146	-0.00030794	-0.67023	4.2461	12.837	-0.63258	3.1142	7.7894	-1.495	-1.495	-1.495	-1.4997	-1.4997	-1.4997
-1.71E-06	8.86E-07	-8.52E-06	-3.55E-06	-1.60E-06	4.48E-06	0.030854	0.030853	0.030862	-0.032469	-0.032467	-0.032471	0.00076814	0.00028155	0.00047827	0.00075475	0.00020407	0.00046573	0.90951	0.90952	0.90952	0.91134	0.91135	0.91133	0.0092103	0.08979	0.23868	0.0032262	0.0058214	0.17694	-0.0028853	-0.0028892	-0.0028768	-0.00078094	-0.00078065	-0.00078761	-0.65777	11.51	8.3878	-0.63043	1.2337	3.2427	-1.4958	-1.4957	-1.4957	-1.5004	-1.5004	-1.5004
-4.47E-06	-1.69E-06	1.15E-05	-3.49E-06	1.17E-06	1.38E-05	0.029033	0.029035	0.029024	-0.033782	-0.033783	-0.033797	0.00077005	0.00024046	0.00055559	0.00075436	0.00021752	0.00058953	0.90985	0.90985	0.90985	0.91119	0.91119	0.91118	-0.00030239	-0.34565	0.03362	0.012018	-0.22591	-0.073553	-0.0026127	-0.0026083	-0.0025675	-0.0052662	-0.0052708	-0.0052636	-0.64472	10.043	4.4469	-0.63103	3.1835	12.384	-1.4961	-1.4961	-1.4961	-1.4995	-1.4994	-1.4995
-3.00E-06	-2.58E-06	-2.80E-06	-5.71E-06	1.48E-06	-8.88E-06	0.028225	0.028227	0.02823	-0.030641	-0.030642	-0.030633	0.00076582	0.0002162	0.00047727	0.00075709	0.00020969	0.00053685	0.91065	0.91065	0.91064	0.91168	0.91168	0.91166	0.0089335	-0.0076818	0.066863	0.012374	0.055906	-0.87291	0.00020627	0.00020772	0.00017587	-0.0043781	-0.0043717	-0.004367	-0.662	1.3184	7.2271	-0.62898	1.7314	9.7788	-1.499	-1.499	-1.499	-1.4957	-1.4957	-1.4957
-3.11E-06	2.82E-06	1.04E-05	-1.13E-06	-1.25E-06	-1.54E-05	0.0266	0.026597	0.026587	-0.03204	-0.032038	-0.032023	0.00076568	0.00022232	0.00050618	0.00075292	0.00023109	0.00060273	0.91104	0.91104	0.91104	0.90959	0.90958	0.90959	0.010741	0.011549	-0.26795	0.0039037	-1.0809	-0.040213	0.0024758	0.0024865	0.0025053	-0.0032782	-0.0032587	-0.0032077	-0.65848	2.7672	12.633	-0.63351	9.774	8.6951	-1.4972	-1.4972	-1.4972	-1.4958	-1.4959	-1.4958
-3.48E-06	-5.29E-06	-7.75E-06	-3.26E-06	-2.05E-06	1.22E-05	0.024942	0.024947	0.024955	-0.032714	-0.032712	-0.032724	0.00077117	0.00029039	0.00043071	0.00075336	0.0002276	0.00052631	0.91081	0.91082	0.91082	0.91156	0.91156	0.91155	0.0099717	-1.1702	-0.12728	0.0086379	0.034732	0.18718	-0.0016498	-0.0016195	-0.0015787	-0.0064301	-0.0064272	-0.00644	-0.65535	33.564	2.5392	-0.63794	3.2469	2.4114	-1.4998	-1.4998	-1.4998	-1.4966	-1.4966	-1.4966
-1.22E-06	3.61E-06	-1.06E-05	-3.85E-06	-1.12E-06	8.20E-06	0.027024	0.02702	0.027031	-0.032014	-0.032013	-0.032022	0.00077112	0.00023227	0.00057081	0.00075564	0.00020757	0.0005485	0.90978	0.90978	0.90976	0.91105	0.91105	0.91104	0.0056505	0.39916	-0.19237	0.012137	-0.19537	0.33439	0.0042027	0.0042073	0.004225	-0.0049749	-0.0049656	-0.0050089	-0.64273	6.1577	4.1624	-0.61237	5.6122	7.3625	-1.4969	-1.4969	-1.4969	-1.4944	-1.4944	-1.4944
-1.42E-06	-2.24E-06	4.88E-06	-1.05E-06	9.28E-07	-1.11E-06	0.026805	0.026807	0.026802	-0.032493	-0.032494	-0.032493	0.00076931	0.00023971	0.0004543	0.0007535	0.00021151	0.00064367	0.90902	0.90901	0.909	0.91006	0.91006	0.91009	0.0017253	-0.34009	-0.10458	0.0051605	0.13264	0.92054	0.0021621	0.0021765	0.0021699	-0.0036966	-0.0036858	-0.0037311	-0.65807	4.9778	5.4073	-0.6478	2.9747	15.875	-1.4973	-1.4973	-1.4973	-1.4949	-1.4949	-1.4949
2.55E-06	1.50E-06	7.06E-06	-1.81E-06	-1.16E-06	-1.75E-05	0.026316	0.026315	0.026308	-0.028911	-0.02891	-0.028892	0.00076933	0.00021783	0.00050264	0.00075699	0.00023029	0.00075969	0.90765	0.90765	0.90764	0.90939	0.90939	0.90938	-9.83E-05	0.074694	0.31221	-0.0052681	-0.042489	-0.4741	0.0050509	0.0050516	0.0050244	-0.0041996	-0.0041955	-0.0041919	-0.63858	2.0286	6.545	-0.62567	2.2413	13.177	-1.4996	-1.4996	-1.4996	-1.4954	-1.4953	-1.4953
-2.46E-06	-3.22E-06	9.10E-06	-7.60E-07	-3.47E-06	1.81E-05	0.027383	0.027386	0.027377	-0.029682	-0.029678	-0.029696	0.0007701	0.00023519	0.00046616	0.00075862	0.00021615	0.00064437	0.90767	0.90767	0.90768	0.90766	0.90766	0.90765	0.0039337	-0.1713	0.18064	0.0027574	-0.090524	0.065903	0.0004009	0.00039349	0.00043339	-0.0058418	-0.0058409	-0.0058204	-0.66015	14.132	2.6732	-0.61561	2.0278	9.305	-1.4971	-1.4971	-1.497	-1.4987	-1.4987	-1.4986
-4.83E-06	2.22E-06	1.57E-05	-5.39E-06	1.13E-06	-1.32E-05	0.027878	0.027876	0.02786	-0.0286	-0.028601	-0.028588	0.00076753	0.00025428	0.00050572	0.00076007	0.00022133	0.00056615	0.90866	0.90866	0.90864	0.90935	0.90935	0.90935	0.0045368	0.76321	0.1474	0.0020336	-0.096426	0.051862	-0.00043023	-0.00043155	-0.00043531	-0.0023027	-0.0022974	-0.0022642	-0.65809	7.4029	2.3876	-0.61169	2.464	7.9275	-1.496	-1.496	-1.4959	-1.4978	-1.4978	-1.4978
1.16E-07	4.28E-06	-1.87E-05	-2.09E-06	-1.97E-08	6.74E-06	0.029711	0.029707	0.029725	-0.029564	-0.029564	-0.02957	0.00076472	0.00023265	0.0005266	0.0007593	0.00023709	0.00055251	0.90895	0.90895	0.90894	0.91011	0.91011	0.91011	0.0047411	0.25849	0.11055	0.0039748	-0.43289	-0.022665	-0.003062	-0.0030651	-0.0030548	-0.0039829	-0.0039662	-0.0039626	-0.65474	5.3696	5.9799	-0.65381	9.6716	4.6408	-1.4964	-1.4964	-1.4964	-1.4993	-1.4993	-1.4993
3.00E-08	-2.30E-06	-4.36E-05	-6.52E-06	-5.39E-07	7.78E-06	0.027166	0.027168	0.027212	-0.030753	-0.030753	-0.030761	0.00077185	0.00027312	0.00070059	0.00075909	0.0002203	0.00053844	0.90915	0.90915	0.9092	0.91039	0.91039	0.91039	-0.0047479	-0.0881	-2.2547	0.019541	-0.18966	0.16762	-0.005003	-0.005019	-0.0049594	-0.0042723	-0.004277	-0.0043246	-0.65618	8.4499	13.91	-0.59869	3.4802	4.3148	-1.4962	-1.4962	-1.4961	-1.4998	-1.4998	-1.4998
4.75E-07	-3.67E-06	1.00E-05	-3.46E-06	1.27E-06	1.03E-05	0.031446	0.03145	0.03144	-0.029484	-0.029486	-0.029496	0.00076642	0.00024464	0.00063546	0.00075948	0.00022535	0.00067802	0.90958	0.90958	0.90959	0.9118	0.91181	0.91181	-0.0012583	-0.65295	-0.36175	0.012344	0.14522	0.27269	-0.0033527	-0.0033337	-0.0033064	-0.0049907	-0.0049969	-0.0050343	-0.66343	8.5054	12.831	-0.6164	4.0877	9.8132	-1.4965	-1.4965	-1.4965	-1.4988	-1.4988	-1.4988
-3.63E-06	-4.91E-06	-5.18E-06	-5.91E-06	-2.39E-06	-2.86E-05	0.030553	0.030558	0.030563	-0.032755	-0.032752	-0.032724	0.00077082	0.00022953	0.00052242	0.00075381	0.00020582	0.00073243	0.91125	0.91125	0.91123	0.91151	0.91151	0.91147	0.0074834	-0.020856	-0.15233	0.014222	-0.019394	-2.2712	-0.0016398	-0.0016317	-0.0016476	-0.0050052	-0.0050035	-0.0049929	-0.64626	2.4243	6.2395	-0.61073	1.9548	25.637	-1.4992	-1.4992	-1.4992	-1.4966	-1.4966	-1.4965
-3.54E-06	2.25E-06	6.28E-06	-4.92E-06	2.12E-07	1.10E-05	0.027347	0.027345	0.027338	-0.030368	-0.030368	-0.030379	0.00077218	0.00024232	0.00054991	0.00075476	0.00020637	0.00058611	0.90954	0.90955	0.90953	0.91036	0.91036	0.91034	0.010484	0.20552	-0.28675	0.0083653	-0.25424	0.38427	-0.00052673	-0.00052458	-0.0005171	-0.0010147	-0.0010153	-0.0009483	-0.67555	11.716	7.609	-0.63628	5.9087	6.1097	-1.4974	-1.4974	-1.4974	-1.4973	-1.4973	-1.4972
-2.00E-06	-4.17E-07	-1.73E-05	-6.01E-06	-2.91E-07	-1.60E-06	0.030228	0.030229	0.030246	-0.029482	-0.029482	-0.02948	0.00077138	0.00022162	0.0005841	0.00075745	0.00023616	0.00061837	0.90861	0.9086	0.90857	0.91055	0.91055	0.91054	0.0055768	0.016872	-0.7825	0.0048055	0.31738	0.23347	0.0010163	0.0010066	0.0010476	-0.0029882	-0.002977	-0.0029983	-0.63917	1.6842	6.8958	-0.5834	5.0665	3.1598	-1.4961	-1.4961	-1.4961	-1.4969	-1.4969	-1.4969
-4.53E-06	2.56E-06	7.92E-06	-9.69E-07	1.32E-06	-5.56E-06	0.028871	0.028868	0.02886	-0.032828	-0.032829	-0.032824	0.00077173	0.00023423	0.0006962	0.00075862	0.00020316	0.00056767	0.91073	0.91073	0.9107	0.91091	0.91091	0.91088	0.0099454	0.23027	0.36786	0.00020225	0.13555	0.24621	-0.0020628	-0.0020679	-0.002124	-0.0047794	-0.0047738	-0.0047684	-0.65615	1.9434	8.2352	-0.6245	2.3543	3.7904	-1.4977	-1.4978	-1.4978	-1.5003	-1.5003	-1.5003
-3.50E-06	-4.52E-06	2.43E-06	-5.73E-06	-3.15E-06	1.01E-05	0.030851	0.030855	0.030853	-0.031114	-0.031111	-0.031121	0.00076473	0.00023312	0.00062699	0.00075859	0.00023672	0.00053671	0.90963	0.90963	0.90961	0.91127	0.91127	0.91124	0.0076397	-0.25363	-0.11636	0.0076316	-0.89999	0.25911	-0.0017718	-0.0017716	-0.0017707	-0.0041726	-0.0041694	-0.0041591	-0.63545	1.91	4.0642	-0.60543	10.403	3.1748	-1.4961	-1.4961	-1.496	-1.4993	-1.4993	-1.4993
2.86E-07	-6.99E-07	2.20E-05	-2.42E-06	3.00E-07	-9.16E-06	0.029733	0.029733	0.029711	-0.028592	-0.028592	-0.028583	0.00076559	0.00024113	0.00058373	0.00075458	0.00026299	0.00057471	0.91025	0.91025	0.91022	0.91193	0.91193	0.91191	-0.002183	0.1049	0.58386	0.0078043	-0.70345	-0.1443	-0.0044481	-0.004437	-0.0045176	0.0020057	0.0020068	0.0020256	-0.65119	1.8128	10.226	-0.62231	23.485	6.6996	-1.4953	-1.4953	-1.4953	-1.4991	-1.4991	-1.4991
-7.89E-07	-5.20E-06	-2.22E-05	-1.04E-06	-1.79E-06	-1.53E-05	0.027069	0.027075	0.027097	-0.02954	-0.029538	-0.029523	0.00076764	0.00033882	0.00054004	0.00075378	0.00020368	0.000617	0.91137	0.91137	0.9114	0.91141	0.9114	0.9114	-0.0043649	-0.59027	-0.36269	-0.0050268	-0.42773	-0.31657	0.00016072	0.000184	0.00025192	-0.00088208	-0.00087709	-0.00085187	-0.6408	38.56	3.2192	-0.61713	5.2104	6.4696	-1.4968	-1.4968	-1.4967	-1.4956	-1.4956	-1.4956
-2.17E-07	-1.05E-06	4.10E-07	-4.66E-06	-7.30E-07	1.18E-05	0.031018	0.031019	0.031019	-0.031171	-0.03117	-0.031182	0.00076795	0.00023571	0.00062249	0.00075757	0.00021222	0.00058789	0.91084	0.91084	0.91082	0.91142	0.91142	0.91138	-0.0014936	-0.025355	-0.26553	0.010684	-0.061791	0.42152	-0.0033149	-0.0033171	-0.0033583	-0.00088863	-0.00089711	-0.00088555	-0.64772	4.3735	8.3177	-0.60335	2.3315	4.0613	-1.4968	-1.4968	-1.4968	-1.4998	-1.4997	-1.4997
-7.88E-07	3.46E-06	-1.41E-06	-3.93E-06	5.34E-07	2.17E-05	0.029871	0.029868	0.029869	-0.030271	-0.030272	-0.030293	0.00077136	0.00022782	0.00058166	0.00075529	0.00018933	0.00056633	0.91034	0.91035	0.91033	0.91197	0.91198	0.91193	0.0046028	0.24851	-0.4022	0.0023829	0.064696	1.3625	0.003237	0.0032355	0.0032346	-0.0044019	-0.0043963	-0.0044785	-0.66241	4.1919	7.8032	-0.63237	0.77332	13.258	-1.4965	-1.4965	-1.4965	-1.4979	-1.4979	-1.4979
-5.49E-07	-3.00E-06	7.96E-07	-4.78E-06	2.47E-06	-2.11E-05	0.031011	0.031014	0.031013	-0.032873	-0.032875	-0.032854	0.00076769	0.00022724	0.00052752	0.00075379	0.000203	0.00055886	0.91036	0.91036	0.91035	0.9118	0.91179	0.91175	0.0013564	-0.33084	0.17491	0.016923	0.15255	-0.36613	-0.00010997	-0.00011336	-0.0001081	-0.0032418	-0.0032408	-0.003268	-0.64857	6.3932	5.3534	-0.61837	1.1141	5.5539	-1.4989	-1.4989	-1.4989	-1.4966	-1.4966	-1.4966
-1.78E-06	-2.26E-06	6.48E-06	-3.42E-06	7.23E-07	2.37E-05	0.027588	0.02759	0.027584	-0.032566	-0.032567	-0.032591	0.00076868	0.00025174	0.00051296	0.00075417	0.00021309	0.0006749	0.91168	0.91168	0.91166	0.91332	0.91331	0.91331	0.00518	-0.17483	-0.054699	0.004258	-0.14857	0.67453	0.0005339	0.00052935	0.00048043	-0.0045686	-0.00458	-0.0046105	-0.65863	7.5643	5.7078	-0.62871	2.4519	7.4084	-1.4974	-1.4973	-1.4974	-1.4959	-1.4959	-1.4959
-2.65E-06	-5.53E-06	8.41E-06	-4.55E-07	-1.85E-06	-1.54E-05	0.029585	0.02959	0.029582	-0.029218	-0.029216	-0.0292	0.00076959	0.00024664	0.00052866	0.00075292	0.00021454	0.00061423	0.91031	0.9103	0.91029	0.91085	0.91084	0.91087	0.0015819	-0.3308	0.1252	-0.0065639	-0.0033929	-0.41379	0.0029825	0.0029856	0.0029458	-0.0058419	-0.0058261	-0.0058029	-0.63368	6.9024	3.928	-0.64824	1.6319	5.3394	-1.4987	-1.4986	-1.4986	-1.4958	-1.4958	-1.4958
-3.53E-06	1.67E-06	-1.42E-05	-4.28E-06	9.67E-07	5.34E-06	0.026911	0.02691	0.026924	-0.030168	-0.030169	-0.030175	0.00077457	0.00023312	0.00063758	0.00075343	0.00020917	0.00058737	0.91081	0.91081	0.9108	0.90929	0.90928	0.90928	0.0078508	0.24884	0.13657	0.0044414	0.037277	0.33492	-0.00040967	-0.00042374	-0.00040249	-0.0038816	-0.0038702	-0.0038739	-0.64124	3.6353	6.7152	-0.62413	2.0021	9.7565	-1.4968	-1.4968	-1.4968	-1.493	-1.493	-1.493
-4.56E-06	1.39E-06	-4.87E-06	-7.57E-06	1.33E-06	1.37E-05	0.029177	0.029175	0.02918	-0.03182	-0.031821	-0.031835	0.00077538	0.00023894	0.00062236	0.00075524	0.00021329	0.00062741	0.91026	0.91026	0.91026	0.9092	0.9092	0.90918	0.0091434	0.38347	-0.032572	0.014814	0.13502	-0.11666	0.0024823	0.0024962	0.0025581	-0.0067686	-0.0067631	-0.0067574	-0.65668	7.7469	17.985	-0.62635	2.0529	9.9772	-1.4985	-1.4985	-1.4985	-1.4971	-1.4971	-1.4972
-2.64E-06	6.28E-06	2.97E-06	-3.89E-06	-2.01E-06	-4.27E-05	0.025229	0.025222	0.025219	-0.028517	-0.028515	-0.028473	0.00077196	0.0002388	0.00062375	0.00075686	0.00020182	0.00065438	0.90838	0.90839	0.90839	0.90896	0.90896	0.90893	0.0066128	0.53203	-0.17141	0.018034	0.048157	-1.7125	0.0054652	0.0054538	0.0054611	-0.0049682	-0.0049694	-0.0050013	-0.65702	5.6864	8.7907	-0.59445	1.5351	14.522	-1.4997	-1.4997	-1.4997	-1.4952	-1.4952	-1.4952
-1.61E-06	3.83E-06	-2.07E-05	-2.45E-06	1.83E-06	-9.24E-06	0.025581	0.025577	0.025598	-0.028452	-0.028454	-0.028444	0.00076797	0.00023963	0.00076718	0.00075798	0.00024212	0.00070142	0.90914	0.90914	0.90913	0.90855	0.90854	0.9085	0.0049535	0.036794	0.75401	0.0029248	0.32218	0.35734	0.0017977	0.0018143	0.00182	-0.0023984	-0.0024028	-0.0023344	-0.65593	10.34	16.403	-0.64479	8.5736	8.6846	-1.5001	-1.5001	-1.5001	-1.4948	-1.4948	-1.4948
-5.42E-06	2.47E-06	1.18E-05	-1.50E-06	2.40E-06	-2.01E-05	0.027606	0.027604	0.027592	-0.02841	-0.028412	-0.028392	0.00076704	0.00022302	0.00048859	0.0007557	0.00022415	0.00058888	0.90692	0.90693	0.90692	0.90859	0.90858	0.90856	0.016602	0.22618	0.080301	0.0013941	0.43989	-0.16795	0.00041252	0.0004163	0.00043156	-0.0026254	-0.0026463	-0.0026239	-0.66161	2.6695	3.3467	-0.64273	8.1868	5.5636	-1.4989	-1.4989	-1.4989	-1.4976	-1.4976	-1.4976
-2.27E-06	-3.25E-07	-7.58E-06	-1.48E-06	2.79E-06	-7.56E-06	0.027245	0.027245	0.027253	-0.028775	-0.028778	-0.02877	0.00076735	0.00021557	0.00048745	0.00075846	0.00022435	0.00068752	0.90783	0.90783	0.90781	0.90834	0.90834	0.90831	0.001612	-0.012423	0.0056271	0.011663	0.15783	-0.19306	-0.00043078	-0.00042519	-0.00045674	-0.0027696	-0.0027766	-0.0027699	-0.65764	1.8238	5.404	-0.6382	3.2465	4.5312	-1.4961	-1.4961	-1.4961	-1.4982	-1.4982	-1.4982
-8.29E-07	8.65E-07	-3.53E-06	-5.21E-06	2.20E-06	7.95E-06	0.029645	0.029644	0.029648	-0.030005	-0.030007	-0.030015	0.00076973	0.00023839	0.00049759	0.00075652	0.00021956	0.00048629	0.9086	0.90859	0.90857	0.90867	0.90866	0.90865	-0.0038386	0.18303	-0.076278	0.0081694	0.11921	0.40755	-0.0015762	-0.0015803	-0.0015959	-0.0012282	-0.0012234	-0.0012051	-0.63161	5.4183	4.7297	-0.59157	5.8149	6.9489	-1.4957	-1.4957	-1.4957	-1.4999	-1.4998	-1.4998
1.14E-06	1.02E-05	5.61E-06	-4.41E-06	-1.30E-06	-5.64E-06	0.028495	0.028485	0.028479	-0.026821	-0.02682	-0.026814	0.00076629	0.00024228	0.00056235	0.0007539	0.00020904	0.00062409	0.90888	0.90889	0.90889	0.90896	0.90896	0.90891	8.76E-05	1.1321	0.11465	0.0097437	-0.044806	-0.098199	0.0017503	0.0017346	0.0017093	-0.001316	-0.0013087	-0.0012903	-0.65858	9.5099	7.3647	-0.61616	1.5068	4.725	-1.4991	-1.4991	-1.4991	-1.4992	-1.4992	-1.4992
-5.30E-07	3.28E-06	3.35E-06	-4.17E-06	-1.78E-06	-3.12E-06	0.030557	0.030553	0.03055	-0.028689	-0.028687	-0.028684	0.00076797	0.00025641	0.00056547	0.00075778	0.00021674	0.00047551	0.90779	0.90779	0.90779	0.9105	0.9105	0.91049	-0.0017369	0.19242	-0.52206	0.0079774	0.0020154	-0.30457	-6.54E-07	1.87E-06	1.24E-05	-0.0048518	-0.0048643	-0.0048669	-0.64369	7.6059	8.6812	-0.63383	3.553	3.2043	-1.4967	-1.4967	-1.4967	-1.4978	-1.4978	-1.4978
-5.89E-06	-2.08E-07	-1.58E-05	-5.57E-06	-1.80E-06	3.18E-06	0.030423	0.030423	0.030439	-0.031623	-0.031621	-0.031625	0.00076962	0.00025425	0.00054413	0.00075696	0.00020828	0.00082378	0.90916	0.90915	0.90917	0.91181	0.91181	0.91177	0.01413	0.066761	-0.5108	0.0040818	-0.3576	0.20058	-0.00094511	-0.00092598	-0.00090199	-0.0020499	-0.0020443	-0.0019918	-0.67421	9.8234	5.9334	-0.63617	3.6364	11.541	-1.497	-1.497	-1.497	-1.4964	-1.4964	-1.4964
-2.21E-06	-1.06E-05	-1.68E-05	-4.36E-06	2.79E-06	-8.93E-06	0.029998	0.030009	0.030026	-0.030036	-0.030039	-0.03003	0.00076867	0.00027927	0.00058335	0.00075535	0.00022075	0.00054901	0.90834	0.90835	0.90832	0.90941	0.9094	0.90938	0.00034064	-0.9608	-0.33046	0.013547	-0.038642	-0.36484	0.0012049	0.001187	0.0011327	-0.0037527	-0.0037667	-0.0037884	-0.64742	10.753	11.835	-0.6098	5.1144	7.3218	-1.4959	-1.4959	-1.4959	-1.4968	-1.4968	-1.4968
-9.08E-07	2.75E-06	5.16E-06	-4.95E-06	1.15E-06	3.36E-05	0.027372	0.027369	0.027364	-0.030168	-0.030169	-0.030203	0.0007654	0.00024475	0.00046212	0.00075261	0.0002523	0.00069368	0.90938	0.90938	0.90937	0.91081	0.91081	0.91083	0.00069379	0.31394	-0.1042	0.01387	1.1993	0.93772	-0.0014996	-0.0015063	-0.0015067	-0.0023156	-0.0023297	-0.0022525	-0.66138	3.8315	3.2986	-0.62558	18.934	12.179	-1.4954	-1.4954	-1.4954	-1.4965	-1.4965	-1.4965
-3.26E-06	3.02E-06	-5.17E-06	-8.57E-06	-2.68E-06	-2.10E-06	0.027253	0.02725	0.027255	-0.031433	-0.03143	-0.031428	0.00077064	0.000252	0.00053354	0.00075711	0.00023571	0.00081756	0.9093	0.9093	0.90931	0.91022	0.91022	0.91018	0.0081849	0.24425	-0.38005	0.016043	0.025434	-0.23745	-0.0030327	-0.0030244	-0.002993	-0.0035365	-0.0035303	-0.0035212	-0.67551	9.0472	4.8599	-0.63524	3.5251	30.034	-1.4998	-1.4999	-1.4998	-1.4974	-1.4974	-1.4973
2.48E-06	-3.14E-06	4.12E-06	-5.97E-06	1.88E-06	3.40E-05	0.027537	0.02754	0.027536	-0.032074	-0.032076	-0.03211	0.0007705	0.00023163	0.00053059	0.00075833	0.00022328	0.00060359	0.90943	0.90942	0.90938	0.90933	0.90933	0.90929	-0.0068344	-0.19867	-0.23305	0.012223	0.09239	0.63345	-0.0034617	-0.0034714	-0.0035135	-0.0046146	-0.004607	-0.0046421	-0.64536	4.3766	4.5827	-0.65165	3.1155	5.1277	-1.4975	-1.4975	-1.4975	-1.4986	-1.4986	-1.4987
3.53E-06	-1.65E-06	2.42E-05	-1.66E-06	-1.25E-06	6.56E-06	0.028919	0.028921	0.028897	-0.030163	-0.030162	-0.030168	0.00076819	0.00025076	0.00050142	0.00075863	0.00021134	0.00050512	0.90893	0.90892	0.9089	0.91176	0.91176	0.91176	-0.0094141	-0.058352	0.22267	0.0034302	0.029606	0.2803	-0.0019148	-0.0019084	-0.0019437	-0.0031939	-0.0031895	-0.0031928	-0.64117	5.5121	4.2379	-0.61826	1.4172	3.1655	-1.4951	-1.4951	-1.4951	-1.4979	-1.4978	-1.4978
3.55E-07	-3.04E-06	-4.98E-06	-3.62E-06	3.45E-06	1.39E-05	0.029069	0.029072	0.029077	-0.030765	-0.030769	-0.030783	0.00076669	0.00026104	0.0006015	0.00075588	0.00020417	0.00061481	0.90799	0.90799	0.90796	0.91155	0.91155	0.91155	0.0013439	-0.89434	-0.11864	0.0081486	0.13274	1.1236	-0.0028704	-0.0028621	-0.0028825	-0.0029527	-0.0029449	-0.0029072	-0.64749	10.403	6.6218	-0.62707	1.7226	10.274	-1.4931	-1.4931	-1.4931	-1.4995	-1.4995	-1.4995
-2.09E-06	-2.63E-07	-9.18E-06	-6.69E-06	1.87E-06	-1.16E-05	0.027128	0.027129	0.027138	-0.027939	-0.027941	-0.02793	0.00077298	0.00024783	0.00054864	0.00076064	0.00021978	0.00051885	0.91096	0.91096	0.91094	0.91283	0.91283	0.91282	-0.0015912	-0.055963	-0.20816	0.015312	0.094159	-0.086764	-0.0017102	-0.0017148	-0.0017214	-0.0030308	-0.003032	-0.0030564	-0.68208	10.068	3.2897	-0.62692	3.6579	3.4778	-1.4953	-1.4953	-1.4953	-1.498	-1.498	-1.498
-4.78E-06	2.01E-06	2.92E-06	-5.09E-06	-1.51E-07	2.26E-05	0.026688	0.026686	0.026683	-0.031922	-0.031922	-0.031945	0.00076965	0.00021839	0.0005055	0.00076196	0.00023812	0.00062319	0.90976	0.90976	0.90974	0.91241	0.91242	0.91241	0.0066542	-0.0063879	0.21132	0.0086836	-0.12872	1.3179	-0.0024635	-0.0024565	-0.0024479	-0.0053471	-0.0053468	-0.0053144	-0.65083	1.721	5.106	-0.62903	8.0761	11.854	-1.4982	-1.4982	-1.4982	-1.4958	-1.4958	-1.4958
-4.08E-07	4.87E-06	7.52E-06	-5.18E-06	-2.22E-06	2.16E-05	0.026789	0.026784	0.026777	-0.030164	-0.030162	-0.030183	0.00077043	0.00023799	0.00044002	0.0007603	0.00022119	0.00056884	0.91036	0.91035	0.91033	0.91193	0.91192	0.91192	-0.0054943	0.31013	0.2883	0.0087513	-0.1278	-0.0047168	0.00025987	0.00027757	0.00025774	-0.0012069	-0.0012044	-0.0011897	-0.63269	4.3697	3.2633	-0.58067	3.894	3.5152	-1.4958	-1.4958	-1.4958	-1.4976	-1.4976	-1.4976
-1.51E-06	4.58E-06	1.13E-05	-4.07E-07	-9.38E-07	-1.58E-05	0.027802	0.027797	0.027786	-0.031487	-0.031486	-0.03147	0.00076745	0.00023727	0.00050213	0.00075839	0.000208	0.00067944	0.9119	0.9119	0.9119	0.91127	0.91126	0.91125	0.012533	0.47156	0.36566	-0.00092726	-0.12214	-0.16364	-1.06E-05	-1.94E-05	-6.72E-05	-0.0027908	-0.0027799	-0.0028183	-0.65492	5.6491	4.6218	-0.63368	2.6192	8.0036	-1.4974	-1.4974	-1.4973	-1.4973	-1.4973	-1.4973
5.14E-07	4.84E-06	-6.42E-06	-3.52E-06	1.09E-06	-1.30E-05	0.028327	0.028322	0.028328	-0.031878	-0.031879	-0.031866	0.00076662	0.00026762	0.00055119	0.00076122	0.00021322	0.00061079	0.91028	0.91028	0.91027	0.91119	0.91119	0.91117	-0.0044649	1.811	0.15327	0.0048578	0.21902	-0.13944	-0.0022279	-0.0021993	-0.0022032	-0.0052506	-0.0052446	-0.0052263	-0.6515	27.997	7.3579	-0.61538	4.1624	4.1142	-1.496	-1.4959	-1.4959	-1.4978	-1.4978	-1.4978
-1.93E-06	-3.03E-06	1.77E-05	2.74E-07	-7.19E-07	-5.69E-06	0.029536	0.029539	0.029521	-0.030151	-0.03015	-0.030144	0.00076746	0.00022911	0.00055579	0.00075549	0.00020657	0.00053248	0.91147	0.91147	0.91143	0.91197	0.91197	0.91195	0.0041282	-0.3151	0.4892	0.0008483	-0.062757	0.032299	4.67E-05	4.11E-05	-3.23E-05	-0.0037928	-0.0038002	-0.0037825	-0.65397	3.2012	5.2739	-0.61869	2.1648	3.0836	-1.4981	-1.4981	-1.4981	-1.497	-1.497	-1.497
6.82E-07	9.16E-06	4.35E-06	-4.68E-06	1.31E-07	1.27E-05	0.030014	0.030005	0.03	-0.031935	-0.031936	-0.031948	0.00076967	0.00027817	0.00058562	0.00076308	0.00024964	0.00060095	0.91044	0.91042	0.9104	0.91214	0.91214	0.91213	-0.0047835	0.64825	-0.035013	0.0073529	0.0058314	0.57871	0.0012096	0.0011966	0.0012099	-0.0037376	-0.0037296	-0.0036567	-0.66159	18.261	10.689	-0.63312	9.6277	9.1112	-1.4997	-1.4998	-1.4998	-1.4964	-1.4964	-1.4963
-2.35E-07	1.33E-05	9.69E-08	-2.67E-06	3.22E-07	1.82E-05	0.027436	0.027423	0.027423	-0.031556	-0.031556	-0.031574	0.00076707	0.00030766	0.00057114	0.00075496	0.00026231	0.00057255	0.91036	0.91036	0.91032	0.91074	0.91074	0.91073	0.0014711	4.2789	-0.21891	0.0038043	-0.45533	0.26638	0.00072415	0.00069291	0.00070804	-0.0057779	-0.0057778	-0.0058153	-0.65605	48.232	4.0301	-0.63941	10.434	8.0364	-1.4975	-1.4975	-1.4975	-1.4971	-1.4971	-1.4971
-2.24E-06	-5.24E-06	1.65E-07	-6.24E-06	-3.25E-06	-9.61E-07	0.02935	0.029356	0.029355	-0.031037	-0.031034	-0.031033	0.00076868	0.00023657	0.00048188	0.00076206	0.00023058	0.00054305	0.9094	0.9094	0.90939	0.91117	0.91117	0.91116	0.0013446	0.094008	0.059874	0.0098582	-0.086994	-0.31561	-0.00074728	-0.00074593	-0.00075107	-0.0043466	-0.0043508	-0.0043907	-0.63553	4.0077	4.806	-0.6176	4.8292	3.6824	-1.4943	-1.4943	-1.4943	-1.4969	-1.4969	-1.4969
-2.18E-06	5.75E-06	-1.50E-05	-5.47E-06	-3.29E-07	5.35E-06	0.029523	0.029517	0.029532	-0.030495	-0.030495	-0.0305	0.00077086	0.0003613	0.00057642	0.00075648	0.00022805	0.00057819	0.91083	0.91083	0.91081	0.9119	0.91189	0.91188	-0.0024288	0.56016	-0.69141	0.0086304	-0.38276	0.21838	-0.0016097	-0.0016086	-0.0016064	-0.0031396	-0.0031363	-0.0030744	-0.65969	57.02	12.108	-0.6286	14.588	5.0371	-1.4988	-1.4988	-1.4988	-1.4995	-1.4995	-1.4995
8.75E-07	-6.26E-08	-1.27E-05	-7.33E-06	3.01E-06	2.68E-05	0.030328	0.030328	0.030341	-0.030044	-0.030047	-0.030073	0.00076986	0.00025043	0.00056725	0.00075841	0.00022198	0.00052247	0.91124	0.91124	0.91124	0.91233	0.91232	0.91229	0.0016918	0.25014	-0.10358	0.013122	0.50604	0.19373	-0.0025445	-0.0025397	-0.0025387	0.00041966	0.00041264	0.00036715	-0.64152	6.7951	3.9555	-0.61736	3.9051	2.9377	-1.4967	-1.4967	-1.4967	-1.4992	-1.4992	-1.4992
8.20E-07	3.37E-07	2.49E-05	-1.75E-06	2.61E-06	4.62E-06	0.030083	0.030082	0.030057	-0.029791	-0.029794	-0.029798	0.00076746	0.00024437	0.00054755	0.00075722	0.00022335	0.00051774	0.91263	0.91263	0.91262	0.91321	0.91321	0.91322	-0.0011083	0.16032	0.30803	0.0097889	0.23237	0.079405	-0.0019901	-0.0019941	-0.0019452	-0.003624	-0.003627	-0.0036107	-0.65494	4.1166	4.4078	-0.62058	5.9423	6.1	-1.4985	-1.4985	-1.4985	-1.4998	-1.4998	-1.4998
9.73E-09	4.65E-06	2.12E-05	-2.15E-07	4.05E-06	-7.58E-06	0.030469	0.030464	0.030443	-0.028809	-0.028813	-0.028805	0.00076893	0.00022681	0.00065919	0.00076187	0.0002037	0.00068073	0.91096	0.91096	0.91094	0.91341	0.91341	0.9134	-0.00092328	0.18871	0.67655	-0.0014013	0.10123	-0.23459	0.00029594	0.00029826	0.00024877	-0.0057887	-0.0057903	-0.0058146	-0.64881	4.6473	7.4264	-0.60865	1.6751	9.1965	-1.4978	-1.4978	-1.4978	-1.4993	-1.4993	-1.4992
-1.15E-06	-4.83E-07	1.09E-05	-5.26E-06	1.09E-06	7.46E-08	0.030492	0.030492	0.030481	-0.032177	-0.032178	-0.032178	0.00076861	0.00022915	0.00053215	0.00075814	0.00021699	0.00051263	0.91212	0.91211	0.91211	0.91256	0.91256	0.91254	0.0027482	-0.089135	0.26385	0.013396	-0.078967	-0.14314	-0.0034712	-0.003476	-0.0034996	-0.0082852	-0.0082841	-0.0083448	-0.66085	2.2432	4.2698	-0.65151	2.5431	3.1359	-1.4969	-1.4969	-1.4969	-1.4978	-1.4978	-1.4978
-1.83E-06	-9.23E-07	-7.07E-06	-5.36E-06	-3.81E-06	4.54E-06	0.028982	0.028983	0.02899	-0.032533	-0.03253	-0.032534	0.0007695	0.00023395	0.00048467	0.00075922	0.00026152	0.00058834	0.91144	0.91145	0.91144	0.91357	0.91356	0.91356	0.0070865	-0.10151	-0.20216	0.012309	-0.54308	0.52953	0.00039147	0.00040602	0.00041031	-0.0044576	-0.0044456	-0.0044764	-0.65055	3.0732	3.1158	-0.5942	17.008	8.4121	-1.4968	-1.4968	-1.4968	-1.4994	-1.4994	-1.4994
-2.94E-06	-2.07E-06	8.13E-06	-7.23E-06	-7.04E-07	-1.34E-06	0.0301	0.030102	0.030094	-0.02995	-0.029949	-0.029948	0.00077112	0.00032413	0.00050143	0.00075844	0.00022673	0.00071735	0.91329	0.91329	0.91327	0.91444	0.91444	0.91442	0.0026981	0.96325	-0.1635	0.0067238	-0.19361	-0.0069764	-0.00082641	-0.0008265	-0.00085477	-0.0041111	-0.0041009	-0.0040826	-0.6468	52.625	4.2364	-0.6102	5.906	6.2589	-1.4947	-1.4947	-1.4947	-1.4989	-1.4989	-1.4989
-1.19E-06	-3.02E-06	-1.68E-05	-4.54E-06	-5.53E-08	1.06E-05	0.028018	0.028021	0.028038	-0.030463	-0.030463	-0.030474	0.000769	0.00024073	0.00070984	0.00076212	0.00021175	0.00057434	0.91384	0.91385	0.91386	0.91542	0.91542	0.91541	0.0048798	-0.48161	-0.63553	0.0057962	-0.13433	0.29513	-0.00040182	-0.00038175	-0.0003836	-0.0036644	-0.0036679	-0.0036344	-0.63549	6.665	26.172	-0.62872	2.2573	9.2298	-1.4998	-1.4998	-1.4997	-1.4978	-1.4978	-1.4977
-3.40E-06	1.98E-06	-4.54E-06	-3.30E-06	-1.34E-06	-7.00E-07	0.02869	0.028689	0.028693	-0.029102	-0.029101	-0.0291	0.00076907	0.00021197	0.00049633	0.00075651	0.00020997	0.00054609	0.91325	0.91324	0.91322	0.91198	0.91198	0.91198	0.0083982	0.19432	-0.072748	0.0078622	-0.30627	-0.2478	-0.00082641	-0.000834	-0.00080782	-0.0047857	-0.0047856	-0.0047703	-0.64737	1.7673	4.0103	-0.60877	3.4186	5.171	-1.4974	-1.4974	-1.4974	-1.4973	-1.4973	-1.4973
-1.23E-06	-8.12E-08	-2.44E-06	-4.22E-06	2.03E-06	1.60E-05	0.026284	0.026284	0.026287	-0.045819	-0.045821	-0.045837	0.00076844	0.0002304	0.00067506	0.00075465	0.0002274	0.00066472	0.89122	0.89122	0.89119	0.89177	0.89177	0.89175	0.008534	0.13635	0.33512	0.016639	0.031885	-0.021489	0.0011008	0.0011053	0.0010804	-0.0043165	-0.0043169	-0.0043237	-0.66009	4.263	9.2178	-0.64276	3.1506	3.2799	-1.496	-1.4959	-1.4958	-1.4974	-1.4974	-1.4974
6.60E-07	2.71E-06	-6.21E-06	-3.92E-06	-6.23E-07	6.87E-06	0.026448	0.026446	0.026452	-0.045757	-0.045757	-0.045763	0.00076888	0.00024467	0.00063487	0.00075469	0.00022306	0.00065355	0.89057	0.89057	0.89056	0.8919	0.8919	0.89188	9.90E-05	0.2302	0.03005	0.018844	-0.064048	0.00090972	-0.0009258	-0.00091586	-0.00086737	-0.0058992	-0.0058926	-0.0058138	-0.66151	5.5339	3.8041	-0.62498	2.4388	3.0547	-1.496	-1.496	-1.496	-1.4972	-1.4973	-1.4972
-1.02E-06	3.14E-06	-9.74E-07	-3.59E-06	4.37E-06	-1.46E-05	0.025935	0.025932	0.025933	-0.044756	-0.04476	-0.044746	0.00076643	0.00030417	0.00061722	0.00075369	0.00024594	0.00061498	0.89001	0.89001	0.88997	0.89327	0.89327	0.89326	-0.00043638	-0.076972	-0.06366	-0.00036912	1.0725	-0.42605	-0.00088894	-0.00090484	-0.00092758	-0.0015741	-0.0016064	-0.001582	-0.64671	23.556	5.6933	-0.62615	11.77	4.0152	-1.4956	-1.4956	-1.4957	-1.4969	-1.4969	-1.4968
-3.10E-06	-5.41E-09	-1.53E-05	-4.41E-06	3.33E-06	-2.78E-05	0.02868	0.02868	0.028695	-0.045428	-0.045431	-0.045403	0.00076818	0.00024059	0.00055482	0.0007535	0.00024311	0.00072114	0.89152	0.89151	0.8915	0.89282	0.89282	0.89278	0.0050884	-0.14256	-0.4949	0.014858	0.027841	-0.34751	-0.003341	-0.0033362	-0.0033795	-0.0062499	-0.0062447	-0.0061866	-0.63838	6.1569	4.6234	-0.61539	2.9855	4.3376	-1.499	-1.4989	-1.499	-1.4975	-1.4975	-1.4976
-5.38E-07	4.19E-07	-2.27E-08	-6.33E-06	-6.54E-06	1.51E-05	0.02812	0.02812	0.02812	-0.045164	-0.045158	-0.045173	0.00076801	0.00023073	0.00063469	0.00075752	0.00024859	0.00070831	0.89092	0.89092	0.89089	0.89143	0.89144	0.89143	0.0014858	0.071595	-0.12246	0.012169	-0.68781	0.3998	0.0012574	0.0012554	0.0012418	-0.0050139	-0.0050189	-0.0050751	-0.65121	5.0833	3.8082	-0.64441	6.5684	6.344	-1.4972	-1.4972	-1.4972	-1.4967	-1.4967	-1.4966
-4.17E-06	-1.06E-05	7.72E-06	-3.21E-06	-6.77E-07	-2.23E-06	0.027722	0.027732	0.027724	-0.046686	-0.046686	-0.046684	0.00076631	0.00031731	0.00054174	0.00075883	0.00026116	0.00070207	0.8893	0.88929	0.88927	0.89183	0.89182	0.89182	0.01036	-2.0611	-0.18174	0.0027345	-0.20158	-0.50956	0.00045832	0.00045866	0.00041062	-0.0059087	-0.0059265	-0.0059374	-0.66652	33.486	5.525	-0.6381	17.052	7.5973	-1.4964	-1.4964	-1.4963	-1.4983	-1.4983	-1.4984
-3.64E-06	7.94E-07	-8.78E-06	-3.16E-06	-1.07E-06	-9.46E-06	0.026784	0.026783	0.026792	-0.045243	-0.045242	-0.045233	0.00076665	0.00022627	0.00054989	0.00075123	0.00021657	0.00052674	0.8917	0.8917	0.89169	0.89338	0.89338	0.89337	0.010905	0.010311	-0.10472	0.0095583	-0.033148	-0.22021	-0.0023566	-0.0023579	-0.0023319	-0.0037437	-0.0037395	-0.0037325	-0.62178	1.7743	3.2038	-0.6229	1.6401	2.8413	-1.4976	-1.4976	-1.4976	-1.4956	-1.4956	-1.4956
-2.26E-06	4.90E-06	4.71E-06	-5.00E-06	-5.63E-06	1.38E-06	0.026064	0.026059	0.026054	-0.044112	-0.044107	-0.044108	0.00076844	0.00023867	0.00063155	0.00075414	0.00025267	0.0007067	0.89041	0.89041	0.8904	0.89119	0.89119	0.89122	0.0047077	0.12796	-0.32391	0.0043814	0.24107	-0.18179	0.00034937	0.00033212	0.00027945	-0.00403	-0.0040321	-0.0040659	-0.63212	2.8886	4.7102	-0.60534	6.1125	5.8897	-1.4971	-1.4971	-1.4971	-1.4969	-1.4969	-1.4968
-6.34E-06	-3.52E-06	1.76E-05	-4.78E-06	4.56E-06	1.04E-05	0.024695	0.024699	0.024681	-0.043249	-0.043253	-0.043264	0.00076625	0.00020369	0.0004982	0.00075349	0.00026048	0.00058507	0.89239	0.89239	0.89238	0.89121	0.89121	0.89118	0.0065979	0.060731	0.35529	0.010587	-0.014243	0.056771	-0.0041941	-0.0041913	-0.0042075	-0.0051918	-0.0051927	-0.0052108	-0.66052	1.2808	4.0456	-0.62189	8.9536	2.6706	-1.4979	-1.4979	-1.4979	-1.498	-1.498	-1.4979
-2.20E-06	-7.47E-06	3.30E-05	-5.93E-06	-2.22E-06	-7.84E-05	0.025603	0.025611	0.025578	-0.04458	-0.044577	-0.044499	0.00077038	0.00025803	0.00063281	0.0007539	0.00024587	0.00081915	0.89245	0.89245	0.89242	0.89389	0.89389	0.89381	0.0040825	-0.44681	0.98908	0.0051271	-1.1143	-3.7462	-0.0020841	-0.0020638	-0.0022072	-0.0063903	-0.0063909	-0.0061905	-0.64758	6.0152	8.3358	-0.63691	11.084	29.572	-1.4982	-1.4982	-1.4983	-1.4991	-1.4991	-1.4992
-5.84E-07	-3.70E-06	6.39E-06	-4.85E-06	2.61E-06	-1.97E-05	0.025914	0.025918	0.025911	-0.043418	-0.043421	-0.043401	0.00077029	0.0002772	0.00063651	0.00075405	0.00024113	0.00061253	0.89252	0.89251	0.89251	0.89345	0.89346	0.89346	0.0013279	-0.28884	0.28283	0.01364	0.4568	-0.37266	-0.0033657	-0.0033879	-0.0033855	-0.0030624	-0.0030534	-0.0030707	-0.65725	18.352	7.0319	-0.62979	6.9209	6.2136	-1.4972	-1.4972	-1.4972	-1.4975	-1.4975	-1.4975
-3.72E-06	-1.90E-06	1.25E-05	-5.57E-06	5.83E-06	-8.89E-06	0.025755	0.025757	0.025744	-0.045151	-0.045157	-0.045148	0.00076687	0.00024899	0.00066013	0.00075515	0.00023201	0.00063179	0.89152	0.89152	0.89151	0.89255	0.89255	0.89251	0.0032093	-0.88846	0.29163	0.0098467	0.41602	-0.18883	0.0013462	0.0013597	0.0013933	-0.0059239	-0.0059246	-0.0059978	-0.62629	17.013	7.9472	-0.63082	3.9526	5.3405	-1.497	-1.497	-1.497	-1.4977	-1.4977	-1.4977
-2.72E-06	-1.94E-06	3.05E-06	-2.34E-06	-6.56E-08	2.63E-05	0.027904	0.027906	0.027903	-0.041636	-0.041636	-0.041662	0.00076556	0.00022111	0.00060152	0.00075612	0.00025689	0.00074945	0.89135	0.89135	0.89133	0.8932	0.89319	0.89316	0.0051192	-0.078715	0.054638	0.010458	0.46724	0.029551	-0.0017852	-0.0017804	-0.0018137	-0.0025014	-0.0025159	-0.0024864	-0.63997	2.7118	5.2795	-0.64355	6.4559	4.5824	-1.4965	-1.4965	-1.4965	-1.4972	-1.4972	-1.4972
-2.24E-06	-2.34E-06	1.80E-05	-4.98E-06	4.83E-06	9.22E-06	0.025751	0.025753	0.025735	-0.040176	-0.040181	-0.04019	0.0007706	0.00024792	0.00087192	0.00075284	0.00027534	0.00064431	0.89254	0.89254	0.89251	0.89474	0.89474	0.89471	0.0093707	-0.10475	-0.087636	0.016878	0.65676	0.44767	-0.0034031	-0.0033893	-0.0033846	-0.0045858	-0.0045798	-0.0045814	-0.66325	6.1763	7.906	-0.59906	16.129	9.3752	-1.5004	-1.5004	-1.5004	-1.4968	-1.4967	-1.4967
-3.85E-06	-3.15E-06	-4.13E-05	-3.55E-06	2.28E-06	3.21E-06	0.028102	0.028105	0.028147	-0.038378	-0.03838	-0.038383	0.00077137	0.00027415	0.00063775	0.00075328	0.00025633	0.00052911	0.89337	0.89336	0.89336	0.8952	0.89521	0.8952	0.0174	-0.12493	-0.57728	0.012987	-0.50661	-0.21339	-0.0023308	-0.0023095	-0.0023336	-0.010206	-0.010211	-0.010218	-0.65278	7.5442	7.3274	-0.64616	7.5721	2.1073	-1.5002	-1.5002	-1.5002	-1.498	-1.498	-1.498
7.27E-07	8.18E-06	3.20E-06	-3.46E-06	-2.38E-06	1.40E-05	0.028664	0.028656	0.028653	-0.041195	-0.041193	-0.041206	0.0007647	0.00024758	0.00059513	0.00075591	0.00025	0.00081614	0.89457	0.89457	0.89453	0.89574	0.89574	0.8957	-0.0022978	0.25814	0.083683	0.0057176	-0.30335	0.57613	-0.00080901	-0.00080169	-0.00082966	-0.0053005	-0.0053044	-0.0053103	-0.64551	3.5288	5.8635	-0.63137	4.3554	11.36	-1.4981	-1.4981	-1.4982	-1.4981	-1.4981	-1.4981
-3.51E-06	2.26E-06	2.08E-05	-3.16E-06	-1.17E-06	-1.26E-05	0.027614	0.027611	0.027591	-0.043236	-0.043235	-0.043222	0.00076936	0.00023378	0.00057342	0.00075911	0.00025542	0.00069442	0.89338	0.89337	0.89334	0.89543	0.89543	0.89542	0.014834	0.0076058	0.23434	0.005966	-0.16969	-0.14358	0.0018763	0.0018814	0.001817	-0.0050999	-0.0050981	-0.0050862	-0.67008	3.4488	7.3298	-0.64076	7.7002	23.338	-1.499	-1.499	-1.499	-1.4954	-1.4954	-1.4954
-3.29E-06	-3.62E-06	-7.65E-06	-3.07E-06	3.14E-06	-4.61E-06	0.026609	0.026613	0.026621	-0.044353	-0.044356	-0.044352	0.00076627	0.00031211	0.0007253	0.00075614	0.00022843	0.00060428	0.89309	0.89309	0.89307	0.89389	0.89389	0.89387	0.011658	0.29425	0.033048	0.0069856	0.14999	-0.14819	-0.0015656	-0.0015607	-0.0015329	-0.003961	-0.0039443	-0.0039681	-0.64622	39.015	7.2675	-0.61527	3.0789	4.5417	-1.4964	-1.4963	-1.4963	-1.4975	-1.4975	-1.4975
2.59E-06	-2.44E-06	8.51E-06	-1.96E-06	1.76E-06	-3.72E-05	0.025754	0.025757	0.025748	-0.041124	-0.041126	-0.041089	0.00076863	0.00023786	0.00065547	0.00075861	0.00027671	0.00065631	0.89514	0.89515	0.8951	0.89473	0.89473	0.89471	-0.0036484	-0.16125	-0.0025481	0.0045495	0.77845	-0.18466	-0.0022323	-0.0022406	-0.0023112	-0.0036187	-0.0036198	-0.0036252	-0.64908	7.1648	5.1032	-0.66388	11.524	3.211	-1.4982	-1.4982	-1.4982	-1.4963	-1.4963	-1.4963
-1.06E-06	3.53E-06	6.13E-06	-4.11E-06	-2.77E-06	4.63E-06	0.028858	0.028854	0.028848	-0.040066	-0.040064	-0.040068	0.00077087	0.00023907	0.00069106	0.00075561	0.00023608	0.00057871	0.89417	0.89417	0.89417	0.89603	0.89603	0.89605	-0.00051972	0.31106	0.20305	0.0063982	-0.098615	-0.48067	-0.0024861	-0.0024739	-0.002498	-0.0055815	-0.0055757	-0.0055575	-0.65193	4.346	15.347	-0.61073	5.6577	9.0155	-1.4973	-1.4973	-1.4973	-1.4983	-1.4983	-1.4983
-2.05E-07	-2.66E-06	2.78E-06	-3.52E-06	-3.87E-06	-5.67E-06	0.028782	0.028785	0.028782	-0.041568	-0.041564	-0.041558	0.00076672	0.0002506	0.00070993	0.00075655	0.00024716	0.00054433	0.89544	0.89544	0.89539	0.89587	0.89586	0.89586	0.010236	-0.16998	0.28852	0.0038369	-1.1049	-0.050559	-0.00055087	-0.00054134	-0.00059421	-0.0042761	-0.0042613	-0.0042373	-0.66009	5.3766	5.8622	-0.6416	11.24	5.7366	-1.4979	-1.4979	-1.498	-1.4972	-1.4972	-1.4971
-3.27E-06	-1.61E-06	2.33E-06	-4.54E-06	-3.73E-06	8.44E-06	0.028727	0.028728	0.028726	-0.044501	-0.044497	-0.044506	0.00077052	0.00022446	0.00060235	0.00075803	0.00024554	0.00062035	0.89461	0.89461	0.8946	0.897	0.897	0.897	0.0085212	-0.0098321	0.14932	0.0038289	-0.96152	-0.30138	-0.0037101	-0.0036977	-0.0037046	-0.0069009	-0.0068845	-0.0068108	-0.67893	3.6816	4.3854	-0.63449	12.098	6.1723	-1.4978	-1.4978	-1.4978	-1.4981	-1.4981	-1.498
2.34E-06	-4.32E-06	-2.21E-05	-3.80E-06	1.23E-06	-2.21E-05	0.028458	0.028462	0.028484	-0.042104	-0.042105	-0.042083	0.00076936	0.00024472	0.00059838	0.0007588	0.00023145	0.00064607	0.89687	0.89687	0.89685	0.89686	0.89686	0.89682	-0.0053167	0.44818	-0.65095	0.0018758	0.095528	-0.654	-0.00054845	-0.00056498	-0.00060561	-0.00658	-0.0065889	-0.00654	-0.6605	17.106	7.6443	-0.64046	2.3488	8.097	-1.4961	-1.4961	-1.4961	-1.4992	-1.4991	-1.4991
-5.36E-06	-3.86E-06	9.51E-06	-5.70E-06	-3.73E-07	1.78E-05	0.026623	0.026627	0.026617	-0.041403	-0.041403	-0.041421	0.00077282	0.00025142	0.00059032	0.00076275	0.00023823	0.00074597	0.89425	0.89424	0.89421	0.89584	0.89583	0.89583	0.017888	-0.13004	0.45053	0.019087	0.015469	-0.1374	-0.00084094	-0.00083454	-0.0008512	-0.0033184	-0.0033021	-0.0032896	-0.6741	3.9382	6.7694	-0.62691	2.1604	5.1733	-1.4955	-1.4955	-1.4956	-1.4964	-1.4964	-1.4963
-5.44E-06	1.41E-06	-2.52E-05	-3.06E-06	1.38E-07	-1.28E-05	0.027135	0.027134	0.027159	-0.041061	-0.041061	-0.041049	0.00076535	0.00025581	0.00078217	0.00075912	0.00024609	0.00095067	0.89591	0.89591	0.89587	0.89663	0.89663	0.89654	0.015993	0.3894	0.054166	0.0069044	-0.22339	0.25829	0.00063742	0.00063575	0.0004785	-0.0057371	-0.005725	-0.0057687	-0.64171	13.292	13.389	-0.64288	9.8709	9.7962	-1.4981	-1.4981	-1.4982	-1.4973	-1.4973	-1.4974
-1.29E-06	7.65E-06	-6.53E-06	-5.56E-06	-7.51E-06	1.19E-05	0.027602	0.027595	0.027601	-0.04333	-0.043323	-0.043335	0.00077266	0.00026005	0.00062832	0.00076	0.00026759	0.00077808	0.89583	0.89582	0.8958	0.89593	0.89592	0.8959	0.0010858	0.41047	-0.032456	0.0039932	-0.35756	-0.1268	0.0005356	0.00052793	0.00046483	-0.0011319	-0.0011131	-0.0010942	-0.65235	7.0616	9.6076	-0.63171	4.1418	8.8382	-1.4967	-1.4967	-1.4967	-1.4962	-1.4961	-1.4961
-3.90E-06	1.67E-06	-1.46E-06	-5.97E-06	1.68E-06	3.36E-05	0.025067	0.025065	0.025067	-0.042111	-0.042113	-0.042146	0.00076644	0.00024222	0.00057613	0.00075502	0.00028455	0.00091421	0.89516	0.89516	0.89514	0.89785	0.89785	0.89781	0.0072588	0.40087	-0.16951	0.014368	0.35369	0.44246	-0.0017155	-0.0017077	-0.0017616	-0.0051279	-0.0051235	-0.00507	-0.66669	6.6105	4.7207	-0.61924	27.209	7.9359	-1.498	-1.498	-1.498	-1.4978	-1.4978	-1.4978
-4.58E-06	7.44E-08	-2.42E-05	-6.04E-06	-2.82E-06	-1.71E-05	0.02399	0.02399	0.024014	-0.039946	-0.039944	-0.039926	0.00077375	0.00026164	0.00080997	0.00075634	0.00022738	0.00067366	0.89464	0.89465	0.89462	0.89689	0.89689	0.89688	0.011088	-0.2493	-0.39919	0.0098376	-0.19452	0.30408	-0.00053037	-0.00052014	-0.00060486	-0.0030991	-0.0031103	-0.0031381	-0.63965	8.6893	10.197	-0.61127	2.6854	11.502	-1.4979	-1.4978	-1.4979	-1.4973	-1.4973	-1.4973
-1.11E-06	1.77E-06	-2.10E-05	-3.91E-06	3.15E-06	7.34E-06	0.025996	0.025995	0.026016	-0.04648	-0.046483	-0.04649	0.00076929	0.00028468	0.00057873	0.00075604	0.00025088	0.00060011	0.89557	0.89557	0.89556	0.89524	0.89523	0.89521	0.0042903	0.97561	-0.90889	0.001816	0.26329	-0.37543	-0.00054827	-0.00056784	-0.00061532	0.0005904	0.00059453	0.00057907	-0.65701	48.69	6.6179	-0.64946	4.606	6.6977	-1.4954	-1.4954	-1.4953	-1.4971	-1.497	-1.497
-1.87E-06	2.05E-06	-2.18E-05	-1.19E-06	1.28E-06	2.27E-05	0.027987	0.027985	0.028007	-0.043092	-0.043094	-0.043116	0.00077069	0.00022449	0.00069217	0.00075841	0.0002212	0.00054827	0.89539	0.89539	0.89537	0.89612	0.89612	0.89611	0.0070262	0.16788	-0.34292	-0.0010389	0.031173	0.0041037	0.00079583	0.00080525	0.00077739	-0.0024697	-0.002467	-0.0024813	-0.65201	3.1206	8.272	-0.63393	4.1497	3.5131	-1.4967	-1.4967	-1.4968	-1.4988	-1.4988	-1.4988
-3.15E-07	-4.25E-06	6.55E-06	-2.38E-06	-8.41E-07	5.14E-07	0.026525	0.026529	0.026523	-0.04492	-0.044919	-0.04492	0.00077019	0.00022455	0.00067383	0.00075644	0.00024629	0.00050825	0.89565	0.89565	0.89563	0.89664	0.89664	0.89664	-0.0058062	-0.14108	0.35289	0.011804	0.25332	0.21053	0.00055352	0.00054862	0.00051224	-0.0030706	-0.0030555	-0.0030482	-0.6689	1.6714	11.692	-0.65412	4.719	4.6757	-1.4979	-1.4979	-1.4979	-1.4968	-1.4968	-1.4968
-2.19E-06	8.04E-07	-2.31E-05	-5.92E-06	9.08E-06	4.17E-05	0.027546	0.027545	0.027568	-0.043669	-0.043678	-0.04372	0.00076651	0.00023968	0.00051775	0.00075681	0.00025397	0.00073013	0.89542	0.89542	0.89541	0.8952	0.8952	0.89513	0.0052199	1.1223	-0.11041	0.01294	0.92319	1.1971	-0.00029312	-0.00028745	-0.00032372	-0.0052469	-0.0052398	-0.0051434	-0.61896	12.219	2.5156	-0.62196	12.654	9.0737	-1.4976	-1.4975	-1.4975	-1.4994	-1.4994	-1.4995
1.41E-06	7.51E-06	2.71E-06	-7.13E-06	3.97E-06	1.92E-05	0.02536	0.025353	0.02535	-0.046749	-0.046753	-0.046772	0.00076664	0.00028091	0.00080092	0.00075971	0.00023836	0.00060834	0.89592	0.8959	0.89588	0.89673	0.89673	0.89672	-0.0023709	2.2051	0.035405	0.017198	0.15516	0.57295	-0.00090812	-0.00092655	-0.0010398	-0.0029846	-0.0029848	-0.0029296	-0.67417	28.689	13.126	-0.62835	3.8684	5.9097	-1.4997	-1.4997	-1.4997	-1.4961	-1.4961	-1.4961
-9.93E-07	2.27E-06	7.38E-06	-2.60E-06	-4.38E-06	-1.89E-05	0.028578	0.028576	0.028568	-0.04495	-0.044945	-0.044926	0.00077063	0.00021508	0.00062947	0.00075592	0.00025253	0.00075003	0.89484	0.89483	0.89483	0.89692	0.89692	0.89691	0.00050441	0.078148	-0.039474	0.0047487	0.25766	-0.25612	-0.002549	-0.0025529	-0.0026195	-0.0070112	-0.00702	-0.0069869	-0.65734	1.7294	3.9609	-0.63144	6.4067	5.852	-1.499	-1.499	-1.499	-1.498	-1.498	-1.4979
-4.20E-06	2.35E-06	-6.53E-06	-3.03E-06	2.51E-06	3.01E-06	0.026161	0.026159	0.026166	-0.045865	-0.045868	-0.045871	0.00076556	0.00025415	0.00049152	0.00075683	0.00026726	0.00070683	0.89509	0.89509	0.89507	0.89684	0.89684	0.89682	0.009898	-0.18636	-0.056074	0.0048626	0.66266	0.24613	-0.0034741	-0.003472	-0.0034533	-0.0023841	-0.002382	-0.0023952	-0.68544	6.9901	2.5363	-0.6234	10.039	5.959	-1.4975	-1.4975	-1.4975	-1.4966	-1.4966	-1.4965
-2.12E-06	-4.21E-07	-6.09E-07	-2.69E-09	-2.97E-07	2.34E-05	0.025837	0.025838	0.025838	-0.043311	-0.043311	-0.043335	0.00076806	0.00023506	0.00064463	0.00075957	0.00022018	0.00098715	0.89695	0.89694	0.89692	0.89842	0.89842	0.8984	0.0070475	-0.32867	0.29192	-0.006669	0.092042	1.6553	0.00018097	0.00018945	0.00024545	-0.0053521	-0.0053473	-0.0053731	-0.63162	4.4491	3.2573	-0.63011	1.7877	19.578	-1.4984	-1.4984	-1.4983	-1.4959	-1.4959	-1.4959
-2.32E-06	-4.74E-08	1.54E-06	-2.46E-06	-1.38E-06	-3.39E-05	0.028039	0.028039	0.028037	-0.042301	-0.0423	-0.042266	0.00077293	0.00033537	0.00065895	0.0007565	0.00022766	0.00068435	0.8976	0.8976	0.89758	0.89886	0.89885	0.89885	0.0043432	1.5647	0.14636	0.00010294	-0.090169	0.14797	-0.0059858	-0.0059833	-0.0060124	-0.0075144	-0.0075007	-0.0074685	-0.66189	74.193	6.3757	-0.62662	2.6589	6.7623	-1.4972	-1.4972	-1.4971	-1.4963	-1.4963	-1.4963
-1.98E-06	-2.43E-06	9.12E-07	-3.09E-06	3.36E-06	-2.78E-05	0.027654	0.027656	0.027655	-0.044266	-0.04427	-0.044242	0.00077092	0.00024478	0.00062438	0.0007602	0.0002497	0.00059539	0.8982	0.8982	0.89818	0.89909	0.89908	0.89905	0.0018286	-0.12644	-0.11605	0.002556	0.31735	-0.41585	-0.0063776	-0.0063838	-0.0063845	-0.0049355	-0.0049222	-0.0048977	-0.62567	4.4756	17.119	-0.63407	4.5712	4.0365	-1.4982	-1.4982	-1.4982	-1.4965	-1.4965	-1.4964
-3.53E-06	1.09E-06	-1.24E-05	-5.02E-06	4.21E-06	1.06E-05	0.027107	0.027106	0.027119	-0.046886	-0.04689	-0.046901	0.00076939	0.00028838	0.00061886	0.00075904	0.00023952	0.00063628	0.89913	0.89914	0.89913	0.89809	0.89809	0.89808	0.015051	1.1217	-0.19039	0.0072797	0.37101	-0.18031	-0.003691	-0.0036812	-0.0036787	-0.0040255	-0.004024	-0.0039198	-0.66358	42.003	4.6378	-0.63596	4.463	4.2305	-1.4976	-1.4976	-1.4976	-1.5008	-1.5008	-1.5007
-1.69E-06	-9.29E-07	5.36E-06	-2.61E-06	-1.76E-06	3.51E-06	0.02567	0.025671	0.025665	-0.045795	-0.045793	-0.045796	0.00076997	0.00023146	0.00056297	0.00076166	0.00027438	0.00070831	0.89831	0.89831	0.89829	0.89797	0.89797	0.89797	0.0028253	-0.39191	0.1769	0.0030434	-0.12237	0.15627	-0.0015209	-0.0015068	-0.0015173	-0.0039455	-0.0039337	-0.0038757	-0.64183	4.865	3.5072	-0.6233	20.273	5.4755	-1.4976	-1.4976	-1.4976	-1.4971	-1.4971	-1.4971
-1.70E-06	-1.27E-06	-1.11E-05	-6.41E-06	-4.46E-06	1.08E-05	0.027311	0.027312	0.027323	-0.046187	-0.046183	-0.046194	0.00076408	0.00022057	0.00055633	0.00075867	0.00024099	0.00097711	0.89644	0.89644	0.89644	0.89766	0.89765	0.89763	0.0074284	-0.031747	0.011322	0.011235	-0.2261	-0.26602	0.0013759	0.0013706	0.0013404	-0.0031503	-0.0031445	-0.0031951	-0.66505	1.4524	13.091	-0.64997	3.1165	26.589	-1.4964	-1.4964	-1.4964	-1.4994	-1.4994	-1.4994
-5.35E-06	-1.88E-06	-2.06E-05	-7.94E-06	-4.22E-06	1.37E-05	0.031306	0.031308	0.031328	-0.045146	-0.045141	-0.045155	0.00077268	0.00022649	0.00064252	0.00075787	0.00023851	0.00067878	0.89748	0.89747	0.89747	0.89826	0.89826	0.89825	0.015517	0.097375	-0.37283	0.016153	-0.4643	0.27169	-0.0038886	-0.0038937	-0.0038602	-0.002567	-0.0025682	-0.0025643	-0.66462	2.572	5.3974	-0.59769	4.5064	6.9211	-1.4969	-1.4969	-1.4969	-1.4958	-1.4958	-1.4958
-4.17E-06	5.47E-06	4.43E-06	-3.98E-06	7.28E-06	1.48E-07	0.027838	0.027832	0.027828	-0.044361	-0.044369	-0.044369	0.00076901	0.00025712	0.0006703	0.00075756	0.00022955	0.0006488	0.89898	0.89898	0.89897	0.89944	0.89945	0.89942	0.0052339	0.52735	0.20449	0.00016984	0.25443	-0.41307	-0.0034878	-0.0034942	-0.0034531	-0.0058008	-0.0058084	-0.0058108	-0.66174	6.8231	3.5129	-0.6323	2.5516	5.7506	-1.4976	-1.4976	-1.4976	-1.4976	-1.4976	-1.4976
1.99E-07	7.10E-07	-4.64E-05	-3.83E-06	1.70E-06	-1.34E-05	0.031163	0.031163	0.031209	-0.044222	-0.044224	-0.044211	0.0007686	0.00024901	0.0006545	0.00075623	0.00023519	0.00059158	0.89831	0.89831	0.89834	0.8996	0.89961	0.89964	-0.0014397	0.14947	-1.1339	0.0019297	0.27152	-0.20624	-0.0035302	-0.0035382	-0.0034158	-0.0046019	-0.0046052	-0.0046214	-0.64107	8.8125	6.9834	-0.611	2.9325	5.6143	-1.4977	-1.4977	-1.4976	-1.4965	-1.4965	-1.4965
1.69E-07	3.25E-06	-1.67E-05	-6.60E-06	2.08E-06	3.19E-05	0.02835	0.028346	0.028363	-0.041657	-0.041659	-0.041691	0.00076703	0.00023156	0.00064793	0.00075601	0.00023576	0.00056952	0.89844	0.89844	0.89841	0.89974	0.89974	0.8997	0.0035339	0.085626	0.20197	0.0099089	0.080336	0.18993	-0.0024577	-0.0024536	-0.0025242	-0.004035	-0.0040374	-0.0040112	-0.67094	1.6465	4.4222	-0.64162	1.9468	3.0597	-1.4984	-1.4984	-1.4984	-1.4968	-1.4968	-1.4968
-3.48E-06	1.50E-06	-8.47E-06	-5.54E-06	-1.35E-06	-5.01E-06	0.030331	0.030329	0.030338	-0.042535	-0.042534	-0.042529	0.00076867	0.00024558	0.00061986	0.00075788	0.00023727	0.00070338	0.89916	0.89915	0.89911	0.89995	0.89995	0.89996	0.0059045	0.079513	-0.14171	0.015184	-0.049485	-0.008008	-0.0020873	-0.0020871	-0.0020731	-0.0028853	-0.0028817	-0.0027752	-0.63841	6.0809	7.8916	-0.62386	2.0151	5.4204	-1.4969	-1.4969	-1.4969	-1.4986	-1.4986	-1.4986
-6.05E-07	-1.68E-06	1.21E-05	-4.75E-06	-3.67E-06	1.31E-05	0.030953	0.030955	0.030943	-0.043271	-0.043267	-0.043281	0.00076679	0.00022868	0.00053734	0.00075928	0.00022241	0.00066029	0.89815	0.89816	0.89816	0.89905	0.89904	0.89902	0.0016462	0.053541	0.21648	0.01208	0.13602	0.31856	-0.0026058	-0.0026136	-0.0026495	-0.0012721	-0.001273	-0.0012549	-0.66106	5.0123	3.3101	-0.62834	2.2324	7.4285	-1.4988	-1.4988	-1.4988	-1.4973	-1.4973	-1.4973
2.55E-06	-2.38E-06	-1.31E-05	-2.27E-06	4.20E-07	-3.19E-06	0.027982	0.027985	0.027998	-0.044764	-0.044764	-0.044761	0.0007653	0.00025747	0.00070895	0.00076215	0.0002512	0.0005436	0.89903	0.89903	0.89901	0.90006	0.90006	0.90004	-0.0037231	0.2235	-1.0695	0.0090287	0.13368	0.05947	0.00076063	0.00075609	0.00070561	-0.0071514	-0.0071493	-0.0071333	-0.63269	8.9771	12.232	-0.63348	4.508	3.7566	-1.497	-1.497	-1.497	-1.4977	-1.4977	-1.4977
-4.15E-06	-2.78E-06	-1.88E-05	-5.69E-06	6.57E-06	1.73E-05	0.026508	0.026511	0.02653	-0.045131	-0.045138	-0.045155	0.0007687	0.00023297	0.00054668	0.00075664	0.00030672	0.00075729	0.89838	0.89838	0.8984	0.89937	0.89937	0.89934	0.010957	-0.054738	-0.66094	0.011323	0.67366	-0.23409	-0.0041321	-0.0041271	-0.004194	-0.0043844	-0.0043641	-0.0043664	-0.65771	4.6303	6.0443	-0.64327	31.734	4.0975	-1.4962	-1.4962	-1.4963	-1.4969	-1.497	-1.497
-3.02E-06	4.02E-06	8.97E-06	-7.11E-06	2.17E-06	-5.97E-06	0.027222	0.027218	0.027209	-0.043102	-0.043104	-0.043098	0.00076681	0.0002208	0.00073369	0.00075596	0.00028988	0.00059929	0.9003	0.9003	0.90028	0.90154	0.90154	0.90154	0.0071624	0.13516	0.003228	0.018441	-0.67318	-0.079049	-0.0034173	-0.0034184	-0.0033844	-0.0037532	-0.0037551	-0.0037775	-0.63756	2.0059	4.5507	-0.63163	30.637	4.0332	-1.4954	-1.4954	-1.4954	-1.4979	-1.4979	-1.4979
-3.96E-06	-1.19E-05	1.97E-06	-4.52E-06	3.25E-06	1.53E-05	0.030807	0.030819	0.030817	-0.044156	-0.04416	-0.044175	0.00076736	0.00032096	0.00054889	0.00075792	0.00026038	0.00061128	0.89991	0.89992	0.89989	0.90173	0.90173	0.90172	0.0081331	-4.9044	0.086531	0.0088662	0.19388	0.20464	-0.0083293	-0.0083017	-0.0083059	-0.0065977	-0.0065988	-0.0065521	-0.6477	57.77	2.4399	-0.62834	4.4344	3.4898	-1.4955	-1.4954	-1.4954	-1.4987	-1.4987	-1.4987
-2.23E-06	4.02E-06	4.07E-06	-5.91E-06	4.96E-06	1.05E-05	0.026809	0.026805	0.026801	-0.044009	-0.044014	-0.044024	0.00076397	0.00026621	0.00061809	0.00075351	0.00022339	0.00059953	0.89989	0.89989	0.89986	0.90273	0.90272	0.90269	0.0010251	-0.18909	0.62766	0.012378	0.094903	-0.31845	-0.0050105	-0.0050236	-0.0050401	-0.0035344	-0.0035473	-0.003541	-0.63268	16.781	6.5493	-0.62014	2.7692	7.5951	-1.4948	-1.4948	-1.4949	-1.5	-1.5	-1.5
1.15E-06	3.24E-06	1.68E-05	-3.11E-06	6.63E-06	1.05E-06	0.02979	0.029787	0.02977	-0.046348	-0.046354	-0.046355	0.00076587	0.00026277	0.00064321	0.00075986	0.0002543	0.00074215	0.90133	0.90133	0.90132	0.90429	0.90428	0.90427	0.011594	0.44162	0.091288	0.0018731	0.53028	0.5555	-0.0042098	-0.0042067	-0.0042204	-0.0055381	-0.0055391	-0.0055524	-0.64632	21.139	10.996	-0.62468	10.119	16.697	-1.4973	-1.4973	-1.4973	-1.499	-1.499	-1.499
-1.23E-06	-3.00E-06	4.90E-06	-5.31E-06	-2.36E-06	3.08E-06	0.026643	0.026646	0.026641	-0.045829	-0.045827	-0.04583	0.00076473	0.00023439	0.0006413	0.00075689	0.00022551	0.00055329	0.90235	0.90235	0.90236	0.90213	0.90213	0.9021	0.0064792	-0.21101	0.59744	0.0077966	0.15743	0.051793	-0.0045396	-0.004546	-0.0045754	-0.0065928	-0.0065937	-0.0065544	-0.65678	4.1225	18.867	-0.65733	4.6943	3.3843	-1.4973	-1.4973	-1.4972	-1.5008	-1.5008	-1.5008
-1.78E-06	1.05E-06	-3.68E-05	-1.60E-06	2.60E-07	-5.00E-06	0.025664	0.025663	0.025699	-0.047706	-0.047706	-0.047701	0.00076773	0.00028279	0.00062608	0.00075948	0.0002337	0.00059366	0.90221	0.90221	0.9022	0.90305	0.90305	0.90302	0.0093227	-0.81372	-0.77365	0.0053461	0.14177	0.28107	-0.004332	-0.0043118	-0.0043125	-0.0062797	-0.0062796	-0.0062812	-0.6508	15.038	7.2429	-0.64974	5.3134	9.8086	-1.4977	-1.4977	-1.4977	-1.5013	-1.5013	-1.5013
-7.33E-07	2.34E-06	1.62E-05	-1.48E-06	-1.53E-06	-1.34E-06	0.027611	0.027609	0.027593	-0.046004	-0.046003	-0.046001	0.00076689	0.00024461	0.00070474	0.00075669	0.00023368	0.00052779	0.90302	0.90302	0.90294	0.9057	0.9057	0.90569	-0.0023706	-0.31988	-0.26132	0.0051477	-0.36408	-0.035744	-0.0025315	-0.002518	-0.0024957	-0.0025837	-0.0025869	-0.002614	-0.65401	5.965	9.2893	-0.6147	4.9363	3.5122	-1.4986	-1.4986	-1.4987	-1.4998	-1.4998	-1.4998
-4.69E-06	-2.22E-06	1.17E-05	-3.88E-06	4.48E-06	1.25E-05	0.025506	0.025508	0.025496	-0.044397	-0.044401	-0.044414	0.00076933	0.00027441	0.00068103	0.00076107	0.0002472	0.00057021	0.90317	0.90317	0.90316	0.90282	0.90282	0.90282	0.0099314	0.032731	-0.23848	0.0092507	-0.013523	-0.0064367	0.0014347	0.0014451	0.001456	-0.0051428	-0.0051356	-0.0051426	-0.65976	26.155	12.332	-0.6196	4.6182	5.1851	-1.4955	-1.4954	-1.4954	-1.4976	-1.4976	-1.4976
-4.89E-06	-1.41E-06	1.47E-05	-3.64E-06	-1.46E-07	2.06E-05	0.025717	0.025719	0.025704	-0.046484	-0.046484	-0.046504	0.00077005	0.00022276	0.00053901	0.00075709	0.00023637	0.00064809	0.90146	0.90146	0.90145	0.90102	0.90101	0.901	0.014921	-0.012408	0.039705	0.0084348	0.14364	0.30104	0.0025548	0.0025548	0.0025606	-0.0049125	-0.0049209	-0.0048706	-0.65347	2.9492	2.8428	-0.61853	2.6648	3.6363	-1.4992	-1.4992	-1.4992	-1.4967	-1.4967	-1.4967
-3.43E-06	2.02E-08	5.43E-05	-1.40E-06	1.87E-06	-7.83E-06	0.027367	0.027367	0.027313	-0.045324	-0.045326	-0.045318	0.00076633	0.00026694	0.0011276	0.00075916	0.00022863	0.00056109	0.90142	0.90141	0.90127	0.90103	0.90103	0.90101	0.0083245	0.64888	3.4352	0.011058	-0.064762	0.030219	0.00013867	0.00011971	6.13E-06	-0.0056562	-0.0056533	-0.0056781	-0.65194	9.6686	36.533	-0.63464	7.5532	3.6601	-1.4968	-1.4968	-1.4971	-1.4963	-1.4963	-1.4963
-2.28E-06	-3.75E-06	-1.07E-05	-4.01E-06	-9.42E-07	6.26E-07	0.025803	0.025807	0.025818	-0.045621	-0.04562	-0.045621	0.00076622	0.0002497	0.00067631	0.0007584	0.00026054	0.0005756	0.90216	0.90215	0.90213	0.90126	0.90127	0.90127	0.0037272	-0.24674	-0.58836	0.014897	0.23912	0.1775	-0.0042046	-0.0041782	-0.0042293	-0.0044516	-0.0044624	-0.0044763	-0.66146	7.8313	5.9059	-0.64731	7.9698	3.6559	-1.4948	-1.4948	-1.4948	-1.4986	-1.4986	-1.4986
-4.33E-06	-2.99E-06	2.87E-05	-4.26E-06	-2.80E-07	7.01E-07	0.026168	0.026171	0.026142	-0.048786	-0.048786	-0.048786	0.00076535	0.0002508	0.00088963	0.00075899	0.00023272	0.00064084	0.9023	0.90231	0.90235	0.90397	0.90397	0.90397	0.014359	-1.018	0.68361	0.0090675	0.2489	-0.53691	-0.0024189	-0.0024017	-0.0024692	-0.0028134	-0.0028145	-0.0027556	-0.63936	12.63	45.721	-0.61116	4.1787	7.8514	-1.4974	-1.4974	-1.4972	-1.4983	-1.4983	-1.4983
1.25E-06	2.19E-06	7.54E-06	-1.28E-06	4.90E-06	6.16E-06	0.025794	0.025792	0.025784	-0.044512	-0.044517	-0.044523	0.00076997	0.00024681	0.00070964	0.00076078	0.00025011	0.00061741	0.90408	0.90408	0.90409	0.9028	0.9028	0.90279	0.00013784	-0.044879	-0.54971	0.001374	0.10694	0.025042	-0.0023686	-0.0023758	-0.002353	-0.0044245	-0.0044223	-0.0044877	-0.66566	6.184	11.463	-0.61496	5.1445	4.2207	-1.4983	-1.4983	-1.4984	-1.497	-1.497	-1.497
-4.74E-06	-3.65E-06	6.28E-06	-6.44E-06	-6.86E-07	4.96E-06	0.026891	0.026895	0.026888	-0.041846	-0.041845	-0.04185	0.00076609	0.00024888	0.00054008	0.0007589	0.00024145	0.00066856	0.90251	0.90251	0.90248	0.90365	0.90365	0.90366	0.0066191	0.012734	0.4524	0.011428	-0.021826	0.2964	0.00079535	0.00080078	0.00077043	-0.0082081	-0.0082144	-0.0082301	-0.64365	8.4289	5.0734	-0.61957	2.3899	5.6315	-1.4968	-1.4968	-1.4968	-1.4976	-1.4976	-1.4977
-1.92E-06	3.73E-06	2.08E-05	-1.88E-06	3.40E-06	2.26E-07	0.026846	0.026842	0.026822	-0.046212	-0.046216	-0.046216	0.00076913	0.00024347	0.00053899	0.00075515	0.00028622	0.00056253	0.90289	0.90289	0.9029	0.90369	0.90368	0.90364	0.0040136	0.66908	0.0022785	0.00098407	0.28602	0.053804	-0.00061879	-0.00062187	-0.00064362	-0.0040118	-0.0040082	-0.0040901	-0.68861	9.764	3.2777	-0.62414	23.871	4.0544	-1.4973	-1.4973	-1.4972	-1.4983	-1.4983	-1.4983
-5.66E-06	-5.10E-07	-1.46E-05	-4.31E-06	4.75E-06	-3.09E-06	0.027871	0.027871	0.027886	-0.045482	-0.045487	-0.045484	0.00076933	0.0002314	0.00058475	0.0007592	0.00027881	0.00080511	0.90196	0.90196	0.90196	0.90326	0.90325	0.90324	0.017657	-0.18169	-0.39418	0.0060497	0.11306	0.090621	0.0020932	0.0020999	0.0021536	-0.0046486	-0.0046481	-0.004595	-0.66159	3.9619	4.2541	-0.63582	7.7664	7.3831	-1.4985	-1.4985	-1.4985	-1.4974	-1.4974	-1.4974
-4.07E-06	-1.54E-06	4.02E-06	-4.20E-06	2.28E-06	-1.04E-05	0.02492	0.024922	0.024917	-0.044642	-0.044644	-0.044634	0.00076855	0.00022239	0.00057172	0.000756	0.00025559	0.00060494	0.9029	0.9029	0.90289	0.90316	0.90316	0.90316	0.0074076	-0.26698	-0.16536	0.0094445	0.622	-0.0803	-0.0014366	-0.0014374	-0.0014587	-0.0046045	-0.0046066	-0.004636	-0.65227	4.1483	4.9104	-0.61981	12.308	4.8897	-1.4963	-1.4963	-1.4963	-1.4998	-1.4998	-1.4998
1.36E-06	8.34E-07	9.27E-06	-5.23E-06	4.29E-06	-3.97E-06	0.026468	0.026467	0.026458	-0.043044	-0.043049	-0.043045	0.00076777	0.00026424	0.00051699	0.00075892	0.00023582	0.00052413	0.90265	0.90265	0.90263	0.90524	0.90524	0.90523	0.0016134	0.23145	0.20243	0.020902	0.11447	-0.14357	-0.00016866	-0.00016906	-0.00012806	-0.0012445	-0.0012545	-0.0012267	-0.67201	8.0791	3.6456	-0.65456	3.5041	2.7857	-1.4979	-1.4979	-1.4978	-1.496	-1.496	-1.496
5.98E-07	-9.64E-07	1.13E-07	-5.38E-06	6.18E-06	-2.45E-05	0.025374	0.025375	0.025375	-0.044873	-0.044879	-0.044854	0.00076915	0.00023537	0.00052668	0.00075756	0.00025124	0.00060459	0.90313	0.90313	0.90311	0.90338	0.90338	0.90337	0.0020292	-0.21719	-0.29709	0.0064196	0.56895	0.079295	-0.0015597	-0.0015641	-0.0016236	-0.0021141	-0.0021341	-0.0021141	-0.66128	4.3889	6.8723	-0.62163	5.5142	9.1569	-1.4978	-1.4978	-1.4978	-1.4968	-1.4968	-1.4968
-6.03E-06	6.95E-06	-1.64E-05	-6.48E-06	-1.43E-06	-2.77E-05	0.027082	0.027075	0.027092	-0.047816	-0.047815	-0.047787	0.00076726	0.00024555	0.00060053	0.00075797	0.00023914	0.00062128	0.90293	0.90292	0.90291	0.90371	0.90371	0.90371	0.0092724	0.61272	-0.26973	0.0066522	0.29557	-0.52908	-0.00098667	-0.00099736	-0.0010154	-0.0071286	-0.0071247	-0.0071994	-0.64218	10.571	4.7279	-0.64779	4.4198	8.8459	-1.4966	-1.4966	-1.4967	-1.4972	-1.4972	-1.4972
-2.15E-06	-8.50E-06	-2.36E-06	-5.87E-06	-4.52E-06	6.27E-06	0.026157	0.026166	0.026168	-0.04382	-0.043815	-0.043822	0.00076911	0.00026077	0.00052553	0.00075505	0.00025257	0.00065622	0.90148	0.90148	0.90146	0.904	0.90401	0.90402	0.0063605	-0.70732	-0.17888	0.014077	-0.66461	0.33107	-0.0002918	-0.00027539	-0.00034311	-0.0048618	-0.0048463	-0.0048177	-0.64066	10.735	9.6687	-0.61687	9.1238	12.426	-1.4955	-1.4955	-1.4955	-1.4985	-1.4985	-1.4984
-2.66E-06	3.55E-06	-8.30E-06	-6.62E-06	4.25E-07	-4.27E-06	0.027032	0.027028	0.027037	-0.045553	-0.045553	-0.045549	0.00076881	0.00029738	0.00056862	0.00075464	0.00023817	0.00048301	0.901	0.901	0.901	0.90153	0.90153	0.90153	0.005742	-0.2703	-0.084863	0.015275	0.067719	-0.19833	-0.0014931	-0.0015032	-0.0015006	-0.0031683	-0.0031625	-0.0031468	-0.65595	19.233	3.6846	-0.64221	2.2761	7.444	-1.4984	-1.4984	-1.4984	-1.4972	-1.4972	-1.4972
-3.46E-06	1.85E-06	1.10E-06	-3.22E-06	-1.45E-06	1.67E-05	0.026909	0.026907	0.026906	-0.048693	-0.048692	-0.048708	0.000764	0.00023762	0.00053343	0.00075826	0.00022246	0.00058325	0.90334	0.90334	0.90332	0.90343	0.90343	0.90341	0.00733	-0.25792	-0.16172	0.0075249	0.012488	-0.33412	0.00030424	0.00031339	0.00031804	0.0032149	0.0032287	0.0032466	-0.66334	8.1219	3.7485	-0.62568	2.3548	11.106	-1.5014	-1.5014	-1.5014	-1.4966	-1.4966	-1.4966
-2.52E-06	6.55E-07	-1.39E-05	-3.51E-06	-2.93E-06	-6.44E-07	0.027309	0.027308	0.027322	-0.045439	-0.045437	-0.045436	0.00077351	0.00022123	0.00050635	0.00076301	0.00025736	0.00051776	0.90434	0.90433	0.90433	0.90489	0.90489	0.90489	0.0072895	-0.0060395	-0.1777	0.0057013	0.15275	-0.19167	0.00027474	0.00026877	0.00021376	-0.00040821	-0.00041083	-0.00040574	-0.68018	3.0166	3.678	-0.61598	8.3358	3.7095	-1.4998	-1.4998	-1.4998	-1.4957	-1.4957	-1.4957
-1.48E-06	3.30E-07	1.67E-05	-5.15E-06	8.48E-07	-3.00E-05	0.028703	0.028702	0.028686	-0.046194	-0.046195	-0.046165	0.00077048	0.00023766	0.0006031	0.00075682	0.00023459	0.00059441	0.90728	0.90729	0.90726	0.90534	0.90534	0.9053	-0.00092831	-0.10686	0.14341	0.0086795	0.17644	-1.0205	0.00091178	0.00089188	0.00088957	0.00026586	0.00026566	0.00032595	-0.64016	3.5358	15.884	-0.63133	3.2156	8.3597	-1.4981	-1.4981	-1.4981	-1.4982	-1.4981	-1.4981
-5.47E-06	3.80E-06	4.44E-07	-6.15E-06	8.69E-06	-3.55E-05	0.026709	0.026705	0.026704	-0.049932	-0.04994	-0.049905	0.00077085	0.00022561	0.00061664	0.00076282	0.00032272	0.00070456	0.90807	0.90807	0.90805	0.90661	0.90662	0.90659	0.014724	0.21448	-0.045622	0.0088886	2.1713	-1.3672	0.0010567	0.0010644	0.0010725	0.0017803	0.0017587	0.001818	-0.6624	2.7807	5.8265	-0.63153	28.845	17.625	-1.5018	-1.5018	-1.5017	-1.4993	-1.4993	-1.4993
1.04E-06	1.40E-07	-1.44E-05	-3.57E-06	3.78E-06	-2.18E-06	0.026634	0.026634	0.026648	-0.047089	-0.047093	-0.04709	0.00077021	0.00022079	0.00053574	0.0007567	0.0002454	0.00054773	0.90853	0.90853	0.90852	0.9074	0.9074	0.90735	0.0060042	0.12483	-1.1867	0.0092265	0.11851	-0.23871	0.0011517	0.0011474	0.0010837	0.00054796	0.00054263	0.00050037	-0.65931	2.2495	14.927	-0.63565	4.8531	7.8656	-1.4982	-1.4982	-1.4981	-1.4973	-1.4973	-1.4973
-1.07E-06	1.02E-06	-2.13E-05	-2.47E-06	-1.98E-06	-9.05E-07	0.028051	0.02805	0.028071	-0.042012	-0.04201	-0.042009	0.00076925	0.00022746	0.00064259	0.00075776	0.00025205	0.00051341	0.90573	0.90573	0.9057	0.90812	0.90811	0.90809	0.0088397	0.11395	0.20258	0.0067382	-0.47744	-0.024313	-6.33E-05	-6.90E-05	-0.00018534	-0.0039543	-0.0039547	-0.0039618	-0.674	2.8148	15.207	-0.65414	13.995	3.0207	-1.495	-1.495	-1.4949	-1.4963	-1.4963	-1.4963
-6.12E-06	2.09E-06	1.58E-07	-3.68E-06	5.71E-06	-1.70E-06	0.028227	0.028225	0.028224	-0.040761	-0.040767	-0.040765	0.00076529	0.00022632	0.00056353	0.00075644	0.00024992	0.0005056	0.90683	0.90683	0.90681	0.90602	0.90602	0.906	0.010212	0.012019	0.10226	0.0065968	0.29629	0.17257	-0.00025535	-0.00026867	-0.00025311	-0.0056362	-0.0056461	-0.0056627	-0.65556	1.6367	4.3144	-0.64337	4.512	3.5496	-1.4951	-1.4951	-1.4951	-1.4968	-1.4968	-1.4968
-2.66E-06	2.72E-06	-1.90E-05	-5.74E-06	-4.60E-06	-1.67E-05	0.027477	0.027474	0.027493	-0.040968	-0.040964	-0.040947	0.0007693	0.00024073	0.00055337	0.00075811	0.00023086	0.00048734	0.90464	0.90464	0.90461	0.90792	0.90793	0.90793	0.010613	-0.38465	-0.29101	0.011313	0.10146	-0.3567	-0.0045826	-0.0045684	-0.0045576	-0.0079209	-0.007928	-0.0078842	-0.64363	7.2955	3.8594	-0.6069	2.9067	4.0697	-1.4936	-1.4937	-1.4937	-1.5002	-1.5002	-1.5001
-2.29E-06	1.02E-05	-2.32E-05	-7.03E-06	6.52E-06	1.32E-05	0.027058	0.027048	0.027071	-0.041447	-0.041453	-0.041466	0.0007694	0.00024544	0.00063149	0.00076051	0.00025403	0.00048918	0.90398	0.90398	0.90395	0.90602	0.90602	0.906	0.0057281	0.33386	0.06247	0.016884	0.43413	0.12667	-0.0027853	-0.0027886	-0.0027472	-0.0070607	-0.0070568	-0.0069976	-0.60224	4.9009	6.1957	-0.61823	6.9701	3.5417	-1.493	-1.493	-1.4929	-1.4984	-1.4984	-1.4984
-2.90E-06	3.26E-06	-4.51E-06	-2.73E-06	-3.91E-06	-1.26E-05	0.025513	0.02551	0.025514	-0.043891	-0.043887	-0.043874	0.00076975	0.00021801	0.00055463	0.00075868	0.00024734	0.00056707	0.9032	0.9032	0.90318	0.90572	0.90572	0.90568	0.0086457	0.078141	0.15095	0.010291	-0.31967	-0.17335	-0.0022204	-0.0022109	-0.0021489	-0.0077681	-0.0077821	-0.0077532	-0.61946	3.558	4.1601	-0.6349	10.37	6.5168	-1.4961	-1.4961	-1.496	-1.4973	-1.4973	-1.4974
-4.27E-06	7.08E-06	6.74E-06	-5.27E-06	7.49E-08	-2.57E-05	0.027957	0.02795	0.027944	-0.046299	-0.046299	-0.046273	0.00077123	0.0002405	0.00060902	0.00075928	0.00028624	0.00055058	0.90349	0.90349	0.90348	0.9061	0.9061	0.90608	0.0045626	0.51689	-0.14216	0.0094431	0.20366	-0.34262	0.00045894	0.00045173	0.00043518	-0.0048772	-0.0048735	-0.0048562	-0.64696	5.6847	7.7308	-0.59975	17.838	5.9014	-1.4995	-1.4995	-1.4995	-1.4975	-1.4975	-1.4975
4.10E-08	3.87E-06	-3.49E-05	-6.22E-06	4.61E-06	-6.96E-06	0.027739	0.027735	0.02777	-0.044972	-0.044977	-0.04497	0.0007716	0.00024339	0.00056672	0.0007619	0.00024078	0.00062108	0.90439	0.9044	0.90441	0.90514	0.90514	0.90512	-0.0016502	0.62201	-0.96045	0.0046382	0.09653	-0.24044	0.0011362	0.0011175	0.001143	-0.002176	-0.002172	-0.0021297	-0.65589	4.5963	8.45	-0.64367	4.164	4.6754	-1.4991	-1.4991	-1.499	-1.4967	-1.4967	-1.4967
-1.79E-07	-4.22E-06	5.37E-06	-3.83E-06	1.57E-06	-5.94E-06	0.026016	0.02602	0.026015	-0.046525	-0.046526	-0.04652	0.0007672	0.00021982	0.00045577	0.00075936	0.00022334	0.00063217	0.90487	0.90487	0.90485	0.90707	0.90706	0.90704	0.0049982	-0.070438	0.3254	0.0040869	-0.072168	-0.074606	0.0011503	0.0011436	0.0011087	-0.0048821	-0.0048887	-0.0048913	-0.66039	2.6766	4.1968	-0.61558	2.5836	8.0312	-1.4958	-1.4958	-1.4958	-1.4971	-1.4971	-1.4971
-5.97E-06	-7.66E-07	4.74E-07	-8.08E-06	-2.34E-06	1.78E-05	0.028627	0.028628	0.028627	-0.043938	-0.043935	-0.043953	0.00077105	0.00022952	0.00049838	0.00076163	0.00025558	0.0005044	0.90406	0.90405	0.90406	0.90729	0.90727	0.90724	0.010525	-0.051036	-0.29543	0.012064	0.60451	0.74138	-0.0026275	-0.0026201	-0.0025979	-0.0057717	-0.0057981	-0.005871	-0.63416	3.1876	3.1309	-0.62643	8.4047	7.0407	-1.4961	-1.4961	-1.4961	-1.4979	-1.4979	-1.4979
-1.48E-07	-2.30E-06	2.68E-06	-7.01E-06	1.55E-06	-1.21E-06	0.027442	0.027444	0.027442	-0.047467	-0.047468	-0.047467	0.0007728	0.00024533	0.00048002	0.00076125	0.00023972	0.00065609	0.90656	0.90655	0.90653	0.90682	0.90682	0.90678	0.0011949	-0.30158	0.074235	0.010655	0.26064	-0.28449	0.0003575	0.0003646	0.00035718	-0.0019114	-0.00192	-0.0018642	-0.69439	5.2767	3.1257	-0.63198	5.0215	18.291	-1.4991	-1.4991	-1.4991	-1.4985	-1.4985	-1.4985
-2.88E-06	-3.48E-06	-3.20E-07	-8.29E-06	-4.66E-06	-2.74E-05	0.027257	0.02726	0.02726	-0.044396	-0.044391	-0.044364	0.00077075	0.00027229	0.00060615	0.00075822	0.00023931	0.00055944	0.90617	0.90617	0.90615	0.90595	0.90596	0.90594	0.0015038	-0.071549	-0.44333	0.010351	-0.48583	-0.57075	0.0014355	0.0014415	0.0014737	-0.0043235	-0.0043129	-0.0042364	-0.64953	7.3894	10.438	-0.62999	5.48	5.313	-1.4965	-1.4965	-1.4965	-1.4987	-1.4987	-1.4987
1.36E-06	-3.90E-07	1.63E-05	-2.12E-06	-2.87E-06	5.49E-06	0.028037	0.028038	0.028021	-0.046293	-0.04629	-0.046295	0.00076927	0.00023657	0.00048562	0.00075795	0.00024672	0.00050498	0.90553	0.90553	0.90551	0.90593	0.90592	0.90589	-0.0038077	-0.68834	0.041154	0.003613	-0.61133	0.10471	-0.0019249	-0.0019174	-0.0019463	-0.0043594	-0.0043576	-0.004362	-0.66715	11.704	3.2376	-0.60016	7.7598	4.6393	-1.4983	-1.4982	-1.4983	-1.4986	-1.4986	-1.4986
-3.04E-06	1.55E-06	-1.31E-05	-5.48E-06	6.02E-06	-2.24E-06	0.026688	0.026686	0.026699	-0.042434	-0.04244	-0.042438	0.00077156	0.00024283	0.0005179	0.00075919	0.00022246	0.00061559	0.90502	0.90502	0.90501	0.90546	0.90546	0.90545	0.0087857	0.33664	-0.051166	0.0076814	0.24838	0.10245	-0.0020523	-0.0020591	-0.0020183	-0.0049713	-0.0049658	-0.0049828	-0.65971	6.468	3.8812	-0.63597	3.3182	7.108	-1.4941	-1.4941	-1.4942	-1.5	-1.4999	-1.4999
-4.09E-06	-5.66E-07	-8.43E-06	-5.78E-06	2.75E-06	1.92E-06	0.025434	0.025435	0.025443	-0.047302	-0.047305	-0.047307	0.00077035	0.00023864	0.00041397	0.00076194	0.00024598	0.00055392	0.90498	0.90498	0.90498	0.90556	0.90556	0.90555	0.011286	-0.15124	-0.46973	0.0059322	0.16006	-0.034859	0.0022018	0.0022009	0.0022454	0.00071922	0.00072303	0.00074145	-0.64478	6.7468	3.5808	-0.6296	7.1912	4.4021	-1.4976	-1.4976	-1.4976	-1.4974	-1.4974	-1.4974
-1.61E-06	-1.31E-05	-8.04E-07	-5.59E-06	6.57E-07	-1.31E-05	0.026184	0.026197	0.026198	-0.047107	-0.047107	-0.047094	0.00076856	0.00026075	0.00059893	0.00076269	0.00023609	0.00064464	0.90449	0.90449	0.90446	0.90638	0.90637	0.90637	0.0042732	-2.5422	0.13537	0.0085903	-0.84782	-0.59168	-0.00077455	-0.00079618	-0.00081065	-0.003745	-0.0037425	-0.0037492	-0.6338	22.268	6.42	-0.64775	8.9366	13.622	-1.4988	-1.4987	-1.4987	-1.4965	-1.4965	-1.4966
-1.27E-06	-1.11E-06	-1.52E-06	-3.07E-06	8.33E-07	-1.15E-05	0.025092	0.025094	0.025095	-0.045104	-0.045105	-0.045093	0.00077251	0.00024511	0.00043317	0.00076263	0.00024516	0.00051398	0.90735	0.90734	0.90735	0.90603	0.90603	0.90602	0.0059758	-0.36294	0.11583	0.0060111	0.11354	-0.62586	-0.0015099	-0.0015154	-0.0015261	0.00049818	0.00051231	0.00052655	-0.65325	6.9769	4.8021	-0.64721	3.6638	5.2204	-1.5004	-1.5004	-1.5004	-1.4973	-1.4973	-1.4973
-4.86E-06	6.26E-06	-1.06E-05	-5.71E-06	5.23E-06	-9.78E-06	0.025251	0.025244	0.025255	-0.043981	-0.043986	-0.043976	0.00076856	0.00024453	0.00062446	0.00075829	0.00025779	0.00049002	0.90752	0.90752	0.90749	0.90936	0.90936	0.90935	0.0096746	0.63699	-1.0043	0.0089822	0.50611	-0.10704	0.00012563	0.00012354	0.00010084	-0.0020045	-0.0020084	-0.002035	-0.65568	6.1804	9.7041	-0.62236	7.8462	2.3187	-1.4977	-1.4977	-1.4976	-1.4961	-1.4961	-1.4961
-1.37E-06	-2.53E-06	2.43E-05	-4.38E-06	-2.72E-06	-3.76E-06	0.024977	0.02498	0.024956	-0.046843	-0.04684	-0.046837	0.00077204	0.00022606	0.00063812	0.00075838	0.00024552	0.00052142	0.90707	0.90707	0.90707	0.9081	0.90809	0.90809	0.0020152	0.048282	0.40633	0.0050741	0.61597	-0.1972	-0.0017707	-0.0017751	-0.0016812	-0.0016321	-0.0016474	-0.0017012	-0.64158	1.863	4.703	-0.63137	7.7571	6.4719	-1.4959	-1.4959	-1.496	-1.4963	-1.4963	-1.4963
-3.34E-06	1.08E-07	-2.51E-05	-1.09E-06	1.31E-06	4.71E-06	0.027367	0.027367	0.027392	-0.044703	-0.044704	-0.044709	0.00077429	0.00024853	0.00059516	0.00075918	0.00025291	0.00053203	0.90738	0.90738	0.90736	0.90755	0.90755	0.90754	0.0075441	0.031534	-0.31125	0.0039718	0.26	-0.10514	0.00055968	0.0005457	0.00057679	-0.0015883	-0.0016042	-0.0016052	-0.68282	5.1237	3.453	-0.64018	4.4743	4.7319	-1.4959	-1.4959	-1.4958	-1.4986	-1.4986	-1.4986
-4.21E-06	-1.62E-07	1.01E-05	-1.76E-06	4.79E-06	2.57E-05	0.025419	0.025419	0.025409	-0.044101	-0.044105	-0.044131	0.00077069	0.00026196	0.00057538	0.00075593	0.0002402	0.00053832	0.90586	0.90586	0.90585	0.90792	0.90792	0.90792	0.01121	-0.058319	0.054164	0.0055157	0.024945	0.36634	-0.001321	-0.0013204	-0.0013135	-0.00088814	-0.00088328	-0.00092991	-0.68757	9.5574	4.3303	-0.62367	5.2501	4.5098	-1.4986	-1.4986	-1.4986	-1.4982	-1.4982	-1.4982
-4.22E-06	-1.48E-06	1.53E-07	-1.24E-06	3.16E-06	-1.48E-05	0.026895	0.026897	0.026897	-0.044786	-0.044789	-0.044774	0.00076767	0.00024547	0.00052894	0.00075691	0.00022422	0.00057	0.9081	0.90811	0.9081	0.90684	0.90684	0.90681	0.0065842	0.44443	0.063525	-3.54E-05	0.2518	-0.24455	-0.001473	-0.0014926	-0.0015081	-0.00086342	-0.00087078	-0.00082548	-0.62026	5.3972	10.041	-0.6174	2.553	4.4081	-1.4959	-1.4959	-1.4959	-1.4979	-1.4979	-1.4979
-2.97E-06	2.99E-06	-5.12E-06	-5.07E-06	3.78E-06	2.10E-06	0.026141	0.026138	0.026143	-0.043714	-0.043718	-0.04372	0.00077226	0.00021766	0.00049568	0.00075931	0.00024098	0.00049295	0.90751	0.90751	0.9075	0.90841	0.90841	0.9084	0.0030383	0.087974	-0.13964	0.014394	0.39904	0.23006	-0.00048337	-0.00049654	-0.00045208	-0.00020917	-0.00019477	-0.00017263	-0.67582	1.8407	4.351	-0.61883	6.1832	3.0053	-1.4991	-1.499	-1.499	-1.4961	-1.4961	-1.4961
-2.33E-06	-2.68E-07	-9.39E-06	-4.18E-06	1.95E-06	-1.19E-05	0.025851	0.025852	0.025861	-0.041575	-0.041577	-0.041565	0.00077141	0.00025728	0.00054597	0.00076012	0.00029366	0.00051511	0.90887	0.90888	0.90886	0.90832	0.90832	0.90831	0.0095035	-0.25689	-0.45619	0.0088202	-0.91941	-0.095991	-0.0023896	-0.0023976	-0.0024156	-0.0037908	-0.0037974	-0.0037777	-0.6419	5.9675	4.5799	-0.65275	45.424	2.1462	-1.4953	-1.4953	-1.4953	-1.4989	-1.4989	-1.4989
-2.61E-06	4.06E-06	-7.56E-06	-7.34E-06	5.55E-07	2.10E-06	0.028994	0.02899	0.028997	-0.041982	-0.041983	-0.041985	0.00077094	0.00026559	0.00062616	0.00075559	0.00023253	0.00049206	0.90526	0.90526	0.90527	0.90751	0.90751	0.9075	0.0061103	0.075604	0.053483	0.017924	-0.14367	-0.048091	-0.00095087	-0.00095112	-0.0009696	-0.0087724	-0.0087599	-0.0087575	-0.64118	12.809	3.2831	-0.63084	2.8876	7.4092	-1.4977	-1.4977	-1.4977	-1.4985	-1.4985	-1.4985
-2.44E-06	-1.85E-06	8.09E-06	-5.27E-06	-3.76E-06	2.09E-05	0.028926	0.028928	0.02892	-0.039376	-0.039372	-0.039393	0.00076561	0.00022314	0.00047004	0.00075574	0.00023813	0.00061891	0.90578	0.90578	0.90577	0.90803	0.90802	0.908	0.0050887	-0.099879	0.66404	0.0071993	-0.10742	0.52564	-0.0013936	-0.001389	-0.0013517	-0.0077361	-0.0077371	-0.0077	-0.6431	1.9581	6.0545	-0.61906	4.5943	9.0529	-1.497	-1.497	-1.497	-1.4979	-1.4978	-1.4978
-7.37E-06	-4.64E-06	3.81E-06	-3.83E-06	1.38E-06	1.19E-05	0.029691	0.029695	0.029692	-0.038853	-0.038854	-0.038866	0.00076809	0.00023794	0.00060518	0.00075711	0.00025249	0.00053862	0.90424	0.90425	0.90423	0.90552	0.90552	0.90551	0.017019	-0.25556	0.74646	0.0018049	0.26621	0.42319	-0.0018392	-0.0018315	-0.0018175	-0.008471	-0.008483	-0.0084434	-0.64772	3.7148	20.08	-0.6209	5.6478	5.9815	-1.4934	-1.4934	-1.4934	-1.4975	-1.4975	-1.4974
-2.93E-06	-4.74E-06	8.27E-06	-5.22E-06	-2.09E-06	6.45E-06	0.028496	0.0285	0.028492	-0.038521	-0.038519	-0.038525	0.00076764	0.00026765	0.00058555	0.00075656	0.0002179	0.00053954	0.90598	0.90598	0.90598	0.90632	0.90632	0.90631	0.0065032	-0.28498	0.58321	0.0049391	-0.095718	0.20492	-0.0025217	-0.0025226	-0.0025868	-0.00488	-0.0048655	-0.0048807	-0.63674	18.129	6.946	-0.62862	2.352	5.5889	-1.4955	-1.4955	-1.4955	-1.4973	-1.4973	-1.4973
-2.40E-07	3.35E-07	-3.68E-06	-4.38E-06	7.74E-06	1.16E-05	0.028777	0.028776	0.02878	-0.038926	-0.038934	-0.038946	0.00076528	0.0002127	0.0005219	0.00075706	0.00027556	0.00052776	0.90576	0.90577	0.90577	0.90838	0.90837	0.90835	0.0039336	0.052414	0.16039	0.0068311	0.6562	0.020533	0.00040782	0.00041475	0.00045193	-0.0055993	-0.0056081	-0.0055992	-0.66835	1.4957	6.8685	-0.60317	11.156	5.8752	-1.4965	-1.4965	-1.4965	-1.497	-1.497	-1.4971
-8.57E-07	5.20E-06	-1.21E-05	-4.23E-06	-1.70E-06	1.96E-05	0.027989	0.027984	0.027996	-0.042623	-0.042622	-0.042641	0.00076718	0.00022651	0.00051739	0.00076049	0.00026569	0.00061292	0.90515	0.90515	0.90514	0.90639	0.90639	0.90635	0.001137	-0.012457	-0.60865	0.010358	0.27818	0.7276	-0.00011564	-0.00012153	-0.00010709	-0.0051163	-0.0051077	-0.0051211	-0.65189	5.063	6.2777	-0.62482	14.989	17.812	-1.4948	-1.4948	-1.4948	-1.4977	-1.4977	-1.4977
-2.54E-06	-2.48E-06	-2.15E-05	-4.75E-06	2.30E-06	-2.54E-05	0.026718	0.02672	0.026742	-0.0427	-0.042702	-0.042677	0.0007701	0.00022433	0.00051952	0.00075847	0.00022573	0.00057304	0.90399	0.90399	0.90397	0.90682	0.90682	0.90679	0.0042114	-0.074084	-0.59987	0.0088548	0.10655	-0.40733	-0.0025478	-0.002541	-0.0025112	-0.0049677	-0.0049629	-0.0049788	-0.6315	2.571	8.2602	-0.62623	4.2055	4.3503	-1.496	-1.496	-1.4961	-1.4993	-1.4992	-1.4993
-1.21E-06	-1.15E-06	1.13E-05	-2.38E-06	6.66E-07	-1.69E-05	0.026826	0.026827	0.026815	-0.041732	-0.041732	-0.041716	0.00076692	0.00022763	0.00065086	0.00075749	0.00024424	0.00055582	0.90504	0.90504	0.90501	0.90671	0.90672	0.90671	0.0024915	-0.0030602	0.82352	0.0041815	-0.10139	-0.46548	-0.0010885	-0.0010791	-0.0010998	-0.0055187	-0.0055178	-0.0055391	-0.6451	2.7134	12.524	-0.61221	5.7364	4.6196	-1.498	-1.498	-1.498	-1.4993	-1.4993	-1.4993
-1.21E-06	1.20E-06	3.49E-06	-3.58E-06	2.95E-06	4.05E-06	0.028162	0.028161	0.028158	-0.044324	-0.044327	-0.044331	0.00076892	0.00022719	0.00054245	0.00075934	0.00023605	0.00053809	0.90401	0.90401	0.904	0.90512	0.90512	0.90511	0.0068388	0.0050291	-0.48519	0.0061991	-0.1854	0.3048	-0.0010164	-0.0010114	-0.001012	-0.0043514	-0.0043376	-0.0042886	-0.66084	2.2803	8.7784	-0.60919	3.9508	4.879	-1.4959	-1.4959	-1.4959	-1.4959	-1.4958	-1.4958
-3.60E-06	4.12E-07	-7.44E-06	3.15E-07	4.97E-06	-1.02E-05	0.026924	0.026923	0.026931	-0.047255	-0.04726	-0.04725	0.00076762	0.00022584	0.00052826	0.00075847	0.00024411	0.00068025	0.90581	0.90581	0.90579	0.90668	0.90667	0.90665	0.004992	-0.18547	-0.14753	-0.0022467	0.40052	-0.0077089	-0.0027335	-0.0027372	-0.0027409	0.0016758	0.0016835	0.00169	-0.65185	2.7831	6.7086	-0.6354	8.3011	5.5554	-1.5007	-1.5007	-1.5007	-1.4969	-1.4969	-1.4969
-4.99E-06	5.39E-06	8.78E-06	-7.43E-07	-6.09E-06	-1.47E-05	0.026554	0.026549	0.02654	-0.045935	-0.045929	-0.045914	0.00076875	0.00023551	0.00046778	0.00076033	0.0002315	0.00050669	0.90682	0.90681	0.90682	0.90585	0.90585	0.90584	0.0084076	0.20733	0.04233	-0.00095576	-0.23916	-0.27067	0.0021536	0.0021506	0.0021398	0.0015065	0.0015022	0.0015015	-0.65457	3.6074	1.8474	-0.61937	4.2896	5.0582	-1.4997	-1.4996	-1.4996	-1.4998	-1.4997	-1.4997
-5.04E-06	1.14E-06	1.01E-05	-9.98E-06	1.65E-06	-9.46E-06	0.027927	0.027925	0.027915	-0.047277	-0.047279	-0.047269	0.00076617	0.00021544	0.00060771	0.00075954	0.00021138	0.00052246	0.90652	0.90652	0.9065	0.90655	0.90654	0.90653	0.011013	-0.10349	0.91553	0.01942	0.17131	-0.10715	0.0017738	0.0017754	0.0017983	0.001534	0.0015408	0.0015631	-0.64937	1.627	16.614	-0.63212	2.7271	3.0813	-1.4988	-1.4988	-1.4988	-1.4981	-1.4981	-1.4981
-1.33E-06	-4.55E-07	-1.11E-05	-4.23E-06	-3.49E-08	1.48E-05	0.026341	0.026342	0.026353	-0.04316	-0.04316	-0.043175	0.00076921	0.00023323	0.00062166	0.00075555	0.00022683	0.00060746	0.90693	0.90692	0.90691	0.9085	0.9085	0.9085	0.0095483	0.18101	-0.22032	0.0098966	-0.096743	0.20872	0.0004135	0.0004185	0.00041881	-0.0002171	-0.00020238	-0.00015315	-0.65927	4.4935	8.1276	-0.60107	2.6239	13.263	-1.4993	-1.4993	-1.4993	-1.4995	-1.4995	-1.4995
-1.58E-06	-5.18E-06	-7.45E-06	-2.68E-06	-3.57E-06	1.49E-06	0.024735	0.02474	0.024747	-0.044465	-0.044462	-0.044463	0.00076987	0.00023929	0.00058209	0.000757	0.00025744	0.00063424	0.90838	0.90839	0.90841	0.90916	0.90915	0.90914	0.001476	-0.85178	0.42594	0.0030247	-0.62566	0.21391	0.0010936	0.0011004	0.0010695	0.0034152	0.0034341	0.0034406	-0.65451	7.8349	4.7353	-0.63486	9.4034	7.1053	-1.4997	-1.4997	-1.4997	-1.4971	-1.4971	-1.4971
-4.19E-06	4.39E-10	7.59E-06	-1.48E-06	-7.61E-06	-6.37E-06	0.026861	0.026861	0.026854	-0.046878	-0.046871	-0.046864	0.00076973	0.00025858	0.00059282	0.00075616	0.00024566	0.00047044	0.90936	0.90936	0.90935	0.91058	0.91059	0.91057	0.015333	0.091916	0.043664	-0.0019776	-0.34029	-0.048413	0.0028137	0.0028183	0.0028419	0.00083752	0.00083557	0.0008563	-0.65541	5.0765	5.3152	-0.62335	4.9557	4.069	-1.5009	-1.5009	-1.5009	-1.4981	-1.4981	-1.4981
-2.75E-06	9.16E-07	-2.63E-06	-2.26E-06	-2.53E-06	4.73E-06	0.028794	0.028794	0.028796	-0.045399	-0.045397	-0.045401	0.00077069	0.00022191	0.00048668	0.00075838	0.00025659	0.00053948	0.90854	0.90854	0.90854	0.90994	0.90994	0.90992	0.0069409	0.16659	0.044419	0.0076255	0.38936	0.027467	-0.0010285	-0.0010141	-0.0010271	-0.0021523	-0.0021563	-0.0021762	-0.68179	1.3705	4.0243	-0.64497	10.683	3.3975	-1.4978	-1.4978	-1.4978	-1.4973	-1.4973	-1.4973
-2.39E-06	-1.77E-06	3.51E-06	-1.63E-06	-3.23E-06	3.00E-05	0.02605	0.026052	0.026049	-0.048015	-0.048012	-0.048042	0.00077327	0.0002272	0.00045614	0.0007572	0.00024421	0.00052417	0.91062	0.91062	0.9106	0.91128	0.91129	0.91128	0.0086472	-0.21316	-0.20283	0.0010982	-0.19467	0.1582	0.0046099	0.004618	0.0046309	0.002239	0.0022319	0.0022225	-0.6791	2.4648	3.6388	-0.62268	4.3206	11.243	-1.4996	-1.4996	-1.4996	-1.4992	-1.4992	-1.4991
1.61E-07	-2.23E-06	-9.47E-06	-4.30E-06	-4.53E-07	6.32E-06	0.027583	0.027586	0.027595	-0.045609	-0.045608	-0.045615	0.00077205	0.00024058	0.00058276	0.00076089	0.00024029	0.00058806	0.91056	0.91056	0.91055	0.91253	0.91252	0.9125	0.0048289	-0.16441	0.03622	0.0023407	0.14705	0.15542	0.0022158	0.002215	0.0022435	-0.00089176	-0.00089086	-0.00091935	-0.67257	4.2271	7.1124	-0.63065	3.4535	3.7189	-1.4997	-1.4997	-1.4997	-1.4985	-1.4985	-1.4985
-3.96E-06	4.88E-06	2.65E-05	-2.57E-06	-2.04E-06	-8.01E-06	0.025325	0.02532	0.025293	-0.043469	-0.043467	-0.043459	0.00077114	0.00024511	0.00051198	0.00075694	0.00022671	0.0004783	0.9119	0.91191	0.91187	0.91319	0.91319	0.9132	0.011537	-0.036963	0.079833	0.0091882	-0.17039	-0.0021649	0.0010906	0.0010956	0.0010354	-0.0035298	-0.0035112	-0.0034646	-0.66302	10.553	3.3439	-0.59628	3.5692	4.4475	-1.4975	-1.4975	-1.4975	-1.4981	-1.4981	-1.4981
-7.23E-07	-2.69E-06	-7.93E-08	-3.31E-06	3.63E-06	-4.60E-05	0.027704	0.027707	0.027707	-0.042507	-0.042511	-0.042465	0.00077136	0.00026776	0.00053551	0.00075825	0.00026441	0.00067931	0.91061	0.91061	0.91061	0.91141	0.9114	0.91138	-0.0096192	0.92981	0.18837	0.0061415	-0.11047	-0.97615	-0.0026484	-0.0026544	-0.0026886	-0.0034291	-0.0034157	-0.0034194	-0.66587	18.171	5.1448	-0.63425	14.086	7.4295	-1.4964	-1.4964	-1.4964	-1.4967	-1.4967	-1.4967
-1.26E-06	-4.43E-07	-1.44E-05	-3.61E-06	-9.23E-07	3.85E-05	0.027749	0.02775	0.027764	-0.043754	-0.043753	-0.043792	0.00076409	0.00021312	0.00055758	0.00075722	0.00024925	0.00078919	0.90998	0.90997	0.90997	0.91094	0.91094	0.9109	0.0031653	-0.024612	0.096097	0.0045592	-0.39203	0.59308	-0.0015142	-0.0015157	-0.0015251	-0.0042386	-0.0042359	-0.0042351	-0.63718	0.81651	14.188	-0.60857	5.2294	11.455	-1.4969	-1.4969	-1.4969	-1.4968	-1.4968	-1.4968
-4.62E-06	-1.05E-07	7.36E-06	-3.67E-07	-1.19E-06	7.35E-06	0.029558	0.029558	0.029551	-0.042639	-0.042638	-0.042645	0.00076751	0.00024658	0.00046249	0.00075855	0.00024444	0.00054344	0.91016	0.91016	0.91014	0.91038	0.91038	0.91038	0.019559	-0.046866	-0.44604	-0.0051953	0.10932	0.15236	-0.0014008	-0.0013989	-0.0013747	-0.0062562	-0.0062605	-0.0063199	-0.6587	15.599	5.4889	-0.64774	4.6901	3.8107	-1.4969	-1.4969	-1.497	-1.4979	-1.4979	-1.4978
-4.74E-06	-1.53E-06	-3.29E-06	-5.69E-06	3.03E-06	-1.10E-05	0.02924	0.029241	0.029245	-0.042394	-0.042397	-0.042387	0.00077204	0.00026288	0.00045782	0.00075505	0.00025142	0.0007113	0.90876	0.90876	0.90874	0.91035	0.91035	0.91033	0.016499	-0.64912	0.04544	0.010338	0.10814	0.12358	-0.0025395	-0.0025219	-0.002547	-0.0049122	-0.0049129	-0.0048929	-0.67187	11.652	3.9192	-0.63063	3.7694	8.8013	-1.4973	-1.4973	-1.4973	-1.4977	-1.4977	-1.4976
-3.33E-06	-3.25E-06	7.17E-06	-7.51E-06	-2.87E-06	2.87E-06	0.029881	0.029884	0.029877	-0.04541	-0.045407	-0.04541	0.00076859	0.00023212	0.00050516	0.00075817	0.00022309	0.00056842	0.90941	0.90941	0.90939	0.91207	0.91207	0.91206	0.0046111	-0.33439	0.017024	0.010069	-0.075993	-0.045886	-0.00041949	-0.00042833	-0.00047523	-0.001247	-0.0012411	-0.0012389	-0.66682	8.4161	4.5725	-0.64497	1.1896	3.0309	-1.5	-1.5	-1.5	-1.4953	-1.4953	-1.4953
-1.26E-06	-8.05E-06	4.95E-06	-3.03E-06	1.82E-06	1.01E-05	0.02858	0.028588	0.028583	-0.045757	-0.045759	-0.045769	0.00076901	0.00023966	0.00055386	0.00076132	0.00022848	0.00051308	0.91055	0.91055	0.91055	0.91198	0.91198	0.91196	0.0062619	-0.31456	-0.12598	0.0099866	-0.070103	0.015751	0.0024935	0.0024838	0.0025191	-0.00094335	-0.00094818	-0.00093638	-0.63945	5.0663	5.3999	-0.62258	2.4885	4.2591	-1.4975	-1.4975	-1.4975	-1.4981	-1.4981	-1.4981
2.61E-07	4.11E-06	1.01E-06	-4.01E-06	1.32E-06	1.27E-05	0.027837	0.027833	0.027832	-0.043583	-0.043585	-0.043598	0.00076921	0.00024742	0.00051546	0.00075925	0.00023552	0.00053986	0.91207	0.91207	0.91208	0.9102	0.9102	0.91019	0.0041498	0.5476	0.35698	0.0044078	0.04017	-0.10747	0.0030932	0.0030867	0.0030766	-0.0010732	-0.0010769	-0.0011027	-0.6723	6.8596	4.8411	-0.6366	2.7691	4.9676	-1.4969	-1.4969	-1.4968	-1.4994	-1.4994	-1.4994
-3.60E-06	-6.01E-07	-7.44E-06	-1.25E-06	3.15E-06	-7.21E-06	0.029025	0.029026	0.029033	-0.04614	-0.046143	-0.046136	0.00077429	0.00025526	0.00051876	0.00076056	0.00022626	0.00054818	0.91175	0.91175	0.91175	0.91169	0.91169	0.91168	0.008592	-0.20597	-0.32931	0.0035175	0.014297	-0.075959	0.00073212	0.00073895	0.00071658	0.0024363	0.0024306	0.0024438	-0.66158	7.3511	4.6366	-0.62984	3.0404	2.7062	-1.4979	-1.4979	-1.4979	-1.4972	-1.4972	-1.4972
-1.65E-06	-6.46E-06	-1.25E-06	-6.50E-06	-1.06E-06	2.79E-05	0.02962	0.029627	0.029628	-0.047621	-0.04762	-0.047648	0.00076995	0.00024451	0.00048866	0.00075857	0.00027849	0.00061485	0.91147	0.91145	0.91145	0.91302	0.91302	0.91301	0.0041145	-0.92817	-0.23229	0.010534	-0.1049	0.80845	0.0009394	0.00096225	0.00097673	0.0027614	0.0027684	0.0027725	-0.65425	12.982	2.9427	-0.62314	9.1367	10.348	-1.5002	-1.5002	-1.5002	-1.4989	-1.4989	-1.4989
-1.53E-06	8.20E-06	2.57E-06	-3.67E-06	-1.45E-06	1.48E-05	0.028568	0.02856	0.028557	-0.043952	-0.043951	-0.043965	0.00077385	0.00022171	0.00048748	0.00075956	0.00024377	0.00058428	0.91333	0.91333	0.91331	0.91431	0.91431	0.9143	0.0015018	0.38104	0.25822	0.00021604	-0.02425	0.26603	0.0047676	0.0047616	0.0047303	-0.0014635	-0.0014725	-0.0014835	-0.66306	2.5112	3.5842	-0.61183	3.1056	6.2552	-1.4965	-1.4965	-1.4965	-1.4979	-1.4979	-1.4978
2.51E-06	1.89E-06	7.37E-06	-5.42E-06	-3.54E-07	7.63E-07	0.028422	0.02842	0.028413	-0.04433	-0.044329	-0.04433	0.00077155	0.00024932	0.00052814	0.00075375	0.00027736	0.00051187	0.91305	0.91304	0.91301	0.914	0.914	0.91398	-0.0065066	0.19095	0.43522	0.0065095	0.69568	-0.11091	0.0015407	0.0015386	0.0015687	-0.0017578	-0.0017552	-0.0017814	-0.66109	6.3173	5.7745	-0.64228	9.1114	4.9598	-1.495	-1.495	-1.495	-1.4978	-1.4978	-1.4978
-1.93E-06	-2.32E-06	1.68E-05	-6.50E-07	2.24E-07	3.04E-05	0.029462	0.029465	0.029448	-0.044421	-0.044421	-0.044451	0.00077353	0.00023396	0.00058868	0.00075824	0.00021398	0.0006062	0.91411	0.9141	0.91409	0.91234	0.91233	0.91232	-0.0012393	-0.14495	0.71467	0.0020116	-0.0018118	0.35764	-0.0032105	-0.0032017	-0.0032312	-0.0042198	-0.0042215	-0.0042139	-0.62915	4.6729	14.806	-0.62036	1.2312	13.542	-1.4974	-1.4974	-1.4974	-1.4964	-1.4964	-1.4964
-3.53E-06	2.21E-06	-1.36E-05	-4.64E-06	5.18E-06	-9.66E-06	0.03094	0.030938	0.030952	-0.044333	-0.044338	-0.044329	0.00076695	0.00024379	0.00046811	0.00075855	0.00024914	0.00056433	0.91083	0.91083	0.91083	0.91113	0.91112	0.91109	0.006454	-0.1323	-0.20593	0.011376	0.4237	0.2755	-0.0049111	-0.0048977	-0.0048891	-0.0065551	-0.0065443	-0.0065564	-0.64405	5.1134	9.8304	-0.63275	6.1468	6.8407	-1.4978	-1.4978	-1.4979	-1.4985	-1.4985	-1.4985
-5.51E-09	1.74E-07	-2.15E-06	-3.37E-06	3.09E-06	-3.62E-06	0.030659	0.030659	0.030661	-0.043023	-0.043026	-0.043023	0.00076678	0.00025694	0.00054269	0.00076057	0.00024239	0.00060138	0.90963	0.90963	0.90964	0.9114	0.9114	0.91137	0.00040409	0.45556	1.0023	0.0042636	0.25886	-0.37818	-0.0035868	-0.0035466	-0.0035833	-0.0041255	-0.0041187	-0.0041559	-0.64898	7.0407	8.053	-0.6134	6.573	10.034	-1.4995	-1.4995	-1.4994	-1.4962	-1.4962	-1.4962
-2.01E-06	-1.09E-05	-1.77E-05	-5.68E-06	-9.12E-07	-2.96E-06	0.029427	0.029438	0.029456	-0.045629	-0.045628	-0.045625	0.000775	0.00030778	0.00074307	0.00075906	0.00023346	0.00050231	0.90847	0.90847	0.90846	0.91169	0.91169	0.91168	0.0073298	-4.7321	-0.97062	0.013726	-0.025388	0.26212	-0.00056003	-0.00057836	-0.00066198	-0.00098104	-0.001004	-0.0010357	-0.68263	67.168	12.678	-0.62655	3.075	3.3953	-1.4985	-1.4985	-1.4985	-1.4984	-1.4984	-1.4985
-1.97E-06	4.83E-06	-1.02E-05	-1.95E-06	3.12E-06	-6.60E-06	0.029347	0.029342	0.029352	-0.044098	-0.044101	-0.044095	0.00077066	0.00024104	0.0005602	0.00075797	0.00027792	0.00051058	0.91126	0.91126	0.91124	0.91096	0.91096	0.91094	0.0041547	0.87085	-0.42959	7.16E-05	1.4172	-0.274	-0.00030315	-0.00030085	-0.00026942	-0.002489	-0.0024836	-0.002469	-0.67462	9.4722	3.221	-0.61621	20.98	4.5456	-1.4989	-1.4989	-1.499	-1.4986	-1.4986	-1.4986
-3.57E-06	1.91E-06	1.38E-05	-6.09E-06	-1.61E-06	-8.62E-06	0.027617	0.027615	0.027601	-0.042609	-0.042608	-0.042599	0.00076974	0.00021993	0.00059492	0.00076086	0.00021894	0.00054858	0.91072	0.91072	0.91071	0.91116	0.91117	0.91112	0.0062198	-0.078111	0.23925	0.014766	-0.028688	-0.48157	0.0017479	0.0017567	0.0016994	-0.0058193	-0.0058199	-0.0058494	-0.65316	1.9782	6.7704	-0.62551	2.8923	4.6754	-1.4983	-1.4983	-1.4983	-1.4979	-1.4979	-1.498
-4.28E-07	8.99E-07	-7.84E-06	-3.95E-06	-3.97E-06	8.88E-06	0.029336	0.029336	0.029343	-0.043837	-0.043833	-0.043841	0.00077119	0.00025135	0.00061511	0.00075814	0.00024008	0.00059185	0.90929	0.90929	0.90929	0.91068	0.91068	0.91065	0.0005193	0.06384	0.31809	0.011093	-0.058829	1.4269	-0.0033458	-0.0033307	-0.0033434	-0.0042094	-0.0042084	-0.0041401	-0.65893	5.4077	4.5581	-0.63311	2.52	13	-1.4984	-1.4984	-1.4984	-1.4981	-1.4981	-1.4981
-2.41E-06	-1.82E-06	-8.40E-06	-2.61E-06	-2.72E-06	-1.03E-05	0.029757	0.029759	0.029767	-0.042939	-0.042937	-0.042926	0.00076911	0.00024093	0.00051407	0.0007601	0.00028517	0.00071429	0.91056	0.91056	0.91056	0.91198	0.91198	0.91196	-0.0038772	0.12375	-0.21634	0.0083683	0.20943	-0.063373	0.0031912	0.0031887	0.0032353	-0.003176	-0.0031799	-0.00323	-0.62112	3.4395	5.8265	-0.63352	7.8436	10.582	-1.498	-1.498	-1.498	-1.4979	-1.4979	-1.4979
-3.05E-06	-1.95E-06	-3.13E-06	-5.31E-06	6.39E-06	-5.19E-06	0.028684	0.028686	0.028689	-0.041404	-0.04141	-0.041405	0.00077025	0.00020884	0.00056932	0.00075425	0.00025867	0.00051447	0.91221	0.91221	0.91218	0.9122	0.9122	0.91219	0.0079195	0.021716	0.043598	0.0061838	0.36673	-0.068058	-0.00016867	-0.00015849	-0.0001914	-0.0029145	-0.0029121	-0.0028975	-0.65794	0.99302	4.8153	-0.60979	5.6142	4.4262	-1.4964	-1.4964	-1.4964	-1.4969	-1.4969	-1.4968
-1.97E-07	-1.16E-06	2.51E-05	-7.17E-06	8.43E-06	-1.64E-05	0.026143	0.026144	0.026119	-0.041971	-0.041979	-0.041963	0.00077058	0.00022597	0.00058089	0.00075929	0.00023998	0.00061812	0.91121	0.9112	0.91118	0.91169	0.9117	0.9117	0.0019296	0.033774	0.66449	0.017565	0.25734	-0.22318	0.0016827	0.0016935	0.0017547	-0.0033211	-0.0033198	-0.0033583	-0.65801	3.6553	5.7667	-0.62061	3.6512	7.3443	-1.4988	-1.4988	-1.4988	-1.4959	-1.4959	-1.4958
1.37E-06	-1.03E-06	-1.10E-05	-4.84E-06	-5.47E-06	1.15E-05	0.026203	0.026204	0.026215	-0.041009	-0.041004	-0.041015	0.00077314	0.00022258	0.0005576	0.00075942	0.00023845	0.00050787	0.91262	0.91262	0.91261	0.91245	0.91245	0.91244	-0.0011452	-0.29972	-0.11848	0.0080598	-0.14126	-0.15562	0.00072724	0.00073812	0.00068848	-0.0041968	-0.0041928	-0.0042469	-0.6802	3.1687	4.0352	-0.6121	4.3404	3.4784	-1.4976	-1.4976	-1.4976	-1.497	-1.497	-1.497
-2.59E-06	1.05E-06	-1.63E-05	-2.95E-06	3.30E-06	1.71E-05	0.02608	0.026078	0.026095	-0.040938	-0.040941	-0.040958	0.00077612	0.00024242	0.00058326	0.00076532	0.00022452	0.0005507	0.91036	0.91036	0.91033	0.91267	0.91267	0.91266	0.0067757	0.23765	-0.72499	0.0060778	0.04979	0.17193	-0.0018378	-0.0018318	-0.0017464	-0.0057781	-0.0057806	-0.0057929	-0.58829	4.1647	10.552	-0.59882	2.3073	5.0646	-1.4951	-1.4951	-1.4952	-1.4984	-1.4984	-1.4984
-5.17E-06	2.31E-06	-3.14E-05	-4.94E-06	-2.77E-06	2.32E-05	0.025049	0.025047	0.025078	-0.040963	-0.04096	-0.040983	0.00076964	0.00023919	0.00064406	0.00075515	0.00024967	0.00053405	0.91205	0.91204	0.91205	0.91179	0.91179	0.91176	0.0078134	0.50187	-0.31127	0.006068	-0.049882	0.25285	-0.00019724	-0.00020096	-0.00020515	-0.0062952	-0.0062759	-0.0063504	-0.63913	7.7754	11.591	-0.60482	4.604	3.8668	-1.499	-1.499	-1.499	-1.4951	-1.4951	-1.4951
-1.96E-07	7.15E-07	-8.03E-05	-5.43E-06	-1.00E-06	3.09E-06	0.024778	0.024777	0.024858	-0.04163	-0.041629	-0.041632	0.00077588	0.00022968	0.00079925	0.00076073	0.00024777	0.00050214	0.91265	0.91265	0.91261	0.91233	0.91232	0.9123	0.00067244	0.13239	-1.0367	0.0063629	0.063086	0.21581	0.0019927	0.0020005	0.0021203	-0.0068225	-0.0068315	-0.0068406	-0.65259	1.9764	9.2021	-0.599	4.9091	2.899	-1.498	-1.498	-1.4981	-1.4958	-1.4958	-1.4958
-4.17E-07	-4.18E-06	2.86E-05	-5.57E-06	3.98E-06	-3.15E-07	0.024997	0.025001	0.024973	-0.03981	-0.039814	-0.039814	0.00077225	0.00026988	0.00074098	0.00075432	0.00024936	0.00051666	0.91581	0.91582	0.91579	0.9147	0.9147	0.91468	0.0069833	-2.1671	1.3464	0.010038	0.16759	-0.55932	0.0055831	0.0056044	0.0056494	-0.0068846	-0.0068933	-0.0068937	-0.64399	33.878	10.687	-0.59518	5.4243	5.3812	-1.5028	-1.5027	-1.5028	-1.4979	-1.4979	-1.4979
1.82E-06	1.43E-07	2.56E-06	-2.96E-06	-3.92E-06	-1.15E-06	0.025979	0.025978	0.025976	-0.039747	-0.039743	-0.039742	0.00076674	0.00022739	0.00058311	0.00075372	0.00024535	0.00046113	0.91679	0.9168	0.91677	0.91523	0.91523	0.91521	-0.0024901	0.33317	0.20577	0.0070219	-0.59212	-0.092306	-4.87E-05	-4.06E-05	-4.35E-05	-0.0060733	-0.0060618	-0.0060697	-0.64664	5.6127	3.5746	-0.66535	11.488	4.5276	-1.4986	-1.4986	-1.4986	-1.4979	-1.4979	-1.4979
-3.93E-06	-2.76E-06	-5.60E-06	-1.50E-06	1.20E-06	-1.55E-05	0.024665	0.024667	0.024673	-0.041899	-0.0419	-0.041884	0.00076852	0.00022845	0.00071455	0.00075323	0.00024676	0.00067351	0.91623	0.91622	0.91619	0.91629	0.91628	0.91624	0.010771	-0.89044	-1.5088	0.0002454	-0.017502	-0.044628	0.00088848	0.00089788	0.00089148	-0.0073668	-0.0073595	-0.0073151	-0.63697	10.436	18.836	-0.59303	4.2718	14.651	-1.496	-1.496	-1.496	-1.4958	-1.4958	-1.4958
-2.89E-06	1.71E-06	-1.10E-05	-5.57E-06	-5.73E-06	-6.85E-06	0.027579	0.027577	0.027588	-0.043544	-0.043538	-0.043531	0.00076804	0.00022641	0.00072304	0.0007539	0.00028821	0.00057003	0.91583	0.91583	0.91582	0.91581	0.91581	0.9158	0.0088376	0.066357	-0.030734	0.0031586	-1.9265	0.10713	-0.00033962	-0.00033873	-0.00035733	-0.0029398	-0.0029253	-0.0029804	-0.63892	2.6836	9.5218	-0.62123	27.753	3.8562	-1.4964	-1.4964	-1.4964	-1.5	-1.5	-1.5
1.51E-06	-3.88E-08	7.28E-07	-3.37E-06	1.95E-07	3.95E-07	0.027449	0.027449	0.027448	-0.046879	-0.046879	-0.04688	0.00077019	0.00024351	0.00059764	0.00075872	0.00024611	0.00053543	0.91342	0.91342	0.91337	0.91679	0.91679	0.91677	0.001725	-0.07705	-0.60909	0.012026	0.11915	-0.33157	-0.0037841	-0.003788	-0.0038593	0.0045575	0.0045572	0.0045492	-0.63861	3.8465	7.7449	-0.6379	4.8012	4.9195	-1.4942	-1.4942	-1.4943	-1.4991	-1.4991	-1.4991
7.67E-07	4.54E-07	-9.72E-06	-2.52E-06	-3.67E-06	8.14E-06	0.028675	0.028675	0.028684	-0.047146	-0.047143	-0.047151	0.00077474	0.00021983	0.00049163	0.00076015	0.0002521	0.00052542	0.91414	0.91414	0.91412	0.91628	0.91628	0.91625	-0.0017742	0.13591	-0.19008	0.0034585	0.11167	0.033913	-0.0061901	-0.0061881	-0.006191	0.0021095	0.0021131	0.002161	-0.65456	2.7127	4.7492	-0.62445	3.9692	2.2281	-1.4925	-1.4925	-1.4925	-1.4982	-1.4982	-1.4983
-4.96E-06	-3.88E-06	-5.76E-06	-7.08E-06	-2.34E-06	-5.81E-06	0.027637	0.027641	0.027647	-0.04967	-0.049668	-0.049662	0.0007699	0.0002421	0.00069227	0.00075809	0.00022095	0.00065944	0.91059	0.91058	0.91057	0.91492	0.91492	0.9149	0.0056838	-0.03106	-0.2637	0.01201	-0.23526	-0.21165	-0.0060431	-0.0060473	-0.0059626	0.0040134	0.0040065	0.0040364	-0.67385	2.9115	9.1028	-0.62268	2.7851	12.951	-1.4961	-1.4961	-1.4961	-1.5021	-1.5021	-1.502
-2.49E-06	2.08E-06	-6.11E-07	-2.77E-06	1.95E-06	8.56E-06	0.026238	0.026236	0.026237	-0.045513	-0.045514	-0.045523	0.00076793	0.00022546	0.0006433	0.00075729	0.00025673	0.00051511	0.91053	0.91053	0.91052	0.91444	0.91443	0.91441	0.00047908	0.22973	-0.16101	0.0060216	0.5609	0.52877	-0.0054729	-0.0054825	-0.0055055	0.0023501	0.0023428	0.0023792	-0.65145	3.7786	5.3459	-0.60126	11.13	4.0725	-1.494	-1.494	-1.494	-1.4983	-1.4983	-1.4983
-4.33E-06	-6.42E-06	1.52E-05	-8.32E-06	-1.27E-06	1.06E-05	0.021188	0.021194	0.021179	-0.041762	-0.04176	-0.041771	0.00077123	0.00024944	0.0006942	0.00075697	0.00024233	0.00060314	0.90996	0.90996	0.9099	0.91174	0.91174	0.91172	0.0077622	-0.90837	1.0034	0.016012	-0.32074	0.46622	0.0017958	0.0018106	0.001811	-0.0023514	-0.002347	-0.002348	-0.66673	10.751	7.925	-0.61044	6.1064	8.7337	-1.4988	-1.4988	-1.4989	-1.4988	-1.4988	-1.4988
-3.15E-06	5.04E-07	2.49E-05	-7.29E-06	2.23E-06	3.99E-07	0.024426	0.024425	0.0244	-0.041706	-0.041708	-0.041708	0.00077115	0.00025746	0.00058389	0.00075926	0.00027549	0.0005886	0.91191	0.91191	0.9119	0.91246	0.91246	0.91243	0.0049549	0.14162	0.32663	0.020333	0.82575	0.13691	0.00024357	0.00025124	0.0002455	-0.003814	-0.0038325	-0.0037769	-0.64248	6.592	4.1839	-0.62833	10.899	5.1385	-1.497	-1.497	-1.4969	-1.4964	-1.4964	-1.4963
-2.48E-06	-2.02E-06	-2.74E-05	-3.52E-06	1.03E-07	-9.38E-06	0.026392	0.026394	0.026421	-0.04375	-0.04375	-0.043741	0.00077067	0.00024693	0.00055453	0.00076232	0.00028095	0.00061539	0.91185	0.91186	0.91183	0.9126	0.9126	0.91256	-0.00064964	-0.24744	-0.28324	0.0040444	-0.025385	-0.12029	0.0017206	0.0017213	0.0016843	-0.006276	-0.0062755	-0.0063096	-0.65246	3.8097	3.3076	-0.64229	11.394	4.8667	-1.4967	-1.4967	-1.4967	-1.4963	-1.4963	-1.4963
-2.36E-06	6.55E-06	-7.84E-07	-5.91E-06	1.02E-05	-1.82E-05	0.022137	0.02213	0.022131	-0.039439	-0.03945	-0.039431	0.00076917	0.00021934	0.00064822	0.00076462	0.00025916	0.00054548	0.91248	0.91248	0.91248	0.91372	0.91373	0.91372	0.0083586	0.22338	0.32663	0.017092	1.2375	-0.20912	-0.00060858	-0.00060414	-0.00065233	-0.007041	-0.0070699	-0.0070521	-0.65816	1.8664	6.186	-0.58319	10.751	4.8325	-1.497	-1.497	-1.4969	-1.4988	-1.4987	-1.4987
-1.33E-06	-3.36E-07	1.17E-05	-2.44E-06	-5.44E-06	1.73E-05	0.024484	0.024485	0.024473	-0.039939	-0.039934	-0.039951	0.00076845	0.00021018	0.00058944	0.00075609	0.00026969	0.00050706	0.9132	0.9132	0.91319	0.91319	0.91319	0.91317	0.0070272	0.041038	0.88329	0.007177	-0.22518	0.22169	-0.00063356	-0.00064403	-0.00064589	-0.0059588	-0.0059445	-0.0059239	-0.65479	2.2049	8.6353	-0.62948	7.2953	3.9681	-1.497	-1.497	-1.4969	-1.4949	-1.4949	-1.4948
-2.36E-06	3.75E-06	4.80E-06	-5.21E-06	5.31E-06	4.12E-06	0.024673	0.02467	0.024665	-0.036893	-0.036898	-0.036902	0.00076939	0.00025989	0.00068495	0.00075596	0.00024368	0.00061072	0.91585	0.91584	0.9158	0.91526	0.91526	0.91526	0.0069781	0.86755	0.037076	0.014731	0.18363	0.64825	0.0054622	0.0054588	0.0054109	-0.0098433	-0.0098572	-0.009802	-0.65623	17.165	7.0646	-0.64184	3.9877	7.2798	-1.5002	-1.5002	-1.5003	-1.4969	-1.4969	-1.4969
-3.64E-06	1.45E-06	2.16E-05	-4.60E-07	-8.02E-06	2.39E-06	0.025277	0.025276	0.025254	-0.03995	-0.039942	-0.039945	0.00076964	0.00026437	0.00068022	0.00075448	0.00023302	0.00051277	0.91665	0.91666	0.91665	0.91558	0.91557	0.91557	0.0063319	-0.019478	0.10324	0.0045422	-0.20808	-0.043919	0.0029335	0.0029236	0.0028657	-0.0066462	-0.0066556	-0.0066551	-0.65374	10.881	9.5331	-0.60979	4.7095	3.9717	-1.5005	-1.5005	-1.5005	-1.4954	-1.4954	-1.4954
-4.50E-06	1.78E-06	-3.03E-06	-2.87E-06	-5.20E-07	7.69E-06	0.026327	0.026326	0.026329	-0.040844	-0.040844	-0.040852	0.00076702	0.00031172	0.00057375	0.00075573	0.00023061	0.00050383	0.91745	0.91745	0.91743	0.9153	0.9153	0.91529	0.0016658	0.017426	-0.13394	0.0045974	-0.078335	0.14538	0.0013332	0.0013187	0.0013772	-0.0088148	-0.0088077	-0.0087895	-0.65013	59.114	5.6057	-0.63503	3.6052	4.484	-1.5023	-1.5023	-1.5022	-1.4927	-1.4927	-1.4927
-1.09E-06	2.92E-06	-1.55E-05	-5.53E-06	-6.30E-06	-3.21E-06	0.022967	0.022964	0.022979	-0.039775	-0.039769	-0.039766	0.00076683	0.00023379	0.00067277	0.00076506	0.00024254	0.00053571	0.92091	0.9209	0.92088	0.91905	0.91905	0.91905	0.007728	-0.055638	-0.21038	0.0090025	-0.68217	0.10145	-0.00052268	-0.00051021	-0.00055002	-0.0098612	-0.0098605	-0.009838	-0.65691	2.9827	7.0273	-0.60662	7.6383	3.3027	-1.5012	-1.5012	-1.5013	-1.4933	-1.4933	-1.4933
1.60E-06	1.01E-07	2.29E-05	-4.58E-06	-2.31E-06	-4.82E-06	0.027426	0.027426	0.027403	-0.043488	-0.043486	-0.043481	0.00077058	0.0002895	0.00085703	0.0007598	0.00024085	0.00053957	0.91977	0.91978	0.91975	0.91915	0.91914	0.91912	0.0016483	-0.41943	-0.4713	0.0055153	0.072236	-0.1113	-0.0031563	-0.0031521	-0.003114	-0.006426	-0.0064307	-0.0064137	-0.65347	22.844	14.09	-0.64945	6.5034	3.1895	-1.4998	-1.4998	-1.4997	-1.4956	-1.4956	-1.4956
-5.54E-06	-7.53E-06	1.20E-05	-6.75E-06	-2.84E-06	8.77E-07	0.02655	0.026558	0.026546	-0.041675	-0.041672	-0.041673	0.0007669	0.00024326	0.00068613	0.00076142	0.00027538	0.0005756	0.91994	0.91993	0.9199	0.92127	0.92126	0.92125	0.014124	-0.40321	0.31709	0.013326	-0.25853	-0.98282	-0.00039069	-0.00038013	-0.00043348	-0.0048935	-0.0048925	-0.0048819	-0.64564	4.4736	8.814	-0.6472	12.606	16.454	-1.4979	-1.4979	-1.4979	-1.497	-1.497	-1.497
-1.32E-06	7.63E-06	1.63E-05	-2.51E-06	1.56E-05	1.88E-05	0.027065	0.027057	0.027041	-0.044562	-0.044578	-0.044597	0.00077421	0.0002462	0.00071032	0.00075577	0.00032337	0.00057318	0.9191	0.9191	0.91908	0.91956	0.91956	0.91953	0.006165	0.32308	0.25749	0.007513	1.1309	0.60982	0.00044533	0.00043981	0.00040497	-0.0016121	-0.0016478	-0.001676	-0.65304	8.0862	6.4045	-0.62575	21.611	5.3204	-1.4931	-1.4931	-1.4931	-1.4974	-1.4975	-1.4975
-1.64E-06	5.70E-06	1.02E-05	-6.49E-06	-3.82E-06	-1.75E-05	0.02849	0.028485	0.028475	-0.048359	-0.048355	-0.048338	0.00077041	0.00022714	0.00058462	0.00075667	0.00023863	0.00047228	0.91656	0.91656	0.91654	0.9208	0.9208	0.92078	0.0079696	0.41691	0.24623	0.010534	-0.16639	-0.25726	-0.001609	-0.0015972	-0.0015542	0.0012864	0.0012865	0.0012908	-0.6507	4.1369	12.959	-0.61741	4.0894	2.5007	-1.4945	-1.4945	-1.4945	-1.4973	-1.4973	-1.4973
-3.21E-06	-2.04E-06	2.21E-05	-3.62E-06	-4.39E-06	1.33E-05	0.026358	0.02636	0.026338	-0.043168	-0.043164	-0.043177	0.00077211	0.00021914	0.00060844	0.00075515	0.00020946	0.00048123	0.91767	0.91768	0.91768	0.9202	0.92019	0.92017	0.0056241	0.0027415	0.49056	0.0061496	-0.078605	0.041135	-0.0026051	-0.0026	-0.0026517	-0.00034397	-0.00032523	-0.00029994	-0.66053	1.8738	5.4755	-0.6302	1.3379	2.9428	-1.4929	-1.4929	-1.493	-1.501	-1.501	-1.501
-1.47E-06	3.07E-06	-7.82E-06	-6.50E-06	-3.42E-06	-2.31E-05	0.02564	0.025637	0.025644	-0.044736	-0.044732	-0.044709	0.00077298	0.00023241	0.0004977	0.00075718	0.00023983	0.00063984	0.91552	0.91552	0.91552	0.91807	0.91807	0.91807	0.00057917	0.31748	0.016792	0.016606	-0.041239	-0.36702	-0.0033412	-0.0033386	-0.0033363	0.0016768	0.0016836	0.0016241	-0.64853	4.3831	3.3131	-0.60226	3.3898	6.437	-1.4918	-1.4918	-1.4918	-1.4997	-1.4997	-1.4997
-1.08E-06	1.52E-06	2.78E-05	-3.45E-06	-2.03E-06	-1.12E-05	0.026619	0.026617	0.026589	-0.043999	-0.043997	-0.043986	0.0007723	0.00022661	0.00060828	0.00075623	0.00023479	0.00060807	0.91613	0.91612	0.91614	0.91611	0.91611	0.91609	-0.00018362	0.16019	0.71987	0.0044663	-0.2157	-0.027564	-0.001152	-0.0011427	-0.0011854	-0.0046485	-0.0046357	-0.0046448	-0.66218	3.0929	4.6092	-0.64635	3.1023	4.5777	-1.495	-1.495	-1.4949	-1.4966	-1.4965	-1.4965
-2.87E-06	8.48E-07	3.37E-05	-4.29E-06	9.56E-06	-1.86E-05	0.025414	0.025413	0.025379	-0.047132	-0.047141	-0.047123	0.00076937	0.00023479	0.00078359	0.00075597	0.00027574	0.00063023	0.91647	0.91647	0.91643	0.91806	0.91806	0.91807	0.0067392	-0.25502	0.56851	0.0058034	2.6316	-0.22768	-0.0012328	-0.0012247	-0.0012599	-0.0038897	-0.0038575	-0.0038413	-0.67572	5.2929	6.1805	-0.64997	28.111	5.6597	-1.4969	-1.4969	-1.4968	-1.4983	-1.4983	-1.4982
-1.96E-06	-1.64E-06	1.58E-05	-2.90E-06	4.25E-06	1.41E-05	0.026311	0.026312	0.026297	-0.044019	-0.044023	-0.044037	0.00077097	0.0002251	0.00055756	0.00075592	0.00026969	0.00072854	0.91525	0.91525	0.91524	0.91787	0.91788	0.91787	0.0048862	-0.049391	1.021	0.001324	0.18308	0.395	-0.00052774	-0.00051541	-0.00050294	-0.0054136	-0.0054213	-0.0054138	-0.67256	3.3431	10.736	-0.63982	10.202	21.542	-1.4987	-1.4987	-1.4987	-1.5001	-1.5001	-1.5001
-1.56E-06	5.83E-06	-7.91E-06	-3.83E-06	7.43E-07	1.15E-05	0.027176	0.02717	0.027178	-0.042366	-0.042367	-0.042378	0.00077229	0.00023064	0.00053093	0.00075848	0.00022303	0.00048383	0.91739	0.91738	0.9174	0.91696	0.91696	0.91695	0.0052292	0.20837	-0.2958	0.0088797	0.018399	-0.046868	0.0012657	0.0012622	0.0012458	-0.0044707	-0.004468	-0.0044727	-0.63752	2.5955	5.886	-0.63608	3.4655	5.6395	-1.4988	-1.4988	-1.4988	-1.4973	-1.4973	-1.4973
-4.01E-06	7.18E-07	-3.77E-06	-6.04E-06	7.87E-06	9.54E-06	0.025716	0.025715	0.025719	-0.043901	-0.043909	-0.043918	0.00077104	0.00023699	0.00075824	0.00075662	0.00025351	0.00059448	0.91801	0.91801	0.91799	0.9157	0.9157	0.91568	0.0048516	-0.0033957	0.21998	0.0092812	0.56259	-0.28803	0.0014704	0.0014807	0.0014833	-0.00496	-0.0049561	-0.0049575	-0.6686	5.3678	47.974	-0.62093	8.8378	14.701	-1.5009	-1.5009	-1.5009	-1.4976	-1.4976	-1.4976
-2.68E-06	-2.73E-06	3.66E-06	-3.30E-06	-3.73E-06	-3.09E-05	0.026385	0.026387	0.026384	-0.0448	-0.044796	-0.044765	0.00076801	0.00022657	0.00053271	0.00076164	0.00026428	0.00061303	0.91795	0.91795	0.91794	0.91792	0.91792	0.91789	0.0078744	-0.27093	0.28509	0.0044658	-0.14047	-0.786	0.0003283	0.00032628	0.00036789	-0.0090748	-0.0090611	-0.0090766	-0.66151	2.629	5.1212	-0.59557	8.0566	5.8322	-1.4983	-1.4983	-1.4983	-1.4982	-1.4982	-1.4982
-6.21E-06	1.87E-06	-2.52E-05	-4.03E-06	1.13E-06	-1.77E-05	0.025271	0.02527	0.025295	-0.046038	-0.046039	-0.046021	0.00076691	0.00022794	0.0005582	0.00075944	0.0002592	0.00053674	0.9162	0.91621	0.91617	0.91839	0.91839	0.91838	0.0098046	0.13657	-0.2933	0.0033956	-0.082372	-0.50786	-0.0024981	-0.0024913	-0.0024973	-0.0047633	-0.0047663	-0.0048188	-0.66071	2.879	5.4218	-0.64944	8.0605	5.6098	-1.4972	-1.4972	-1.4972	-1.4987	-1.4987	-1.4987
2.48E-06	-1.24E-07	-3.04E-06	-5.34E-06	2.63E-07	-1.08E-05	0.028033	0.028033	0.028036	-0.046996	-0.046996	-0.046985	0.00077309	0.0002195	0.0005637	0.00075921	0.00023806	0.00052689	0.91695	0.91695	0.91694	0.92019	0.92019	0.92018	-0.0016102	0.11101	0.066084	0.0051511	-0.029296	-0.098127	-0.0010486	-0.0010583	-0.0010536	-0.0032606	-0.0032664	-0.0032713	-0.6501	3.6887	3.2909	-0.6144	3.7033	3.6032	-1.4943	-1.4943	-1.4943	-1.4983	-1.4983	-1.4983
-1.13E-06	3.71E-07	9.91E-06	-5.20E-06	1.59E-06	4.46E-06	0.025753	0.025753	0.025743	-0.044524	-0.044525	-0.04453	0.00076917	0.00021862	0.00062061	0.00075646	0.00029035	0.00052978	0.91516	0.91516	0.91515	0.91753	0.91753	0.91752	-0.00092309	-0.1265	0.11487	0.0069579	0.092095	0.36013	0.0010696	0.0010661	0.0010131	-0.000877	-0.00089615	-0.00092295	-0.66096	2.1693	6.4582	-0.62478	19.595	7.6228	-1.4962	-1.4962	-1.4962	-1.4974	-1.4974	-1.4975
-6.77E-06	-4.69E-06	1.24E-05	-5.08E-06	2.53E-07	7.35E-06	0.024982	0.024987	0.024974	-0.045034	-0.045034	-0.045041	0.00076991	0.00025764	0.00057764	0.00075857	0.00029324	0.00056707	0.91676	0.91675	0.91674	0.9183	0.9183	0.91829	0.01663	-0.63094	0.081299	0.0091713	0.26374	0.62562	-0.00060569	-0.00061729	-0.00063243	-0.0051766	-0.0051693	-0.0051914	-0.65971	7.7107	4.039	-0.61154	10.752	10.405	-1.4974	-1.4974	-1.4974	-1.4989	-1.4989	-1.4989
-4.14E-06	2.53E-06	1.90E-05	-3.50E-06	4.15E-06	1.30E-05	0.026617	0.026614	0.026595	-0.042619	-0.042623	-0.042636	0.00076857	0.00025466	0.00070466	0.00075655	0.00022997	0.00060607	0.91856	0.91857	0.91855	0.91819	0.91819	0.91817	0.008495	0.3808	0.63123	0.00072749	0.38209	0.15075	-0.0026316	-0.002638	-0.0026495	-0.0076573	-0.0076523	-0.0076041	-0.64214	18.52	8.6821	-0.643	4.3552	8.985	-1.4981	-1.4981	-1.4981	-1.4962	-1.4962	-1.4962
-4.13E-06	-1.45E-06	-1.85E-05	-2.11E-06	-3.39E-06	-1.28E-05	0.025016	0.025018	0.025036	-0.044248	-0.044245	-0.044232	0.00077092	0.00022662	0.00058601	0.00075806	0.0002436	0.00058419	0.91771	0.91771	0.9177	0.91865	0.91864	0.91861	0.013891	-0.15175	-0.46041	0.0055727	-0.42115	-0.77586	0.002402	0.0023907	0.0023777	-0.0055839	-0.0055681	-0.0055239	-0.62721	3.9503	7.959	-0.60216	9.2811	9.445	-1.4987	-1.4987	-1.4987	-1.4956	-1.4956	-1.4956
-2.83E-06	5.75E-06	-1.92E-05	-3.76E-06	-2.20E-06	5.28E-06	0.026087	0.026081	0.0261	-0.048538	-0.048536	-0.048541	0.00077376	0.00022788	0.00071166	0.00075668	0.00025391	0.00058014	0.9176	0.9176	0.9176	0.91867	0.91867	0.91866	0.0069259	0.44983	-0.82208	0.0088626	-0.10883	0.20438	-0.00064422	-0.00065016	-0.00057376	-0.0037806	-0.0037751	-0.0038035	-0.66343	4.52	9.4356	-0.62186	12.519	13.477	-1.4953	-1.4953	-1.4953	-1.4975	-1.4975	-1.4975
-2.88E-06	3.76E-06	1.88E-05	-5.08E-06	2.25E-06	-1.62E-05	0.027323	0.027319	0.0273	-0.047147	-0.047149	-0.047133	0.00077081	0.00025519	0.00064784	0.0007598	0.00026543	0.00062692	0.91775	0.91775	0.91772	0.91822	0.91821	0.91818	0.014183	0.086539	0.69384	0.0088674	-0.11692	-0.57808	-0.00283	-0.0028567	-0.0029289	-0.0044522	-0.0044697	-0.0045868	-0.62215	7.0935	10.599	-0.61029	5.3232	10.91	-1.4947	-1.4947	-1.4947	-1.4993	-1.4993	-1.4992
-1.50E-06	2.50E-06	-8.72E-06	-5.87E-06	2.65E-06	8.50E-06	0.024851	0.024849	0.024857	-0.045907	-0.04591	-0.045918	0.00077182	0.000232	0.00055579	0.00075392	0.0002375	0.00052676	0.91819	0.9182	0.9182	0.91908	0.91908	0.91908	0.0059844	0.0088119	0.16826	0.015035	0.24698	-0.090614	-0.00050044	-0.00049713	-0.00051328	-0.0028665	-0.00287	-0.0028538	-0.66391	3.749	6.2127	-0.63302	4.2709	4.3056	-1.4964	-1.4964	-1.4963	-1.4984	-1.4984	-1.4984
-4.18E-06	1.55E-06	-2.57E-06	-4.03E-06	-2.96E-06	-1.82E-06	0.024507	0.024506	0.024508	-0.045795	-0.045792	-0.04579	0.00077188	0.00024212	0.0006365	0.00075886	0.00024011	0.0005613	0.91829	0.91828	0.91827	0.91967	0.91967	0.91965	0.014477	-0.12618	-0.18788	0.012131	-0.093655	-0.017148	0.0010855	0.0010721	0.0010395	-0.0035427	-0.0035484	-0.0035617	-0.6317	5.3905	3.5617	-0.62521	2.9896	10.817	-1.4967	-1.4967	-1.4967	-1.4987	-1.4987	-1.4987
-3.26E-06	2.37E-08	3.56E-05	-1.40E-06	4.50E-06	1.16E-05	0.027493	0.027493	0.027457	-0.043463	-0.043468	-0.043479	0.00076838	0.00024092	0.00081668	0.00075969	0.00027231	0.00049407	0.91952	0.91952	0.91945	0.91914	0.91914	0.91912	0.0097467	-0.33036	1.5872	0.0043507	-0.60843	0.15786	-0.0019633	-0.0019521	-0.0020191	-0.0092394	-0.0092387	-0.0092293	-0.66908	9.9336	13.311	-0.61556	11.1	6.2563	-1.4981	-1.4981	-1.4981	-1.4966	-1.4966	-1.4966
-4.69E-06	3.13E-06	-2.04E-05	-5.73E-06	-5.78E-06	1.16E-05	0.023973	0.02397	0.02399	-0.046874	-0.046869	-0.04688	0.00077043	0.00024478	0.00059998	0.00075628	0.00022908	0.00060001	0.92011	0.92011	0.9201	0.92009	0.92008	0.92007	0.0087617	0.29352	-0.30866	0.0068472	-0.041737	0.0060539	-0.001049	-0.0010626	-0.0010097	-0.0042233	-0.0042297	-0.0042256	-0.66537	3.5709	5.2822	-0.62164	2.6832	3.5972	-1.4959	-1.4959	-1.4959	-1.4965	-1.4965	-1.4965
2.28E-06	2.48E-06	-5.84E-06	-4.00E-06	6.49E-07	-1.29E-05	0.027419	0.027417	0.027422	-0.048159	-0.04816	-0.048147	0.00076798	0.00022072	0.00055039	0.00075434	0.00027337	0.00066063	0.91786	0.91785	0.91785	0.9211	0.9211	0.92109	-0.0014339	0.44227	-0.012769	0.012834	0.2381	-0.47289	-0.0018815	-0.0018944	-0.0018925	-0.0045874	-0.0045989	-0.0046453	-0.6564	6.086	5.1882	-0.64994	9.78	7.728	-1.494	-1.494	-1.494	-1.4968	-1.4968	-1.4968
-3.27E-06	-1.06E-06	-1.96E-05	-3.38E-06	-4.15E-06	-1.09E-06	0.02549	0.025491	0.025511	-0.047071	-0.047067	-0.047066	0.00077193	0.00022819	0.00055925	0.00075972	0.00023318	0.00049732	0.91638	0.91637	0.91635	0.92039	0.92039	0.92037	0.012076	0.29652	-0.72606	0.0076146	-0.18156	-0.22107	0.00045898	0.00046561	0.00049911	-0.00013592	-0.00013775	-0.00011357	-0.63978	3.9388	8.254	-0.63101	1.9795	2.5712	-1.4947	-1.4947	-1.4947	-1.4979	-1.4978	-1.4978
-3.54E-06	-4.19E-06	1.19E-05	-4.34E-06	1.45E-06	1.04E-05	0.025548	0.025552	0.02554	-0.046754	-0.046756	-0.046766	0.00077193	0.00022717	0.00073379	0.0007559	0.00025592	0.00057665	0.91595	0.91595	0.91594	0.91905	0.91904	0.91906	0.0080025	-0.029044	0.4535	0.0065946	0.41345	0.89249	-0.00032381	-0.00032988	-0.00030104	0.0023896	0.0023776	0.002392	-0.64082	3.6259	19.402	-0.66082	7.2334	7.2886	-1.4957	-1.4957	-1.4957	-1.4977	-1.4978	-1.4977
-3.20E-07	5.50E-07	-2.91E-05	-7.19E-06	-2.32E-06	-4.77E-06	0.025974	0.025974	0.026003	-0.044121	-0.044118	-0.044114	0.00076756	0.00022056	0.00061101	0.00075629	0.00023226	0.00050392	0.91754	0.91754	0.91748	0.92037	0.92037	0.92035	-0.0075642	0.087283	-0.35742	0.018549	0.039367	-0.26713	-0.0025504	-0.0025325	-0.0025224	-0.00029618	-0.00029245	-0.00028664	-0.66429	2.4539	5.7958	-0.58928	2.843	6.9151	-1.4974	-1.4974	-1.4974	-1.4968	-1.4968	-1.4968
-3.11E-06	-3.80E-06	2.08E-05	-6.57E-06	-3.40E-06	1.52E-06	0.026379	0.026383	0.026362	-0.044398	-0.044395	-0.044396	0.00076874	0.00024672	0.00063507	0.00075581	0.00023182	0.00053074	0.91792	0.91792	0.91791	0.91861	0.91862	0.91861	0.0046943	-0.32803	0.18324	0.017875	-0.031203	0.051661	0.0023831	0.0023961	0.0024043	-0.0057983	-0.0057893	-0.0057915	-0.65143	4.0751	5.329	-0.63607	2.9935	5.2839	-1.4963	-1.4963	-1.4962	-1.4975	-1.4975	-1.4975
-1.02E-06	7.40E-07	7.09E-06	-6.41E-06	-3.36E-06	-3.74E-07	0.026577	0.026576	0.026569	-0.043813	-0.04381	-0.04381	0.0007672	0.00023347	0.00070572	0.00075936	0.00024943	0.00054119	0.91728	0.91728	0.91723	0.91959	0.91959	0.91956	0.0072108	0.024142	0.31115	0.013907	-0.28978	0.27586	0.0006928	0.00070126	0.00079937	-0.0031371	-0.0031431	-0.0031614	-0.63987	4.438	5.0898	-0.62325	6.5014	5.6765	-1.498	-1.498	-1.4981	-1.5007	-1.5007	-1.5006
-1.79E-06	-1.05E-06	2.72E-06	-2.80E-06	-3.58E-06	1.50E-05	0.026469	0.02647	0.026468	-0.047041	-0.047038	-0.047053	0.0007682	0.00022179	0.00068471	0.0007563	0.0002619	0.00056954	0.91939	0.91939	0.91938	0.91858	0.91857	0.91856	0.0098396	0.058296	0.11187	0.0075366	-0.15684	0.018199	-0.0014146	-0.0014054	-0.0013638	-0.0067138	-0.0067166	-0.0066817	-0.65674	2.7574	10.061	-0.62137	5.2008	3.1049	-1.4956	-1.4956	-1.4956	-1.4976	-1.4975	-1.4975
-2.11E-06	-4.87E-07	2.90E-05	-6.07E-06	-7.20E-06	1.78E-05	0.027184	0.027185	0.027156	-0.04575	-0.045743	-0.045761	0.00076817	0.00023735	0.00067902	0.00075399	0.00027372	0.00057636	0.91928	0.91928	0.91925	0.91979	0.91978	0.91978	0.0010982	0.1748	0.056106	0.012814	-1.4617	0.021236	5.13E-05	7.39E-05	0.00010087	-0.0033676	-0.0033859	-0.0034188	-0.63987	6.3738	10.502	-0.63434	19.834	4.9189	-1.4983	-1.4983	-1.4982	-1.497	-1.497	-1.497
-3.39E-06	2.23E-06	-2.41E-05	-1.21E-06	9.96E-07	9.72E-06	0.026779	0.026777	0.026801	-0.044654	-0.044655	-0.044665	0.00076557	0.00024507	0.00062266	0.00075568	0.00022196	0.00055639	0.91998	0.91999	0.92001	0.91937	0.91937	0.91938	0.0055329	-0.18841	-0.3753	-0.0010299	0.058462	-0.035529	-0.0010883	-0.0010996	-0.0010656	-0.0038431	-0.0038355	-0.0038716	-0.65555	3.3779	4.5594	-0.63218	1.5965	5.1012	-1.4947	-1.4947	-1.4946	-1.4983	-1.4983	-1.4983
-1.42E-06	1.39E-06	5.44E-07	-2.09E-06	8.42E-07	-1.48E-06	0.025617	0.025615	0.025615	-0.043349	-0.04335	-0.043349	0.00077012	0.00023084	0.00060922	0.00075529	0.00022957	0.00061031	0.91892	0.91892	0.91892	0.92068	0.92067	0.92067	0.0074889	0.068566	-1.016	0.0020227	0.10603	0.0070796	-0.0022863	-0.0022859	-0.0022809	-0.0024282	-0.0024233	-0.0024599	-0.65713	2.967	20.563	-0.61081	2.3324	6.6146	-1.4986	-1.4986	-1.4985	-1.4967	-1.4967	-1.4967
-1.27E-06	-4.83E-06	-1.16E-05	-8.01E-06	4.86E-07	8.72E-06	0.026889	0.026893	0.026905	-0.044598	-0.044599	-0.044607	0.00076902	0.00025044	0.0006465	0.00075433	0.00025796	0.00046902	0.91849	0.9185	0.91849	0.91878	0.91877	0.91876	0.0090873	-0.31205	-0.32797	0.013084	0.25106	0.20691	-0.00019277	-0.0002041	-0.00019012	-0.0025044	-0.0025302	-0.0024981	-0.64666	6.5992	4.7255	-0.61786	3.6222	5.0346	-1.4935	-1.4935	-1.4934	-1.4994	-1.4995	-1.4995
-1.33E-06	3.27E-07	7.66E-06	-2.65E-06	3.23E-06	2.16E-06	0.028801	0.0288	0.028793	-0.044904	-0.044907	-0.044909	0.00076763	0.00021107	0.00059551	0.00075574	0.00024021	0.00054349	0.91875	0.91875	0.91872	0.92076	0.92077	0.92075	0.0047573	-0.0021139	-0.28642	0.0017447	0.23029	0.44749	-0.00089034	-0.00089008	-0.00089072	-0.0015245	-0.0015306	-0.0015656	-0.6403	0.9626	8.5647	-0.63644	6.6503	14.38	-1.4976	-1.4976	-1.4977	-1.4979	-1.4979	-1.4979
-2.61E-06	1.72E-06	1.48E-05	-5.72E-06	-6.98E-07	6.24E-05	0.030663	0.030662	0.030647	-0.046198	-0.046198	-0.04626	0.00076859	0.00023112	0.0007108	0.00075845	0.00027109	0.00069315	0.91888	0.91887	0.91882	0.92007	0.92007	0.92002	0.0010993	0.15348	0.81292	0.011887	0.20822	2.1065	0.00038365	0.00039401	0.00036911	-0.00040204	-0.00040648	-0.00049572	-0.65676	2.252	15.622	-0.65633	7.4145	15.065	-1.4962	-1.4962	-1.4962	-1.4982	-1.4982	-1.4983
-3.89E-07	-1.39E-05	2.94E-06	-5.62E-06	1.62E-06	8.53E-06	0.026504	0.026518	0.026515	-0.045492	-0.045494	-0.045502	0.00077208	0.0002721	0.00053104	0.00075834	0.00024873	0.00067136	0.91941	0.9194	0.91938	0.91817	0.91817	0.91814	-8.96E-05	-2.1666	0.084685	0.01072	0.20697	0.49623	0.00091473	0.00094476	0.00094406	-0.0045133	-0.0044949	-0.0044886	-0.64615	18.685	5.3766	-0.64171	6.0078	11.132	-1.4958	-1.4958	-1.4958	-1.4983	-1.4983	-1.4983
-2.61E-06	-2.87E-07	8.02E-06	-2.92E-06	-3.66E-06	-2.17E-06	0.024922	0.024922	0.024914	-0.047921	-0.047917	-0.047915	0.00079849	0.00024579	0.00046751	0.0007834	0.00042585	0.00056159	1.3115	1.3115	1.3115	1.3114	1.3114	1.3114	-0.015472	-0.47406	0.071023	0.0078797	0.29619	0.093165	-0.0025053	-0.0025042	-0.0024977	-0.0013606	-0.0013481	-0.001363	-0.49208	9.8868	6.7518	-0.54856	74.101	4.8112	-1.4985	-1.4985	-1.4985	-1.4985	-1.4985	-1.4985
-4.09E-06	-1.20E-06	6.61E-06	-3.16E-06	-1.46E-06	-1.30E-05	0.023946	0.023947	0.02394	-0.050366	-0.050364	-0.050351	0.00079774	0.00023283	0.00045532	0.00078456	0.00024041	0.00068586	1.3094	1.3094	1.3094	1.3097	1.3097	1.3097	0.0075639	0.13062	0.29163	0.0018022	-0.13918	-0.73466	-0.0059007	-0.0059005	-0.0059123	0.00025445	0.0002623	0.00024177	-0.61317	3.8483	4.5637	-0.57829	4.317	16.294	-1.4983	-1.4983	-1.4983	-1.4992	-1.4992	-1.4992
1.29E-06	3.44E-06	-2.71E-06	5.40E-07	1.88E-06	-2.42E-05	0.026216	0.026212	0.026215	-0.051157	-0.051159	-0.051135	0.00079279	0.00025568	0.00044781	0.00078364	0.00027154	0.0007062	1.3102	1.3102	1.3102	1.3093	1.3093	1.3093	-0.0049568	-0.15767	-0.056087	-0.00088605	-0.24291	-0.018381	-0.0049391	-0.0049327	-0.0049078	0.00062105	0.00063654	0.00064495	-0.57366	14.952	3.6546	-0.58188	8.6543	16.607	-1.4989	-1.4989	-1.4989	-1.4983	-1.4983	-1.4983
-2.91E-06	5.15E-06	1.58E-05	-8.81E-07	-1.92E-06	-4.41E-07	0.025346	0.02534	0.025325	-0.04793	-0.047928	-0.047928	0.00079336	0.00028962	0.00053215	0.00078351	0.00022274	0.00052459	1.3092	1.3092	1.3092	1.3078	1.3078	1.3078	0.011046	0.82465	-0.27664	0.0066628	-0.0041977	0.020233	-0.0023114	-0.0023169	-0.0022964	-0.0030249	-0.0030171	-0.0030257	-0.6168	21.575	4.5948	-0.59821	4.8481	6.53	-1.497	-1.497	-1.4969	-1.4961	-1.496	-1.496
-1.60E-06	1.38E-06	-1.48E-05	-4.86E-06	2.66E-06	3.16E-06	0.026282	0.026281	0.026296	-0.046035	-0.046037	-0.046041	0.00079687	0.00023201	0.00048075	0.00078736	0.00022902	0.00057776	1.3109	1.3109	1.3109	1.3105	1.3105	1.3105	0.0058572	-0.14494	-0.3478	0.010044	0.064306	-0.57981	-0.00018319	-0.00018092	-0.0001779	-0.0031991	-0.0032018	-0.0032348	-0.58254	2.6999	4.7365	-0.56902	7.6412	6.5279	-1.4985	-1.4985	-1.4985	-1.4965	-1.4965	-1.4965
-3.76E-06	2.41E-06	-3.03E-06	-5.83E-06	-1.17E-06	6.31E-06	0.02909	0.029087	0.02909	-0.050763	-0.050762	-0.050768	0.00079908	0.00024189	0.00056676	0.00078443	0.00022899	0.00052919	1.3098	1.3098	1.3098	1.3091	1.3091	1.3091	0.0065882	0.19311	0.099591	0.016542	-0.13949	0.43557	-0.0047652	-0.0047624	-0.0047405	0.0018839	0.0018909	0.0018882	-0.63132	8.5477	8.6792	-0.6046	1.7236	6.5173	-1.4971	-1.4971	-1.4971	-1.4988	-1.4988	-1.4988
1.89E-06	2.97E-06	2.94E-05	-9.39E-06	1.20E-05	1.65E-05	0.029328	0.029325	0.029296	-0.048777	-0.048789	-0.048806	0.00079528	0.00024033	0.0005076	0.00078475	0.00025775	0.00047384	1.3093	1.3093	1.3093	1.3077	1.3077	1.3077	-0.003653	-0.017137	2.4225	0.016693	0.36266	1.0225	-0.0049108	-0.0049112	-0.004949	0.0010604	0.001055	0.0010602	-0.5879	2.8085	24.315	-0.58519	6.0573	11.054	-1.5002	-1.5002	-1.5002	-1.4979	-1.4979	-1.4979
-2.75E-06	2.51E-06	-1.84E-05	-5.47E-06	-6.09E-06	-3.28E-06	0.024686	0.024683	0.024701	-0.046586	-0.04658	-0.046577	0.00079637	0.00025939	0.00048268	0.00078277	0.00022713	0.00055661	1.309	1.309	1.309	1.3084	1.3084	1.3084	0.0020456	0.68514	-0.76404	0.0089694	-0.57943	-0.60538	-0.00097581	-0.00097743	-0.00096556	-0.0015252	-0.0015203	-0.0014762	-0.62014	7.3675	9.2411	-0.60145	5.0282	22.127	-1.4987	-1.4987	-1.4987	-1.4975	-1.4975	-1.4974
-5.53E-06	-5.10E-06	7.02E-06	-4.07E-06	-4.78E-06	-8.82E-07	0.021796	0.021801	0.021794	-0.040467	-0.040463	-0.040462	0.00079	0.00025881	0.00049246	0.00078256	0.00026353	0.00050907	1.3091	1.3091	1.3091	1.3089	1.3089	1.3089	0.009756	0.1269	0.57782	0.010145	-0.34569	-0.091876	0.0053857	0.0053865	0.005371	-0.0054011	-0.0053991	-0.0053933	-0.59674	12.625	8.6809	-0.58786	6.0268	3.9603	-1.4951	-1.4951	-1.4951	-1.4945	-1.4945	-1.4945
-2.83E-06	1.56E-06	2.17E-06	-4.86E-06	1.83E-07	4.67E-06	0.01986	0.019858	0.019856	-0.042285	-0.042285	-0.04229	0.00079538	0.0002486	0.00054675	0.00078161	0.00022024	0.00048617	1.3116	1.3116	1.3115	1.3086	1.3086	1.3086	0.0085865	0.26272	0.2941	0.0044122	-0.043837	0.0083748	0.0027701	0.0027737	0.0027731	-0.0047128	-0.0047115	-0.0047195	-0.60846	12.711	17.986	-0.58127	2.1486	5.3165	-1.4977	-1.4977	-1.4977	-1.4972	-1.4972	-1.4972
-7.76E-07	1.97E-06	9.97E-06	-3.73E-07	6.66E-07	-2.46E-06	0.021087	0.021085	0.021075	-0.044316	-0.044317	-0.044314	0.00079655	0.00026351	0.00045106	0.00078704	0.00032335	0.00060679	1.3124	1.3124	1.3124	1.3112	1.3112	1.3111	0.0058941	0.16459	-0.049176	0.0025756	0.8886	-0.011734	-0.0024198	-0.0024167	-0.0024217	-0.0035091	-0.0035096	-0.0035083	-0.57898	4.6976	3.0425	-0.58965	26.6	8.7914	-1.4983	-1.4983	-1.4982	-1.4981	-1.4981	-1.4981
-1.59E-06	1.13E-06	-1.45E-05	-7.82E-07	-8.69E-06	4.62E-06	0.022772	0.022771	0.022786	-0.048952	-0.048943	-0.048947	0.00079478	0.0003395	0.00061231	0.000784	0.00025064	0.00057221	1.3114	1.3114	1.3114	1.3092	1.3092	1.3092	0.007603	-1.3189	-0.16437	-0.0047697	-1.0653	-0.0032706	-0.0019703	-0.0019498	-0.0019357	-0.00067439	-0.00065392	-0.0006727	-0.60326	55.456	12.9	-0.58586	10.551	3.588	-1.4983	-1.4983	-1.4983	-1.5	-1.5	-1.5
-2.84E-06	-2.90E-06	-6.58E-06	-4.05E-06	-2.17E-06	-1.22E-05	0.026163	0.026166	0.026172	-0.046329	-0.046327	-0.046315	0.00079571	0.00027167	0.00051274	0.00077893	0.00023438	0.00052195	1.3113	1.3113	1.3113	1.3099	1.3099	1.3099	0.0029976	0.00014391	0.2184	0.0065848	-0.064377	-0.38336	-0.002677	-0.0026742	-0.0026664	-0.00075853	-0.00076021	-0.00072609	-0.59777	8.073	6.0784	-0.57458	2.9439	9.4054	-1.4972	-1.4972	-1.4972	-1.4975	-1.4975	-1.4975
-2.38E-06	9.19E-07	-2.89E-06	-9.32E-07	2.58E-06	1.45E-05	0.02552	0.025519	0.025522	-0.046263	-0.046266	-0.04628	0.00079791	0.00025957	0.00050161	0.00078561	0.00029238	0.00063886	1.3101	1.3101	1.3101	1.3106	1.3106	1.3106	0.0025537	-0.1939	0.31609	-0.0044582	-1.0712	0.051851	-0.0042989	-0.0043103	-0.0042952	0.00039938	0.00040434	0.00044627	-0.59024	7.7998	4.4171	-0.59563	44.075	8.5402	-1.4992	-1.4992	-1.4992	-1.5012	-1.5012	-1.5012
-2.44E-06	2.00E-06	1.43E-06	-5.17E-06	2.96E-06	3.43E-05	0.02691	0.026908	0.026907	-0.048702	-0.048705	-0.04874	0.00079631	0.00024353	0.00047132	0.00078183	0.0004147	0.0007906	1.3114	1.3114	1.3114	1.3121	1.3121	1.312	2.49E-05	-0.21063	0.40425	0.011636	0.10104	1.7597	-0.0034	-0.0033978	-0.0034163	0.0010274	0.001026	0.0010348	-0.61528	4.585	8.909	-0.54329	88.071	41.31	-1.4989	-1.4988	-1.4988	-1.5009	-1.5008	-1.5008
-5.13E-06	2.31E-07	-2.11E-07	-5.20E-07	2.54E-06	1.33E-05	0.02358	0.02358	0.02358	-0.048029	-0.048031	-0.048045	0.00079356	0.00024807	0.00054952	0.0007853	0.00027719	0.00059985	1.3107	1.3107	1.3106	1.3081	1.3081	1.3081	0.018489	-0.11122	-1.3193	0.0037179	0.38171	-0.078948	-0.003839	-0.003835	-0.0038421	-0.0010617	-0.0010606	-0.0010482	-0.61389	5.5856	31.099	-0.59657	16.175	8.9649	-1.4988	-1.4988	-1.4988	-1.4989	-1.499	-1.4989
-5.83E-09	2.94E-06	1.85E-05	-6.35E-07	1.78E-05	1.81E-05	0.023199	0.023196	0.023177	-0.046661	-0.046678	-0.046696	0.00079432	0.00027051	0.00064998	0.00078608	0.00041174	0.00096816	1.3086	1.3086	1.3086	1.3086	1.3086	1.3085	-0.0022722	-0.10174	0.3082	0.0097253	3.9279	0.72891	0.0026324	0.0026247	0.0026281	-0.0050395	-0.0050691	-0.0050991	-0.5832	12.217	18.878	-0.58583	59.103	39.211	-1.4943	-1.4943	-1.4942	-1.4956	-1.4956	-1.4956
-3.36E-06	7.31E-07	1.77E-06	-3.74E-06	-8.61E-07	-7.64E-06	0.019284	0.019283	0.019282	-0.043921	-0.04392	-0.043912	0.00078799	0.00026604	0.00051544	0.00078591	0.00029759	0.00060941	1.3084	1.3084	1.3084	1.3079	1.3079	1.3079	0.0085169	0.10178	-0.058134	0.0049408	0.51933	-0.10222	0.0024956	0.0024918	0.00249	-0.006521	-0.006525	-0.0064873	-0.58783	7.8095	4.2717	-0.58817	16.505	5.7249	-1.4954	-1.4954	-1.4954	-1.4959	-1.4959	-1.4959
-5.89E-06	4.07E-06	6.74E-07	-2.65E-06	3.01E-06	-1.46E-05	0.022459	0.022455	0.022454	-0.043399	-0.043402	-0.043388	0.00079366	0.00023398	0.00051135	0.00078838	0.00026353	0.0007138	1.3116	1.3116	1.3116	1.309	1.309	1.309	0.0077989	-0.16563	-0.32308	0.0067814	0.037732	-2.1693	0.0040108	0.0040107	0.0039976	-0.0074379	-0.0074334	-0.0073817	-0.59864	4.7925	14.932	-0.58188	15.583	34.558	-1.4965	-1.4965	-1.4965	-1.4958	-1.4958	-1.4957
-2.45E-06	6.29E-06	-1.84E-05	2.11E-06	3.33E-06	4.57E-06	0.023862	0.023856	0.023874	-0.043976	-0.043979	-0.043984	0.00079546	0.0002491	0.00056258	0.00078254	0.00029913	0.00056803	1.3128	1.3128	1.3128	1.3114	1.3114	1.3114	0.0052064	0.3124	-2.7075	-0.0026786	1.5334	-0.048385	-0.00070281	-0.00072114	-0.0006659	-0.0030086	-0.0030197	-0.0030515	-0.60682	4.379	24.241	-0.58886	31.404	16.235	-1.4967	-1.4967	-1.4966	-1.4971	-1.4971	-1.4971
-6.19E-06	3.17E-06	1.60E-05	-3.87E-06	3.09E-06	3.05E-05	0.026503	0.026499	0.026483	-0.047498	-0.047501	-0.047531	0.00079482	0.0002598	0.00050383	0.00078187	0.00028568	0.00071223	1.3114	1.3114	1.3114	1.3106	1.3106	1.3106	0.012209	0.05329	-0.0098742	0.0091241	-1.1971	0.30655	-0.00081602	-0.00081159	-0.00080968	-0.0010415	-0.0010466	-0.0010655	-0.61508	10.18	5.1044	-0.58624	28.499	14.955	-1.4972	-1.4972	-1.4972	-1.497	-1.497	-1.497
-2.55E-06	3.39E-07	4.15E-06	-7.52E-06	6.59E-06	1.06E-05	0.023902	0.023902	0.023898	-0.050076	-0.050083	-0.050094	0.00079282	0.00022761	0.00047996	0.00078037	0.00028193	0.00057351	1.3107	1.3107	1.3107	1.3095	1.3095	1.3095	0.0054623	0.020365	0.02049	0.016269	1.3986	-0.0033843	-0.0043002	-0.0043042	-0.0042943	-0.0022973	-0.0023045	-0.0023049	-0.59747	2.5908	7.0147	-0.60008	29.146	11.512	-1.4981	-1.4981	-1.4981	-1.4985	-1.4986	-1.4986
9.82E-07	-7.59E-06	1.90E-05	-5.46E-06	1.29E-05	4.48E-06	0.026378	0.026385	0.026366	-0.052847	-0.05286	-0.052864	0.00079954	0.00028269	0.00046817	0.0007824	0.00027336	0.00059908	1.3111	1.3111	1.3111	1.3119	1.3119	1.3119	0.0012015	-0.60881	0.062016	0.012928	2.2933	-0.052311	-0.0065963	-0.0065851	-0.0065916	0.00072747	0.00070948	0.00070491	-0.61167	11.895	3.5917	-0.5723	23.338	3.7724	-1.4996	-1.4996	-1.4996	-1.4994	-1.4994	-1.4994
4.82E-07	5.87E-06	-2.54E-06	-3.51E-06	6.37E-06	-1.00E-05	0.024109	0.024103	0.024105	-0.048366	-0.048372	-0.048362	0.00079655	0.00026703	0.00062261	0.00078258	0.00037892	0.00051747	1.3097	1.3097	1.3097	1.3082	1.3082	1.3081	-0.00086787	0.68343	-0.18992	0.011554	2.0373	-0.38154	-0.0062446	-0.0062583	-0.0062707	0.0029774	0.0029661	0.0029878	-0.59808	13.315	14.595	-0.59924	52.64	4.4277	-1.4985	-1.4985	-1.4984	-1.4983	-1.4983	-1.4983
-5.64E-06	2.16E-06	1.17E-05	-3.48E-06	1.57E-06	6.03E-06	0.0233	0.023298	0.023286	-0.047759	-0.047761	-0.047767	0.00079486	0.00025001	0.00056099	0.00078333	0.0002383	0.00048116	1.3105	1.3105	1.3105	1.3087	1.3087	1.3087	0.0085802	0.46774	0.085112	0.0077402	0.082065	0.44664	-0.0022483	-0.0022518	-0.0022648	-0.0023667	-0.0023622	-0.0023522	-0.61785	5.0244	4.9357	-0.57815	2.3201	4.9607	-1.4959	-1.4959	-1.4959	-1.4991	-1.4991	-1.4991
-1.63E-06	-6.74E-07	8.16E-06	-6.37E-06	1.29E-05	-1.13E-05	0.024205	0.024205	0.024197	-0.046842	-0.046855	-0.046844	0.000796	0.00023868	0.00055956	0.00078583	0.00028191	0.00051257	1.3113	1.3113	1.3113	1.3091	1.3091	1.3091	0.0039064	0.1209	0.36025	0.006061	2.3271	-0.29723	-0.0027548	-0.0027547	-0.0027591	-0.0017857	-0.0018172	-0.0018209	-0.62754	2.7731	12.347	-0.57923	19.481	6.9826	-1.4974	-1.4974	-1.4974	-1.4999	-1.4998	-1.4998
-6.70E-06	-1.30E-06	1.57E-05	-4.33E-06	8.90E-07	6.24E-06	0.025001	0.025002	0.024986	-0.044151	-0.044152	-0.044158	0.00079488	0.00024366	0.00049598	0.00078496	0.0002476	0.00042842	1.3097	1.3097	1.3097	1.3075	1.3075	1.3074	0.0035824	-0.052565	0.1929	0.013724	-0.14395	0.040767	0.00054061	0.00053695	0.00052955	-0.0015954	-0.0015951	-0.0015517	-0.60017	2.002	2.6439	-0.57416	5.915	4.7274	-1.496	-1.496	-1.496	-1.4976	-1.4976	-1.4976
-4.85E-06	-6.41E-07	-1.23E-05	-5.63E-06	-3.69E-07	-1.10E-05	0.023136	0.023137	0.023149	-0.04311	-0.043109	-0.043098	0.00079294	0.00023589	0.00066089	0.00078288	0.00025797	0.00058889	1.311	1.311	1.311	1.3092	1.3092	1.3092	0.01058	-0.099902	0.0066565	0.0018762	0.055309	-0.82567	0.0021581	0.0021671	0.0021504	-0.0055619	-0.0055625	-0.0055731	-0.60714	3.6525	21.95	-0.58949	6.0829	14.146	-1.497	-1.497	-1.497	-1.4958	-1.4958	-1.4958
-1.01E-06	2.64E-06	1.34E-05	-5.79E-06	3.66E-06	-3.47E-07	0.022469	0.022466	0.022453	-0.044518	-0.044522	-0.044521	0.00079426	0.00025262	0.00065578	0.00078044	0.00023852	0.00048374	1.3123	1.3123	1.3123	1.3101	1.3101	1.3101	0.00070719	0.20112	0.3088	0.01295	0.12425	0.10096	0.0026153	0.0026157	0.0025739	-0.0036471	-0.0036406	-0.0036541	-0.59625	5.5554	8.6553	-0.57503	3.6565	2.8238	-1.4955	-1.4955	-1.4955	-1.4974	-1.4974	-1.4973
-6.62E-06	-4.07E-07	-1.33E-05	-1.13E-06	-1.53E-06	8.99E-07	0.021266	0.021266	0.021279	-0.042352	-0.04235	-0.042351	0.00078786	0.00028123	0.00041879	0.0007829	0.00024157	0.00054139	1.3112	1.3112	1.3112	1.3104	1.3104	1.3104	0.015666	-0.030156	-0.13769	0.0056412	-0.63985	-0.17121	-1.20E-05	-4.98E-06	4.33E-06	-0.0034433	-0.0034371	-0.0034173	-0.6123	18.9	4.6136	-0.57941	5.3662	13.573	-1.4954	-1.4954	-1.4954	-1.4964	-1.4964	-1.4964
-1.12E-06	-2.67E-06	-1.22E-05	-4.71E-06	-1.43E-06	7.12E-06	0.023674	0.023677	0.023689	-0.044746	-0.044744	-0.044752	0.00079147	0.00030512	0.00049036	0.00078169	0.00022843	0.00054552	1.3129	1.3129	1.3129	1.3108	1.3108	1.3108	0.0032629	0.47851	-0.79901	0.0088623	0.048691	0.19245	-0.00020176	-0.00019812	-0.00019525	-0.0033003	-0.0033066	-0.0033105	-0.6072	36.471	25	-0.59512	2.6523	8.1587	-1.4951	-1.4952	-1.4951	-1.4966	-1.4966	-1.4966
1.59E-06	2.48E-06	2.72E-06	-3.30E-06	1.33E-05	1.46E-05	0.022251	0.022249	0.022246	-0.046579	-0.046592	-0.046607	0.00078897	0.00024007	0.00055142	0.00077897	0.00031706	0.000493	1.3141	1.3141	1.3141	1.3125	1.3125	1.3124	-0.0042174	0.85054	0.67753	0.0026262	2.8753	0.17781	-0.00030109	-0.00030377	-0.00031165	-0.0029778	-0.0030054	-0.0029942	-0.58085	7.562	13.425	-0.56854	32.818	4.8024	-1.4971	-1.4971	-1.4971	-1.498	-1.498	-1.498
-2.09E-06	-4.59E-06	-2.32E-06	-3.51E-06	-1.52E-06	2.96E-06	0.024618	0.024623	0.024625	-0.048289	-0.048288	-0.04829	0.00079375	0.0002632	0.00056688	0.00077962	0.00025975	0.00063554	1.3127	1.3127	1.3127	1.312	1.312	1.312	-0.00089031	-0.032696	-0.16845	0.00052023	-0.47075	-0.21179	-0.0043841	-0.004385	-0.0043629	-0.00014417	-0.00013144	-0.00014844	-0.60861	5.2233	4.3451	-0.58184	7.4922	6.1476	-1.4986	-1.4986	-1.4986	-1.4992	-1.4992	-1.4992
-2.06E-06	-2.20E-06	-5.46E-06	-1.27E-06	4.86E-06	1.58E-05	0.025679	0.025682	0.025687	-0.049075	-0.04908	-0.049096	0.00079704	0.00023551	0.00050171	0.00078296	0.00023716	0.0005409	1.3118	1.3118	1.3118	1.3108	1.3108	1.3108	0.0053361	0.14081	-0.1754	0.010663	0.11974	-0.12849	-0.0031831	-0.0031864	-0.0031847	-3.96E-05	-3.71E-05	-5.70E-05	-0.61345	5.2058	11.678	-0.60298	5.5748	7.475	-1.4978	-1.4978	-1.4978	-1.4961	-1.4961	-1.4961
-1.69E-06	3.57E-06	-1.86E-06	-3.96E-06	-6.79E-06	1.67E-05	0.024844	0.024841	0.024843	-0.046842	-0.046835	-0.046852	0.00079304	0.00023854	0.00045657	0.00077764	0.00024797	0.00052974	1.3126	1.3126	1.3126	1.312	1.312	1.312	0.0074168	0.34737	0.37486	0.0079928	-0.71823	0.74884	-0.0012346	-0.0012399	-0.0012607	-0.0014901	-0.0014772	-0.0015084	-0.60705	4.0523	4.4394	-0.58235	7.6446	11.938	-1.4966	-1.4966	-1.4966	-1.497	-1.497	-1.497
-3.15E-06	2.80E-06	2.10E-05	-5.20E-06	-3.84E-06	-2.19E-05	0.022834	0.022832	0.022811	-0.049461	-0.049457	-0.049435	0.00079487	0.00029163	0.0005231	0.00078201	0.00026012	0.0005188	1.3113	1.3113	1.3113	1.3095	1.3095	1.3095	0.0069651	-0.15273	0.17579	0.0053103	-0.73793	-0.25115	-0.00077628	-0.00077834	-0.00075692	-0.0029857	-0.0029725	-0.0029792	-0.5939	24.811	4.0601	-0.58624	12.584	2.7967	-1.4982	-1.4982	-1.4982	-1.497	-1.4969	-1.4969
-4.13E-06	2.63E-06	-2.38E-08	-3.28E-06	2.24E-07	-3.44E-06	0.022586	0.022584	0.022584	-0.043842	-0.043843	-0.043839	0.00079211	0.0002451	0.00051066	0.0007819	0.00028867	0.00058338	1.3124	1.3124	1.3124	1.3112	1.3113	1.3112	0.012522	-0.15475	-0.38837	0.0047353	0.59755	0.31187	0.0014983	0.0015061	0.0015002	-0.0024553	-0.002449	-0.0024615	-0.60369	11.44	13.945	-0.58389	47.171	11.961	-1.498	-1.498	-1.498	-1.4963	-1.4963	-1.4963
-4.47E-06	4.29E-06	5.07E-06	-4.36E-06	-6.83E-06	1.17E-06	0.021755	0.021751	0.021746	-0.046331	-0.046324	-0.046325	0.00079122	0.0002322	0.00066716	0.00078489	0.00027666	0.00052598	1.3139	1.3139	1.3139	1.3109	1.3109	1.3109	0.007779	-0.05068	0.090658	0.0042321	-1.0275	0.054015	0.0010778	0.0010786	0.0010662	-0.0039145	-0.0039053	-0.0038967	-0.61253	5.6934	10.787	-0.60008	16.193	5.6889	-1.4975	-1.4975	-1.4975	-1.4972	-1.4972	-1.4972
1.21E-06	6.45E-06	-8.80E-06	-3.82E-06	3.89E-06	5.83E-06	0.020743	0.020736	0.020745	-0.039831	-0.039835	-0.039841	0.00079678	0.00025601	0.00053539	0.00078274	0.00024736	0.00047253	1.3137	1.3137	1.3137	1.3115	1.3115	1.3115	0.00077371	0.41533	-0.44556	0.0034232	0.041467	0.10916	0.0029861	0.0029838	0.0029905	-0.0052203	-0.005216	-0.0052097	-0.60466	8.3878	12.317	-0.59333	3.0107	3.5472	-1.497	-1.497	-1.497	-1.4974	-1.4974	-1.4974
-2.15E-06	2.50E-06	2.63E-05	7.49E-07	2.78E-06	-3.80E-06	0.021163	0.021161	0.021135	-0.040769	-0.040772	-0.040768	0.00079479	0.000269	0.0004819	0.00078779	0.00023408	0.00044469	1.3144	1.3144	1.3144	1.3118	1.3118	1.3118	0.0069375	-0.059334	0.068886	-0.0046051	0.064208	-0.052973	0.0035254	0.0035292	0.0035192	-0.0047543	-0.0047454	-0.0047375	-0.60751	11.668	4.7402	-0.60562	7.5254	4.5823	-1.4998	-1.4998	-1.4998	-1.4977	-1.4977	-1.4977
-1.79E-06	4.58E-07	-1.45E-05	1.08E-06	2.08E-06	8.59E-07	0.023492	0.023491	0.023506	-0.040861	-0.040863	-0.040864	0.00079505	0.00023675	0.00068328	0.00078397	0.00029931	0.00052915	1.3161	1.3161	1.3161	1.3124	1.3124	1.3123	0.0036089	0.12396	-1.0143	-0.0054866	0.061683	-0.3071	0.00027849	0.00029052	0.00030741	-0.0033464	-0.0033449	-0.0033719	-0.60095	4.7088	14.93	-0.58661	12.463	6.926	-1.4985	-1.4984	-1.4984	-1.498	-1.498	-1.498
-7.48E-06	6.23E-06	1.21E-05	-2.68E-06	2.64E-06	8.13E-06	0.024665	0.024659	0.024647	-0.044021	-0.044024	-0.044032	0.00079535	0.00027137	0.00080304	0.00078754	0.00026637	0.00047884	1.3144	1.3144	1.3143	1.3164	1.3164	1.3164	0.015287	1.5558	0.22157	0.0015273	0.44621	0.085349	-0.0011636	-0.0011707	-0.0012225	-0.00086394	-0.00087058	-0.00087891	-0.59652	18.437	13.708	-0.59025	10.702	3.6576	-1.4975	-1.4975	-1.4975	-1.4998	-1.4998	-1.4998
-4.87E-06	-2.33E-06	-1.59E-05	-6.56E-07	3.71E-06	2.71E-05	0.026347	0.026349	0.026365	-0.048434	-0.048438	-0.048465	0.00079655	0.00023787	0.00045787	0.00078475	0.00024696	0.00071676	1.3139	1.3139	1.3139	1.3125	1.3124	1.3124	0.010575	-0.10108	-0.13323	0.0061167	0.046251	0.24567	-0.0054208	-0.0054128	-0.0054089	0.0016089	0.0016189	0.001628	-0.59538	5.463	3.795	-0.59406	2.6285	6.6624	-1.4991	-1.4991	-1.4991	-1.4979	-1.4979	-1.4978
-1.36E-06	9.66E-06	9.93E-06	-7.39E-06	2.95E-06	9.61E-06	0.023608	0.023598	0.023588	-0.046172	-0.046175	-0.046185	0.00079692	0.0002829	0.00049011	0.00078331	0.00025362	0.0005455	1.3141	1.3141	1.3141	1.3139	1.3139	1.3139	-0.00015493	1.1598	-0.065197	0.011283	0.089424	0.23836	-0.0027034	-0.0027201	-0.0026879	-0.00070582	-0.00070576	-0.00068633	-0.62208	11.444	9.155	-0.59676	8.2764	4.5678	-1.4961	-1.4961	-1.4961	-1.4993	-1.4993	-1.4993
-3.06E-06	-2.74E-06	-1.23E-05	-7.24E-06	5.35E-06	-6.11E-06	0.019992	0.019995	0.020007	-0.043589	-0.043594	-0.043588	0.00079209	0.0002523	0.00053219	0.0007864	0.0003029	0.00061782	1.3145	1.3145	1.3145	1.3112	1.3112	1.3112	0.0050156	0.0010166	-0.41211	0.016975	0.091743	-0.40376	0.00037374	0.00037363	0.00035548	-0.0037129	-0.0037145	-0.003696	-0.6144	10.007	6.4734	-0.54852	14.113	6.9545	-1.4974	-1.4974	-1.4974	-1.4986	-1.4986	-1.4986
-4.86E-06	-6.74E-06	9.80E-06	-4.00E-06	1.58E-06	-3.41E-05	0.020572	0.020579	0.020569	-0.042184	-0.042185	-0.042151	0.00079657	0.00026319	0.00057739	0.00078555	0.00026261	0.00062487	1.3162	1.3162	1.3162	1.3128	1.3127	1.3127	0.013033	-0.71381	1.962	0.0063252	-0.083313	-0.36997	0.0011776	0.0011922	0.0011506	-0.003654	-0.0036597	-0.0036869	-0.61132	21.911	30.312	-0.58748	4.8751	11.213	-1.4987	-1.4987	-1.4987	-1.4971	-1.4971	-1.4971
-6.09E-06	-1.12E-06	-1.42E-06	-2.50E-06	-6.83E-07	-4.84E-06	0.021142	0.021143	0.021145	-0.044441	-0.04444	-0.044435	0.00079807	0.00032489	0.00065987	0.00078665	0.00026265	0.00054394	1.317	1.317	1.317	1.312	1.312	1.312	0.0064694	-0.2529	1.2931	0.0021953	-0.47015	-0.55516	0.00022203	0.00023009	0.00017752	-0.003329	-0.0033256	-0.0033144	-0.60663	27.358	27.078	-0.58464	20.037	8.8545	-1.4992	-1.4992	-1.4992	-1.4972	-1.4972	-1.4972
-1.92E-06	-1.54E-06	-2.13E-05	-4.94E-06	2.69E-07	-4.33E-05	0.0262	0.026201	0.026222	-0.046491	-0.046491	-0.046448	0.00079203	0.00026494	0.00051065	0.00078297	0.00024579	0.00069985	1.3156	1.3156	1.3156	1.3169	1.3169	1.317	0.0045563	-0.13051	-0.60692	0.011979	-0.069356	-0.63993	-0.0010032	-0.0010078	-0.0010142	-0.0027737	-0.0027769	-0.0027306	-0.58154	14.469	17.48	-0.60757	6.0328	10.746	-1.4979	-1.498	-1.4979	-1.4981	-1.4981	-1.498
-2.01E-06	3.32E-06	-2.69E-07	-4.19E-06	1.14E-05	8.04E-06	0.027344	0.02734	0.02734	-0.052251	-0.052262	-0.052271	0.00079551	0.00026199	0.00054993	0.00078398	0.0002515	0.00053779	1.3142	1.3142	1.3141	1.3161	1.3161	1.3161	0.009953	0.73347	-0.021066	0.010291	0.6438	-0.13418	-0.0058589	-0.0058582	-0.00586	0.00079117	0.0007852	0.00077568	-0.5924	13.015	9.4192	-0.57901	4.697	16.435	-1.496	-1.496	-1.496	-1.5001	-1.5001	-1.5001
-3.36E-06	-2.66E-06	5.09E-06	-5.06E-06	-4.22E-06	6.99E-06	0.02606	0.026063	0.026058	-0.049519	-0.049515	-0.049522	0.00078928	0.00024071	0.00051867	0.00077889	0.00026198	0.00066138	1.3136	1.3136	1.3136	1.3156	1.3156	1.3156	0.014864	0.0038598	0.12623	0.012823	-0.38796	0.71397	-0.0050942	-0.0050879	-0.0050363	-0.00063088	-0.00061988	-0.00062532	-0.58023	4.0254	4.5862	-0.57246	10.358	30.937	-1.4968	-1.4968	-1.4968	-1.4991	-1.4991	-1.4991
-2.19E-06	-7.28E-07	1.19E-05	-4.51E-06	-9.80E-07	-1.16E-05	0.028193	0.028194	0.028182	-0.050189	-0.050188	-0.050177	0.00079789	0.00027329	0.00045017	0.00078835	0.00024493	0.00063107	1.3133	1.3133	1.3133	1.3157	1.3157	1.3157	0.0070171	-0.11946	0.092024	0.01173	0.45929	0.44505	-0.0061943	-0.0061969	-0.0062004	0.0024186	0.0024098	0.0024374	-0.62027	21.397	2.9316	-0.57738	7.6792	10.524	-1.4959	-1.4959	-1.4959	-1.4991	-1.4991	-1.4991
-5.65E-07	-1.42E-06	8.52E-06	-4.77E-06	2.73E-06	-3.69E-06	0.027422	0.027424	0.027415	-0.05015	-0.050153	-0.050149	0.00079223	0.00025456	0.00060393	0.00078214	0.00023023	0.00065514	1.3128	1.3128	1.3128	1.3132	1.3132	1.3132	0.0053931	-0.27247	0.033104	0.01301	0.19902	0.46961	-0.0059713	-0.005963	-0.005973	0.0031435	0.0031473	0.0031523	-0.58002	9.1447	10.197	-0.58691	2.5617	19.357	-1.4957	-1.4957	-1.4957	-1.499	-1.499	-1.499
-4.52E-06	-1.72E-06	1.39E-05	-1.15E-06	1.83E-06	-4.85E-06	0.025537	0.025539	0.025525	-0.050355	-0.050357	-0.050352	0.00079374	0.00028008	0.00066962	0.00078055	0.00024171	0.0006688	1.3119	1.3119	1.3119	1.3129	1.3129	1.3129	-0.00012813	-0.092204	0.19125	-0.0036338	0.083682	0.21653	-0.0039924	-0.0039844	-0.0040079	0.0015025	0.0014949	0.0014447	-0.61639	16.283	19.237	-0.5847	1.6337	6.4839	-1.4974	-1.4974	-1.4974	-1.4991	-1.4991	-1.4991
-3.94E-06	-2.75E-06	4.41E-06	-3.64E-06	-3.09E-06	-5.62E-06	0.024007	0.02401	0.024005	-0.044276	-0.044272	-0.044267	0.00079098	0.00027525	0.0005838	0.0007807	0.00023332	0.00067142	1.3129	1.313	1.3129	1.3102	1.3102	1.3102	0.012521	-0.78803	0.22957	0.0056984	-0.20524	-1.4573	0.001927	0.0019425	0.0019614	-0.0025477	-0.0025369	-0.0025022	-0.59962	8.7029	7.8902	-0.59101	2.3348	20.179	-1.4973	-1.4972	-1.4972	-1.4977	-1.4977	-1.4976
-1.14E-06	1.56E-06	2.64E-05	-3.61E-06	-1.18E-05	-1.51E-05	0.02147	0.021468	0.021442	-0.043364	-0.043352	-0.043337	0.00079094	0.00023299	0.00065338	0.00078015	0.00035747	0.00053077	1.3134	1.3134	1.3134	1.3105	1.3105	1.3104	-0.00066234	0.12895	0.85844	0.012567	-3.8327	-0.15968	0.0012193	0.0012161	0.0011918	-0.0051022	-0.0050732	-0.0050592	-0.61454	2.8401	22.048	-0.5931	68.786	7.9768	-1.4983	-1.4983	-1.4983	-1.4971	-1.4971	-1.4971
-1.51E-06	8.83E-08	-1.37E-05	-5.20E-06	-2.59E-07	-4.90E-06	0.024262	0.024262	0.024276	-0.045963	-0.045963	-0.045958	0.00079046	0.00023136	0.00047062	0.00078227	0.00028899	0.00056646	1.3149	1.3149	1.3149	1.313	1.313	1.313	0.00065331	0.6545	-0.32088	0.0071312	-0.14537	0.44369	-0.00069091	-0.0007006	-0.00070097	-0.0027154	-0.0027133	-0.002723	-0.59699	6.6246	6.5341	-0.60485	37.797	15.093	-1.4989	-1.4989	-1.4988	-1.4975	-1.4975	-1.4975
-4.10E-06	8.24E-06	2.35E-06	-2.13E-06	2.79E-06	2.74E-06	0.024014	0.024006	0.024003	-0.045469	-0.045472	-0.045475	0.000795	0.0002525	0.00045049	0.00078408	0.00026565	0.00045515	1.3152	1.3152	1.3152	1.3138	1.3138	1.3138	0.0095838	0.29671	-0.58448	0.0049637	0.50054	-0.037819	0.00071061	0.00070799	0.00071694	-0.0014107	-0.0014207	-0.0014199	-0.61747	3.8494	8.1309	-0.5842	7.6044	2.9943	-1.4996	-1.4996	-1.4995	-1.4965	-1.4965	-1.4965
-4.13E-06	-1.06E-06	2.61E-05	-3.04E-06	2.53E-06	-3.94E-06	0.024469	0.02447	0.024444	-0.044598	-0.044601	-0.044597	0.00079278	0.0002477	0.00063267	0.00078401	0.0002645	0.00059591	1.3148	1.3148	1.3147	1.3132	1.3132	1.3131	0.0043072	-0.82757	1.8449	0.0033517	0.3973	-0.18413	-0.0011487	-0.0011417	-0.0011691	-0.0036706	-0.0036765	-0.0036826	-0.61441	7.8102	18.687	-0.57267	5.2536	6.5763	-1.4956	-1.4956	-1.4956	-1.4973	-1.4973	-1.4973
-2.12E-06	-1.33E-07	3.03E-06	-1.96E-06	3.16E-06	3.44E-05	0.024425	0.024425	0.024422	-0.046513	-0.046516	-0.046551	0.00079504	0.00025847	0.00047089	0.00078162	0.00025915	0.0006492	1.3146	1.3146	1.3146	1.313	1.313	1.313	-0.00025318	0.39368	-0.021776	0.0059205	0.30821	1.0804	-0.00044645	-0.0004463	-0.00044788	-0.0017518	-0.001761	-0.0017541	-0.60361	7.8162	3.7747	-0.55792	5.1531	11.494	-1.4978	-1.4978	-1.4978	-1.4981	-1.4981	-1.4981
-2.63E-06	7.23E-07	3.36E-05	-5.42E-06	-8.24E-08	2.42E-06	0.023887	0.023886	0.023853	-0.047697	-0.047696	-0.047699	0.00079639	0.0002506	0.00060658	0.00078622	0.00025914	0.00050149	1.3139	1.3139	1.3138	1.3129	1.3129	1.3129	0.0075604	0.42252	1.0096	0.0085052	0.2859	-1.0627	-0.0004617	-0.00046932	-0.00049338	-0.004724	-0.004724	-0.0047166	-0.58454	6.2679	6.8314	-0.59132	10.371	29.569	-1.4997	-1.4997	-1.4997	-1.4973	-1.4973	-1.4973
-1.35E-06	-5.03E-06	-5.02E-05	-2.76E-06	1.51E-06	4.06E-06	0.027124	0.027129	0.027179	-0.048876	-0.048878	-0.048882	0.00079818	0.00031109	0.00074531	0.00078384	0.00025555	0.00054105	1.3149	1.3149	1.3148	1.3144	1.3144	1.3144	0.0082995	0.27372	-1.3366	-0.00038831	0.06602	-0.36874	-0.0019664	-0.0019693	-0.0019673	-0.00075375	-0.00075533	-0.00078086	-0.62109	15.305	12.984	-0.57322	3.2248	9.1487	-1.4989	-1.4989	-1.4989	-1.4965	-1.4965	-1.4965
-4.65E-06	9.49E-06	1.05E-06	-2.03E-06	8.53E-07	-2.58E-05	0.024935	0.024926	0.024925	-0.046269	-0.04627	-0.046244	0.00079205	0.00026324	0.0009505	0.00078463	0.00024237	0.0006961	1.314	1.314	1.314	1.313	1.313	1.313	0.00218	0.74202	0.15537	0.0047382	0.50352	-0.16515	-0.00058368	-0.00058653	-0.00061967	-0.0038656	-0.0038636	-0.0038518	-0.6236	8.3785	40.462	-0.58628	8.1073	7.1949	-1.4982	-1.4982	-1.4982	-1.4968	-1.4968	-1.4968
-1.65E-06	9.48E-07	2.56E-05	-2.00E-06	-2.88E-06	-1.21E-05	0.026837	0.026836	0.02681	-0.043731	-0.043728	-0.043716	0.00079157	0.0003318	0.0005524	0.00078531	0.00024258	0.00053267	1.3144	1.3144	1.3143	1.3141	1.3141	1.314	-0.00035902	0.48375	1.3982	0.0029001	-0.23058	-0.26273	0.00054834	0.00055949	0.00051789	-0.00365	-0.0036535	-0.0036243	-0.58554	32.351	10.949	-0.59046	4.9502	6.1202	-1.4967	-1.4967	-1.4967	-1.4977	-1.4977	-1.4977
-9.07E-07	2.06E-06	3.54E-06	-2.08E-06	2.12E-06	8.77E-06	0.025141	0.025139	0.025135	-0.046814	-0.046816	-0.046825	0.00079414	0.00024494	0.00048505	0.00078384	0.00024308	0.00058905	1.3144	1.3144	1.3144	1.3148	1.3148	1.3147	-0.0011737	-0.02795	-0.032592	0.00063618	-0.05381	0.22787	-0.0038857	-0.0038829	-0.0039	-0.0025509	-0.0025424	-0.0024863	-0.59115	3.472	7.241	-0.56708	3.0263	9.1094	-1.4972	-1.4972	-1.4972	-1.4988	-1.4988	-1.4988
-5.33E-06	3.55E-06	1.13E-06	-2.57E-07	7.82E-07	-1.69E-05	0.026581	0.026578	0.026577	-0.046189	-0.046189	-0.046172	0.00078977	0.00024833	0.00058594	0.00078451	0.00026103	0.0007014	1.3131	1.3131	1.3131	1.3119	1.3119	1.3119	0.015275	0.30834	0.51449	0.0074033	-0.42661	-0.61475	-0.0019554	-0.0019571	-0.0019679	0.00041678	0.00042559	0.00046504	-0.60277	4.438	18.521	-0.56116	7.802	10.565	-1.4982	-1.4982	-1.4982	-1.4998	-1.4998	-1.4998
-4.14E-06	-5.04E-07	1.25E-05	-2.47E-06	2.04E-06	5.36E-06	0.022352	0.022352	0.02234	-0.042075	-0.042077	-0.042082	0.00079444	0.00028317	0.00051146	0.00078557	0.0002316	0.0004659	1.3147	1.3146	1.3146	1.3144	1.3144	1.3144	0.0018594	-0.23723	0.013796	0.00255	-0.047808	-0.13967	-0.0014079	-0.0014014	-0.0014059	-0.0012171	-0.001219	-0.0012093	-0.6097	27.874	3.8066	-0.58975	3.5632	3.7709	-1.4963	-1.4963	-1.4963	-1.497	-1.497	-1.497
-1.23E-06	7.02E-06	-1.96E-05	-3.94E-06	5.37E-06	2.39E-06	0.021945	0.021937	0.021957	-0.04527	-0.045275	-0.045277	0.00079135	0.00023514	0.0008463	0.00077614	0.00024097	0.0006189	1.3144	1.3144	1.3144	1.3141	1.3141	1.3141	0.0025513	0.26077	-4.2011	0.0097062	0.17738	-0.029958	-0.0041852	-0.0041885	-0.0041655	0.00076746	0.00075698	0.00071075	-0.61522	3.8342	97.672	-0.57179	4.0009	4.9006	-1.4968	-1.4968	-1.4968	-1.4964	-1.4964	-1.4964
-1.46E-06	3.10E-06	-3.02E-05	-3.18E-06	7.58E-07	9.86E-06	0.02258	0.022577	0.022607	-0.044294	-0.044294	-0.044304	0.0007977	0.00025336	0.0005656	0.00077766	0.00025322	0.00050733	1.3153	1.3153	1.3153	1.3129	1.3129	1.3129	0.015371	-0.037302	-1.3362	0.0022026	0.048172	0.67723	0.00011973	0.00012269	0.00015093	-0.0025012	-0.002505	-0.002517	-0.59698	6.1177	12.229	-0.52668	3.6934	6.4669	-1.4974	-1.4974	-1.4974	-1.4986	-1.4986	-1.4986
-3.83E-06	9.90E-07	-8.02E-06	-3.02E-06	1.43E-06	1.29E-06	0.023536	0.023535	0.023543	-0.044274	-0.044275	-0.044276	0.00079178	0.00024841	0.00046967	0.00077714	0.00025043	0.00049738	1.3129	1.3129	1.3129	1.3139	1.3139	1.3138	0.0068166	0.22357	0.052682	0.003678	0.02918	-0.09672	-0.0055348	-0.0055393	-0.0055274	-0.0036704	-0.0036715	-0.0036833	-0.6206	6.2296	5.151	-0.56351	2.0789	4.6469	-1.4978	-1.4977	-1.4977	-1.4978	-1.4978	-1.4979
-2.19E-06	-2.34E-07	-2.06E-05	-2.93E-06	-2.92E-06	-2.20E-05	0.026809	0.026809	0.02683	-0.043141	-0.043138	-0.043116	0.00079782	0.00024464	0.00057061	0.00077971	0.0002378	0.00052826	1.3139	1.3139	1.3139	1.3145	1.3145	1.3145	0.001447	0.068511	-0.39592	0.0056368	-0.16175	-0.49895	-0.0025258	-0.0025171	-0.0025078	-0.0014065	-0.0013943	-0.0013975	-0.59334	3.3129	7.6904	-0.54001	2.4323	6.336	-1.4973	-1.4973	-1.4973	-1.4982	-1.4982	-1.4981
-8.11E-07	8.68E-06	4.23E-06	-3.96E-06	-1.67E-06	-2.18E-06	0.026305	0.026296	0.026292	-0.046988	-0.046987	-0.046984	0.00079526	0.00024433	0.00065254	0.00077476	0.00025154	0.00052091	1.3127	1.3127	1.3127	1.3147	1.3147	1.3146	0.005397	0.29107	0.32647	0.0074697	-0.13361	0.086255	-0.0016187	-0.001631	-0.0016392	0.0010482	0.0010493	0.0010663	-0.62624	3.3787	9.4678	-0.55953	13.811	4.586	-1.497	-1.497	-1.4969	-1.4975	-1.4975	-1.4975
-3.06E-06	-2.26E-06	7.52E-06	-5.73E-06	4.21E-06	3.33E-05	0.025112	0.025114	0.025107	-0.044764	-0.044768	-0.044801	0.0007957	0.00023197	0.00053216	0.00077758	0.00024055	0.0006962	1.3171	1.3171	1.3171	1.3155	1.3155	1.3154	0.0097548	-0.13775	0.0025046	0.0062858	0.26849	1.4487	-0.0019287	-0.0019253	-0.0019138	-0.00029702	-0.00030004	-0.00033204	-0.60461	2.0017	5.9767	-0.56245	4.2446	15.722	-1.4963	-1.4963	-1.4963	-1.499	-1.499	-1.499
-3.51E-06	5.62E-06	-2.37E-06	-6.15E-06	-3.17E-06	-1.42E-05	0.027787	0.027781	0.027784	-0.043722	-0.043718	-0.043704	0.00079152	0.0002828	0.00047496	0.00078254	0.00025516	0.00055611	1.3157	1.3157	1.3156	1.3133	1.3133	1.3132	0.011851	0.53929	0.038873	0.010693	-0.21958	-0.10073	0.0010431	0.0010399	0.0010439	-0.003586	-0.0035764	-0.0035505	-0.59153	16.457	5.035	-0.58663	3.2075	6.7955	-1.4987	-1.4987	-1.4987	-1.4951	-1.4951	-1.4951
-1.39E-06	1.72E-06	-1.63E-05	-3.60E-06	4.23E-06	-2.15E-06	0.025299	0.025297	0.025313	-0.044994	-0.044998	-0.044996	0.00079571	0.00023749	0.00054591	0.00078335	0.00025006	0.00069662	1.3158	1.3158	1.3158	1.3148	1.3148	1.3148	0.0083467	-0.087509	-1.3152	0.012497	-0.13336	0.070306	0.001324	0.0013209	0.0013569	-0.0058141	-0.0058045	-0.0057875	-0.60649	4.1551	16.146	-0.55143	3.8737	18.167	-1.4984	-1.4984	-1.4984	-1.4984	-1.4984	-1.4984
-2.08E-06	-9.95E-06	-3.24E-06	-3.32E-06	-1.36E-06	-6.71E-06	0.024544	0.024554	0.024557	-0.042419	-0.042417	-0.04241	0.00079049	0.00030964	0.00043781	0.00077799	0.00024961	0.00078364	1.3151	1.3151	1.3151	1.315	1.315	1.315	0.0098063	-2.671	-0.071214	0.011024	-0.13707	0.13416	-0.00089934	-0.0008786	-0.00086005	-0.0037078	-0.0037072	-0.0036825	-0.61062	43.245	2.687	-0.54468	6.2988	15.75	-1.4979	-1.4979	-1.4979	-1.4959	-1.4959	-1.4959
-1.43E-06	8.30E-07	2.38E-05	-2.02E-06	1.18E-06	4.74E-06	0.025264	0.025263	0.02524	-0.045021	-0.045022	-0.045027	0.00079632	0.00024809	0.00053244	0.00078126	0.00023669	0.00049542	1.3154	1.3154	1.3154	1.3134	1.3134	1.3134	0.0018513	0.31955	0.35443	0.0035673	0.11001	-0.24621	0.00034074	0.00033072	0.00033705	-0.0016453	-0.0016433	-0.0016466	-0.60262	7.3519	3.9449	-0.56623	2.3254	4.2482	-1.499	-1.499	-1.499	-1.4989	-1.4989	-1.4989
-2.94E-06	-1.76E-06	1.70E-05	-4.99E-06	7.54E-06	2.48E-05	0.022675	0.022677	0.02266	-0.045257	-0.045265	-0.04529	0.00079329	0.00028173	0.00070051	0.0007814	0.00058231	0.00064305	1.3152	1.3152	1.3151	1.3138	1.3138	1.3137	0.0083297	-1.1976	1.2359	0.010331	0.85068	-0.15376	-0.00020199	-0.00019144	-0.00020771	-0.0031113	-0.0031276	-0.0031507	-0.60598	23.142	24.67	-0.57573	103.15	6.2129	-1.4991	-1.4991	-1.4992	-1.4986	-1.4986	-1.4986
-3.51E-06	-2.17E-06	1.00E-05	-3.39E-06	-1.32E-06	-1.04E-05	0.027521	0.027524	0.027514	-0.048586	-0.048585	-0.048574	0.00079622	0.00022851	0.00076031	0.00077565	0.00024678	0.00067585	1.3128	1.3128	1.3128	1.3153	1.3153	1.3153	0.0035112	-0.0082918	0.7372	0.010246	0.078927	0.079245	-0.0022668	-0.0022672	-0.0022834	0.0010858	0.0010843	0.0011027	-0.62019	3.7905	12.826	-0.55955	7.5317	18.839	-1.4952	-1.4952	-1.4952	-1.4982	-1.4982	-1.4982
-2.71E-06	5.27E-06	6.39E-06	-7.23E-07	-3.16E-06	7.06E-05	0.026469	0.026463	0.026457	-0.045268	-0.045265	-0.045335	0.00079105	0.00024172	0.00042667	0.00077977	0.00027595	0.0010672	1.3163	1.3163	1.3163	1.3141	1.3141	1.314	-0.00031363	0.31465	0.29329	-0.0045312	-0.85312	3.1299	-0.00024249	-0.0002426	-0.00025752	-0.0030254	-0.0030175	-0.0031613	-0.59905	3.6453	5.5835	-0.58084	12.168	39.803	-1.4962	-1.4962	-1.4962	-1.4983	-1.4983	-1.4983
-5.09E-06	1.47E-06	1.62E-05	-4.35E-06	4.24E-06	2.05E-05	0.02262	0.022618	0.022602	-0.043707	-0.043711	-0.043731	0.00079206	0.00024106	0.00068504	0.0007782	0.00028195	0.00082405	1.3158	1.3158	1.3157	1.3141	1.3141	1.3141	0.0091634	0.11911	-0.15201	0.0035999	0.9755	-0.20095	-0.0038418	-0.0038436	-0.0038713	-0.0019442	-0.0019512	-0.0019998	-0.60972	6.3859	18.008	-0.54708	9.5181	55.688	-1.496	-1.496	-1.496	-1.4977	-1.4977	-1.4977
-4.32E-06	1.10E-05	9.40E-06	-2.91E-06	-3.58E-07	1.21E-05	0.021616	0.021605	0.021595	-0.044485	-0.044485	-0.044497	0.00079371	0.00030255	0.00063983	0.00078015	0.00023523	0.00048451	1.3155	1.3155	1.3155	1.3152	1.3152	1.3151	0.010813	3.3777	-0.12127	0.0088204	0.14863	0.18038	0.0013855	0.0013694	0.0013761	-0.0060393	-0.0060339	-0.0060318	-0.61335	50.262	19.637	-0.55618	3.1769	4.1464	-1.4986	-1.4986	-1.4986	-1.4966	-1.4965	-1.4965
-1.25E-06	3.90E-06	-7.96E-06	-3.77E-06	9.36E-07	2.12E-05	0.024879	0.024875	0.024883	-0.044168	-0.044169	-0.044191	0.00079184	0.00024449	0.00043899	0.00077814	0.00024033	0.00071794	1.3135	1.3135	1.3135	1.312	1.312	1.312	0.0053777	0.0089562	-0.023812	0.0043716	0.02215	3.8647	0.00098014	0.0009798	0.00098886	-0.0048156	-0.0048205	-0.004851	-0.61891	11.141	5.8558	-0.57913	1.9626	44.423	-1.4969	-1.4969	-1.4969	-1.4984	-1.4984	-1.4983
-2.76E-06	1.65E-06	1.62E-05	-4.14E-06	7.54E-06	5.32E-05	0.027206	0.027204	0.027188	-0.048535	-0.048542	-0.048596	0.00079662	0.0002323	0.00051636	0.00077644	0.00026342	0.0010723	1.3136	1.3136	1.3136	1.315	1.315	1.3149	-0.0021733	0.013744	-0.25879	0.003884	0.38295	1.3156	-0.0052182	-0.0052154	-0.0052265	0.00485	0.004845	0.0047409	-0.61843	2.5464	7.055	-0.56745	12.132	33.652	-1.4959	-1.4959	-1.4959	-1.4985	-1.4985	-1.4985
-6.65E-06	1.03E-06	8.10E-07	-7.56E-06	-5.60E-06	-1.05E-05	0.025312	0.025311	0.02531	-0.048606	-0.0486	-0.048589	0.00079873	0.00024596	0.00045687	0.00077787	0.00026894	0.00065305	1.3159	1.3158	1.3158	1.3165	1.3165	1.3165	0.010654	0.00208	0.074412	0.0099117	-0.49994	-0.5862	-0.0045891	-0.0045926	-0.0046047	0.00036625	0.00036978	0.00038159	-0.58997	2.8469	4.2627	-0.53906	7.6297	7.568	-1.4963	-1.4963	-1.4963	-1.4985	-1.4985	-1.4985
1.11E-06	2.58E-06	-1.19E-05	-3.94E-06	1.67E-06	3.47E-07	0.026115	0.026112	0.026124	-0.046098	-0.046099	-0.0461	0.00079372	0.00027309	0.00058377	0.00077745	0.00022936	0.00059793	1.3166	1.3166	1.3166	1.3158	1.3158	1.3158	-0.0013919	0.16404	-0.64602	0.012354	-0.072114	-0.31055	-0.0045179	-0.0045282	-0.004513	0.00099754	0.0010028	0.0010547	-0.61808	6.2957	7.7179	-0.57158	1.3646	6.4362	-1.4959	-1.4959	-1.4959	-1.4964	-1.4964	-1.4965
-4.54E-06	8.64E-06	1.30E-05	-1.56E-07	7.49E-06	1.91E-05	0.027407	0.027398	0.027385	-0.043644	-0.043652	-0.043671	0.00079275	0.00028713	0.00063409	0.00077595	0.00027245	0.00068935	1.3173	1.3173	1.3173	1.3166	1.3166	1.3166	0.0078851	0.70035	2.2852	0.00074136	0.089673	0.34776	2.67E-05	1.43E-05	5.13E-07	-0.0015347	-0.0015357	-0.0015081	-0.58408	19.686	23.133	-0.56374	8.5558	9.0985	-1.4983	-1.4983	-1.4983	-1.4992	-1.4992	-1.4992
-1.24E-06	6.48E-07	1.35E-06	-1.10E-06	-5.50E-06	1.43E-06	0.021667	0.021666	0.021665	-0.042937	-0.042932	-0.042933	0.00079157	0.00026366	0.00057129	0.00077738	0.00030301	0.00053801	1.3159	1.3159	1.3159	1.3162	1.3162	1.3161	0.00095307	-0.17241	-0.46301	-0.0023538	-0.056355	-0.32229	-0.0008703	-0.0008667	-0.00086768	-0.0027931	-0.0027838	-0.0027698	-0.58285	10.578	8.9359	-0.57094	15.111	7.6715	-1.4976	-1.4976	-1.4975	-1.4973	-1.4973	-1.4973
-7.16E-07	-9.28E-07	-1.06E-05	-3.06E-06	-4.96E-06	9.00E-06	0.020786	0.020787	0.020797	-0.042772	-0.042767	-0.042776	0.00079686	0.00027905	0.00049472	0.00077587	0.00026911	0.00051597	1.3172	1.3172	1.3172	1.3137	1.3137	1.3137	0.0052124	0.0090169	-0.18327	0.0016797	-0.046561	-0.35502	-0.0014927	-0.0014919	-0.0014885	-0.0015643	-0.0015636	-0.0015559	-0.5885	14.605	2.4627	-0.54078	10.37	6.6096	-1.4974	-1.4974	-1.4974	-1.4987	-1.4987	-1.4987
-4.44E-06	1.02E-06	3.38E-06	-1.63E-06	-6.41E-07	1.31E-05	0.024024	0.024023	0.024019	-0.041239	-0.041238	-0.041251	0.00079525	0.00024447	0.00045652	0.00077612	0.00023685	0.00048046	1.3159	1.3159	1.3159	1.3139	1.3139	1.3139	0.013788	-0.067501	0.22364	0.007855	0.036383	-0.25323	0.0010742	0.0010827	0.0010628	-0.0012447	-0.0012419	-0.00123	-0.61722	6.2581	3.73	-0.57251	1.0787	4.5868	-1.4979	-1.4979	-1.4979	-1.4978	-1.4978	-1.4978
-3.08E-06	6.09E-06	-5.09E-06	-2.87E-07	2.59E-06	-7.87E-06	0.020958	0.020952	0.020957	-0.044166	-0.044168	-0.044161	0.00079665	0.00025439	0.00060684	0.00078431	0.00025135	0.0011132	1.3172	1.3172	1.3172	1.315	1.315	1.315	0.0038253	1.1428	-0.23677	-0.0047979	-0.21974	-0.11395	-0.00066907	-0.00068049	-0.00069719	-0.0024489	-0.0024534	-0.0023973	-0.59858	9.9567	7.6283	-0.5644	4.5411	58.074	-1.4983	-1.4983	-1.4983	-1.4984	-1.4984	-1.4983
-2.36E-06	2.68E-06	8.20E-07	-7.50E-06	-5.36E-06	-4.67E-06	0.024064	0.024061	0.02406	-0.046171	-0.046166	-0.046161	0.00079475	0.00023768	0.00042311	0.00077829	0.00023468	0.00045084	1.315	1.315	1.315	1.3135	1.3135	1.3135	0.0044445	0.067799	-0.11853	0.012371	-0.13176	0.049337	0.00025258	0.00025624	0.00027527	-0.0045779	-0.0045696	-0.0045567	-0.60624	3.3423	2.6644	-0.56654	1.4959	4.0528	-1.4973	-1.4973	-1.4974	-1.498	-1.498	-1.498
-2.35E-06	4.13E-05	1.22E-05	-2.78E-06	1.29E-07	1.27E-05	0.025144	0.025103	0.025091	-0.047567	-0.047567	-0.04758	0.00079352	0.00049079	0.00051971	0.0007752	0.00022311	0.0004895	1.316	1.316	1.3159	1.3152	1.3152	1.3152	0.0087114	8.1294	0.14592	0.0028087	0.040389	-1.0685	-0.0019398	-0.0020215	-0.0020573	-0.0025958	-0.0025975	-0.0026897	-0.59523	92.978	4.1075	-0.53212	0.45365	9.2511	-1.4987	-1.4988	-1.4988	-1.4965	-1.4965	-1.4965
-3.01E-06	2.25E-07	2.67E-05	5.05E-07	7.41E-06	3.31E-05	0.026542	0.026542	0.026516	-0.047299	-0.047307	-0.04734	0.00079542	0.00022462	0.00053351	0.0007767	0.00042434	0.00071908	1.3135	1.3135	1.3135	1.3148	1.3148	1.3148	0.0028689	-0.067944	0.77385	-0.0090793	4.9076	2.8163	-0.0023419	-0.0023382	-0.0023448	-2.35E-06	-1.99E-05	-9.74E-05	-0.61883	2.9335	8.1665	-0.57954	123.58	29.834	-1.4984	-1.4984	-1.4984	-1.4968	-1.4968	-1.4968
-4.46E-06	2.09E-06	4.45E-07	-9.76E-07	-3.67E-06	1.69E-06	0.027414	0.027412	0.027411	-0.045115	-0.045111	-0.045113	0.00079401	0.00023541	0.00058812	0.00077476	0.00024958	0.00056407	1.3151	1.3151	1.3151	1.3163	1.3162	1.3162	0.011861	0.032923	-0.12718	0.0067504	-0.17745	-0.16766	-0.0029041	-0.0028973	-0.0028787	0.0026589	0.002662	0.0026825	-0.59692	2.3782	12.002	-0.56223	4.3531	11.204	-1.4963	-1.4963	-1.4963	-1.4978	-1.4978	-1.4978
-8.22E-07	2.50E-06	-1.22E-05	-6.65E-06	-5.67E-06	-1.39E-06	0.028783	0.028781	0.028793	-0.048108	-0.048102	-0.048101	0.00079434	0.00025095	0.00051172	0.00077357	0.00027455	0.00058254	1.3157	1.3157	1.3157	1.3167	1.3167	1.3167	-0.0020717	0.087074	-0.89192	0.0071992	-0.36672	-0.20619	-0.0055988	-0.0055971	-0.0055865	0.0013173	0.0013169	0.0013279	-0.60424	5.566	15.482	-0.54173	8.9281	4.8532	-1.4972	-1.4972	-1.4972	-1.4967	-1.4967	-1.4967
-1.87E-06	6.04E-06	2.37E-06	-2.02E-06	1.85E-06	-7.06E-08	0.024497	0.024491	0.024489	-0.0468	-0.046802	-0.046802	0.00079016	0.00030067	0.00050866	0.00077195	0.00024508	0.00052987	1.3177	1.3177	1.3177	1.3171	1.3171	1.3171	0.0058426	1.0024	-0.10296	0.001824	0.30955	-0.1704	-0.0018048	-0.001808	-0.0018153	-0.00059414	-0.00059873	-0.00057829	-0.60438	16.505	5.4196	-0.55209	4.0882	5.1293	-1.4969	-1.4969	-1.4969	-1.4984	-1.4984	-1.4984
1.29E-06	-3.63E-06	1.28E-05	-3.58E-06	-1.49E-06	6.49E-06	0.023944	0.023948	0.023935	-0.044605	-0.044603	-0.04461	0.00079357	0.00025017	0.0004997	0.00077949	0.00023307	0.00046013	1.319	1.319	1.319	1.3171	1.3171	1.3171	-0.005375	-0.089388	-0.25562	0.011298	0.1127	0.13948	-0.00016871	-0.00016085	-0.00019541	-0.0025068	-0.0025019	-0.0025162	-0.62449	4.8535	6.5154	-0.59044	2.119	3.5355	-1.4991	-1.4991	-1.4991	-1.4985	-1.4985	-1.4985
-5.51E-06	1.03E-06	-1.22E-05	-4.33E-06	-4.90E-07	6.25E-06	0.021623	0.021622	0.021634	-0.043063	-0.043062	-0.043068	0.0007965	0.0002276	0.00050396	0.0007757	0.0002313	0.00052741	1.3186	1.3186	1.3186	1.3152	1.3152	1.3152	0.0043351	0.049173	-0.45809	0.014473	-0.020131	-0.030568	-0.0011094	-0.0011092	-0.0010994	-0.0036433	-0.0036428	-0.0036802	-0.58578	1.4764	6.9456	-0.54887	0.59721	3.8827	-1.4982	-1.4982	-1.4982	-1.499	-1.499	-1.499
-1.23E-06	6.47E-06	1.76E-06	-3.88E-06	-5.72E-06	-4.01E-07	0.02303	0.023023	0.023022	-0.045318	-0.045312	-0.045312	0.00079493	0.00027966	0.00047237	0.00077483	0.00024232	0.00067098	1.3179	1.3179	1.3178	1.317	1.317	1.317	0.0049998	0.99299	-0.10713	0.0032298	0.17197	0.18853	-0.0028535	-0.0028566	-0.0028718	-8.11E-05	-7.82E-05	-7.03E-05	-0.6008	21.077	5.0499	-0.56092	3.9079	15.781	-1.4967	-1.4967	-1.4967	-1.4969	-1.4969	-1.4969
-1.24E-06	2.24E-06	1.09E-05	-4.00E-07	-6.03E-06	3.05E-06	0.023359	0.023357	0.023346	-0.042964	-0.042958	-0.042961	0.00079096	0.00024669	0.0006432	0.00077289	0.00025423	0.00060724	1.3178	1.3178	1.3177	1.3139	1.3139	1.3139	0.0088235	0.49348	0.8988	-0.0024221	-0.070121	0.53666	-0.00080213	-0.00080115	-0.00080475	-0.0018232	-0.0018168	-0.0018288	-0.61085	5.6371	16.015	-0.56668	3.7739	9.759	-1.4976	-1.4976	-1.4976	-1.4973	-1.4973	-1.4973
-3.23E-06	-5.71E-06	-2.83E-07	-2.27E-06	6.32E-06	3.20E-06	0.027298	0.027304	0.027304	-0.047402	-0.047408	-0.047412	0.00079164	0.00025659	0.00053439	0.00077672	0.00024301	0.00075847	1.3164	1.3164	1.3163	1.3153	1.3153	1.3152	0.01263	-0.54131	-0.021906	0.0045085	0.67201	-0.81831	-0.0056235	-0.0056133	-0.0056306	0.0019507	0.0019488	0.0019287	-0.58384	7.4594	5.0433	-0.56058	4.8435	27.728	-1.4981	-1.4981	-1.4981	-1.498	-1.498	-1.498
-4.81E-06	-2.06E-06	1.01E-05	-6.56E-06	-3.02E-06	-6.21E-06	0.026113	0.026115	0.026105	-0.04608	-0.046077	-0.046071	0.00079261	0.00023847	0.00042626	0.00077806	0.00023155	0.0004582	1.3191	1.3191	1.3191	1.3174	1.3174	1.3174	0.017025	-0.12256	0.1873	0.013765	-0.028308	-0.12357	-0.004583	-0.0045755	-0.0045741	0.00082535	0.00082707	0.00081941	-0.59194	3.0324	4.7697	-0.55604	2.0436	4.1358	-1.4972	-1.4972	-1.4972	-1.4974	-1.4974	-1.4974
-2.35E-06	2.44E-06	2.05E-05	-3.92E-06	3.95E-06	2.45E-05	0.028398	0.028395	0.028375	-0.045693	-0.045697	-0.045721	0.0007904	0.000226	0.00064924	0.0007755	0.00025519	0.00070132	1.318	1.318	1.318	1.318	1.3179	1.3179	0.0085342	0.26124	0.8645	0.0077228	0.16571	0.50759	-0.0030146	-0.0030191	-0.0030417	0.00082781	0.00082808	0.00079384	-0.60626	4.1024	33.409	-0.56994	2.6988	8.7013	-1.4971	-1.4971	-1.497	-1.498	-1.498	-1.498
1.26E-07	-3.33E-06	1.13E-05	-3.04E-06	6.67E-07	3.94E-05	0.025188	0.025191	0.02518	-0.045455	-0.045455	-0.045495	0.00079033	0.00028104	0.00050916	0.00077934	0.00023675	0.00058312	1.3189	1.3189	1.3188	1.3192	1.3192	1.3192	0.0017352	-0.16601	0.55271	0.0080234	0.085506	1.1315	-0.0029136	-0.0029196	-0.0029387	0.0013084	0.0013094	0.0012601	-0.59916	11.903	8.707	-0.56914	1.9548	10.266	-1.4972	-1.4972	-1.4972	-1.4975	-1.4975	-1.4975
-7.66E-07	-5.37E-06	1.10E-05	-7.29E-06	2.87E-06	1.90E-06	0.024902	0.024907	0.024896	-0.046689	-0.046692	-0.046694	0.00079337	0.00028528	0.00053618	0.00077566	0.0002639	0.00057061	1.32	1.32	1.3199	1.3178	1.3178	1.3178	0.001925	0.65566	0.33321	0.012523	-0.1602	-0.056548	-0.001283	-0.0012853	-0.001321	-0.0039128	-0.0039165	-0.0038886	-0.59377	22.237	6.9036	-0.55911	7.5846	5.6138	-1.4957	-1.4957	-1.4958	-1.4973	-1.4973	-1.4974
-4.46E-06	-1.68E-06	1.24E-05	-4.46E-06	-1.12E-06	7.54E-06	0.028062	0.028064	0.028052	-0.046367	-0.046366	-0.046374	0.00079176	0.00025564	0.00054464	0.00077869	0.00024669	0.00058028	1.3195	1.3195	1.3195	1.3186	1.3186	1.3186	0.013718	-0.372	0.17863	0.013559	-0.35763	0.030871	-0.0029568	-0.0029514	-0.0029301	-2.85E-05	-2.48E-05	-2.54E-05	-0.61154	7.2031	14.711	-0.57619	16.9	8.4013	-1.4971	-1.4971	-1.497	-1.4966	-1.4966	-1.4966
-4.72E-06	8.55E-07	-6.59E-06	-4.69E-06	2.84E-07	-9.50E-06	0.022896	0.022895	0.022901	-0.045842	-0.045842	-0.045833	0.00079362	0.00024381	0.00056431	0.00077577	0.0002461	0.00054148	1.3221	1.3221	1.3221	1.3166	1.3166	1.3166	0.0069202	0.33326	0.89655	0.012123	-0.098299	-0.68506	-0.0019058	-0.0019102	-0.0019094	-0.002379	-0.0023783	-0.0022853	-0.58632	3.412	30.808	-0.53159	5.8439	8.2034	-1.4969	-1.4969	-1.4969	-1.4986	-1.4986	-1.4986
2.20E-06	-1.74E-06	-5.38E-06	-1.35E-06	6.45E-07	-2.41E-05	0.024637	0.024638	0.024644	-0.044336	-0.044337	-0.044313	0.00079254	0.00026431	0.00048259	0.00077608	0.00025498	0.00058858	1.3187	1.3187	1.3187	1.3186	1.3186	1.3185	0.0039385	0.73462	0.030677	0.0079697	0.0044858	-0.79416	-0.00028224	-0.00028833	-0.00029131	-0.0036043	-0.0036066	-0.0036134	-0.59395	28.436	5.3173	-0.55319	2.0182	13.026	-1.4979	-1.4979	-1.4979	-1.4986	-1.4986	-1.4986
-3.82E-06	-1.77E-06	2.33E-06	-3.49E-06	-7.67E-06	-2.83E-06	0.02406	0.024061	0.024059	-0.045764	-0.045756	-0.045754	0.00079917	0.00023168	0.0004467	0.00077905	0.00027791	0.00063927	1.3197	1.3197	1.3197	1.3191	1.3191	1.3191	0.012578	-0.09446	0.67873	0.008768	-0.3811	-0.51305	0.0017143	0.0017089	0.0016905	-0.0030304	-0.0030158	-0.0030081	-0.60904	3.3304	5.2095	-0.55428	13.436	13.425	-1.498	-1.498	-1.498	-1.4984	-1.4984	-1.4984
-6.72E-06	-6.60E-07	1.34E-05	-4.69E-06	1.39E-06	-2.26E-05	0.024197	0.024197	0.024184	-0.045177	-0.045179	-0.045156	0.00079114	0.00025086	0.00070081	0.00077621	0.00028517	0.00061993	1.3188	1.3188	1.3188	1.3174	1.3174	1.3174	0.0088898	-0.34819	3.7211	0.0080811	-0.45189	-0.53702	0.00086124	0.0008631	0.00089595	-0.0017937	-0.001792	-0.0017307	-0.60943	8.8859	42.288	-0.56275	13.634	10.678	-1.4999	-1.4998	-1.4999	-1.4977	-1.4977	-1.4977
-1.40E-06	-1.50E-06	1.71E-05	-1.87E-06	2.44E-06	-2.63E-05	0.025616	0.025617	0.0256	-0.04476	-0.044762	-0.044736	0.00079273	0.00035129	0.00052375	0.00077725	0.00025597	0.00093097	1.3183	1.3183	1.3183	1.3175	1.3175	1.3175	0.004256	0.0094301	0.95076	0.0050314	0.43316	-1.043	-0.00047133	-0.00047135	-0.00052002	-0.0019176	-0.0019285	-0.0019347	-0.60689	67.302	6.689	-0.5649	9.5802	50.417	-1.4978	-1.4978	-1.4978	-1.4969	-1.4969	-1.4968
7.36E-07	1.08E-06	-1.97E-05	3.43E-07	-2.90E-06	-1.00E-05	0.027559	0.027558	0.027577	-0.046577	-0.046574	-0.046564	0.00079351	0.00026216	0.00061294	0.00077788	0.00024369	0.0006028	1.3179	1.3179	1.3179	1.3171	1.3171	1.3171	-0.0084991	0.10056	-0.15361	-0.0069461	-0.091594	-0.25552	-0.006358	-0.0063536	-0.0063256	0.00278	0.0027839	0.0027962	-0.61856	10.052	8.7281	-0.58113	2.297	19.525	-1.4961	-1.4961	-1.4961	-1.4958	-1.4958	-1.4958
-1.88E-06	-2.79E-06	-4.44E-06	-3.12E-06	6.20E-07	1.92E-05	0.026265	0.026268	0.026273	-0.049047	-0.049047	-0.049067	0.00078957	0.00023073	0.00046299	0.00077962	0.00023949	0.00061918	1.3178	1.3178	1.3178	1.3183	1.3183	1.3183	0.0062135	-0.21349	-0.46389	0.0080186	0.031453	0.40079	-0.0025948	-0.0025936	-0.0025817	0.0014401	0.0014434	0.0014395	-0.5819	3.5489	12.904	-0.53307	3.3091	9.1553	-1.4979	-1.4979	-1.4979	-1.4968	-1.4968	-1.4968
-4.39E-06	4.01E-06	2.00E-05	-1.70E-06	1.99E-06	-1.34E-05	0.026456	0.026452	0.026432	-0.045996	-0.045998	-0.045984	0.00079335	0.00024222	0.00083054	0.00077456	0.00025055	0.0005916	1.3202	1.3202	1.3201	1.3182	1.3182	1.3182	0.012456	0.21101	-1.6441	0.0043471	-0.051891	-1.2969	-0.0026671	-0.002663	-0.0027034	-0.0010284	-0.0010264	-0.00097626	-0.61157	5.5992	76.063	-0.55614	6.6448	12.102	-1.4979	-1.4979	-1.4979	-1.4973	-1.4973	-1.4973
-5.42E-06	-1.28E-06	1.27E-05	-4.43E-06	-3.71E-07	-2.31E-06	0.023692	0.023694	0.023681	-0.044065	-0.044065	-0.044063	0.00079352	0.00023396	0.00061209	0.00078385	0.00023674	0.00047052	1.3196	1.3196	1.3196	1.3186	1.3186	1.3186	0.013456	-0.19182	0.86902	0.0025839	-0.13166	0.071582	0.0007863	0.00079288	0.00074971	-0.0015817	-0.0015743	-0.0015641	-0.6062	4.9652	11.744	-0.55722	2.0951	3.7599	-1.4967	-1.4967	-1.4966	-1.4989	-1.4989	-1.4989
-2.88E-06	1.50E-05	-2.86E-06	-2.29E-06	-2.74E-06	4.24E-06	0.024694	0.024679	0.024681	-0.044335	-0.044332	-0.044336	0.00079556	0.00035577	0.00050307	0.00078046	0.00022615	0.00053059	1.3218	1.3217	1.3217	1.3206	1.3206	1.3206	0.0056264	1.5566	0.040563	0.0051253	0.048514	-0.028273	-0.001581	-0.0016082	-0.0015631	-0.0028054	-0.0027999	-0.0027853	-0.60691	60.455	7.4329	-0.56841	1.2592	5.7716	-1.4983	-1.4983	-1.4983	-1.4981	-1.4981	-1.4981
-2.54E-06	-3.52E-07	-1.78E-05	-4.56E-06	-2.27E-06	-2.64E-06	0.021942	0.021943	0.02196	-0.042045	-0.042042	-0.04204	0.00079651	0.00028556	0.00050251	0.00078159	0.00023646	0.00063445	1.3203	1.3203	1.3203	1.3207	1.3207	1.3207	0.0067642	-1.7654	-0.25792	-0.0017812	-0.06768	-0.31541	0.0013547	0.0013643	0.0013719	-0.0026708	-0.0026757	-0.0026703	-0.61147	27.838	5.1655	-0.55099	0.92072	10.612	-1.4976	-1.4975	-1.4976	-1.4982	-1.4982	-1.4982
-3.56E-06	2.51E-05	1.20E-06	-3.22E-06	1.36E-06	1.13E-05	0.022798	0.022773	0.022771	-0.042698	-0.0427	-0.042711	0.00079705	0.00047319	0.00049204	0.00077739	0.00023815	0.001593	1.32	1.32	1.3199	1.3183	1.3183	1.3182	0.011121	8.4208	0.13741	-0.0027876	-0.26028	1.3568	0.0012766	0.0012141	0.0012356	-0.0028564	-0.0028518	-0.002954	-0.63386	108.31	6.4074	-0.56642	3.5337	38.542	-1.4981	-1.4981	-1.4981	-1.4981	-1.4981	-1.4981
-3.05E-06	5.86E-06	-8.27E-06	-6.22E-06	4.88E-07	1.71E-05	0.021839	0.021833	0.021841	-0.04351	-0.043511	-0.043528	0.00079451	0.0002255	0.000608	0.00078081	0.00026991	0.00054324	1.3203	1.3203	1.3202	1.3195	1.3195	1.3195	0.0048586	0.47792	-0.28718	0.0050103	-0.018879	0.4068	0.0015133	0.0015142	0.0014688	-0.00096272	-0.00096551	-0.00093214	-0.61508	3.8966	11.73	-0.57846	15.076	4.7806	-1.4975	-1.4975	-1.4975	-1.4988	-1.4988	-1.4988
7.36E-07	3.34E-06	-2.26E-06	-1.18E-06	-1.60E-06	-3.74E-06	0.021922	0.021918	0.021921	-0.046254	-0.046252	-0.046248	0.00079114	0.0002625	0.00058267	0.00077538	0.00023448	0.00052729	1.3207	1.3207	1.3206	1.3168	1.3168	1.3168	0.005741	-0.57464	-0.28022	0.00055462	0.066063	0.05934	-0.00038457	-0.00038277	-0.00033495	-0.0018102	-0.001807	-0.0017879	-0.60505	13.782	9.8091	-0.5526	1.1537	6.0576	-1.4975	-1.4975	-1.4975	-1.4977	-1.4977	-1.4977
-1.09E-06	4.20E-06	-6.08E-06	-4.79E-06	-6.87E-07	-1.16E-05	0.025181	0.025177	0.025183	-0.045196	-0.045195	-0.045183	0.00079397	0.00050054	0.00048205	0.00077804	0.0002317	0.00059421	1.3196	1.3196	1.3196	1.3185	1.3185	1.3185	0.002755	2.3698	-0.10981	0.015092	-0.082674	-0.58521	-0.0025029	-0.0025216	-0.0025452	-0.00066294	-0.00066064	-0.00062967	-0.62752	116.74	5.1612	-0.55797	1.2169	7.5318	-1.4967	-1.4967	-1.4967	-1.4957	-1.4957	-1.4957
-2.38E-06	1.19E-06	5.50E-06	6.77E-07	3.32E-06	6.29E-06	0.023497	0.023496	0.02349	-0.045716	-0.045719	-0.045726	0.00079372	0.00026375	0.00060364	0.00077642	0.00023505	0.00053465	1.3191	1.3191	1.3191	1.3196	1.3196	1.3196	0.0025938	0.17913	-0.4919	-0.0011044	0.014514	0.078989	-0.0043802	-0.0043798	-0.0043788	-0.0011553	-0.0011609	-0.0011215	-0.60367	5.845	9.4122	-0.55137	3.1111	7.2116	-1.4969	-1.4969	-1.4969	-1.4977	-1.4977	-1.4977
-3.70E-07	1.52E-06	-6.86E-06	-1.58E-06	1.65E-06	1.39E-06	0.02517	0.025168	0.025175	-0.049183	-0.049184	-0.049186	0.00079714	0.00024421	0.00047612	0.00077973	0.00026031	0.00057981	1.3195	1.3195	1.3195	1.3189	1.3189	1.3189	0.0017635	0.066159	-0.4379	-0.0020196	-0.056528	-0.21619	-0.0010441	-0.0010409	-0.0010384	-0.0010969	-0.0010982	-0.0010858	-0.61	8.2487	7.9604	-0.55811	9.6034	10.334	-1.4974	-1.4974	-1.4973	-1.4974	-1.4973	-1.4973
-7.13E-07	1.05E-06	6.02E-06	-1.35E-06	-1.64E-06	6.33E-06	0.025073	0.025072	0.025066	-0.046382	-0.04638	-0.046386	0.00079023	0.00026931	0.00053581	0.00077778	0.00023364	0.00058926	1.3192	1.3192	1.3192	1.3206	1.3206	1.3206	-0.0013431	-0.54848	-0.022675	-0.0018439	-0.0013666	-0.073556	-0.0047778	-0.0047741	-0.0047636	0.0010786	0.0010737	0.0010781	-0.61511	14.247	8.5104	-0.58034	3.2666	14.9	-1.4944	-1.4944	-1.4944	-1.4968	-1.4968	-1.4968
-3.62E-06	-1.49E-06	6.24E-06	-4.01E-06	-5.62E-06	-2.42E-05	0.025743	0.025744	0.025738	-0.047464	-0.047459	-0.047434	0.00079606	0.00026165	0.00052523	0.00078388	0.00028158	0.00052363	1.3221	1.3221	1.322	1.3204	1.3204	1.3204	0.0063339	-0.1825	0.55519	0.0057052	-1.5087	-0.37681	-0.0044544	-0.004457	-0.0044644	0.00019146	0.00020641	0.00021782	-0.58683	6.7081	8.9167	-0.54036	39.156	5.8008	-1.4962	-1.4961	-1.4962	-1.4968	-1.4968	-1.4968
-5.24E-07	-2.70E-06	9.74E-06	-5.24E-06	-1.55E-06	1.69E-05	0.024018	0.024021	0.024011	-0.043914	-0.043913	-0.04393	0.00079745	0.00028843	0.0005142	0.00077722	0.00023041	0.0005944	1.3244	1.3244	1.3244	1.3211	1.3211	1.3211	0.0094405	-0.39081	0.58275	0.011227	-0.10407	0.49305	-0.00069999	-0.0006958	-0.00071295	-0.0022179	-0.0022183	-0.0022423	-0.60515	25.756	9.1647	-0.55202	1.5323	8.0475	-1.4968	-1.4968	-1.4967	-1.4977	-1.4977	-1.4977
-3.91E-06	2.00E-06	2.68E-07	-3.88E-06	-4.42E-06	9.40E-06	0.020932	0.02093	0.02093	-0.043267	-0.043263	-0.043272	0.0007977	0.00027528	0.00082407	0.00077796	0.0002789	0.00060523	1.3223	1.3223	1.3223	1.3221	1.3221	1.322	0.0090619	-0.48134	-1.5376	0.0047723	-1.4293	0.51797	0.0011914	0.0011944	0.0012204	-0.002956	-0.0029393	-0.0029543	-0.59074	23.279	28.093	-0.54678	11.723	9.4679	-1.4996	-1.4996	-1.4996	-1.4987	-1.4988	-1.4988
-5.25E-06	3.35E-06	8.62E-06	-3.13E-06	-1.57E-06	1.22E-05	0.022547	0.022543	0.022535	-0.044005	-0.044004	-0.044016	0.00079429	0.00025602	0.00041741	0.00078044	0.00024676	0.00050824	1.3214	1.3214	1.3214	1.3191	1.3191	1.319	0.0092654	0.51756	0.68027	0.0090112	-0.057757	0.28386	0.00032519	0.00031626	0.00028827	-0.0023528	-0.002351	-0.0023581	-0.6028	9.003	4.61	-0.56999	3.7344	4.7223	-1.4988	-1.4988	-1.4988	-1.498	-1.498	-1.498
-3.02E-06	-8.12E-07	6.62E-06	-5.45E-06	-2.36E-06	5.87E-06	0.026649	0.026649	0.026643	-0.04532	-0.045317	-0.045323	0.00079819	0.00023666	0.00048384	0.00077993	0.00026758	0.00047973	1.3204	1.3204	1.3204	1.3191	1.3191	1.3191	0.012836	0.18657	-0.16717	0.0095373	-0.023406	0.28624	-0.00079266	-0.00079225	-0.00076794	-0.00016395	-0.00015396	-0.00013976	-0.60523	2.4544	4.7151	-0.55716	9.0791	5.9974	-1.4978	-1.4978	-1.4977	-1.4983	-1.4982	-1.4982
-1.03E-06	-1.58E-06	-1.57E-05	-3.01E-06	-7.98E-07	2.38E-06	0.027825	0.027826	0.027842	-0.047173	-0.047172	-0.047175	0.00079131	0.00024946	0.00047298	0.00078137	0.00026619	0.00047362	1.3213	1.3213	1.3213	1.3199	1.3199	1.3199	0.0043674	0.066526	-0.4984	0.008791	0.14336	-0.34341	-0.0039055	-0.0038992	-0.003918	0.00095772	0.00096722	0.00099184	-0.6102	5.3678	5.6703	-0.56818	6.7383	5.6043	-1.4959	-1.4959	-1.4959	-1.4962	-1.4962	-1.4962
-1.15E-06	-2.02E-06	-1.40E-05	-4.04E-06	-3.42E-06	-1.17E-05	0.026255	0.026257	0.026271	-0.047369	-0.047366	-0.047354	0.00079578	0.00034688	0.00042411	0.00077613	0.00023216	0.00057261	1.3225	1.3225	1.3225	1.321	1.321	1.3209	0.0061993	-2.814	-0.26533	0.00401	-0.014022	-0.22685	-0.0013373	-0.0013219	-0.0013146	-0.00043856	-0.00043282	-0.000417	-0.61125	70.553	3.1071	-0.54688	1.0797	6.6684	-1.4982	-1.4982	-1.4982	-1.4973	-1.4973	-1.4973
-3.03E-06	-5.76E-06	-4.60E-06	-3.13E-06	1.13E-06	2.45E-05	0.02488	0.024886	0.02489	-0.049375	-0.049377	-0.049401	0.0007943	0.00022857	0.00047015	0.00078184	0.00024422	0.00061058	1.3229	1.3229	1.3228	1.3204	1.3204	1.3204	0.011282	-0.13463	-0.70203	-0.0041396	0.015324	0.66897	-0.00461	-0.0046077	-0.0045754	0.001992	0.0019972	0.0020029	-0.61903	2.7495	8.3109	-0.59737	2.1563	10.094	-1.4977	-1.4976	-1.4976	-1.4988	-1.4988	-1.4988
-3.11E-06	1.86E-06	3.22E-06	-4.15E-06	-3.02E-06	1.33E-05	0.022382	0.02238	0.022377	-0.045783	-0.04578	-0.045793	0.00078494	0.00027631	0.00059596	0.00077732	0.00026537	0.00059257	1.3217	1.3217	1.3217	1.3211	1.3211	1.3211	0.007048	1.0103	-0.014265	0.0035208	-0.30795	0.7856	-0.0017431	-0.0017425	-0.0017299	-0.00033758	-0.00032226	-0.00030108	-0.5802	15.252	4.6119	-0.54661	12.023	11.847	-1.4961	-1.4961	-1.4961	-1.4983	-1.4983	-1.4982
-6.26E-06	1.01E-06	1.19E-06	-3.23E-06	2.15E-06	2.22E-06	0.023369	0.023368	0.023367	-0.047123	-0.047125	-0.047127	0.00079049	0.00030126	0.00060056	0.00077749	0.00024361	0.00043187	1.3221	1.3221	1.3221	1.324	1.324	1.324	0.012951	-0.097397	-0.11247	0.00093497	0.18098	0.16078	0.0013826	0.0013868	0.0013646	-0.0027881	-0.0027958	-0.0028026	-0.588	11.615	9.1124	-0.55406	4.2283	6.3256	-1.4962	-1.4962	-1.4962	-1.4994	-1.4994	-1.4994
-1.44E-07	-5.94E-06	1.52E-05	-6.45E-06	-1.85E-07	1.24E-05	0.022535	0.022541	0.022526	-0.047161	-0.047161	-0.047174	0.00078701	0.00032839	0.00051588	0.00077866	0.00024423	0.00048805	1.3221	1.3221	1.322	1.3224	1.3224	1.3224	-0.0023569	-2.0222	0.41545	0.0083399	-0.23788	0.99268	0.0034219	0.0034348	0.0034166	-0.0043826	-0.0043816	-0.0044055	-0.57977	29.952	5.0198	-0.56754	5.8261	17.435	-1.4952	-1.4953	-1.4953	-1.5	-1.5	-1.5
-2.31E-06	-5.54E-06	-1.27E-06	-3.77E-06	1.09E-06	1.43E-05	0.022512	0.022518	0.022519	-0.047237	-0.047238	-0.047252	0.0007888	0.00039647	0.00059883	0.00077829	0.00022001	0.00040235	1.3238	1.3238	1.3237	1.3246	1.3246	1.3246	0.002563	0.5748	0.29754	0.0075892	0.071886	0.19475	0.00051679	0.00053171	0.00053938	-0.0026206	-0.0026201	-0.0026212	-0.58278	58.648	7.1381	-0.58792	0.8312	4.0969	-1.4963	-1.4963	-1.4963	-1.4994	-1.4994	-1.4994
-1.77E-06	-3.55E-06	-1.65E-05	-3.48E-06	-6.21E-07	8.00E-06	0.021037	0.021041	0.021057	-0.047242	-0.047241	-0.047249	0.00079299	0.00027462	0.00064616	0.00077513	0.00023776	0.00042787	1.3224	1.3224	1.3223	1.3232	1.3232	1.3232	0.0054596	-1.5114	-0.84467	0.010389	-0.092052	0.85234	0.0015071	0.00152	0.0015769	-0.0067198	-0.0067161	-0.0067303	-0.60672	17.117	27.584	-0.55729	3.3033	13.875	-1.4964	-1.4963	-1.4964	-1.4997	-1.4997	-1.4997
-4.48E-06	-8.15E-06	1.52E-05	-4.59E-06	-1.31E-06	1.21E-05	0.024824	0.024832	0.024817	-0.047177	-0.047176	-0.047188	0.0007869	0.00028048	0.00053672	0.00077483	0.00024415	0.00047741	1.324	1.324	1.3239	1.3242	1.3242	1.3241	0.011239	-2.226	0.30816	0.014962	-0.26526	0.68985	0.00033566	0.00034987	0.00030716	-0.0017489	-0.0017424	-0.001755	-0.57105	34.276	6.0739	-0.57571	2.9992	8.7951	-1.4966	-1.4966	-1.4966	-1.4992	-1.4992	-1.4992
-6.15E-06	-2.80E-06	-2.68E-05	-5.18E-06	-2.87E-07	5.32E-06	0.024207	0.024209	0.024236	-0.049344	-0.049344	-0.049349	0.00078939	0.00027139	0.00069485	0.00077731	0.00026477	0.00040097	1.3259	1.3259	1.326	1.3232	1.3232	1.3232	0.019873	0.043736	-1.2091	0.015212	-0.18886	0.038555	-0.0027189	-0.0027215	-0.0026613	-0.0017752	-0.0017806	-0.0017786	-0.60028	4.3153	22.268	-0.55098	12.236	2.518	-1.4986	-1.4986	-1.4985	-1.4998	-1.4998	-1.4997
-1.78E-06	-5.00E-06	-1.53E-05	-2.30E-06	2.46E-06	7.55E-06	0.027506	0.027511	0.027526	-0.050408	-0.05041	-0.050418	0.00079013	0.00032612	0.00082457	0.00077794	0.00023416	0.00054568	1.3252	1.3252	1.3251	1.3238	1.3237	1.3237	0.010137	1.7672	0.40558	0.0055372	0.17889	-0.12367	-0.001921	-0.0019123	-0.0019077	-0.00058402	-0.00058652	-0.00059913	-0.58807	38.266	9.0548	-0.55154	2.7676	5.1011	-1.4969	-1.4969	-1.4969	-1.4978	-1.4978	-1.4978
-2.92E-06	-1.60E-06	2.91E-05	-4.79E-06	-5.36E-07	-2.03E-05	0.025722	0.025723	0.025694	-0.051753	-0.051753	-0.051732	0.00079211	0.0002949	0.00052842	0.00077897	0.00025899	0.00040626	1.3253	1.3253	1.3253	1.3257	1.3257	1.3257	0.010936	-0.24239	0.84701	0.0081117	0.03058	0.011589	-0.0025813	-0.0025758	-0.0025923	-0.0033781	-0.0033735	-0.0033793	-0.5822	10.915	6.3016	-0.56352	8.4032	2.5685	-1.498	-1.498	-1.498	-1.4995	-1.4995	-1.4995
-5.44E-06	-3.19E-06	-2.53E-06	-4.53E-06	4.69E-06	-2.15E-05	0.027303	0.027306	0.027309	-0.048035	-0.048039	-0.048018	0.0007854	0.00028139	0.00050167	0.00078058	0.00024017	0.0004812	1.3263	1.3263	1.3263	1.3229	1.3229	1.3229	0.0043374	-0.55038	-0.45209	0.002218	0.54276	-0.88132	0.00039822	0.00041143	0.00044661	0.00029406	0.00028012	0.00033133	-0.57696	9.2109	7.6398	-0.55663	5.2633	11.246	-1.4974	-1.4974	-1.4974	-1.4958	-1.4958	-1.4958
-1.90E-06	2.24E-06	5.11E-05	-2.87E-06	-1.93E-06	7.92E-06	0.026476	0.026474	0.026423	-0.049362	-0.04936	-0.049368	0.00078415	0.00029817	0.0011348	0.00077473	0.00023665	0.00051314	1.3263	1.3262	1.3262	1.3229	1.3229	1.3229	0.004063	0.47084	0.076645	0.0032759	-0.068617	-0.22154	-0.0030246	-0.0030289	-0.0030847	-0.00073371	-0.00073234	-0.00072627	-0.57126	9.4937	46.694	-0.55173	3.0835	13.973	-1.5	-1.5	-1.5001	-1.4972	-1.4972	-1.4972
-2.29E-06	-5.34E-06	4.75E-05	-5.06E-06	2.71E-06	-6.48E-06	0.028073	0.028078	0.028031	-0.052567	-0.05257	-0.052563	0.00078502	0.00033564	0.00074389	0.00077261	0.00023392	0.00052257	1.324	1.324	1.324	1.3206	1.3206	1.3206	0.0046113	-1.7073	1.8179	0.0075611	-0.001725	0.083491	-0.0052872	-0.0052681	-0.0053553	-0.0024901	-0.0024956	-0.0024643	-0.57388	33.651	14.878	-0.56203	0.42429	13.644	-1.4979	-1.4979	-1.4978	-1.4963	-1.4963	-1.4963
-6.30E-06	-5.06E-06	5.31E-06	-1.19E-06	8.31E-06	9.07E-06	0.024734	0.024739	0.024734	-0.052332	-0.052341	-0.05235	0.0007828	0.00026812	0.00066923	0.00077537	0.00061066	0.0005543	1.324	1.324	1.324	1.3194	1.3194	1.3194	0.0062022	-0.16767	0.54292	0.0046839	0.14462	0.15154	-0.0039146	-0.0039039	-0.0039124	-0.0023293	-0.0023404	-0.0023424	-0.57352	4.199	19.524	-0.57178	123.62	13.833	-1.4993	-1.4993	-1.4993	-1.4968	-1.4968	-1.4968
-2.54E-06	-3.06E-06	1.19E-05	-2.57E-06	3.08E-06	-1.62E-05	0.023101	0.023104	0.023093	-0.049996	-0.049999	-0.049983	0.00078785	0.00025957	0.0006159	0.00077862	0.00028388	0.0005447	1.3254	1.3254	1.3253	1.3234	1.3233	1.3233	0.006731	0.25966	-0.11799	0.0032013	0.46354	-0.36737	-0.0015199	-0.001521	-0.0015265	-0.0023162	-0.002316	-0.0023003	-0.58387	3.4281	10.549	-0.57459	22.272	7.6491	-1.4967	-1.4967	-1.4968	-1.4982	-1.4982	-1.4981
-2.76E-06	7.92E-06	2.12E-05	-3.04E-06	-3.54E-06	1.70E-05	0.024112	0.024104	0.024083	-0.048761	-0.048758	-0.048775	0.00078754	0.00058764	0.00062254	0.0007764	0.00024693	0.00065265	1.3247	1.3247	1.3247	1.3211	1.3211	1.3211	0.0019502	2.4229	0.59866	0.0079667	-0.14118	0.029082	-0.0034884	-0.0034996	-0.0034987	-0.0029118	-0.0029038	-0.002921	-0.58788	90.263	7.265	-0.56891	3.982	15.975	-1.4981	-1.4981	-1.4981	-1.497	-1.497	-1.4971
-2.77E-07	8.58E-06	2.01E-05	-1.02E-06	1.78E-06	-3.85E-06	0.026294	0.026285	0.026265	-0.049001	-0.049003	-0.048999	0.00078753	0.0002715	0.00069483	0.00077384	0.0002341	0.00048767	1.3243	1.3243	1.3242	1.3207	1.3207	1.3207	0.001747	0.3815	-0.24342	-0.0059	-0.032623	-0.23231	-0.0017751	-0.0017802	-0.0017761	-0.0017442	-0.0017479	-0.0017261	-0.57851	6.4234	19.454	-0.55314	1.4873	6.0086	-1.4976	-1.4976	-1.4976	-1.4979	-1.4978	-1.4978
-1.07E-06	-3.04E-06	1.58E-05	-3.51E-06	5.75E-06	4.62E-07	0.026855	0.026858	0.026842	-0.046784	-0.04679	-0.04679	0.0007887	0.00027563	0.0005354	0.00077667	0.00034684	0.00051882	1.3239	1.324	1.3239	1.3212	1.3212	1.3212	0.00096407	-1.3884	-0.16544	0.0011777	-0.40211	-0.36373	-0.0023212	-0.0023055	-0.002302	3.72E-05	3.01E-05	3.68E-05	-0.55683	21.476	4.4222	-0.55764	49.355	7.8614	-1.501	-1.501	-1.501	-1.4974	-1.4974	-1.4974
-2.33E-06	-3.40E-06	-4.65E-06	-3.94E-06	8.18E-06	7.72E-06	0.025373	0.025377	0.025381	-0.047521	-0.04753	-0.047537	0.00078215	0.00025924	0.0007433	0.0007772	0.00025445	0.00048744	1.324	1.324	1.324	1.3199	1.3199	1.3199	0.0072176	0.023754	0.33353	0.0059861	0.40126	0.64567	-0.0030808	-0.0030821	-0.0030874	-0.00032677	-0.00032409	-0.0003379	-0.55344	1.9139	12.438	-0.55993	3.0508	9.1461	-1.4995	-1.4995	-1.4995	-1.4965	-1.4965	-1.4965
-3.41E-06	-3.18E-06	-9.06E-06	-1.04E-06	3.97E-06	1.58E-05	0.025838	0.025841	0.02585	-0.047871	-0.047875	-0.04789	0.0007865	0.00025819	0.00068438	0.00078217	0.00026122	0.00059262	1.3228	1.3228	1.3228	1.321	1.321	1.3209	0.005363	-0.15865	-1.3686	0.0035176	1.139	1.177	-0.0029684	-0.0029644	-0.0029418	-0.0019413	-0.0019498	-0.0019935	-0.56967	3.5047	20.793	-0.57805	11.456	16.007	-1.4977	-1.4977	-1.4977	-1.4995	-1.4995	-1.4995
-4.20E-06	-2.86E-06	7.65E-08	-3.83E-06	3.89E-07	-6.81E-06	0.026729	0.026732	0.026731	-0.045286	-0.045287	-0.04528	0.00078869	0.00029158	0.00079408	0.00077809	0.00025015	0.00049035	1.3225	1.3225	1.3225	1.3207	1.3207	1.3207	0.0089914	0.8895	0.45439	0.0053663	-0.0079728	-0.40348	-0.00086125	-0.00085858	-0.00087259	8.18E-05	7.50E-05	8.42E-05	-0.57524	10.726	10.371	-0.56555	6.112	10.198	-1.4969	-1.4969	-1.4969	-1.4993	-1.4993	-1.4992
4.41E-06	7.37E-07	-1.24E-05	-4.55E-06	-3.35E-08	-1.05E-05	0.023637	0.023637	0.023649	-0.049162	-0.049162	-0.049152	0.00078998	0.00026418	0.00059914	0.00077729	0.00025117	0.00045732	1.3226	1.3226	1.3225	1.3227	1.3227	1.3227	-0.0062591	-0.12768	-0.10524	0.009243	0.50908	-0.67505	0.0012534	0.0012649	0.0012618	-0.0043433	-0.0043488	-0.0043561	-0.58438	7.9946	9.3379	-0.54815	10.618	9.9623	-1.498	-1.498	-1.498	-1.4996	-1.4996	-1.4996
-1.63E-06	1.08E-05	4.49E-05	-2.73E-06	-3.43E-06	-6.90E-06	0.023995	0.023984	0.02394	-0.047241	-0.047237	-0.04723	0.00078953	0.00037252	0.00059918	0.00077709	0.00024844	0.00053438	1.3239	1.3239	1.3239	1.3216	1.3216	1.3215	0.0081478	1.7151	1.6334	0.00084713	0.008764	0.03397	0.0020059	0.001987	0.0018755	-0.003109	-0.0031127	-0.0031172	-0.57595	29.229	7.5806	-0.56732	4.6838	7.1197	-1.4966	-1.4966	-1.4966	-1.5015	-1.5016	-1.5015
-5.35E-06	-8.87E-06	-4.89E-05	-2.86E-06	6.46E-06	7.49E-07	0.025339	0.025348	0.025397	-0.047853	-0.047859	-0.04786	0.0007868	0.00031845	0.0007682	0.00077887	0.0002694	0.00047225	1.3237	1.3237	1.3236	1.3211	1.3211	1.3211	0.014724	-3.8056	-1.0351	0.006716	-0.024508	0.31052	-0.00081318	-0.00079131	-0.00069501	-0.0033163	-0.0033157	-0.003325	-0.56835	46.269	24.435	-0.55716	6.0016	7.2895	-1.4971	-1.4971	-1.4971	-1.4991	-1.4991	-1.4991
3.19E-06	-3.14E-07	1.85E-05	-7.99E-07	-2.13E-06	-1.60E-06	0.025417	0.025417	0.025399	-0.048729	-0.048727	-0.048725	0.00078816	0.00027231	0.00062558	0.00077473	0.00023321	0.00054479	1.3231	1.3231	1.3231	1.3224	1.3224	1.3224	-0.0048602	-0.1019	-0.14977	0.0049811	0.23385	0.020965	-0.00076402	-0.00076058	-0.00077292	-0.0030089	-0.0030114	-0.0030421	-0.56657	3.1247	7.6711	-0.5305	1.7983	7.5322	-1.497	-1.497	-1.497	-1.4997	-1.4997	-1.4997
-3.02E-06	2.36E-07	-2.10E-05	-1.92E-06	1.33E-06	-8.01E-06	0.026592	0.026592	0.026613	-0.047613	-0.047614	-0.047606	0.00078299	0.00026404	0.00050137	0.00077572	0.00024464	0.00045658	1.3244	1.3244	1.3244	1.3224	1.3224	1.3223	0.0038494	0.15652	-0.47507	0.0057767	-0.031869	-0.03974	-0.0011195	-0.0011305	-0.0011001	-0.0030746	-0.0030687	-0.0030758	-0.55707	3.0004	6.3395	-0.56616	3.4576	5.4038	-1.4969	-1.4969	-1.4969	-1.4979	-1.4979	-1.4979
-1.73E-06	2.93E-06	5.03E-05	-4.44E-06	-4.54E-06	1.50E-05	0.024517	0.024514	0.024464	-0.047383	-0.047378	-0.047393	0.00078765	0.00027144	0.0008677	0.00077398	0.00030317	0.00048046	1.3242	1.3242	1.3243	1.3214	1.3214	1.3213	-0.001071	0.36141	3.2637	0.012142	-2.4743	0.70576	-0.0021676	-0.0021686	-0.0022474	-0.0012891	-0.0012684	-0.001297	-0.58072	5.7342	51.714	-0.54019	42.207	9.9466	-1.4983	-1.4983	-1.4982	-1.4969	-1.4969	-1.4969
-3.23E-06	-4.02E-07	4.23E-06	-1.68E-06	-3.15E-06	4.53E-06	0.024279	0.024279	0.024275	-0.049657	-0.049654	-0.049659	0.00078824	0.00030097	0.00053526	0.00077702	0.00029763	0.0005262	1.3239	1.3239	1.3239	1.3213	1.3213	1.3213	0.011042	1.0077	0.89376	0.00852	-0.49471	0.28653	-0.003294	-0.0033055	-0.0033279	-0.0014787	-0.0014696	-0.0014718	-0.57418	19.371	14.432	-0.55602	16.659	11.928	-1.4998	-1.4998	-1.4998	-1.4983	-1.4983	-1.4982
1.05E-06	2.16E-06	-2.60E-05	-4.74E-06	-2.00E-06	4.99E-06	0.026522	0.02652	0.026546	-0.047383	-0.047381	-0.047386	0.00078386	0.00027032	0.00062793	0.00077466	0.00024417	0.00042891	1.3233	1.3233	1.3233	1.3195	1.3195	1.3194	-0.0048912	0.60995	-1.1896	0.01101	-0.0097513	-0.17777	-0.003337	-0.0033431	-0.0033274	-0.00028342	-0.00028152	-0.00026806	-0.57668	6.755	11.349	-0.55702	2.8495	3.0617	-1.4976	-1.4976	-1.4977	-1.4959	-1.4958	-1.4959
-2.02E-06	7.48E-07	9.36E-06	-4.03E-06	2.66E-06	6.12E-06	0.028062	0.028061	0.028052	-0.049586	-0.049589	-0.049595	0.00078736	0.00027661	0.0006341	0.00077577	0.0002463	0.00048642	1.3219	1.3219	1.3219	1.3212	1.3212	1.3212	0.00087694	-0.45216	0.49767	0.0093327	0.3727	-0.061853	-0.0019599	-0.0019489	-0.0019408	-0.0018967	-0.0018959	-0.0018854	-0.55709	9.4028	15.357	-0.56377	2.2838	4.5883	-1.4988	-1.4988	-1.4988	-1.4947	-1.4947	-1.4947
-4.91E-06	5.59E-06	7.80E-06	-1.01E-06	2.84E-06	3.53E-05	0.023417	0.023411	0.023403	-0.049732	-0.049735	-0.04977	0.00078625	0.00026004	0.00061906	0.00077958	0.00025378	0.0005567	1.3229	1.3229	1.3229	1.3215	1.3215	1.3214	0.0093266	0.087064	-0.21748	0.0014529	0.13368	1.2457	-0.00090995	-0.00090621	-0.00083666	-0.0035131	-0.0035143	-0.0035674	-0.56961	2.7087	5.0284	-0.55761	3.2467	9.4085	-1.4973	-1.4973	-1.4973	-1.4994	-1.4994	-1.4994
-2.21E-06	-2.01E-06	-8.05E-06	-4.67E-06	2.81E-06	1.87E-05	0.023748	0.02375	0.023758	-0.050643	-0.050646	-0.050664	0.00078669	0.00032282	0.00075562	0.00078066	0.00024322	0.00061739	1.3221	1.3221	1.3221	1.3218	1.3218	1.3218	0.011378	-1.219	-0.29884	0.0074004	0.40576	1.1188	0.0043596	0.0043748	0.0043775	-0.0043349	-0.0043357	-0.0043618	-0.58297	20.474	10.029	-0.56407	3.376	31.391	-1.4971	-1.4971	-1.4971	-1.4996	-1.4996	-1.4996
-3.69E-06	-2.24E-06	-6.12E-06	-3.34E-06	-4.30E-06	4.28E-06	0.023877	0.023879	0.023886	-0.047198	-0.047194	-0.047198	0.00078944	0.00027463	0.00062431	0.0007761	0.0002625	0.00046659	1.3235	1.3235	1.3235	1.3228	1.3227	1.3227	0.005403	-0.33643	-0.10058	0.0056016	-0.11721	0.051346	0.00067824	0.00068546	0.0006591	-0.0029102	-0.0029072	-0.0028973	-0.5773	9.0802	2.6656	-0.53543	7.097	8.9515	-1.4978	-1.4977	-1.4977	-1.4995	-1.4995	-1.4995
-2.05E-06	8.21E-06	7.45E-06	-1.59E-06	-4.27E-07	-8.98E-06	0.024431	0.024423	0.024416	-0.046409	-0.046409	-0.0464	0.00078783	0.00029071	0.00061781	0.00077577	0.00023317	0.00056067	1.3237	1.3237	1.3236	1.3238	1.3238	1.3238	0.0060938	-0.018403	-0.083119	-0.00035616	-0.045819	0.26042	-0.00010864	-0.00011782	-0.00016687	-0.0023789	-0.0023783	-0.0023781	-0.56014	16.1	8.0359	-0.56579	1.5537	8.3848	-1.4968	-1.4967	-1.4968	-1.4976	-1.4976	-1.4977
-5.77E-06	1.23E-06	-1.40E-05	-5.89E-06	-4.66E-06	2.03E-05	0.025868	0.025867	0.025881	-0.045562	-0.045558	-0.045578	0.00078874	0.00025076	0.00060733	0.00077868	0.00024219	0.00059224	1.3223	1.3223	1.3223	1.3241	1.3241	1.324	0.010621	0.58373	-0.90984	0.011484	-0.02118	0.57694	-0.00081405	-0.00082196	-0.00078372	-0.0033513	-0.0033487	-0.0034185	-0.58829	4.6478	9.4623	-0.57392	2.4526	7.4575	-1.4975	-1.4975	-1.4975	-1.4998	-1.4998	-1.4997
-3.19E-06	3.20E-06	-1.07E-05	-2.64E-06	4.51E-06	-2.96E-06	0.025565	0.025561	0.025572	-0.043404	-0.043408	-0.043405	0.00079128	0.00025003	0.00059164	0.00077417	0.00026074	0.00046298	1.3236	1.3236	1.3235	1.324	1.324	1.3239	0.0069641	0.73059	-0.38853	0.0031366	0.64821	-0.17918	0.0013997	0.0013963	0.0013914	-0.0019561	-0.0019642	-0.0019742	-0.58409	8.5197	4.6348	-0.58444	9.0885	8.2925	-1.4968	-1.4968	-1.4969	-1.4973	-1.4973	-1.4973
-1.65E-06	3.25E-06	-2.50E-06	-5.35E-06	5.90E-06	-1.93E-06	0.024651	0.024648	0.02465	-0.043539	-0.043545	-0.043543	0.00078808	0.000255	0.00061443	0.0007785	0.00028195	0.00064394	1.3247	1.3247	1.3247	1.3252	1.3252	1.3252	0.0074374	-0.014145	-0.057483	0.0059398	1.6285	-0.17113	0.00032608	0.00031918	0.00029757	-0.0026791	-0.0026917	-0.0027026	-0.5805	2.4132	5.6549	-0.55202	18.677	12.341	-1.4971	-1.4971	-1.4971	-1.4996	-1.4996	-1.4996
-1.29E-06	2.97E-06	-1.04E-05	-4.34E-06	-1.04E-05	-6.66E-06	0.025345	0.025342	0.025352	-0.043833	-0.043823	-0.043816	0.00078905	0.00028784	0.00059048	0.00078043	0.00027234	0.00047428	1.323	1.323	1.323	1.3255	1.3254	1.3254	0.0085358	-0.12877	-0.010071	0.0079037	-0.71489	-0.062555	0.0017046	0.0016976	0.001685	-0.0029285	-0.0029076	-0.0029017	-0.57779	14.279	5.4816	-0.5789	8.8002	6.0847	-1.4951	-1.4951	-1.4951	-1.4989	-1.4989	-1.4989
-5.45E-06	3.31E-07	4.67E-05	-3.73E-06	-2.81E-06	6.42E-06	0.022334	0.022334	0.022287	-0.043818	-0.043815	-0.043821	0.00079467	0.00029001	0.00084833	0.00077953	0.00026814	0.00050718	1.3248	1.3248	1.3248	1.3269	1.3269	1.3269	0.011497	0.92511	3.5799	0.0057911	-0.67613	0.028699	0.0023195	0.0023263	0.0022902	-0.0039557	-0.0039487	-0.0039497	-0.58948	28.37	41.127	-0.55031	16.281	6.3213	-1.4965	-1.4965	-1.4964	-1.5	-1.5	-1.5
-4.10E-06	-9.32E-06	-1.53E-05	-3.40E-06	-5.08E-06	6.85E-06	0.023475	0.023484	0.0235	-0.04309	-0.043085	-0.043092	0.0007909	0.0007368	0.00070583	0.00077598	0.00022875	0.000496	1.3266	1.3267	1.3266	1.325	1.325	1.325	0.011002	-1.7386	-1.1921	0.0032893	-0.072025	0.20596	0.00043347	0.00045969	0.00050583	-0.002873	-0.0028695	-0.0028855	-0.59573	104.56	13.457	-0.55952	1.5778	5.6856	-1.4964	-1.4963	-1.4963	-1.4994	-1.4994	-1.4994
-3.90E-06	3.97E-06	2.56E-05	-4.84E-06	2.87E-06	1.40E-05	0.026948	0.026944	0.026918	-0.045496	-0.045498	-0.045512	0.00079113	0.00026884	0.0005877	0.00077634	0.0002475	0.00048774	1.3263	1.3263	1.3263	1.3267	1.3267	1.3267	0.0073045	0.21028	0.25314	0.011001	0.80234	0.29354	-0.0034661	-0.0034611	-0.003507	-0.0013348	-0.0013413	-0.0013197	-0.58926	10.04	5.9961	-0.54489	6.3375	4.68	-1.4985	-1.4985	-1.4986	-1.4985	-1.4985	-1.4985
-2.29E-08	-2.64E-06	9.45E-06	-6.15E-06	3.36E-07	1.38E-05	0.02658	0.026582	0.026573	-0.044913	-0.044914	-0.044927	0.00078936	0.00026481	0.00061967	0.00077835	0.00024468	0.00047922	1.3282	1.3282	1.3281	1.3253	1.3253	1.3253	-0.0047566	-0.42188	0.26387	0.0040582	0.21151	0.90174	-0.0043466	-0.0043441	-0.0043539	-0.0003557	-0.00035838	-0.00038207	-0.59238	5.7526	9.4317	-0.5571	2.6595	9.944	-1.4984	-1.4984	-1.4984	-1.4972	-1.4972	-1.4972
-1.83E-06	-5.35E-06	-3.59E-05	-3.92E-06	-1.69E-06	-1.97E-06	0.029696	0.029701	0.029737	-0.046429	-0.046427	-0.046425	0.00079	0.0002892	0.0006321	0.00077901	0.00023345	0.00044407	1.3284	1.3284	1.3284	1.3237	1.3237	1.3237	0.0077537	-0.65134	-0.83181	0.0073469	0.042672	-0.18561	-0.0060687	-0.0060583	-0.0060267	0.00032413	0.00033362	0.00031893	-0.54737	8.1292	10.24	-0.52513	1.7165	4.1121	-1.4983	-1.4983	-1.4983	-1.4948	-1.4948	-1.4948
-3.86E-06	1.04E-06	1.20E-05	-5.95E-06	8.14E-06	-2.77E-06	0.031014	0.031013	0.031001	-0.045915	-0.045924	-0.045921	0.00078684	0.0003011	0.00076386	0.00077604	0.00030786	0.00053152	1.3262	1.3262	1.3262	1.3223	1.3223	1.3223	0.0087829	0.11304	-0.36397	0.0098867	0.99736	0.11423	-0.0071623	-0.0071584	-0.0071741	-0.0012841	-0.0012892	-0.0012804	-0.57479	24.612	12.607	-0.56877	32.869	21.854	-1.5002	-1.5002	-1.5002	-1.4932	-1.4932	-1.4931
-9.05E-07	9.19E-06	-8.87E-06	-2.65E-06	-3.12E-06	1.20E-05	0.030729	0.03072	0.030729	-0.047981	-0.047978	-0.04799	0.00078745	0.00032294	0.00052337	0.00077644	0.00024753	0.00055156	1.3258	1.3258	1.3257	1.3217	1.3217	1.3216	0.0034746	-0.020245	-0.23073	0.004922	0.032953	0.24599	-0.0071072	-0.0071059	-0.0071294	0.0010414	0.0010461	0.0010324	-0.58171	12.274	5.5532	-0.57134	2.5885	8.0467	-1.502	-1.502	-1.502	-1.492	-1.492	-1.492
-1.75E-06	-3.81E-06	8.97E-06	-2.82E-06	6.21E-08	-1.64E-05	0.029276	0.02928	0.029271	-0.045991	-0.045991	-0.045975	0.0007823	0.00026499	0.00058716	0.00077499	0.00022623	0.00079955	1.3242	1.3242	1.3242	1.3185	1.3185	1.3184	0.0034053	-0.35543	0.33888	0.00061056	-0.024589	-3.4712	-0.0075046	-0.0074915	-0.0075269	-0.0028658	-0.0028602	-0.0027656	-0.54727	4.9715	6.9644	-0.54721	0.87732	34.399	-1.5007	-1.5007	-1.5007	-1.494	-1.494	-1.494
-3.34E-06	6.40E-06	-7.70E-06	-6.80E-07	-1.99E-06	1.76E-05	0.029401	0.029395	0.029403	-0.046991	-0.046989	-0.047007	0.00078525	0.00027535	0.00052409	0.00077812	0.00025038	0.000762	1.3235	1.3235	1.3235	1.3195	1.3195	1.3195	0.002459	0.22501	-0.18157	0.0032535	0.075724	1.4725	-0.0055426	-0.0055448	-0.0055406	-0.0013566	-0.0013566	-0.0013671	-0.57082	5.3296	3.7585	-0.53942	2.4412	28.641	-1.5007	-1.5007	-1.5007	-1.4944	-1.4944	-1.4944
-5.59E-06	-8.23E-06	1.10E-05	-1.09E-06	5.27E-06	1.39E-05	0.025523	0.025532	0.025521	-0.04614	-0.046145	-0.046159	0.00078917	0.00029956	0.00052796	0.0007794	0.00025455	0.00044283	1.321	1.321	1.321	1.3181	1.3181	1.3181	0.011722	-0.04615	0.40905	0.0093776	0.62551	0.13388	-0.00042666	-0.0004248	-0.00040471	-0.0025595	-0.0025608	-0.0025482	-0.58024	11.299	8.57	-0.56606	8.8434	6.2622	-1.4996	-1.4996	-1.4996	-1.4954	-1.4954	-1.4954
-1.34E-06	-1.01E-06	1.72E-05	-4.95E-06	8.29E-06	-1.02E-05	0.021511	0.021512	0.021495	-0.04565	-0.045658	-0.045648	0.00078861	0.00024581	0.00053655	0.00077946	0.00026974	0.00061948	1.3218	1.3218	1.3218	1.3215	1.3215	1.3215	0.01083	-0.41857	0.7621	0.010042	0.7365	0.00047169	-0.00030838	-0.00030774	-0.00033008	-0.0022847	-0.0022963	-0.0023204	-0.59	5.8576	7.0561	-0.54536	7.1924	21.852	-1.4986	-1.4986	-1.4986	-1.4986	-1.4985	-1.4986
1.81E-06	3.64E-06	-4.80E-05	-1.53E-06	-3.69E-06	1.16E-05	0.020921	0.020918	0.020966	-0.047452	-0.047448	-0.04746	0.00078877	0.00028121	0.00063057	0.00077465	0.00023895	0.00049024	1.3214	1.3214	1.3213	1.3235	1.3235	1.3235	-0.0058037	-0.38543	-0.716	0.002371	-0.10191	1.1111	0.0060917	0.0061005	0.0061055	-0.0035253	-0.0035274	-0.0035222	-0.58945	12.88	19.915	-0.54398	2.8984	15.215	-1.4935	-1.4935	-1.4935	-1.5034	-1.5034	-1.5034
-8.60E-07	2.11E-07	-1.83E-05	-4.39E-06	-3.42E-06	-2.32E-05	0.017055	0.017055	0.017073	-0.044384	-0.044381	-0.044358	0.00078853	0.00027017	0.00074747	0.00077765	0.00028596	0.0004557	1.323	1.323	1.3229	1.3258	1.3258	1.3258	-0.00015861	-0.37443	-0.79907	0.0098851	-0.21239	-0.58626	0.0060135	0.0060253	0.0060167	-0.0023807	-0.0023756	-0.0023703	-0.60651	6.768	9.3036	-0.56711	12.139	6.2277	-1.4939	-1.4939	-1.4939	-1.5025	-1.5024	-1.5024
-4.45E-06	4.34E-06	1.77E-06	-3.36E-06	-3.29E-06	5.61E-06	0.014703	0.014699	0.014697	-0.04244	-0.042437	-0.042442	0.00079783	0.00027452	0.00084971	0.00077411	0.00024592	0.0005667	1.3241	1.3241	1.3241	1.3282	1.3282	1.3282	0.010067	0.49725	-1.7896	0.0034878	0.027778	0.34892	0.0076833	0.0076886	0.0076696	-0.0058025	-0.0057963	-0.0057861	-0.59451	8.0594	23.887	-0.55708	3.2302	11.29	-1.4961	-1.4961	-1.496	-1.5037	-1.5036	-1.5036
-2.51E-06	1.94E-06	-1.43E-05	-2.93E-06	7.09E-07	1.17E-05	0.018891	0.018889	0.018903	-0.045391	-0.045392	-0.045404	0.00079323	0.00026689	0.00070539	0.00077622	0.00027366	0.00058358	1.327	1.3269	1.327	1.3289	1.3289	1.3289	0.0052745	0.39267	-2.4553	0.0066059	0.86829	0.35995	0.0038231	0.0038137	0.0038365	-0.0077062	-0.0077111	-0.0076915	-0.61347	4.5064	33.353	-0.56642	37.376	9.5787	-1.495	-1.495	-1.495	-1.4995	-1.4995	-1.4994
-3.69E-06	6.41E-06	2.02E-05	-1.09E-06	4.66E-06	-2.54E-06	0.022406	0.0224	0.02238	-0.043569	-0.043573	-0.043571	0.00078444	0.00028535	0.00058913	0.00077385	0.00025535	0.00041827	1.3254	1.3254	1.3253	1.327	1.327	1.327	0.0071329	0.80556	0.11168	0.0053573	1.63	-0.13767	0.00084036	0.00083805	0.00081864	-0.0030278	-0.0030413	-0.0030164	-0.58373	8.4491	5.5128	-0.56066	16.742	2.7557	-1.4959	-1.4959	-1.4959	-1.4969	-1.4969	-1.497
-3.41E-06	-5.38E-06	-1.81E-06	-1.83E-06	2.83E-06	1.76E-05	0.023355	0.023361	0.023362	-0.047527	-0.04753	-0.047547	0.00078687	0.00024736	0.00055896	0.00077726	0.00027291	0.00052654	1.3297	1.3297	1.3297	1.3272	1.3272	1.3272	0.011728	-0.27267	0.046956	0.0014491	-0.26655	0.50659	-0.00076506	-0.0007665	-0.00077228	-0.0010972	-0.0011011	-0.0011491	-0.58139	3.472	7.8403	-0.55937	17.548	7.3552	-1.4973	-1.4973	-1.4973	-1.4983	-1.4983	-1.4983
-5.57E-06	1.90E-06	-3.09E-05	-3.73E-06	3.45E-06	-1.16E-05	0.024909	0.024907	0.024938	-0.04551	-0.045513	-0.045502	0.00078747	0.00027783	0.00056778	0.00077588	0.0002407	0.00043218	1.3296	1.3296	1.3295	1.3264	1.3264	1.3264	0.010998	0.039971	-0.51285	0.0091345	0.13723	-0.3364	-0.0016604	-0.0016586	-0.0016891	-0.00083244	-0.000834	-0.00082696	-0.59587	6.2252	8.0773	-0.582	2.9665	4.1902	-1.4986	-1.4986	-1.4986	-1.4965	-1.4965	-1.4965
-5.34E-06	5.99E-06	-1.28E-05	9.04E-07	1.15E-06	1.37E-05	0.025918	0.025912	0.025925	-0.047233	-0.047234	-0.047248	0.00078578	0.00028539	0.00053693	0.00077591	0.00027736	0.00059894	1.328	1.3279	1.3279	1.3259	1.3259	1.3259	0.016962	1.0982	-0.33875	-0.00035183	-1.2372	0.097979	-0.0040894	-0.0040999	-0.0040963	0.0022167	0.0022231	0.0022199	-0.58111	11.602	7.9353	-0.53611	22.255	9.1476	-1.4983	-1.4983	-1.4983	-1.4966	-1.4966	-1.4966
-2.56E-06	3.82E-06	-6.48E-06	-4.46E-06	-2.14E-06	3.30E-06	0.028593	0.028589	0.028596	-0.046866	-0.046864	-0.046868	0.00078972	0.00061676	0.00061809	0.00077499	0.00023771	0.00050718	1.3271	1.3271	1.3271	1.3251	1.3251	1.3251	0.0080603	0.028775	-0.098016	0.01095	-0.15982	0.047306	-0.0019057	-0.0019127	-0.0019068	-0.0024899	-0.0024832	-0.0024698	-0.58747	113.95	9.3247	-0.56605	4.8837	5.73	-1.5004	-1.5004	-1.5003	-1.4974	-1.4974	-1.4974
-1.34E-06	7.28E-06	-2.36E-05	-2.58E-06	1.56E-06	1.36E-06	0.028309	0.028302	0.028325	-0.045685	-0.045686	-0.045688	0.0007885	0.00032831	0.00066412	0.00077671	0.00025913	0.00043165	1.3279	1.3279	1.3279	1.3248	1.3248	1.3248	0.0043503	0.31202	-0.41313	0.012144	0.098171	-0.027766	-0.00098134	-0.00098418	-0.00096528	-0.0010112	-0.0010035	-0.001003	-0.58276	29.699	10.317	-0.55738	9.1606	3.7195	-1.4986	-1.4986	-1.4986	-1.4982	-1.4982	-1.4981
-5.57E-06	3.33E-06	-2.39E-05	-1.89E-06	-2.36E-06	4.90E-06	0.02791	0.027906	0.02793	-0.046733	-0.046731	-0.046736	0.00078891	0.00037916	0.00079219	0.00077434	0.00024481	0.0004906	1.3266	1.3266	1.3266	1.3256	1.3256	1.3256	0.00095193	-0.7955	-0.75205	0.006387	-0.0036298	-0.048382	-0.0020398	-0.0020381	-0.0019949	0.00095505	0.00096516	0.00094292	-0.59365	40.082	16.731	-0.55644	1.8174	3.4277	-1.4981	-1.4981	-1.4981	-1.4965	-1.4965	-1.4965
-1.86E-06	6.92E-06	3.58E-06	-4.19E-06	-5.83E-06	-3.38E-06	0.027487	0.02748	0.027476	-0.046673	-0.046668	-0.046664	0.00078758	0.00026404	0.00059029	0.00077553	0.00023311	0.00047601	1.3262	1.3262	1.3261	1.3248	1.3248	1.3248	-0.0015594	0.26155	-0.051544	0.0039377	-0.27478	-0.39734	-0.0012057	-0.0012107	-0.0012388	-0.0024835	-0.0024726	-0.0024522	-0.573	5.4272	4.1533	-0.55899	2.5157	3.7467	-1.497	-1.497	-1.497	-1.4983	-1.4983	-1.4983
-2.83E-06	4.45E-06	2.18E-06	-2.32E-06	-1.03E-05	4.99E-06	0.021986	0.021981	0.021979	-0.046877	-0.046866	-0.046871	0.00078841	0.00028604	0.00054586	0.00077636	0.00041516	0.00060541	1.3274	1.3274	1.3274	1.3259	1.3259	1.3259	0.0071182	0.86418	0.18825	0.0042535	-5.4144	0.375	0.0002293	0.00022787	0.00026312	-0.0024723	-0.0024568	-0.0024551	-0.57835	14.977	7.8032	-0.56026	96.253	12.198	-1.4978	-1.4978	-1.4978	-1.4995	-1.4995	-1.4995
-1.65E-06	-6.34E-06	-4.31E-06	-2.27E-06	-1.80E-06	3.44E-06	0.024571	0.024578	0.024582	-0.045911	-0.045909	-0.045913	0.00079067	0.0003025	0.00053778	0.00077857	0.00022389	0.00052149	1.3278	1.3278	1.3278	1.3263	1.3263	1.3263	0.00078507	-2.2453	0.17857	0.010659	0.049246	0.10933	-0.0020465	-0.0020249	-0.0020346	-0.0025469	-0.0025442	-0.0025551	-0.58975	24.2	5.5579	-0.5471	1.1387	5.8971	-1.4979	-1.4979	-1.4979	-1.4986	-1.4986	-1.4986
-3.27E-06	8.59E-06	3.24E-05	-3.87E-06	5.32E-06	-8.94E-06	0.022911	0.022902	0.02287	-0.044879	-0.044884	-0.044875	0.00078906	0.00033394	0.00070792	0.00077305	0.00026874	0.00047194	1.3263	1.3263	1.3263	1.3263	1.3263	1.3263	0.011211	1.8163	0.22175	0.0042067	0.61499	-0.59287	0.00028036	0.00026677	0.00022874	-0.0031257	-0.0031284	-0.0031344	-0.56865	24.572	9.2833	-0.54377	10.681	5.9659	-1.4978	-1.4978	-1.4978	-1.4986	-1.4986	-1.4986
-5.56E-07	1.25E-06	-1.26E-05	-4.55E-06	1.11E-07	8.61E-06	0.017848	0.017847	0.01786	-0.046844	-0.046844	-0.046853	0.0007885	0.00026688	0.0005418	0.00077313	0.00026802	0.00049289	1.326	1.326	1.326	1.3278	1.3278	1.3278	-0.0013251	0.021881	-0.1377	0.0082171	0.041886	0.26463	0.0044217	0.0044177	0.0043912	-0.0062881	-0.0062854	-0.0063094	-0.57699	4.1901	9.8593	-0.57065	5.0817	6.4995	-1.4957	-1.4957	-1.4957	-1.5012	-1.5012	-1.5012
-4.29E-06	-7.23E-07	-6.99E-07	-4.74E-06	-7.78E-06	1.51E-05	0.022479	0.02248	0.02248	-0.04382	-0.043812	-0.043827	0.00078951	0.00026354	0.00058943	0.00077576	0.00026542	0.00054054	1.3277	1.3277	1.3277	1.3295	1.3295	1.3295	0.010729	0.13228	-0.16475	0.0077529	-1.1215	0.42949	0.0019561	0.0019566	0.0019961	-0.0063394	-0.0063259	-0.0063644	-0.59297	4.0261	7.4593	-0.57255	9.2796	15.634	-1.4954	-1.4954	-1.4953	-1.4984	-1.4984	-1.4983
-4.46E-06	-7.55E-07	9.12E-06	-1.87E-06	5.35E-07	2.11E-06	0.022453	0.022454	0.022445	-0.048275	-0.048276	-0.048278	0.00078998	0.00028014	0.0008781	0.00077923	0.00025281	0.00055979	1.3278	1.3278	1.3278	1.3279	1.3279	1.3279	0.0049694	-0.1676	-0.15604	0.001875	0.10256	-0.10307	-0.0033304	-0.0033241	-0.0033833	-0.002219	-0.0022193	-0.0022128	-0.58855	6.3123	17.598	-0.5585	2.4246	9.4957	-1.4991	-1.4991	-1.4991	-1.4993	-1.4993	-1.4993
-2.68E-06	-8.00E-07	2.50E-05	-4.57E-06	5.62E-06	1.98E-07	0.034361	0.034362	0.034337	-0.038407	-0.038413	-0.038413	0.0008024	0.00027308	0.0007773	0.00079538	0.0003565	0.00051631	1.74	1.74	1.74	1.7343	1.7343	1.7343	0.007422	-0.16155	3.2664	0.0021458	0.42946	0.093536	-0.0011924	-0.0011921	-0.0012417	0.0015877	0.0015804	0.0015776	-0.48904	4.1414	39.108	-0.47442	32.685	5.5711	-1.5005	-1.5005	-1.5005	-1.4977	-1.4976	-1.4976
-4.21E-06	1.11E-05	-2.42E-05	-3.00E-06	-1.06E-06	-1.93E-05	0.031215	0.031204	0.031228	-0.03814	-0.038139	-0.038119	0.00079808	0.00045853	0.00059868	0.00079583	0.00028245	0.00050867	1.7418	1.7418	1.7418	1.7362	1.7362	1.7362	0.0094535	3.3762	-0.82814	0.0064952	-0.21441	-1.4823	-0.0014621	-0.0014811	-0.0014546	0.0012971	0.0012929	0.0013228	-0.47138	104.04	10.917	-0.49877	4.009	14.781	-1.5027	-1.5027	-1.5027	-1.4969	-1.4969	-1.4969
-2.52E-06	4.31E-06	-2.28E-06	-9.94E-07	7.42E-06	1.56E-05	0.031828	0.031824	0.031826	-0.036589	-0.036596	-0.036612	0.00080347	0.00034527	0.00088609	0.00079639	0.00030727	0.00064972	1.7442	1.7442	1.7442	1.7362	1.7362	1.7361	0.0092559	0.33168	-0.90891	-0.0059274	0.71934	0.13118	-0.00062652	-0.00063752	-0.00061627	0.0017006	0.0016967	0.0016823	-0.50077	22.122	38.023	-0.47919	9.099	11.793	-1.501	-1.501	-1.5009	-1.4981	-1.4981	-1.4981
-1.45E-06	1.18E-05	2.38E-05	-2.38E-06	1.82E-06	6.73E-06	0.02897	0.028958	0.028934	-0.033162	-0.033164	-0.033171	0.00080105	0.00036322	0.00077581	0.0007938	0.00031193	0.00052808	1.742	1.742	1.742	1.7405	1.7405	1.7404	0.0055391	3.2129	0.57561	0.0074062	-0.73375	0.26694	-0.00011725	-0.00013804	-0.00014454	-0.00057723	-0.0005738	-0.00059168	-0.52977	34.819	12.331	-0.47091	13.837	5.9032	-1.5005	-1.5004	-1.5004	-1.497	-1.497	-1.497
-2.87E-06	1.04E-05	-5.19E-06	-3.04E-06	1.82E-05	2.32E-05	0.030907	0.030897	0.030902	-0.031263	-0.031281	-0.031305	0.00080391	0.00034594	0.00069326	0.00079256	0.00062701	0.0008185	1.7416	1.7416	1.7415	1.7383	1.7382	1.7382	0.0031463	-0.18826	1.1614	0.00039346	8.7724	1.9443	-0.00059746	-0.00060777	-0.0005913	-0.0027818	-0.0028191	-0.0028444	-0.50118	24.632	16.311	-0.50575	145.86	28.681	-1.4972	-1.4971	-1.4972	-1.4979	-1.4979	-1.4979
-1.71E-07	4.49E-06	8.04E-06	-5.01E-06	1.39E-06	-2.95E-06	0.028836	0.028832	0.028823	-0.030778	-0.030779	-0.030776	0.0008048	0.0002796	0.00053205	0.0007951	0.0002593	0.00055295	1.7414	1.7414	1.7414	1.7385	1.7385	1.7385	0.0038847	0.56867	0.22405	0.0026018	0.22609	0.28871	0.00095499	0.00095692	0.00094557	-0.0037609	-0.0037669	-0.0037801	-0.50891	7.4574	3.9849	-0.49422	3.1203	7.4323	-1.4974	-1.4974	-1.4974	-1.4992	-1.4992	-1.4992
-4.35E-06	-3.93E-07	3.72E-06	-2.72E-06	3.83E-06	-1.67E-05	0.0304	0.0304	0.030396	-0.031787	-0.031791	-0.031774	0.00080347	0.00026377	0.00065165	0.00079261	0.00027137	0.00064136	1.7409	1.7409	1.7408	1.7376	1.7376	1.7376	0.01133	0.011714	-0.579	0.0031151	0.53122	-0.39646	0.00045881	0.00045427	0.00042218	-0.0063784	-0.0063789	-0.0064084	-0.49946	2.5259	16.056	-0.47902	5.4353	23.795	-1.496	-1.496	-1.496	-1.5003	-1.5003	-1.5003
-1.30E-06	-2.68E-06	1.61E-05	-2.93E-06	5.04E-06	-1.27E-05	0.03191	0.031912	0.031896	-0.028712	-0.028717	-0.028704	0.0008017	0.00026767	0.00062265	0.00079539	0.00027437	0.00054491	1.7398	1.7398	1.7398	1.7386	1.7386	1.7386	0.0045372	-0.11452	0.59354	-0.0050809	0.44491	-0.44137	-0.00067483	-0.00067603	-0.00071361	-0.0027657	-0.0027691	-0.0027697	-0.50575	3.9632	11.569	-0.51068	8.3115	8.7443	-1.4971	-1.4971	-1.497	-1.5011	-1.5011	-1.501
-6.31E-06	-7.29E-06	2.51E-06	-1.71E-06	1.58E-06	-2.11E-06	0.029994	0.030001	0.029998	-0.031772	-0.031774	-0.031772	0.00080267	0.00031844	0.00067719	0.00079103	0.00030668	0.0004884	1.7395	1.7395	1.7395	1.7365	1.7365	1.7365	0.014315	-0.051964	0.18934	0.005718	-0.20609	0.075197	-0.0016267	-0.0016217	-0.0016418	-0.002979	-0.0029768	-0.0029831	-0.49689	29.263	43.639	-0.45636	15.398	7.0822	-1.4975	-1.4975	-1.4975	-1.4985	-1.4985	-1.4985
-2.95E-06	2.28E-07	-9.36E-06	-5.35E-06	4.53E-06	-1.52E-05	0.027368	0.027368	0.027377	-0.03477	-0.034775	-0.03476	0.00080391	0.00027743	0.00055229	0.00079033	0.00027989	0.00053951	1.7407	1.7406	1.7406	1.737	1.737	1.737	0.0081919	-0.13957	-0.091945	0.0023424	-0.27968	-0.15477	-0.0003027	-0.00030024	-0.000283	-0.0025981	-0.0025903	-0.0025668	-0.50839	3.6565	4.2516	-0.48078	7.9301	4.4158	-1.4994	-1.4994	-1.4994	-1.4998	-1.4998	-1.4998
-3.40E-06	-7.77E-06	3.06E-05	-1.85E-06	1.52E-06	1.24E-05	0.026312	0.02632	0.026289	-0.034556	-0.034558	-0.03457	0.00080298	0.00036713	0.0010111	0.00079478	0.00028964	0.00086784	1.7415	1.7415	1.7415	1.7365	1.7365	1.7365	0.01045	-0.36606	2.145	0.0029358	0.46499	0.79598	-0.0010504	-0.0010348	-0.0010942	0.00031777	0.00031726	0.00029423	-0.49703	19.942	30.404	-0.49133	6.5908	27.127	-1.4991	-1.4991	-1.499	-1.4987	-1.4987	-1.4987
-1.19E-06	-6.73E-06	5.95E-05	-5.06E-06	-3.44E-06	-1.02E-06	0.026866	0.026873	0.026813	-0.033688	-0.033685	-0.033683	0.00080621	0.00029697	0.00077205	0.00079474	0.00027685	0.00043469	1.7421	1.7421	1.742	1.7367	1.7367	1.7366	0.0053141	-0.56573	2.0452	0.0060197	-0.18609	0.11365	-0.0019232	-0.0019091	-0.0020107	0.00036518	0.00036855	0.00037929	-0.52672	13.61	17.565	-0.49226	7.2797	3.0855	-1.4997	-1.4997	-1.4998	-1.4993	-1.4993	-1.4993
-4.17E-06	4.28E-06	1.64E-05	-2.79E-06	2.23E-06	-2.70E-05	0.028299	0.028295	0.028278	-0.034758	-0.03476	-0.034733	0.00080318	0.00036399	0.00082132	0.00079839	0.00029977	0.00060337	1.7445	1.7445	1.7444	1.7363	1.7363	1.7363	0.012895	0.62429	0.89077	0.0046852	-0.25733	-0.29921	-0.00088036	-0.00088233	-0.00093106	0.0008374	0.0008357	0.00083823	-0.49052	21.979	16.98	-0.49247	15.432	5.9535	-1.5009	-1.5009	-1.5009	-1.4984	-1.4984	-1.4984
-1.62E-06	1.88E-05	1.57E-05	-4.82E-06	-1.57E-05	-2.22E-06	0.029396	0.029377	0.029361	-0.032708	-0.032692	-0.03269	0.00080321	0.00034402	0.00055911	0.00079829	0.00041324	0.00055548	1.7441	1.7441	1.7441	1.7391	1.7391	1.7391	0.0082571	4.3057	0.44096	0.0065923	-6.0833	-0.37487	-0.0014291	-0.0014482	-0.001505	-0.0014917	-0.0014663	-0.0014458	-0.50161	48.678	6.551	-0.49828	89.976	7.0935	-1.4996	-1.4996	-1.4996	-1.4979	-1.4979	-1.4979
-3.23E-06	-1.01E-07	-1.32E-05	-1.83E-06	3.18E-06	7.44E-06	0.030112	0.030112	0.030126	-0.030253	-0.030256	-0.030263	0.00080533	0.00028568	0.0006408	0.00079528	0.00029523	0.00061519	1.7412	1.7412	1.7412	1.7397	1.7397	1.7397	0.0096268	-0.72093	-0.67845	0.0053741	0.26473	0.31151	-0.00013554	-0.00013236	-0.00011075	-0.0039029	-0.0038966	-0.003889	-0.50483	7.3775	11.014	-0.49272	6.1264	12.53	-1.4968	-1.4968	-1.4968	-1.4987	-1.4987	-1.4987
-5.42E-07	3.61E-06	4.52E-07	-3.58E-07	3.34E-07	8.99E-06	0.027932	0.027928	0.027928	-0.030813	-0.030813	-0.030822	0.00080323	0.00027331	0.00044683	0.00079368	0.00028383	0.0010337	1.7389	1.7389	1.7389	1.7381	1.7381	1.738	0.011576	0.4565	-0.11579	0.0019759	0.34084	3.2069	0.00067294	0.00066628	0.00064901	-0.0011105	-0.0011098	-0.0011417	-0.50698	5.1065	4.0172	-0.49965	14.797	75.808	-1.4969	-1.4969	-1.4969	-1.5004	-1.5004	-1.5004
-2.58E-06	7.49E-06	3.55E-07	-6.45E-06	-1.13E-05	-2.81E-05	0.031691	0.031683	0.031683	-0.032275	-0.032264	-0.032235	0.00080348	0.00028474	0.00059165	0.00079547	0.00037316	0.00071459	1.7408	1.7408	1.7407	1.7381	1.7381	1.738	0.0031841	0.31369	0.13346	0.016457	-6.2245	-2.0152	-0.0010179	-0.0010251	-0.0010457	-0.0032104	-0.0031931	-0.0031767	-0.51281	5.318	6.8989	-0.51457	94.123	35.045	-1.4986	-1.4986	-1.4986	-1.499	-1.499	-1.499
-1.78E-06	-3.57E-07	1.66E-05	-2.57E-06	1.32E-05	7.71E-06	0.030458	0.030458	0.030442	-0.030475	-0.030489	-0.030496	0.00080611	0.00031473	0.0007466	0.00079612	0.0003181	0.00051021	1.7412	1.7412	1.7412	1.7389	1.739	1.7389	0.00024002	-0.46304	0.74634	0.00062291	3.1868	-0.038175	-0.0019625	-0.0019547	-0.0019725	-0.003753	-0.0037678	-0.0037494	-0.50812	23.012	52.41	-0.47852	32.227	6.127	-1.4967	-1.4967	-1.4967	-1.5004	-1.5003	-1.5003
-2.79E-06	5.98E-06	1.32E-05	-1.62E-06	5.16E-06	-2.22E-06	0.031145	0.031139	0.031126	-0.035715	-0.03572	-0.035718	0.00079998	0.00029729	0.00080922	0.00079446	0.00027687	0.00051329	1.7414	1.7414	1.7413	1.737	1.737	1.737	0.0064641	0.023712	-0.45016	-0.0022397	0.53698	-0.34885	-0.0029369	-0.002938	-0.0029514	-6.06E-05	-5.63E-05	-6.29E-05	-0.48187	6.9331	45.553	-0.49226	9.1754	7.0183	-1.4981	-1.4981	-1.4981	-1.4988	-1.4988	-1.4988
-3.26E-06	6.19E-06	-4.08E-05	-1.35E-06	2.02E-06	-2.13E-05	0.026956	0.026949	0.02699	-0.033904	-0.033906	-0.033885	0.00080443	0.00029493	0.0008385	0.00080177	0.00031983	0.00095106	1.7423	1.7423	1.7423	1.7382	1.7382	1.7381	0.012605	0.43828	-1.224	0.003256	-0.19487	-0.97698	-0.0014748	-0.00149	-0.0014514	0.00028442	0.00028386	0.0003194	-0.48451	4.8304	30.329	-0.5142	22.293	16.044	-1.5	-1.5	-1.4999	-1.4977	-1.4977	-1.4976
-4.64E-06	4.81E-06	9.07E-06	-4.13E-06	-5.28E-07	3.80E-06	0.027189	0.027184	0.027175	-0.037958	-0.037958	-0.037961	0.00080842	0.00028699	0.00058489	0.00080042	0.00028776	0.00063099	1.7441	1.7441	1.7441	1.7377	1.7377	1.7376	0.012553	-0.089884	0.056354	0.0044283	-0.040638	0.42995	0.00026883	0.00027058	0.00026913	-0.00033843	-0.00033835	-0.00034253	-0.52893	8.9007	8.7489	-0.50154	6.8621	8.5837	-1.5003	-1.5002	-1.5002	-1.4986	-1.4986	-1.4986
-1.16E-06	-4.01E-06	-5.29E-06	-3.12E-06	4.06E-06	-5.91E-06	0.027117	0.027121	0.027127	-0.038654	-0.038658	-0.038652	0.00080427	0.00027966	0.00048436	0.00079953	0.00030261	0.00086351	1.7458	1.7458	1.7458	1.7377	1.7378	1.7377	-0.0026255	-0.067555	0.033359	0.0069212	0.95475	0.24154	-0.00015304	-0.00014911	-0.00015596	0.0017333	0.0017235	0.0016797	-0.50304	6.3074	7.8056	-0.49496	22.225	33.923	-1.5006	-1.5006	-1.5005	-1.4972	-1.4972	-1.4971
-3.10E-06	-4.47E-06	-1.51E-05	-5.84E-06	2.32E-06	6.41E-06	0.029331	0.029336	0.029351	-0.038262	-0.038264	-0.038271	0.00080006	0.00033591	0.0007085	0.00079611	0.00032815	0.00087335	1.7449	1.7449	1.7449	1.7392	1.7393	1.7392	0.0077602	-0.05848	-1.6588	0.0078189	0.96039	-0.80947	-0.00054118	-0.00053638	-0.00050185	0.00064663	0.00063693	0.00068513	-0.47655	26.362	27.491	-0.4774	25.701	31.935	-1.5011	-1.5011	-1.5011	-1.4973	-1.4973	-1.4973
-1.55E-06	-3.05E-06	-2.71E-05	-2.98E-06	1.02E-05	8.74E-07	0.028137	0.02814	0.028167	-0.036268	-0.036278	-0.036279	0.00080453	0.00090799	0.00069449	0.00079733	0.00049203	0.00063382	1.7456	1.7456	1.7455	1.7388	1.7388	1.7388	0.0029519	-3.9475	-1.0872	0.0083548	5.3386	-0.073418	0.00046471	0.00046516	0.00050556	0.00063078	0.00062271	0.00061612	-0.48269	131.27	26.23	-0.48425	122.62	5.8878	-1.5005	-1.5005	-1.5005	-1.4984	-1.4984	-1.4984
-2.23E-06	3.98E-06	-2.10E-06	-6.30E-07	2.31E-06	-6.73E-06	0.029063	0.029059	0.029061	-0.036065	-0.036068	-0.036061	0.00080386	0.00027171	0.00053195	0.00079937	0.00031545	0.00052525	1.7454	1.7454	1.7454	1.7399	1.7399	1.7399	0.0082209	0.076208	0.13604	0.0040635	-0.11997	0.14316	-0.00040688	-0.00040606	-0.00039109	0.0003194	0.00031223	0.00028428	-0.47772	3.3965	7.4347	-0.48595	17.529	3.4324	-1.5009	-1.5009	-1.5009	-1.4964	-1.4964	-1.4964
-2.81E-06	-8.74E-06	-1.56E-06	-5.90E-06	4.04E-06	-1.23E-05	0.030108	0.030116	0.030118	-0.036578	-0.036583	-0.03657	0.00080267	0.00032487	0.00051546	0.00079774	0.00033754	0.00061556	1.7449	1.7449	1.7449	1.7408	1.7408	1.7407	0.012464	-1.5475	0.066004	0.0096368	0.19613	-0.25107	0.0010227	0.0010373	0.0010284	-0.0032984	-0.0032994	-0.0032673	-0.51897	29.531	13.622	-0.50608	27.741	7.1579	-1.4987	-1.4987	-1.4987	-1.4984	-1.4984	-1.4984
-3.39E-07	9.74E-08	6.00E-06	-8.91E-07	-1.84E-05	5.86E-05	0.031292	0.031292	0.031286	-0.033257	-0.033239	-0.033297	0.00080361	0.00031583	0.0008124	0.00079483	0.00032514	0.00073996	1.7437	1.7437	1.7437	1.7413	1.7413	1.7412	0.0039762	-0.3276	-0.44405	0.0014174	-3.406	2.127	-0.0007566	-0.00075693	-0.00075449	-0.002915	-0.0028839	-0.0029699	-0.51092	14.571	14.202	-0.48105	36.857	16.689	-1.4984	-1.4984	-1.4984	-1.4994	-1.4994	-1.4995
-2.10E-06	8.27E-06	1.43E-05	-3.62E-06	-3.78E-06	-2.79E-05	0.028847	0.028838	0.028824	-0.031905	-0.031901	-0.031873	0.0008024	0.00032913	0.00054923	0.00079532	0.00027509	0.00086057	1.7428	1.7428	1.7428	1.7404	1.7404	1.7403	0.011557	1.5379	0.13146	0.013206	0.16458	-2.2046	-0.0017167	-0.0017229	-0.0017157	-0.0045367	-0.0045338	-0.0044894	-0.49904	29.048	5.3102	-0.50405	6.0453	33.16	-1.4975	-1.4975	-1.4975	-1.4999	-1.4999	-1.4999
-3.44E-06	8.09E-06	9.23E-06	1.46E-06	6.12E-06	-3.59E-06	0.030209	0.0302	0.030191	-0.030621	-0.030627	-0.030623	0.0008025	0.00031349	0.0005487	0.00079649	0.00029869	0.00056255	1.7429	1.7429	1.7429	1.7395	1.7395	1.7395	-0.0063147	1.866	-0.23468	-0.0053596	-0.12664	0.33093	-0.00071493	-0.00072695	-0.0007063	-0.0044026	-0.004407	-0.0044085	-0.48084	21.611	8.5051	-0.49009	10.428	6.1698	-1.4977	-1.4977	-1.4977	-1.4995	-1.4995	-1.4995
-5.81E-06	-2.42E-06	1.48E-08	-2.12E-07	8.39E-06	-2.29E-05	0.028045	0.028047	0.028047	-0.031434	-0.031442	-0.03142	0.0008047	0.00029029	0.00054658	0.00079568	0.00036102	0.00069482	1.7449	1.7449	1.7449	1.7394	1.7394	1.7394	0.017764	-0.24648	0.14335	0.0056269	2.8634	0.16309	-0.0011407	-0.0011419	-0.0011151	-0.0017932	-0.0018039	-0.0018083	-0.50408	9.5364	6.2489	-0.49406	45.203	20.321	-1.4989	-1.4989	-1.4989	-1.4983	-1.4983	-1.4983
-2.36E-06	1.84E-06	-5.42E-06	-4.22E-07	2.14E-06	-6.22E-07	0.031268	0.031267	0.031272	-0.031712	-0.031715	-0.031714	0.00080349	0.00026386	0.00060091	0.00079622	0.00028534	0.00062702	1.7436	1.7436	1.7436	1.7407	1.7407	1.7407	0.0076784	0.12022	-0.73995	-0.0024163	-0.10007	-0.28698	-0.0012796	-0.0012798	-0.0012774	-0.0039669	-0.0039693	-0.004006	-0.50389	2.2648	18.496	-0.46614	8.5447	11.101	-1.4976	-1.4976	-1.4976	-1.4987	-1.4987	-1.4988
8.38E-07	-5.58E-07	1.04E-05	-5.50E-06	-2.23E-06	8.92E-06	0.030097	0.030098	0.030088	-0.03626	-0.036257	-0.036266	0.00080656	0.00028074	0.00062808	0.00079203	0.00029853	0.00057809	1.7444	1.7444	1.7444	1.7406	1.7406	1.7406	-0.0025668	0.25536	0.264	0.01081	-1.1921	0.29943	-0.00055301	-0.00054981	-0.00057415	-0.0011962	-0.0011863	-0.001183	-0.52949	11.631	11.605	-0.48538	14.56	6.3147	-1.4983	-1.4983	-1.4983	-1.4987	-1.4987	-1.4987
-2.06E-06	2.71E-05	-5.73E-06	9.60E-07	-7.40E-06	-1.28E-05	0.027352	0.027325	0.027331	-0.033498	-0.033491	-0.033478	0.0008018	0.00048852	0.00089289	0.00079993	0.00063499	0.00078154	1.7441	1.744	1.744	1.7397	1.7397	1.7397	0.0013703	6.6233	-3.9981	-0.0017354	-4.6907	-0.41586	-0.0012865	-0.0013337	-0.001315	-0.0025383	-0.0025292	-0.002518	-0.49408	81.424	48.753	-0.47691	125.84	11.577	-1.4972	-1.4973	-1.4972	-1.4973	-1.4973	-1.4972
-4.88E-06	-5.05E-06	7.01E-06	-4.17E-06	1.15E-05	-1.02E-05	0.026366	0.026371	0.026364	-0.032276	-0.032287	-0.032277	0.00080422	0.00031579	0.00056407	0.00079831	0.00033598	0.00080712	1.7436	1.7436	1.7436	1.7403	1.7403	1.7403	0.0036063	-1.0711	-1.3251	0.011703	3.2319	-0.22106	-0.0020649	-0.0020526	-0.002043	-0.0021066	-0.0021202	-0.0020924	-0.50073	13.442	13.232	-0.50964	36.317	17.451	-1.4968	-1.4968	-1.4968	-1.4989	-1.4989	-1.4989
-2.23E-06	-5.41E-06	-1.19E-06	-3.38E-06	-2.65E-07	-2.02E-06	0.027396	0.027401	0.027402	-0.034345	-0.034345	-0.034343	0.00080464	0.000304	0.00066347	0.00080325	0.00027458	0.00057198	1.7431	1.7431	1.7431	1.7405	1.7405	1.7404	-0.002847	-0.53708	-0.59156	0.0056929	-0.16699	-0.11583	-0.00063848	-0.0006366	-0.0006295	-0.0017503	-0.0017457	-0.001717	-0.48574	18.895	13.925	-0.52178	4.7262	5.9559	-1.499	-1.499	-1.499	-1.4979	-1.4979	-1.4979
-1.86E-06	-2.05E-06	8.02E-06	-5.95E-06	1.03E-05	8.73E-06	0.027981	0.027983	0.027975	-0.033497	-0.033507	-0.033516	0.00080039	0.00033855	0.00060463	0.00080036	0.00027764	0.00057455	1.744	1.744	1.744	1.7396	1.7396	1.7396	0.0095393	-0.96696	0.079065	0.013738	0.82304	0.20573	-0.00030329	-0.00029146	-0.00028316	-0.00047457	-0.00048527	-0.00050054	-0.49343	16.601	9.4877	-0.49109	6.9394	6.0412	-1.5004	-1.5004	-1.5004	-1.4984	-1.4984	-1.4984
-3.23E-06	-3.27E-06	-1.37E-06	-5.47E-06	-3.98E-06	1.76E-05	0.027618	0.027621	0.027623	-0.033711	-0.033707	-0.033725	0.00080395	0.00027424	0.000642	0.0007965	0.00026434	0.00053312	1.747	1.747	1.7469	1.7423	1.7423	1.7423	0.0089319	-0.52409	-0.71318	0.0096026	-0.31733	1.0772	0.00085142	0.00085481	0.00085525	0.001086	0.0010952	0.0010743	-0.5095	7.4536	16.557	-0.48517	5.6569	9.4421	-1.5007	-1.5007	-1.5007	-1.4976	-1.4975	-1.4976
-6.57E-06	5.36E-07	1.38E-05	-4.03E-06	-7.56E-06	-7.91E-06	0.028311	0.02831	0.028296	-0.031338	-0.03133	-0.031322	0.00080329	0.00026367	0.00062026	0.00079512	0.00041278	0.00064757	1.7449	1.7449	1.7449	1.741	1.741	1.741	0.0094047	0.44032	0.82239	0.0063872	-1.0725	-0.67219	-0.0028079	-0.0028063	-0.0027899	-0.0025164	-0.0025021	-0.0024926	-0.51306	6.1446	12.429	-0.49752	45.18	13.186	-1.4985	-1.4985	-1.4985	-1.4993	-1.4993	-1.4994
-1.79E-06	-3.39E-06	-3.72E-05	-4.96E-06	-1.02E-05	1.11E-05	0.027567	0.02757	0.027608	-0.031399	-0.031389	-0.0314	0.00080848	0.00026719	0.00092938	0.00079869	0.0003634	0.0005855	1.7452	1.7452	1.7452	1.7432	1.7432	1.7432	0.0087061	-0.42775	-0.96239	0.009346	-2.2816	0.46888	-0.0025338	-0.0025254	-0.0024858	-0.00046925	-0.00045071	-0.00046673	-0.52309	4.7149	31.949	-0.51473	49.238	9.059	-1.4985	-1.4984	-1.4985	-1.5008	-1.5008	-1.5008
-4.33E-06	-3.49E-06	-9.42E-06	-4.96E-06	5.23E-06	3.93E-06	0.028913	0.028916	0.028926	-0.034961	-0.034966	-0.03497	0.00080133	0.00025229	0.00075859	0.0007971	0.00027355	0.00096811	1.7457	1.7457	1.7457	1.7392	1.7392	1.7392	0.014877	-0.13808	0.24274	0.0022458	0.25682	1.0477	-0.0012089	-0.0012034	-0.0012217	0.00035389	0.00035467	0.0003724	-0.5144	2.3824	31.138	-0.4971	2.6309	37.199	-1.499	-1.499	-1.499	-1.4981	-1.4981	-1.4981
-3.54E-07	-6.23E-06	4.23E-06	-1.99E-06	-3.65E-06	-1.50E-05	0.027115	0.027121	0.027117	-0.034869	-0.034866	-0.034851	0.00080766	0.00029148	0.00056252	0.00079436	0.0002693	0.00051448	1.7476	1.7476	1.7476	1.7429	1.7429	1.7428	-0.0026366	-0.40262	0.91192	0.0011703	-0.35544	-0.46881	-7.50E-05	-7.08E-05	-9.06E-05	0.0020665	0.0020749	0.002104	-0.51098	12.858	9.0715	-0.48856	4.9956	5.8316	-1.4998	-1.4998	-1.4998	-1.4971	-1.497	-1.497
-5.79E-06	-2.97E-06	-1.27E-05	-2.52E-06	-1.56E-05	2.81E-05	0.026748	0.026751	0.026764	-0.036234	-0.036218	-0.036247	0.00080909	0.00028003	0.00052789	0.00079429	0.00048763	0.00058391	1.7473	1.7473	1.7473	1.742	1.7419	1.7419	0.004503	-0.51984	-0.45816	0.00259	-4.9559	0.58817	0.0018213	0.0018265	0.0018476	0.0019295	0.0019612	0.0019199	-0.52698	6.3683	6.445	-0.50552	91.614	10.017	-1.5007	-1.5007	-1.5007	-1.4972	-1.4972	-1.4972
-1.67E-06	-5.99E-06	2.47E-07	-2.74E-06	7.78E-07	5.30E-07	0.028654	0.02866	0.02866	-0.035276	-0.035276	-0.035277	0.0008097	0.0002737	0.00047689	0.00079637	0.00028133	0.0005333	1.7494	1.7494	1.7494	1.7432	1.7432	1.7432	-0.0016126	-0.016905	0.36533	0.0025022	-0.12973	0.19248	0.00029983	0.00030449	0.00031087	0.0023689	0.0023773	0.0023812	-0.50675	2.2591	8.6128	-0.49105	9.0829	6.7099	-1.502	-1.502	-1.5019	-1.4973	-1.4973	-1.4973
-1.93E-06	-3.35E-06	-6.36E-06	-5.04E-06	1.47E-06	-2.31E-05	0.02584	0.025844	0.02585	-0.033427	-0.033428	-0.033405	0.00080765	0.0003078	0.00050436	0.0007973	0.00028078	0.00064696	1.7474	1.7474	1.7473	1.7447	1.7447	1.7447	0.0045873	-0.32222	-0.13099	0.011266	0.13785	-1.8221	0.0013441	0.0013509	0.001343	0.00061605	0.00061302	0.00065007	-0.49255	26.474	9.0468	-0.5045	10.359	29.274	-1.5002	-1.5002	-1.5002	-1.4971	-1.4971	-1.4971
-8.14E-06	-4.55E-06	4.24E-07	-2.87E-06	1.53E-06	-8.73E-06	0.027478	0.027483	0.027483	-0.031737	-0.031738	-0.03173	0.00080903	0.00048874	0.00053388	0.00079295	0.00031508	0.00056087	1.7486	1.7486	1.7486	1.7447	1.7447	1.7447	0.017406	1.286	-0.038446	0.0064492	0.96477	0.83372	9.26E-05	9.01E-05	9.92E-05	-0.00087278	-0.00087019	-0.00090061	-0.51254	63.157	4.9935	-0.47672	20.548	12.981	-1.4993	-1.4993	-1.4992	-1.4983	-1.4983	-1.4982
-1.49E-06	1.01E-06	9.79E-06	-3.53E-06	-1.68E-07	-1.75E-05	0.029865	0.029864	0.029855	-0.031859	-0.031859	-0.031842	0.0008046	0.00026502	0.00055086	0.0007944	0.00027078	0.00060317	1.7469	1.7469	1.7469	1.7456	1.7456	1.7455	0.0037688	-0.10249	0.24688	0.0095763	0.40224	-0.47126	-0.00089129	-0.00089229	-0.00090037	-0.0010479	-0.0010488	-0.0010344	-0.49169	3.1189	10.15	-0.51538	10.03	11.156	-1.4981	-1.4981	-1.498	-1.5001	-1.5001	-1.5001
1.56E-06	2.74E-06	1.66E-07	-2.02E-06	-2.28E-06	-2.50E-05	0.029221	0.029218	0.029218	-0.033026	-0.033023	-0.032998	0.00080869	0.00029197	0.00049365	0.0007974	0.00028976	0.0010137	1.7479	1.7479	1.7479	1.7454	1.7454	1.7453	-0.0067615	0.73742	-0.057072	0.0095342	0.23472	-1.8901	-0.00019868	-0.00020727	-0.00020923	-0.0038189	-0.0038155	-0.0037866	-0.49161	16.059	8.5314	-0.48162	7.6755	27.483	-1.4982	-1.4982	-1.4982	-1.4984	-1.4984	-1.4984
-2.42E-06	4.48E-06	1.55E-05	-3.70E-06	1.70E-05	-1.95E-06	0.029572	0.029568	0.029552	-0.034032	-0.034049	-0.034048	0.00080885	0.00034452	0.00048753	0.00079762	0.00036133	0.00051654	1.7487	1.7487	1.7487	1.7442	1.7441	1.7441	-0.00014993	0.31426	0.3401	0.0093374	3.8476	-0.14	0.00032256	0.00032175	0.00031237	-0.0017261	-0.0017529	-0.0017512	-0.50959	23.314	5.8259	-0.49664	48.209	7.3262	-1.498	-1.498	-1.498	-1.4989	-1.499	-1.499
-9.99E-08	-3.42E-06	-6.22E-06	-8.82E-07	1.61E-06	2.96E-06	0.029901	0.029904	0.02991	-0.030692	-0.030694	-0.030697	0.00080421	0.00031077	0.00068403	0.0007978	0.00030382	0.00054916	1.7471	1.7471	1.747	1.747	1.747	1.747	0.003781	0.073815	0.21431	0.00074303	0.11437	-0.0063139	-0.00016751	-0.00016959	-0.00016925	-0.00208	-0.0020802	-0.0020776	-0.48547	15.349	20.765	-0.48601	12.857	5.5087	-1.498	-1.4979	-1.4979	-1.4996	-1.4996	-1.4996
-6.70E-07	-3.90E-06	7.64E-06	-3.20E-06	-1.34E-06	3.38E-06	0.029664	0.029667	0.02966	-0.034479	-0.034478	-0.034481	0.00080528	0.00029187	0.00072509	0.00079958	0.00029957	0.00072634	1.7479	1.7479	1.7479	1.744	1.744	1.7439	0.0018604	0.35773	0.50048	0.0055454	-0.19374	0.53021	-0.0033568	-0.0033563	-0.0033648	-0.0032035	-0.0031952	-0.0032303	-0.49624	7.2173	12.764	-0.52042	6.6096	15.197	-1.4985	-1.4985	-1.4985	-1.498	-1.498	-1.4981
-3.36E-06	2.60E-05	2.75E-05	1.72E-06	-4.79E-06	9.66E-07	0.030681	0.030655	0.030627	-0.034639	-0.034634	-0.034635	0.00080385	0.00039287	0.00076355	0.00079643	0.00027718	0.00048304	1.7468	1.7467	1.7467	1.7441	1.7441	1.7441	0.0040656	5.0849	0.71071	-0.0034762	-0.14783	0.19336	-0.0015953	-0.0016338	-0.0016706	-0.0030629	-0.0030617	-0.0030666	-0.47452	51.015	23.567	-0.46644	11.863	4.0145	-1.4966	-1.4966	-1.4967	-1.4993	-1.4993	-1.4993
-1.87E-06	5.65E-07	-2.21E-05	-3.58E-06	-1.58E-06	3.49E-05	0.028705	0.028704	0.028726	-0.037157	-0.037156	-0.037191	0.00080599	0.00030973	0.00057196	0.00079843	0.00028453	0.0010211	1.7486	1.7486	1.7486	1.7429	1.7429	1.7429	0.0046337	-0.16689	-0.41278	0.0065665	0.042662	0.31875	0.000173	0.0001678	0.0001902	-0.0030524	-0.003057	-0.0030946	-0.50464	31.451	10.536	-0.51972	5.2976	21.999	-1.4977	-1.4977	-1.4977	-1.498	-1.498	-1.498
-1.66E-06	1.51E-06	7.18E-06	-2.67E-06	6.22E-06	-1.32E-05	0.029726	0.029725	0.029718	-0.035959	-0.035965	-0.035952	0.00080891	0.00030002	0.00051781	0.00079739	0.00032457	0.00060631	1.7481	1.748	1.748	1.7442	1.7442	1.7441	0.0039123	0.71831	0.33211	0.0018834	2.864	0.43737	0.00078066	0.00077847	0.0007744	-0.0023507	-0.0023637	-0.0023636	-0.47293	12.733	6.8804	-0.4723	31.916	10.292	-1.4991	-1.4991	-1.4991	-1.4987	-1.4987	-1.4987
-3.05E-06	2.26E-06	-3.18E-06	-2.48E-07	-4.84E-07	-2.88E-06	0.028327	0.028325	0.028328	-0.033376	-0.033375	-0.033372	0.00080752	0.00026136	0.00044026	0.00079402	0.00030632	0.00057575	1.7495	1.7495	1.7494	1.746	1.746	1.7459	0.0014472	0.14494	-0.07667	-0.0022732	1.1272	-0.08282	-0.00041263	-0.00041376	-0.00040956	-0.002468	-0.002463	-0.0024584	-0.49126	2.1482	2.6456	-0.50035	23.982	8.7551	-1.4992	-1.4992	-1.4992	-1.4975	-1.4975	-1.4975
-2.84E-06	1.68E-06	2.77E-06	-1.36E-06	7.65E-06	2.07E-05	0.028104	0.028102	0.0281	-0.030519	-0.030526	-0.030547	0.00080274	0.00028628	0.00054131	0.00079567	0.00031882	0.00057978	1.7475	1.7475	1.7474	1.7447	1.7447	1.7447	0.0067656	0.10125	0.06089	0.002361	0.31063	0.19455	-0.0014095	-0.0014109	-0.0013938	-0.002543	-0.0025555	-0.0025338	-0.51171	7.0975	5.0493	-0.4843	20.552	7.2697	-1.4966	-1.4966	-1.4966	-1.4993	-1.4993	-1.4993
-3.26E-06	-3.98E-06	-1.71E-05	-8.78E-07	-3.76E-06	1.14E-06	0.031299	0.031303	0.03132	-0.031967	-0.031963	-0.031964	0.0008067	0.00031968	0.00052931	0.00079515	0.00026443	0.00053202	1.7467	1.7467	1.7467	1.745	1.745	1.745	0.0080648	-1.0516	-0.054853	-0.0010572	-0.12434	-0.19793	7.93E-05	9.04E-05	8.78E-05	-0.0018157	-0.0018121	-0.0018384	-0.51254	19.133	12.52	-0.49043	3.8022	4.1542	-1.4984	-1.4984	-1.4984	-1.499	-1.499	-1.499
-2.06E-06	5.04E-06	3.80E-05	-2.75E-06	-3.82E-06	-1.11E-05	0.027291	0.027286	0.027248	-0.033119	-0.033116	-0.033105	0.00081037	0.00053472	0.00055821	0.00079442	0.00028021	0.00062313	1.749	1.749	1.749	1.7465	1.7465	1.7464	0.0047792	3.6199	1.844	0.0060287	-0.21793	-0.57032	-0.00020222	-0.00020968	-0.00022043	0.0013775	0.0013863	0.0014081	-0.54045	126.65	19.288	-0.48277	4.0441	12.061	-1.4976	-1.4975	-1.4975	-1.4995	-1.4995	-1.4996
-6.88E-06	-1.04E-06	1.66E-05	-2.46E-06	-1.51E-06	2.70E-05	0.027019	0.02702	0.027003	-0.035301	-0.035299	-0.035326	0.00080602	0.00028351	0.00056426	0.00079151	0.00026447	0.0005379	1.7498	1.7498	1.7498	1.7457	1.7456	1.7456	0.014978	0.072464	0.66027	0.0053896	-0.43013	-0.017711	0.0022084	0.0022103	0.002195	-0.00064779	-0.00064689	-0.00065257	-0.50259	14.149	12.483	-0.48772	4.35	8.9314	-1.4997	-1.4997	-1.4997	-1.4985	-1.4985	-1.4985
-9.06E-07	1.37E-06	2.07E-05	-2.51E-06	-2.46E-06	-1.13E-06	0.029503	0.029501	0.029481	-0.036081	-0.036078	-0.036077	0.00080705	0.00026842	0.00049562	0.00079325	0.00027885	0.00061217	1.7489	1.7489	1.7489	1.7461	1.7461	1.746	0.0052811	0.054375	0.38906	0.0023273	-0.52422	-0.1984	0.00020849	0.00021221	0.00020835	0.0013241	0.0013235	0.0013295	-0.52058	2.9725	5.4894	-0.50622	8.9276	7.6721	-1.4989	-1.4989	-1.4989	-1.4982	-1.4982	-1.4982
2.90E-06	-1.07E-06	1.34E-05	-1.11E-06	-1.97E-06	7.23E-06	0.029516	0.029517	0.029504	-0.034334	-0.034332	-0.03434	0.00080454	0.00026479	0.0005941	0.00079379	0.0002814	0.00049405	1.7507	1.7507	1.7507	1.7472	1.7472	1.7471	-0.0042288	-0.082319	0.29122	0.0032823	-0.50916	-0.18062	0.0010936	0.0010985	0.0010932	-0.0019797	-0.0019733	-0.0019633	-0.49871	2.6611	5.5965	-0.4636	7.2741	5.6479	-1.4994	-1.4994	-1.4994	-1.4989	-1.4988	-1.4988
-1.74E-06	9.07E-06	6.57E-06	-4.73E-06	-3.59E-06	-1.18E-05	0.029178	0.029169	0.029163	-0.03313	-0.033126	-0.033115	0.00080582	0.00039861	0.00081182	0.00079051	0.000276	0.00058475	1.7512	1.7512	1.7512	1.7465	1.7465	1.7465	0.0011282	0.76451	-0.85506	0.015915	-0.26398	-0.061748	-0.0019074	-0.0019135	-0.0019097	-0.0049674	-0.0049616	-0.0049555	-0.50818	62.852	22.467	-0.47381	3.8846	10.043	-1.4984	-1.4984	-1.4984	-1.4988	-1.4988	-1.4988
-2.96E-06	8.25E-06	-5.77E-06	-4.65E-06	-3.28E-06	-2.23E-05	0.030346	0.030337	0.030343	-0.03426	-0.034256	-0.034234	0.00080426	0.00031215	0.00056881	0.00079342	0.00027471	0.00061206	1.7494	1.7494	1.7494	1.7445	1.7445	1.7445	0.0089874	1.1261	0.028784	0.0052008	-0.044064	-0.9913	-0.0029852	-0.0029916	-0.0029715	-0.0036566	-0.003653	-0.003655	-0.51269	13.482	4.9343	-0.49331	3.8969	14.12	-1.4976	-1.4976	-1.4976	-1.4987	-1.4987	-1.4987
-3.07E-06	-3.11E-06	3.97E-06	-1.88E-06	8.68E-07	3.62E-06	0.027483	0.027486	0.027482	-0.030617	-0.030618	-0.030622	0.00080731	0.00027935	0.00051155	0.00079505	0.00035439	0.00071984	1.7477	1.7477	1.7477	1.7468	1.7467	1.7467	0.0007445	-0.027149	0.35326	-0.0065958	0.47151	0.579	-0.0025109	-0.0025077	-0.0024969	-0.0037053	-0.0037053	-0.0036911	-0.48915	3.8748	9.0807	-0.48979	23.662	14.799	-1.4987	-1.4987	-1.4987	-1.499	-1.499	-1.499
-2.29E-06	5.65E-06	1.42E-06	-4.97E-06	-2.46E-08	1.07E-05	0.029248	0.029242	0.029241	-0.033256	-0.033256	-0.033266	0.0008041	0.00029549	0.00049826	0.00079602	0.0003488	0.00067037	1.7483	1.7483	1.7483	1.7444	1.7444	1.7444	0.0063079	0.039569	-0.18179	0.013434	-0.023552	0.093627	-0.0013408	-0.0013421	-0.0013542	-0.0039015	-0.0039006	-0.0038924	-0.5062	4.8704	8.532	-0.4954	29.792	11.079	-1.4974	-1.4974	-1.4974	-1.4984	-1.4984	-1.4984
-4.11E-06	-2.08E-06	-1.78E-05	9.53E-07	7.48E-06	-8.49E-06	0.031948	0.03195	0.031968	-0.033729	-0.033737	-0.033728	0.00080533	0.00036533	0.00056842	0.00079022	0.00033948	0.00049362	1.7479	1.7478	1.7478	1.747	1.747	1.747	0.013672	-0.82893	-0.17248	-0.00026498	0.60368	-0.21887	-1.72E-05	-1.09E-05	9.39E-07	-0.0025143	-0.0025246	-0.0025202	-0.48857	24.742	6.1867	-0.47451	37.042	6.0412	-1.4975	-1.4975	-1.4975	-1.4978	-1.4978	-1.4978
-2.43E-07	-5.17E-07	4.62E-06	-1.49E-06	3.63E-06	-2.62E-06	0.029107	0.029108	0.029103	-0.035482	-0.035486	-0.035483	0.00080417	0.00026493	0.00055656	0.00079774	0.00031122	0.00052982	1.7484	1.7484	1.7483	1.7455	1.7455	1.7454	0.0063817	-0.24533	-0.52488	0.0065061	0.026099	0.027466	-0.0013638	-0.0013664	-0.0013392	-0.0028436	-0.0028449	-0.0028387	-0.50163	7.0479	16.436	-0.50717	11.865	7.8376	-1.4969	-1.4969	-1.4968	-1.499	-1.499	-1.499
-1.47E-06	1.08E-06	7.37E-06	-5.69E-06	9.67E-06	4.36E-06	0.028262	0.028261	0.028254	-0.033697	-0.033707	-0.033711	0.00080498	0.00028467	0.00047828	0.00079561	0.00030769	0.00054911	1.75	1.75	1.7499	1.7456	1.7456	1.7456	0.006684	0.23185	0.12426	0.00559	2.6194	0.16402	0.00024272	0.00024253	0.00022261	-0.0019424	-0.0019502	-0.0019656	-0.536	6.3966	2.9376	-0.47926	36.889	11.529	-1.4967	-1.4967	-1.4967	-1.4969	-1.4969	-1.4969
2.21E-07	1.44E-06	-1.11E-05	-4.61E-06	-8.81E-06	1.11E-05	0.028362	0.028361	0.028372	-0.031872	-0.031863	-0.031874	0.00080421	0.00027748	0.00060384	0.00079257	0.00030034	0.00054462	1.7493	1.7493	1.7493	1.7443	1.7443	1.7443	0.0054681	0.099237	-0.012707	0.014624	-1.0062	-0.060797	5.84E-05	5.10E-05	5.52E-05	-0.0033761	-0.0033607	-0.0033759	-0.51004	4.6018	9.9142	-0.4831	10.442	8.1906	-1.4987	-1.4987	-1.4987	-1.4963	-1.4963	-1.4963
-1.27E-06	-5.25E-06	1.09E-05	-2.57E-06	2.30E-06	1.24E-05	0.028923	0.028929	0.028918	-0.029066	-0.029068	-0.029081	0.000807	0.00028265	0.00057469	0.00079476	0.00026247	0.00066501	1.7484	1.7484	1.7483	1.7456	1.7456	1.7456	0.0013613	0.30076	0.38528	0.00057851	0.22083	0.082553	-0.00019589	-0.00019344	-0.00018439	-0.0020197	-0.0020202	-0.0020279	-0.52006	7.2799	7.1522	-0.48934	2.5233	7.5757	-1.499	-1.499	-1.499	-1.498	-1.4979	-1.498
-1.72E-06	-4.73E-06	-2.93E-06	-5.08E-06	4.76E-06	9.47E-07	0.027102	0.027107	0.02711	-0.028008	-0.028013	-0.028013	0.00080447	0.00030646	0.00051261	0.00079681	0.00031716	0.00054485	1.7505	1.7505	1.7505	1.7456	1.7456	1.7456	0.0084146	-0.51307	-0.13986	0.011865	0.12418	-0.33284	0.00090959	0.00091716	0.00092251	-0.0045036	-0.0045068	-0.0044955	-0.49233	7.5226	7.1991	-0.47918	23.958	9.5409	-1.498	-1.4979	-1.4979	-1.4984	-1.4984	-1.4984
-2.53E-06	2.77E-05	1.89E-05	-1.27E-06	3.59E-06	7.77E-06	0.026685	0.026658	0.026639	-0.028012	-0.028015	-0.028023	0.0008008	0.00063473	0.00055867	0.000797	0.00036368	0.00070564	1.7495	1.7495	1.7495	1.7459	1.7459	1.746	0.0069703	7.2314	0.33686	0.0065874	0.66442	-0.31527	-0.0011412	-0.001183	-0.0012023	-0.0019306	-0.0019306	-0.001927	-0.4822	105.68	5.3125	-0.51571	33.426	16.701	-1.4976	-1.4976	-1.4976	-1.4985	-1.4985	-1.4985
-1.80E-06	-3.02E-06	1.57E-05	-2.70E-06	-4.22E-06	2.39E-05	0.026773	0.026776	0.02676	-0.029067	-0.029063	-0.029087	0.00080283	0.00039027	0.00059324	0.00079378	0.00033512	0.00070616	1.7503	1.7503	1.7502	1.7477	1.7477	1.7477	-0.00052239	-1.7845	0.76362	0.0027289	-1.3744	0.79086	0.00072526	0.00073555	0.0007063	-0.0027492	-0.002744	-0.0027629	-0.49218	103.25	10.655	-0.49172	29.444	11.885	-1.4983	-1.4983	-1.4983	-1.5	-1.5	-1.5
-1.94E-06	-3.50E-06	-1.96E-05	-3.14E-06	1.00E-05	1.20E-05	0.026035	0.026039	0.026058	-0.03159	-0.0316	-0.031612	0.00080633	0.0002695	0.00056179	0.0007949	0.000317	0.00079501	1.7501	1.7501	1.75	1.7465	1.7464	1.7464	0.0032961	0.62216	-0.0082878	0.0065892	1.6101	-2.0146	0.000339	0.00033881	0.00032578	-0.0012495	-0.0012593	-0.0012431	-0.51	7.6859	7.1044	-0.47054	13.419	44.513	-1.4982	-1.4982	-1.4982	-1.4979	-1.4979	-1.4979
-2.72E-06	3.39E-06	3.88E-06	-4.27E-06	-8.71E-06	-6.21E-06	0.027413	0.02741	0.027406	-0.031761	-0.031753	-0.031746	0.0008085	0.00040425	0.0004274	0.00079738	0.00026416	0.00054326	1.7505	1.7505	1.7505	1.7459	1.7459	1.7459	0.0064124	0.94279	0.036023	0.0026499	-0.27194	-0.8246	-0.00047356	-0.00048401	-0.00048009	-0.0016047	-0.0015879	-0.0015852	-0.51152	41.772	3.4645	-0.49615	2.9525	9.2938	-1.4984	-1.4984	-1.4984	-1.4985	-1.4985	-1.4985
-8.07E-08	1.93E-06	-3.58E-05	-3.11E-06	-8.92E-06	-2.38E-05	0.027555	0.027553	0.027589	-0.033037	-0.033028	-0.033004	0.00080352	0.00026935	0.00067161	0.0007982	0.00030944	0.00067211	1.7483	1.7483	1.7484	1.7462	1.7462	1.7461	-0.0025305	0.015171	-1.8251	0.0088199	-0.6707	-1.1963	-0.00075379	-0.00075216	-0.00076077	-0.0023134	-0.0023039	-0.0022934	-0.50439	4.4115	33.136	-0.47829	15.988	21.292	-1.4988	-1.4988	-1.4988	-1.5	-1.5	-1.5
-3.81E-06	-8.97E-06	7.42E-06	-3.50E-06	9.30E-07	1.77E-08	0.026533	0.026542	0.026534	-0.029025	-0.029026	-0.029026	0.00080159	0.00051227	0.00059838	0.00079342	0.00025743	0.0006782	1.7496	1.7496	1.7495	1.745	1.745	1.7449	0.0078866	-1.2959	0.54902	0.0029915	0.14553	0.19077	-0.0010991	-0.0010805	-0.0010996	-0.0016159	-0.0016133	-0.0015831	-0.51601	115.04	6.2449	-0.48904	2.193	9.0668	-1.499	-1.4989	-1.4989	-1.498	-1.498	-1.498
-4.12E-06	3.80E-07	1.55E-05	8.75E-07	-2.47E-06	-9.90E-06	0.02458	0.024579	0.024564	-0.029294	-0.029292	-0.029282	0.00080316	0.00029938	0.00050764	0.00079622	0.00028628	0.00068079	1.749	1.749	1.749	1.7447	1.7447	1.7447	0.013378	0.12121	0.24093	-0.004619	-0.19026	-0.39116	-0.00078713	-0.00078809	-0.00081228	-0.001917	-0.0019155	-0.0018873	-0.48641	22.005	5.4527	-0.49842	8.3284	7.1202	-1.4974	-1.4974	-1.4974	-1.4997	-1.4997	-1.4997
-7.04E-06	-1.93E-06	1.96E-06	-4.55E-06	2.26E-06	-1.33E-05	0.023976	0.023978	0.023976	-0.034891	-0.034893	-0.03488	0.00080404	0.00026761	0.00056776	0.00079598	0.00026324	0.00055885	1.7497	1.7497	1.7497	1.7474	1.7474	1.7474	0.015843	-0.53116	-0.1272	0.0063284	0.06597	-0.18247	-0.0024773	-0.0024776	-0.0024883	-0.000818	-0.00081629	-0.00083544	-0.48877	9.7917	7.8371	-0.49378	2.2606	5.7327	-1.4979	-1.4979	-1.4979	-1.4986	-1.4986	-1.4986
3.24E-07	2.80E-06	-3.51E-06	-1.74E-06	3.14E-06	1.11E-05	0.027152	0.02715	0.027153	-0.032464	-0.032467	-0.032478	0.0008087	0.00031128	0.0004796	0.00079717	0.00033983	0.00059682	1.7496	1.7496	1.7496	1.7459	1.7459	1.7458	-0.0056661	-0.36303	-0.022443	0.0073202	-0.13163	0.1764	0.00078174	0.0007758	0.00077918	-0.0028789	-0.0028742	-0.0028567	-0.50523	37.458	6.6373	-0.47141	28.424	3.8632	-1.4986	-1.4986	-1.4986	-1.4981	-1.4981	-1.4981
-1.08E-06	1.18E-06	4.16E-06	-7.64E-06	1.33E-06	2.69E-06	0.02875	0.028749	0.028745	-0.029496	-0.029498	-0.0295	0.00080269	0.0002851	0.00069016	0.00079544	0.00025378	0.00046334	1.7491	1.7491	1.7491	1.7468	1.7468	1.7468	0.0076045	0.45564	-0.0036639	0.013802	-0.20545	-0.097722	0.00011371	0.0001131	0.00011491	-0.0026497	-0.0026505	-0.0026448	-0.48787	15.035	12.001	-0.48485	4.723	3.9913	-1.4986	-1.4986	-1.4985	-1.498	-1.498	-1.498
-1.46E-06	-2.51E-06	7.15E-06	-3.40E-06	1.13E-06	-3.45E-05	0.026666	0.026669	0.026661	-0.029616	-0.029617	-0.029582	0.00080657	0.00028674	0.00047373	0.00079718	0.00027228	0.00063583	1.752	1.752	1.7519	1.7462	1.7462	1.7462	-0.0028002	0.16706	0.34831	0.0020928	0.052147	-1.3459	0.00019981	0.00019688	0.00017159	-0.0026072	-0.0025961	-0.002557	-0.48784	5.7604	4.1332	-0.50591	4.3597	19.566	-1.4975	-1.4975	-1.4975	-1.4981	-1.4981	-1.4981
-3.81E-06	1.20E-06	-8.48E-07	-2.07E-06	-4.18E-06	-1.65E-05	0.026606	0.026605	0.026606	-0.032316	-0.032312	-0.032296	0.00080681	0.00029842	0.00050598	0.00079381	0.00028112	0.00076775	1.7512	1.7512	1.7512	1.7455	1.7454	1.7454	-0.00050189	0.30722	0.45455	-0.0011935	0.013787	-0.22567	3.34E-05	3.44E-05	4.72E-05	-0.0014621	-0.0014604	-0.0014513	-0.54335	14.285	8.8332	-0.48513	5.2275	11.325	-1.498	-1.498	-1.4979	-1.4995	-1.4995	-1.4995
-1.75E-06	-4.27E-06	4.77E-05	-5.55E-06	-3.02E-07	1.51E-05	0.028492	0.028496	0.028449	-0.032314	-0.032313	-0.032329	0.00080713	0.00030156	0.00080407	0.0007922	0.0003192	0.00065357	1.7495	1.7495	1.7495	1.7476	1.7476	1.7476	0.0077854	-0.39046	2.9533	0.012156	0.52003	0.043674	0.0010141	0.0010185	0.00098626	-0.0026867	-0.0026923	-0.0026863	-0.51397	12.268	32.214	-0.46246	19.237	12.302	-1.499	-1.499	-1.4989	-1.4986	-1.4986	-1.4986
-2.23E-06	-8.48E-07	6.69E-06	1.97E-07	-3.99E-06	-3.40E-05	0.027685	0.027686	0.027679	-0.029466	-0.029462	-0.029428	0.0008041	0.00033863	0.00058723	0.00079474	0.00031132	0.00087508	1.7512	1.7512	1.7512	1.746	1.746	1.746	0.0040767	0.416	-0.17471	-0.0026632	-0.6615	-0.098224	0.00038773	0.00039423	0.00038652	-0.0033439	-0.0033387	-0.0033217	-0.50028	21.882	10.723	-0.50363	14.534	21.904	-1.5004	-1.5004	-1.5004	-1.4972	-1.4972	-1.4971
-1.50E-06	-3.93E-06	-2.48E-05	-1.68E-06	2.79E-06	1.75E-05	0.026238	0.026241	0.026266	-0.028547	-0.02855	-0.028567	0.00080908	0.00033833	0.00055046	0.00079844	0.00028293	0.00057009	1.7517	1.7517	1.7517	1.7466	1.7466	1.7466	0.0016615	-1.1178	-0.55436	0.0042741	-0.037388	0.46096	0.0012095	0.0012206	0.0012561	-0.0033163	-0.0033092	-0.0033311	-0.51669	22.761	5.189	-0.46793	6.7935	10.255	-1.4999	-1.4999	-1.4999	-1.4978	-1.4978	-1.4977
-4.91E-06	1.92E-06	2.61E-06	-2.42E-06	-2.34E-06	3.52E-07	0.026282	0.02628	0.026278	-0.030304	-0.030302	-0.030302	0.00080637	0.0002841	0.00056954	0.00079869	0.00028929	0.00065511	1.7508	1.7508	1.7508	1.7459	1.7458	1.7458	0.010071	0.13743	-0.43861	0.005605	-0.12562	0.50213	0.00064844	0.00064581	0.00061399	-0.0026003	-0.0025954	-0.0025727	-0.5061	5.6354	6.0411	-0.49621	8.3126	23.483	-1.499	-1.499	-1.4989	-1.499	-1.499	-1.4989
-2.41E-06	-9.75E-07	-1.21E-05	-1.63E-06	2.14E-06	-7.33E-06	0.024047	0.024048	0.02406	-0.032272	-0.032275	-0.032267	0.00080624	0.00027603	0.00051892	0.00079486	0.00034287	0.00081276	1.7512	1.7512	1.7512	1.7486	1.7486	1.7486	0.0096274	-0.16749	-1.2266	0.0035489	1.3369	-0.60924	-0.0017309	-0.001726	-0.0017061	-0.00091012	-0.00090719	-0.00091218	-0.49067	4.7571	12.185	-0.4566	30.389	12.048	-1.498	-1.498	-1.4979	-1.498	-1.498	-1.498
-1.40E-06	-7.48E-06	7.10E-06	-2.57E-06	6.25E-07	-4.26E-06	0.025694	0.025701	0.025694	-0.029046	-0.029047	-0.029042	0.00080745	0.00032358	0.00063485	0.0007979	0.00029871	0.00066138	1.7503	1.7503	1.7503	1.7467	1.7467	1.7467	0.01065	-1.6518	-0.50197	0.0039087	0.1691	-0.46472	-0.0017613	-0.0017492	-0.0017401	-0.0016708	-0.0016718	-0.0016382	-0.50398	18.347	10.491	-0.49395	9.3832	7.0826	-1.4991	-1.499	-1.499	-1.4981	-1.4981	-1.4981
-1.17E-06	4.79E-06	-4.26E-06	-1.21E-06	1.86E-06	-2.03E-06	0.026625	0.02662	0.026624	-0.029984	-0.029986	-0.029984	0.00080669	0.00033166	0.00059842	0.00079463	0.00027582	0.00051001	1.7522	1.7522	1.7522	1.7469	1.7469	1.7468	0.0091994	0.66635	0.19157	0.0031188	-0.24776	0.023855	0.00025008	0.0002446	0.00023627	-0.004946	-0.0049457	-0.0049537	-0.48792	20.421	5.9121	-0.48525	11.367	4.5838	-1.4997	-1.4997	-1.4997	-1.4983	-1.4983	-1.4983
-3.43E-06	-2.20E-06	2.13E-06	-2.65E-06	-4.85E-06	9.68E-06	0.02485	0.024852	0.02485	-0.027825	-0.02782	-0.02783	0.00080416	0.00029591	0.00054242	0.00079599	0.0002912	0.00064149	1.7526	1.7526	1.7526	1.749	1.749	1.749	0.0015542	-0.42671	0.23723	-2.23E-05	0.028457	0.15401	-0.0010829	-0.0010797	-0.0010794	-0.0026901	-0.0026852	-0.0026908	-0.53881	9.8804	5.1626	-0.49286	4.8732	10.07	-1.4979	-1.4979	-1.4979	-1.4991	-1.4991	-1.4991
-2.03E-06	3.28E-06	-3.75E-07	-1.83E-06	2.12E-06	-1.72E-05	0.024897	0.024893	0.024894	-0.027894	-0.027896	-0.027879	0.00080816	0.00026316	0.00062822	0.00079234	0.0002805	0.0005218	1.7512	1.7512	1.7511	1.7459	1.7459	1.7458	0.0082877	-0.052802	0.25914	0.0042437	-0.002002	-0.19239	-7.79E-05	-7.83E-05	-6.27E-05	-0.0032824	-0.0032797	-0.0032721	-0.49965	3.2906	5.269	-0.47766	7.72	4.5243	-1.4991	-1.4991	-1.4991	-1.4978	-1.4978	-1.4978
4.56E-07	2.12E-06	-3.76E-06	1.88E-06	3.41E-06	1.01E-05	0.028472	0.02847	0.028473	-0.028741	-0.028745	-0.028755	0.00080532	0.00026413	0.00057664	0.00079221	0.00027003	0.00058947	1.7539	1.7539	1.7539	1.7486	1.7486	1.7486	0.0064277	0.14593	0.18853	-0.0043447	0.13939	0.37497	0.00094609	0.00094324	0.00093971	-0.0038749	-0.0038727	-0.0038731	-0.50189	1.8368	9.5483	-0.46889	2.1877	15.757	-1.4993	-1.4992	-1.4993	-1.4982	-1.4982	-1.4982
-2.82E-06	-1.57E-06	1.29E-05	-2.80E-06	-3.91E-06	-1.86E-06	0.029755	0.029757	0.029744	-0.031609	-0.031605	-0.031603	0.00080885	0.00037305	0.00048434	0.00079432	0.00027559	0.00047486	1.7536	1.7536	1.7536	1.7501	1.7501	1.7501	0.0026059	-1.4383	0.048928	0.0093813	-0.14526	0.10165	7.24E-06	8.10E-06	-4.30E-06	-0.0030918	-0.0030913	-0.0030824	-0.50182	41.894	5.1038	-0.47355	2.6331	3.2544	-1.499	-1.499	-1.499	-1.4996	-1.4996	-1.4996
-2.76E-06	-1.86E-06	1.99E-06	-5.00E-06	4.63E-06	4.99E-06	0.030949	0.030951	0.030949	-0.030928	-0.030932	-0.030937	0.00080509	0.00026378	0.00083403	0.0007959	0.00029906	0.0006314	1.7516	1.7516	1.7516	1.7519	1.7519	1.7519	0.01109	-0.12946	-0.54985	0.0044442	0.18415	-0.61749	-0.0023496	-0.0023454	-0.0023447	-0.00037185	-0.0003792	-0.00036521	-0.53189	3.1834	51.983	-0.50086	18.855	12.54	-1.4982	-1.4982	-1.4982	-1.4988	-1.4988	-1.4988
-2.56E-06	-2.63E-06	-4.26E-07	-4.73E-06	4.08E-06	3.24E-06	0.030047	0.03005	0.03005	-0.034447	-0.034451	-0.034454	0.000805	0.00027543	0.0006633	0.00079429	0.0002958	0.0005918	1.7505	1.7505	1.7505	1.7491	1.7491	1.7491	0.0089549	-0.031776	-0.76136	0.011515	0.55461	0.27628	-0.0033761	-0.0033651	-0.0033646	4.52E-05	3.82E-05	2.83E-05	-0.4993	5.0143	14.669	-0.49637	6.5923	9.6706	-1.4984	-1.4983	-1.4983	-1.5001	-1.5001	-1.5
-1.93E-06	-1.08E-06	1.39E-06	-1.21E-06	2.63E-06	-7.23E-06	0.029876	0.029878	0.029876	-0.035895	-0.035897	-0.03589	0.00080342	0.00027984	0.00065626	0.00078983	0.00027769	0.0009936	1.7506	1.7506	1.7505	1.7512	1.7512	1.7512	-0.00045057	0.011252	-0.5215	-0.003484	0.51237	-0.52457	-0.0026549	-0.0026549	-0.0026609	-0.0010594	-0.0010578	-0.0010464	-0.49732	9.6854	15.349	-0.47314	9.0807	76.937	-1.4971	-1.4971	-1.4971	-1.4993	-1.4993	-1.4992
-1.32E-06	1.48E-06	-2.58E-06	-6.13E-06	1.08E-06	-2.96E-07	0.031371	0.03137	0.031372	-0.037229	-0.03723	-0.03723	0.000809	0.00040382	0.00056923	0.00079175	0.00028169	0.00048714	1.7489	1.7489	1.7489	1.7503	1.7503	1.7503	0.0038292	0.40038	-0.055217	0.01565	0.48373	0.086861	-0.0032939	-0.0033033	-0.0032995	0.00042873	0.00043195	0.0004304	-0.47571	40.48	6.5596	-0.46588	6.2449	3.1163	-1.4966	-1.4966	-1.4966	-1.5003	-1.5003	-1.5003
-2.72E-06	-8.23E-07	1.22E-05	-3.85E-06	1.72E-06	-1.09E-05	0.031299	0.0313	0.031287	-0.038401	-0.038403	-0.038392	0.00081003	0.00032304	0.00059842	0.00079358	0.00027038	0.00062947	1.7507	1.7507	1.7507	1.7483	1.7483	1.7483	0.0029312	0.15965	0.31102	0.007179	0.1669	-0.35677	-0.0045326	-0.0045309	-0.0045495	0.0010858	0.0010879	0.0010833	-0.5168	12.478	9.0328	-0.46525	4.092	8.1336	-1.4976	-1.4976	-1.4976	-1.4995	-1.4995	-1.4995
-5.45E-06	1.52E-06	-1.40E-05	-4.50E-06	-3.64E-06	-3.00E-05	0.030772	0.03077	0.030784	-0.031838	-0.031834	-0.031804	0.00081011	0.00031479	0.00051423	0.00079687	0.00029009	0.00099233	1.7492	1.7492	1.7491	1.7485	1.7485	1.7484	0.010553	-0.62457	-0.47905	0.011424	-0.66974	-4.0917	-0.0023774	-0.0023799	-0.0023793	-0.00096979	-0.0009693	-0.00092171	-0.49956	19.672	8.9928	-0.4669	18.364	61.386	-1.4972	-1.4972	-1.4972	-1.4992	-1.4992	-1.4993
-1.58E-07	-2.89E-06	-1.75E-05	-2.06E-06	-3.56E-06	-1.36E-05	0.029455	0.029458	0.029476	-0.030232	-0.030228	-0.030215	0.00080608	0.00027119	0.00060365	0.00079346	0.00035319	0.00063905	1.7511	1.7511	1.751	1.7482	1.7482	1.7482	0.010139	-0.10334	0.45601	0.0075443	-0.39834	-0.32292	-0.0004875	-0.00049092	-0.00047683	-0.0017578	-0.0017521	-0.0017399	-0.52363	4.2494	7.8056	-0.48107	29.154	6.7664	-1.4988	-1.4988	-1.4988	-1.4985	-1.4985	-1.4985
-1.38E-06	2.56E-06	5.30E-06	-2.84E-06	-1.02E-06	2.36E-05	0.027683	0.027681	0.027675	-0.03139	-0.031389	-0.031413	0.00081023	0.00033973	0.00056039	0.00079476	0.00035256	0.0004823	1.7498	1.7498	1.7498	1.7468	1.7468	1.7468	0.0019859	0.34869	0.3875	0.0047666	0.71416	0.63917	-0.00069635	-0.00070233	-0.00069787	-0.00070554	-0.00070476	-0.00071742	-0.50048	39.862	16.5	-0.46175	32.082	5.9342	-1.4985	-1.4985	-1.4985	-1.4975	-1.4975	-1.4975
-5.22E-06	-2.64E-06	-9.63E-06	-3.46E-06	3.59E-08	-2.12E-05	0.024946	0.024948	0.024958	-0.027008	-0.027008	-0.026987	0.00080413	0.00027487	0.0007412	0.00079385	0.00026133	0.00057761	1.7502	1.7502	1.7502	1.7449	1.7449	1.7448	0.0058783	-0.10289	-0.76881	0.008724	-0.013177	-0.67941	0.0008047	0.00080979	0.00084014	-0.0047954	-0.0047914	-0.004772	-0.50421	8.3608	12.21	-0.47292	1.8949	7.7949	-1.498	-1.498	-1.498	-1.4994	-1.4994	-1.4994
-3.17E-06	-3.79E-06	1.46E-05	-1.25E-06	3.91E-07	-3.46E-06	0.02555	0.025553	0.025539	-0.026881	-0.026881	-0.026878	0.00080411	0.00026692	0.00058458	0.00079659	0.00028332	0.00047605	1.7518	1.7518	1.7518	1.7458	1.7458	1.7457	0.0029416	-0.30699	-0.52513	0.0081741	-0.37245	0.2064	0.0020412	0.0020406	0.0020308	-0.005432	-0.0054247	-0.0054365	-0.46647	5.8011	7.8252	-0.4606	9.8285	5.6246	-1.4989	-1.4989	-1.4989	-1.4979	-1.4979	-1.4979
-4.20E-06	8.56E-06	3.41E-05	-2.90E-06	-1.29E-06	2.66E-06	0.026307	0.026298	0.026264	-0.029811	-0.029809	-0.029812	0.00080364	0.00029359	0.0010051	0.00079424	0.0002816	0.00050817	1.7528	1.7528	1.7527	1.7476	1.7476	1.7475	0.0071532	0.5103	0.91347	0.0064263	-0.40009	-0.071419	-8.20E-05	-9.73E-05	-0.0001504	-0.0025864	-0.002584	-0.0025743	-0.51846	8.9551	29.945	-0.48865	9.0689	5.4036	-1.4988	-1.4988	-1.4989	-1.4984	-1.4984	-1.4984
3.17E-07	1.66E-06	-4.51E-05	1.76E-06	-6.13E-06	-7.24E-08	0.026071	0.026069	0.026115	-0.030131	-0.030125	-0.030125	0.00080652	0.000267	0.00075323	0.00079347	0.00026391	0.00064601	1.7514	1.7514	1.7514	1.7466	1.7466	1.7465	-0.00039992	0.10257	-3.1018	0.00048824	-0.21048	0.15158	-0.001251	-0.0012561	-0.0012353	-0.0028323	-0.0028277	-0.0028572	-0.51594	1.8209	27.803	-0.48913	2.0306	14.001	-1.4987	-1.4987	-1.4987	-1.4989	-1.4989	-1.4989
-2.88E-06	-1.24E-06	-1.93E-05	-4.67E-06	-1.09E-06	-1.48E-05	0.028999	0.029	0.029019	-0.030784	-0.030783	-0.030768	0.00080586	0.00030344	0.00076779	0.00079537	0.00048152	0.00083245	1.752	1.752	1.752	1.748	1.748	1.748	0.002984	-0.12058	-0.28046	-0.00015817	-1.5409	-1.015	0.00063427	0.00063326	0.00066783	-0.0035027	-0.003499	-0.003495	-0.51561	17.794	32.95	-0.53415	80.635	38.449	-1.4998	-1.4998	-1.4998	-1.4979	-1.4979	-1.4979
-1.54E-06	4.56E-06	-2.76E-06	-8.25E-07	-3.22E-06	2.59E-05	0.026944	0.02694	0.026943	-0.029274	-0.02927	-0.029296	0.0008081	0.00030683	0.0006871	0.00079571	0.00032022	0.00074137	1.7534	1.7534	1.7533	1.7477	1.7477	1.7477	0.0033233	0.2604	0.55974	0.00022878	-0.78342	0.32553	0.0021668	0.0021662	0.0021663	-0.0051701	-0.0051632	-0.0051538	-0.5049	13.871	15.146	-0.49889	18.706	20.778	-1.4991	-1.4991	-1.4991	-1.4975	-1.4975	-1.4975
-1.72E-06	-7.45E-07	1.56E-05	-2.06E-06	-5.51E-06	-2.66E-05	0.026881	0.026882	0.026866	-0.032403	-0.032398	-0.032371	0.00080552	0.00030755	0.00052491	0.00079705	0.00029473	0.0006537	1.7541	1.7541	1.7541	1.7482	1.7482	1.7483	0.0045226	-0.10431	0.30684	0.0012222	-0.86692	-1.187	0.0017365	0.0017346	0.0017158	-0.0057222	-0.0057153	-0.0056591	-0.52443	13.623	6.2381	-0.51363	10.043	18.848	-1.5002	-1.5002	-1.5002	-1.498	-1.498	-1.498
-4.43E-06	-3.20E-06	-4.26E-07	-4.74E-06	-2.93E-06	2.49E-05	0.028808	0.028811	0.028812	-0.032793	-0.03279	-0.032815	0.0008037	0.00029102	0.00046103	0.00079316	0.00031342	0.00054211	1.7545	1.7545	1.7545	1.7487	1.7487	1.7487	0.012954	0.093924	-0.022977	0.0013073	0.23531	0.47016	0.00067852	0.00067634	0.00067984	-0.0044705	-0.0044723	-0.0044813	-0.50409	9.4134	3.7308	-0.48946	13.427	6.2024	-1.498	-1.498	-1.498	-1.4988	-1.4987	-1.4987
-4.15E-06	-5.77E-06	-2.98E-06	-4.26E-06	-3.64E-06	-4.74E-06	0.027137	0.027143	0.027145	-0.029339	-0.029336	-0.029331	0.0008067	0.00027925	0.00058722	0.00080027	0.00029263	0.00073108	1.7549	1.7549	1.7549	1.7484	1.7484	1.7484	0.0091138	-0.46681	0.33401	0.0096306	-0.48516	-0.041554	0.00097628	0.00098818	0.00099661	-0.0062892	-0.0062821	-0.0062664	-0.50948	6.5968	20.692	-0.49662	14.565	30.16	-1.4995	-1.4995	-1.4994	-1.4992	-1.4992	-1.4992
-3.52E-06	-1.25E-05	-2.71E-06	-1.91E-06	-8.85E-06	-2.07E-06	0.028102	0.028115	0.028117	-0.028445	-0.028436	-0.028434	0.00080644	0.00032436	0.00051078	0.0007994	0.00035581	0.00062789	1.754	1.754	1.754	1.7496	1.7496	1.7496	0.0045862	-1.9996	0.28742	0.0057665	-0.46001	-0.29585	-0.00094896	-0.00093692	-0.00094894	-0.0027308	-0.0027247	-0.0026997	-0.51733	28.354	12.756	-0.4742	44.137	9.6643	-1.4996	-1.4996	-1.4996	-1.4963	-1.4963	-1.4963
-3.84E-06	4.80E-06	1.24E-05	-3.82E-07	5.85E-06	3.93E-05	0.029865	0.029861	0.029848	-0.0286	-0.028606	-0.028645	0.00080485	0.00040342	0.00060676	0.00079405	0.00035164	0.00056004	1.7542	1.7542	1.7542	1.7508	1.7508	1.7508	0.0078187	5.4963	0.98067	-0.0029526	2.4137	1.0249	-0.00035096	-0.00036894	-0.00039215	-0.0029164	-0.002927	-0.0029722	-0.48232	102.39	15.544	-0.50833	42.184	8.5138	-1.4984	-1.4984	-1.4984	-1.4975	-1.4975	-1.4974
-3.37E-06	-5.39E-06	-1.51E-05	-5.69E-06	-6.83E-06	-4.01E-05	0.027156	0.027161	0.027176	-0.03286	-0.032854	-0.032813	0.0008091	0.00029457	0.00052301	0.00079777	0.00032153	0.00057425	1.7537	1.7537	1.7537	1.7491	1.7491	1.7491	0.0033452	-0.41487	-0.66408	0.0077298	-1.012	-0.66468	-0.0006641	-0.00065976	-0.00061437	-0.0019423	-0.0019363	-0.0019064	-0.51647	6.2221	7.2425	-0.4897	14.85	5.4596	-1.499	-1.499	-1.499	-1.4994	-1.4994	-1.4994
-5.38E-06	-7.88E-06	2.30E-05	-2.57E-06	-7.34E-06	1.11E-05	0.029777	0.029785	0.029762	-0.034367	-0.03436	-0.034371	0.0008051	0.00029767	0.00056425	0.00079619	0.0003141	0.00055679	1.7542	1.7542	1.7541	1.7509	1.7509	1.7509	0.010205	-0.48466	0.48926	0.0017236	-0.85413	-0.0044326	-0.0013529	-0.001344	-0.0013644	-0.0028959	-0.0028939	-0.002909	-0.5018	12.737	5.8969	-0.47676	15.46	6.7507	-1.4977	-1.4977	-1.4977	-1.4999	-1.4998	-1.4998
-6.05E-06	-1.88E-06	-9.93E-06	-7.96E-07	1.08E-06	1.14E-05	0.027816	0.027818	0.027828	-0.034412	-0.034413	-0.034425	0.00080465	0.00031033	0.00063478	0.0007972	0.00029045	0.00056704	1.7525	1.7525	1.7524	1.7504	1.7504	1.7504	0.0057589	1.1366	-0.73929	0.0035976	1.3578	0.37315	-0.00093127	-0.00092958	-0.00092828	-0.00070788	-0.00071302	-0.00070121	-0.51194	14.646	11.077	-0.48661	15.953	9.2104	-1.4978	-1.4978	-1.4978	-1.5	-1.5	-1.5
-2.84E-06	8.40E-06	-1.54E-05	-3.30E-06	-1.99E-06	-7.99E-06	0.027119	0.027111	0.027126	-0.032223	-0.032221	-0.032213	0.00080164	0.00026532	0.00061786	0.00079322	0.00025483	0.00056061	1.7518	1.7518	1.7518	1.7497	1.7497	1.7497	0.0090982	0.39235	-1.9066	0.0057727	-0.084927	-1.2218	-0.0018766	-0.0018788	-0.0018455	-0.00080922	-0.00080726	-0.00079711	-0.48797	3.252	37.586	-0.48057	4.0315	12.915	-1.4978	-1.4978	-1.4978	-1.4988	-1.4988	-1.4988
-3.01E-06	2.18E-06	3.63E-05	-1.69E-06	8.80E-06	-3.82E-06	0.029954	0.029952	0.029915	-0.03473	-0.034739	-0.034735	0.00080701	0.00029291	0.00059083	0.00079805	0.00033073	0.00068126	1.7524	1.7524	1.7524	1.7514	1.7514	1.7514	0.01055	-0.30662	1.1824	0.00029054	0.89691	-0.072706	-0.00072821	-0.00073175	-0.00074009	-0.00068197	-0.00069128	-0.00067589	-0.48911	18.941	11.505	-0.49479	26.486	8.2364	-1.4996	-1.4996	-1.4996	-1.4973	-1.4973	-1.4973
2.82E-07	8.91E-06	-1.62E-05	-4.74E-06	6.86E-06	1.28E-05	0.03	0.029991	0.030007	-0.030923	-0.03093	-0.030943	0.00080688	0.00037178	0.0013448	0.00079445	0.00034337	0.0006268	1.7535	1.7535	1.7535	1.7484	1.7484	1.7484	0.0059485	2.6534	0.45075	0.0071215	0.3609	0.61516	-0.0023179	-0.0023291	-0.0023021	-1.69E-05	-2.18E-05	-1.04E-05	-0.4867	36.396	46.174	-0.47935	20.049	11.128	-1.4983	-1.4983	-1.4983	-1.4991	-1.4991	-1.4991
-3.12E-06	2.24E-06	-5.75E-06	-3.69E-06	-2.87E-06	2.06E-05	0.027206	0.027203	0.027209	-0.031146	-0.031143	-0.031164	0.0008061	0.00027534	0.00055068	0.00079542	0.00040954	0.00074641	1.7528	1.7528	1.7528	1.749	1.749	1.749	0.0068289	-0.020187	-1.0086	0.0112	-5.1521	-0.14761	0.00048911	0.00048518	0.00050465	-0.003139	-0.003132	-0.0031161	-0.52287	3.9198	18.996	-0.47787	90.491	28.04	-1.498	-1.498	-1.498	-1.4982	-1.4982	-1.4981
1.92E-06	-9.56E-06	2.06E-06	-2.22E-06	1.47E-06	4.94E-06	0.025667	0.025677	0.025675	-0.02999	-0.029992	-0.029997	0.00080464	0.00039801	0.00061919	0.00079786	0.00031173	0.00064846	1.7535	1.7535	1.7535	1.7497	1.7497	1.7497	-0.0050503	-2.1335	-0.060304	0.0023329	0.7765	-0.65021	2.64E-05	3.56E-05	6.20E-05	-0.0020608	-0.0020612	-0.0020765	-0.50312	72.267	4.8975	-0.48896	20.096	16.401	-1.4985	-1.4985	-1.4985	-1.4979	-1.4979	-1.4978
5.07E-07	9.63E-07	3.64E-05	-5.04E-06	-5.46E-06	1.34E-05	0.026376	0.026375	0.026338	-0.0294	-0.029394	-0.029408	0.00080455	0.00025912	0.00075736	0.00079396	0.001044	0.00069399	1.7527	1.7527	1.7527	1.7506	1.7506	1.7506	-0.00098348	0.27514	0.27767	0.0075106	3.1162	0.26424	0.0022524	0.0022499	0.0022621	-0.0031239	-0.0031102	-0.0031169	-0.4966	4.3456	12.24	-0.47161	124.48	7.598	-1.4982	-1.4982	-1.4981	-1.4994	-1.4994	-1.4994
-4.06E-06	-3.93E-06	1.81E-05	-2.20E-06	-2.47E-06	4.44E-08	0.027271	0.027275	0.027256	-0.026786	-0.026783	-0.026783	0.00080318	0.00026188	0.00052881	0.0007974	0.00029713	0.00055451	1.7548	1.7548	1.7548	1.7473	1.7473	1.7473	0.0078395	0.11955	1.2583	-0.0023026	0.11878	-0.17916	0.0017433	0.0017468	0.0017307	-0.0054669	-0.0054657	-0.0054723	-0.48008	4.8647	16.461	-0.49644	27.591	4.8184	-1.5006	-1.5006	-1.5006	-1.4981	-1.4981	-1.4981
-5.94E-07	2.22E-06	4.29E-06	-1.19E-06	-1.89E-05	1.03E-05	0.02651	0.026507	0.026503	-0.025728	-0.025709	-0.02572	0.00080891	0.00029207	0.00062533	0.00079875	0.00059281	0.00065879	1.7554	1.7554	1.7554	1.749	1.749	1.7489	0.0037618	0.31652	0.59196	-0.0017126	-2.3297	0.97574	0.00019832	0.00019179	0.00016536	-0.0051226	-0.0050996	-0.0051008	-0.49965	5.3641	15.885	-0.4964	101.48	15.248	-1.4995	-1.4995	-1.4995	-1.4985	-1.4984	-1.4985
-2.44E-06	3.40E-06	2.30E-05	-2.01E-06	3.00E-08	-5.52E-05	0.02772	0.027717	0.027693	-0.030425	-0.030425	-0.03037	0.0008067	0.00027696	0.00053769	0.00079366	0.00032765	0.00062462	1.7572	1.7572	1.7571	1.7506	1.7506	1.7506	0.003994	0.2568	0.58239	-5.35E-05	-0.20246	-1.5478	-0.00052773	-0.00052737	-0.0005408	-0.0036299	-0.0036271	-0.0035807	-0.49935	5.1314	7.723	-0.48488	22.811	19.135	-1.4999	-1.4999	-1.4999	-1.4976	-1.4976	-1.4976
-4.55E-06	-2.46E-06	-7.29E-06	-5.12E-06	-3.64E-06	-5.87E-06	0.027755	0.027757	0.027764	-0.030982	-0.030978	-0.030973	0.00080208	0.00026857	0.00057182	0.00079991	0.00025158	0.00051279	1.7551	1.7551	1.7551	1.7513	1.7513	1.7513	0.0054232	0.21099	-0.54569	0.013236	-0.17286	0.12658	-0.0020798	-0.0020781	-0.0020824	-0.001902	-0.0018981	-0.001926	-0.48975	7.2352	13.138	-0.5075	1.6918	3.4267	-1.4981	-1.4981	-1.4981	-1.4978	-1.4978	-1.4977
-1.60E-06	1.28E-05	-1.36E-05	-6.40E-06	-1.14E-05	-1.19E-05	0.027083	0.02707	0.027084	-0.031013	-0.031002	-0.03099	0.0008026	0.00031875	0.00053984	0.00079339	0.00036952	0.00056126	1.7567	1.7566	1.7566	1.7504	1.7504	1.7503	0.0025481	2.4045	0.12707	0.0073083	-1.58	-0.33333	-4.12E-07	7.36E-06	1.75E-05	-0.0027469	-0.0027307	-0.0027058	-0.48631	20.672	8.3514	-0.46467	60.865	7.4087	-1.4995	-1.4994	-1.4994	-1.4989	-1.4989	-1.4989
-2.71E-06	-5.26E-07	-1.04E-05	-1.35E-06	-1.92E-06	1.57E-06	0.027722	0.027723	0.027733	-0.033644	-0.033642	-0.033643	0.00080603	0.0002589	0.00057806	0.00079505	0.0003243	0.00056407	1.7531	1.7531	1.7531	1.7529	1.7529	1.7529	0.0075233	-0.029005	-0.28145	0.0054295	-0.34083	0.11907	-0.00098939	-0.00098609	-0.00098467	-0.0011285	-0.0011216	-0.0011101	-0.50268	3.6874	16.537	-0.47246	9.2374	4.9091	-1.4986	-1.4985	-1.4986	-1.4982	-1.4982	-1.4982
2.81E-07	1.72E-06	-2.43E-05	-4.76E-06	2.42E-06	-1.82E-05	0.027202	0.0272	0.027225	-0.030924	-0.030927	-0.030908	0.00080485	0.00035153	0.00068486	0.00079647	0.00049085	0.00058387	1.7541	1.7541	1.7541	1.7521	1.7521	1.7521	0.0065238	-0.79291	-0.87458	0.010043	1.4335	-1.7876	-0.0013977	-0.0013903	-0.0013735	-0.0013136	-0.0013173	-0.0012889	-0.51909	36.802	15.62	-0.50192	117.51	17.359	-1.4986	-1.4986	-1.4985	-1.4987	-1.4987	-1.4986
-3.21E-06	7.83E-06	9.61E-06	-3.28E-06	-9.75E-06	-1.56E-05	0.026611	0.026603	0.026594	-0.033451	-0.033441	-0.033426	0.00080682	0.00040469	0.00062373	0.00079662	0.00026956	0.00045633	1.7557	1.7557	1.7557	1.7508	1.7508	1.7508	0.0053177	3.8966	0.25266	0.0047745	-0.44778	-0.79106	-0.00062615	-0.00064378	-0.00065324	-0.001819	-0.0018044	-0.0017948	-0.50556	93.481	12.125	-0.48417	4.7219	9.9557	-1.4985	-1.4985	-1.4985	-1.4979	-1.4979	-1.4978
-4.22E-06	-5.46E-06	-5.88E-06	-3.56E-06	1.13E-06	2.51E-05	0.026039	0.026045	0.02605	-0.032144	-0.032145	-0.03217	0.00080475	0.00028381	0.00049719	0.00079631	0.00032937	0.0010641	1.7574	1.7574	1.7573	1.7516	1.7516	1.7516	0.011527	-0.74769	-0.16667	0.0042522	-0.83916	1.4175	-0.0013617	-0.0013564	-0.0013618	-0.0031004	-0.0030981	-0.0031363	-0.50573	9.8702	4.701	-0.49636	25.822	51.971	-1.4986	-1.4986	-1.4986	-1.4973	-1.4973	-1.4974
-1.74E-06	2.98E-05	-6.87E-06	-9.08E-07	-5.97E-06	-2.24E-05	0.025633	0.025603	0.02561	-0.035455	-0.035449	-0.035426	0.00080672	0.00054807	0.00055129	0.00079541	0.00029247	0.00057247	1.7553	1.7554	1.7553	1.7521	1.7521	1.7521	0.0082709	6.5345	-0.18621	0.003948	-0.65841	-0.40369	5.12E-05	4.86E-06	9.91E-06	-0.0024318	-0.0024233	-0.0024184	-0.48896	85.596	7.7201	-0.49846	9.5683	4.8282	-1.4979	-1.4979	-1.4979	-1.4982	-1.4982	-1.4982
-2.66E-06	2.47E-06	3.29E-06	-8.36E-07	1.35E-06	1.29E-05	0.027081	0.027078	0.027075	-0.034047	-0.034049	-0.034061	0.0008068	0.00039409	0.00070293	0.00079684	0.00031011	0.00067992	1.7552	1.7552	1.7552	1.7503	1.7503	1.7503	0.0074001	1.5938	0.33219	0.0052914	0.81387	-0.12231	-0.00046834	-0.0004781	-0.00047166	-0.0029286	-0.0029354	-0.0029515	-0.48153	46.432	17.498	-0.49706	25.145	11.126	-1.4984	-1.4984	-1.4985	-1.4972	-1.4972	-1.4972
-3.55E-06	2.17E-06	2.10E-06	-2.48E-06	-1.30E-05	2.04E-05	0.029736	0.029734	0.029731	-0.034976	-0.034963	-0.034983	0.00080349	0.00028209	0.00065937	0.00079475	0.00034087	0.00071908	1.7561	1.7561	1.7561	1.7525	1.7525	1.7525	0.0027496	-0.61521	-0.14881	0.0019984	-0.56867	0.44732	-0.00063322	-0.00063003	-0.00062397	-0.0010172	-0.0010026	-0.0010173	-0.47843	15.006	10.822	-0.4952	26.761	7.5758	-1.4983	-1.4983	-1.4983	-1.4986	-1.4986	-1.4986
-4.42E-06	4.07E-08	-5.14E-06	7.09E-07	-3.41E-08	-4.47E-05	0.027823	0.027823	0.027828	-0.036088	-0.036088	-0.036043	0.00080024	0.00027214	0.00054851	0.00079405	0.00029964	0.00090737	1.7561	1.756	1.756	1.7534	1.7534	1.7533	0.0057706	-0.23576	-0.41747	-0.0030685	-0.67731	-1.861	-0.0015195	-0.0015125	-0.0015052	0.00062887	0.0006361	0.00069392	-0.50486	6.4678	8.8116	-0.46337	16.135	22.781	-1.4982	-1.4982	-1.4982	-1.4977	-1.4977	-1.4977
-3.81E-06	1.11E-06	1.24E-07	8.77E-08	-5.75E-07	-1.60E-05	0.030368	0.030367	0.030367	-0.036023	-0.036022	-0.036006	0.00080529	0.00026857	0.00054592	0.00079688	0.00026677	0.00064748	1.7569	1.7569	1.7569	1.7528	1.7528	1.7528	0.0049839	0.47348	0.43478	-0.0024546	-0.36464	-0.70754	-0.0015909	-0.0015987	-0.0016127	-0.00054168	-0.00053435	-0.00052063	-0.50203	8.986	11.951	-0.50121	4.4721	10.882	-1.4983	-1.4983	-1.4983	-1.4979	-1.4979	-1.4979
-4.45E-06	-4.40E-06	5.26E-05	-1.57E-06	2.41E-06	4.96E-05	0.028021	0.028025	0.027973	-0.03486	-0.034862	-0.034912	0.00080206	0.00043392	0.00095117	0.00079522	0.00028727	0.00087863	1.7563	1.7563	1.7563	1.7528	1.7528	1.7527	0.00049389	-1.2329	4.3778	0.0015208	1.3722	1.7249	-0.0010528	-0.0010371	-0.0011516	-0.001508	-0.0015148	-0.0015675	-0.52022	31.324	41.762	-0.48389	26.923	23.35	-1.4988	-1.4987	-1.4986	-1.4984	-1.4984	-1.4984
-2.37E-06	1.46E-06	8.81E-06	1.70E-07	1.51E-06	-8.04E-05	0.029628	0.029627	0.029618	-0.032161	-0.032163	-0.032082	0.00080296	0.00028864	0.0005644	0.00079838	0.00029375	0.0010482	1.7565	1.7565	1.7565	1.7523	1.7523	1.7524	0.0040302	0.70284	0.53631	0.0018696	-0.20831	-7.5812	-0.0015865	-0.0015944	-0.0016041	-0.0015518	-0.001549	-0.0014173	-0.49771	20.335	5.8073	-0.5137	8.9521	78.843	-1.4963	-1.4963	-1.4963	-1.4983	-1.4983	-1.4982
-3.25E-06	1.13E-06	-1.82E-05	-6.68E-07	-2.59E-06	-1.37E-05	0.030116	0.030115	0.030134	-0.034076	-0.034073	-0.034059	0.00079985	0.00026493	0.00081829	0.00079277	0.00030614	0.00063032	1.7562	1.7562	1.7562	1.7542	1.7542	1.7542	0.0039391	-0.066835	-1.7415	0.0027389	-0.22335	-0.75445	-0.0037773	-0.0037752	-0.0037287	-0.0017383	-0.001735	-0.0017173	-0.50766	7.0347	64.312	-0.4732	15.348	16.805	-1.4984	-1.4983	-1.4983	-1.4983	-1.4983	-1.4983
-3.87E-06	-4.61E-06	-7.26E-05	-4.93E-06	2.31E-06	-1.95E-06	0.028457	0.028461	0.028534	-0.031658	-0.031661	-0.031659	0.00080583	0.00030123	0.0012221	0.00079538	0.00027129	0.00052365	1.7575	1.7575	1.7574	1.7551	1.7551	1.7551	0.0019287	-1.3214	-5.0569	0.0024606	-0.083771	0.026327	-0.001305	-0.001295	-0.0011709	-0.0022147	-0.0022177	-0.0021935	-0.50995	28.071	58.114	-0.47498	2.8873	3.1535	-1.4987	-1.4987	-1.4988	-1.4993	-1.4993	-1.4993
-1.48E-06	1.05E-06	1.55E-05	1.24E-06	4.78E-06	-7.27E-07	0.030413	0.030412	0.030397	-0.030777	-0.030782	-0.030781	0.00080039	0.0002854	0.00048523	0.0007988	0.00029421	0.00058125	1.757	1.757	1.757	1.7521	1.7521	1.7521	0.0094875	0.16536	0.14358	0.00017354	0.48241	0.3937	-0.0013874	-0.0013924	-0.0013941	-0.0027425	-0.002743	-0.00277	-0.49376	7.7772	9.7134	-0.50231	6.0537	8.5187	-1.4988	-1.4988	-1.4988	-1.4987	-1.4987	-1.4988
-2.21E-06	-6.49E-06	3.06E-05	-1.54E-06	-1.22E-05	-1.39E-05	0.032053	0.03206	0.032029	-0.034958	-0.034946	-0.034932	0.00080268	0.00027998	0.00088879	0.00079181	0.00032164	0.00053212	1.758	1.758	1.7579	1.7539	1.7539	1.7539	0.011011	-0.54309	3.0575	-0.0011214	-1.4678	-0.13958	-9.93E-05	-9.32E-05	-0.00013274	-0.00083308	-0.00082034	-0.00082306	-0.53016	4.6559	29.014	-0.49732	16.067	3.3947	-1.498	-1.498	-1.4981	-1.4987	-1.4988	-1.4988
-3.97E-06	1.75E-06	2.88E-05	-6.73E-06	1.41E-07	-1.60E-05	0.033244	0.033242	0.033213	-0.034137	-0.034137	-0.034121	0.0007988	0.00033927	0.00058222	0.00079277	0.00029147	0.00049018	1.7571	1.7571	1.7571	1.7532	1.7532	1.7531	0.0035605	-0.20645	0.56678	0.0052289	0.041065	0.020991	-0.0026222	-0.0026157	-0.0026413	-0.0026566	-0.0026568	-0.0026536	-0.49579	34.475	7.5301	-0.48322	14.345	5.2582	-1.4972	-1.4972	-1.4972	-1.4989	-1.4989	-1.4989
-4.65E-06	2.72E-06	1.77E-05	-5.26E-06	-4.55E-07	1.18E-05	0.032251	0.032248	0.032231	-0.034315	-0.034314	-0.034326	0.00080352	0.00026696	0.00054729	0.00079649	0.00028224	0.00078117	1.7563	1.7563	1.7563	1.7539	1.7539	1.7539	0.014411	0.19526	0.41507	0.0053767	-0.45387	0.92459	0.00034331	0.00034691	0.00031664	-0.0015719	-0.0015741	-0.0016237	-0.50858	5.2045	4.6949	-0.50083	8.3847	17.143	-1.4987	-1.4987	-1.4987	-1.4975	-1.4975	-1.4975
-3.90E-06	2.12E-06	1.46E-06	4.19E-07	-3.97E-06	-6.60E-06	0.033147	0.033145	0.033143	-0.035004	-0.035	-0.034993	0.00080347	0.00034775	0.0005827	0.00079718	0.0002699	0.00048464	1.7565	1.7565	1.7565	1.7533	1.7533	1.7533	0.0061154	0.39126	-0.26151	-0.0021582	-0.19655	0.25619	-0.0018473	-0.0018476	-0.001851	-0.0020513	-0.0020504	-0.0020585	-0.4995	16.294	7.5626	-0.49224	4.2752	6.4298	-1.4963	-1.4963	-1.4962	-1.4989	-1.4989	-1.4989
-2.94E-06	1.47E-06	-7.05E-07	-3.70E-06	1.99E-06	-7.21E-06	0.027627	0.027625	0.027626	-0.0358	-0.035802	-0.035795	0.0008073	0.00031062	0.00057614	0.00079793	0.00026667	0.0006794	1.7575	1.7575	1.7575	1.7551	1.755	1.755	0.0032178	-0.93707	-0.13825	0.013462	0.0083021	-1.1394	6.49E-06	1.16E-05	2.04E-05	-0.0020909	-0.0020914	-0.0020988	-0.51837	21.941	6.3184	-0.49336	3.4155	16.541	-1.4986	-1.4986	-1.4986	-1.4989	-1.4989	-1.4989
-2.88E-06	-3.68E-06	-2.15E-05	2.05E-07	8.21E-06	9.73E-06	0.027732	0.027736	0.027758	-0.031825	-0.031833	-0.031843	0.0008045	0.00030761	0.00067307	0.00079438	0.00037757	0.00052912	1.7569	1.7568	1.7568	1.7543	1.7543	1.7543	0.0065899	-0.18648	-0.77524	-0.0065905	1.0349	1.5566	0.00039217	0.000396	0.00040576	-0.0033071	-0.0033219	-0.0033511	-0.48712	11.787	23.13	-0.49439	20.988	15.924	-1.4978	-1.4978	-1.4978	-1.4985	-1.4984	-1.4984
1.13E-06	2.04E-06	-1.73E-05	-1.11E-06	-9.70E-06	-9.05E-06	0.02674	0.026738	0.026755	-0.030642	-0.030633	-0.030623	0.00080202	0.00032561	0.00081866	0.00080055	0.00030839	0.00054491	1.7566	1.7566	1.7565	1.7531	1.7531	1.753	0.0040056	0.31972	-1.3164	0.0015437	-1.997	-0.26836	0.0011999	0.0011899	0.0012165	-0.0013384	-0.0013194	-0.0013043	-0.4793	17.76	19.837	-0.48548	22.164	5.7627	-1.4977	-1.4977	-1.4978	-1.4992	-1.4992	-1.4992
-1.44E-06	-4.36E-06	-3.96E-05	-2.22E-06	2.81E-06	2.69E-05	0.03151	0.031515	0.031554	-0.03276	-0.032763	-0.03279	0.00080377	0.00024566	0.00061242	0.00079758	0.0003215	0.00072733	1.7572	1.7572	1.7572	1.7532	1.7532	1.7531	0.004029	-0.18298	-0.52359	0.0059178	0.25722	0.47144	-0.00015714	-0.00015452	-0.00013487	-0.0041842	-0.0041827	-0.004225	-0.49463	1.2756	16.293	-0.48127	12.006	7.5309	-1.4988	-1.4988	-1.4988	-1.4991	-1.4991	-1.4991
-2.67E-06	3.43E-06	-2.46E-06	-2.01E-06	-3.10E-06	1.43E-06	0.030425	0.030421	0.030424	-0.032662	-0.032659	-0.03266	0.0008053	0.00027039	0.00087821	0.00079711	0.00025772	0.00049111	1.7568	1.7568	1.7568	1.754	1.754	1.754	0.012232	0.49993	0.91463	0.0012354	-0.11785	0.095191	-0.00025551	-0.00025713	-0.0002767	-0.0023966	-0.0023943	-0.0024062	-0.50518	4.8849	26.435	-0.4856	4.0507	6.0089	-1.5005	-1.5005	-1.5004	-1.5007	-1.5007	-1.5007
-1.80E-06	-2.21E-06	1.76E-05	4.43E-07	-5.02E-06	-1.62E-05	0.028135	0.028137	0.02812	-0.032608	-0.032603	-0.032587	0.00080119	0.0002757	0.00056262	0.00080149	0.00029896	0.00053203	1.7575	1.7575	1.7574	1.7533	1.7533	1.7533	0.0024198	0.055462	-0.088603	-0.0035288	-0.21482	-0.85419	0.000289	0.00028916	0.00027577	-0.0030064	-0.0029992	-0.0029835	-0.50086	3.619	5.8774	-0.50559	9.9606	12.721	-1.4979	-1.4979	-1.4979	-1.4994	-1.4994	-1.4994
-3.18E-06	1.51E-05	3.25E-06	-2.44E-06	1.05E-05	-1.05E-05	0.029374	0.029359	0.029356	-0.033707	-0.033718	-0.033707	0.00080358	0.00035648	0.00073926	0.00079583	0.00029847	0.00061802	1.7563	1.7562	1.7562	1.7523	1.7523	1.7522	-0.00099172	5.161	0.044664	0.0044392	0.90737	-2.2827	-0.00073904	-0.00075757	-0.0007636	-0.0015319	-0.0015403	-0.0015046	-0.48747	62.166	9.6577	-0.49378	9.5333	32.615	-1.4989	-1.4989	-1.4989	-1.4997	-1.4997	-1.4997
-3.17E-06	2.68E-06	1.14E-05	7.72E-07	2.63E-06	-2.14E-05	0.026687	0.026685	0.026673	-0.030918	-0.030921	-0.030899	0.00080371	0.00027964	0.00070868	0.00079848	0.00027291	0.0006041	1.7584	1.7584	1.7584	1.7545	1.7545	1.7544	0.0045242	0.26494	-0.63053	-0.00055411	0.17437	-0.67407	0.00096676	0.00097066	0.00097425	-0.0032058	-0.0032091	-0.0032024	-0.48347	4.0549	21.2	-0.48625	3.0193	18.16	-1.4994	-1.4994	-1.4994	-1.4988	-1.4988	-1.4988
1.56E-06	-8.98E-07	-1.38E-05	-7.19E-06	7.30E-06	8.66E-06	0.028375	0.028376	0.02839	-0.031699	-0.031707	-0.031715	0.00080757	0.00049279	0.00054393	0.00079489	0.0006879	0.00058288	1.7579	1.7579	1.7579	1.7527	1.7527	1.7527	-0.0048405	-0.88812	-0.40591	0.010433	4.9591	-0.39422	-0.0013116	-0.0013095	-0.0013181	-0.0036799	-0.0036915	-0.0036699	-0.4934	103.21	6.9851	-0.48613	124.48	7.232	-1.4983	-1.4983	-1.4983	-1.4982	-1.4983	-1.4982
-4.48E-06	-2.25E-06	1.08E-05	-3.93E-06	6.86E-06	3.44E-05	0.032751	0.032753	0.032742	-0.0332	-0.033207	-0.033242	0.00080618	0.00029602	0.00062691	0.00079732	0.0003169	0.00063219	1.756	1.756	1.756	1.7528	1.7528	1.7527	0.0068507	-0.39844	1.4723	0.0058214	0.88437	0.49368	-0.001662	-0.0016571	-0.0016793	-0.00013399	-0.00014517	-0.00019006	-0.52619	10.14	16.862	-0.47056	23.267	7.7982	-1.4975	-1.4975	-1.4975	-1.4979	-1.4979	-1.4979
-4.91E-06	-5.53E-06	6.30E-06	-8.67E-06	3.83E-07	-1.26E-06	0.033673	0.033678	0.033672	-0.036655	-0.036655	-0.036654	0.00080421	0.00027603	0.00065082	0.00079627	0.00027799	0.00056797	1.7563	1.7563	1.7563	1.7538	1.7538	1.7538	0.015202	-0.17132	0.2512	0.014704	0.20312	-0.31826	-0.0033439	-0.0033274	-0.0033434	0.0019973	0.0020031	0.0019987	-0.51865	4.6934	17.726	-0.50325	12.773	16.798	-1.4971	-1.4971	-1.4971	-1.4972	-1.4972	-1.4971
1.22E-06	7.57E-06	1.06E-05	-2.52E-06	4.08E-07	-2.67E-06	0.032705	0.032698	0.032687	-0.035155	-0.035155	-0.035152	0.00079986	0.00027752	0.00055054	0.00080153	0.00029338	0.00054661	1.7581	1.7581	1.758	1.7544	1.7544	1.7544	0.0056173	0.41969	-0.065689	0.0095392	-0.31578	-0.27436	-0.0041434	-0.0041463	-0.0041505	-0.00022839	-0.00023463	-0.00025534	-0.50716	4.169	6.1579	-0.49129	26.37	10.745	-1.4976	-1.4976	-1.4976	-1.4973	-1.4973	-1.4973
-3.28E-06	-1.80E-06	-7.84E-07	-3.47E-06	2.27E-06	8.59E-06	0.032182	0.032184	0.032185	-0.035969	-0.035972	-0.03598	0.00080432	0.00026029	0.00074945	0.0007982	0.00026794	0.00048865	1.7576	1.7576	1.7576	1.7549	1.7549	1.7549	0.0049241	0.0689	0.18087	0.00091712	0.17962	0.30463	-0.0016025	-0.0016064	-0.0015971	-0.00079894	-0.00080134	-0.0008098	-0.47695	2.6559	46.151	-0.47351	5.2121	4.1904	-1.4988	-1.4988	-1.4988	-1.4978	-1.4978	-1.4978
-4.25E-06	6.74E-07	2.82E-05	-2.19E-06	1.46E-06	1.57E-06	0.030382	0.030381	0.030353	-0.037319	-0.037321	-0.037322	0.00080706	0.00028828	0.00052023	0.00079827	0.00030665	0.00057259	1.7588	1.7588	1.7588	1.7555	1.7555	1.7555	0.0075959	0.037788	0.63563	-0.0026484	-0.099295	0.37856	-0.001866	-0.0018668	-0.0018961	-0.0013949	-0.0013983	-0.0013929	-0.47899	8.6759	4.9786	-0.49935	8.0408	42.342	-1.4973	-1.4973	-1.4973	-1.497	-1.497	-1.497
-2.57E-06	-4.21E-06	9.94E-06	-2.83E-06	4.93E-06	8.84E-06	0.031675	0.03168	0.03167	-0.036314	-0.036319	-0.036328	0.00080826	0.00026882	0.00059628	0.00080089	0.00029138	0.0006711	1.7593	1.7593	1.7593	1.7562	1.7562	1.7562	0.012728	-0.26875	-0.70519	0.0053794	0.56202	1.3433	-0.00047529	-0.00047064	-0.0004593	-0.0012468	-0.0012515	-0.0012611	-0.51667	4.8134	11.506	-0.46961	9.0363	31.605	-1.4987	-1.4987	-1.4987	-1.4987	-1.4987	-1.4987
-2.13E-06	5.07E-07	3.92E-05	-4.93E-06	4.87E-06	2.68E-05	0.029165	0.029165	0.029125	-0.035356	-0.035361	-0.035388	0.00080541	0.00027251	0.00068308	0.0007935	0.00026503	0.00084336	1.7581	1.7581	1.758	1.7566	1.7566	1.7565	0.0098715	-0.039854	2.906	0.005008	0.14556	0.4209	-0.00082991	-0.00082851	-0.0009006	-0.0025046	-0.0025055	-0.0025371	-0.49878	2.6935	27.025	-0.49304	2.3923	18.904	-1.4999	-1.4999	-1.5	-1.4991	-1.4991	-1.4991
-1.04E-06	-9.81E-07	1.62E-05	-2.92E-06	2.99E-06	-3.16E-07	0.029235	0.029236	0.02922	-0.035879	-0.035881	-0.035881	0.00080058	0.00029073	0.00049627	0.00079819	0.00030505	0.00063411	1.7585	1.7585	1.7585	1.7535	1.7535	1.7535	-0.002092	-0.45604	0.37171	0.00097747	0.54728	0.064385	-0.0012635	-0.0012612	-0.001288	-0.0022167	-0.0022205	-0.0022237	-0.48329	12.271	5.2365	-0.47422	12.443	8.6167	-1.4979	-1.4979	-1.4979	-1.4982	-1.4981	-1.4981
-4.25E-06	8.06E-07	9.81E-06	-4.22E-06	-2.52E-06	-4.13E-06	0.028405	0.028404	0.028394	-0.037173	-0.03717	-0.037166	0.00080524	0.00025278	0.00052562	0.00079679	0.00028237	0.00076714	1.7591	1.7591	1.759	1.7563	1.7563	1.7563	0.0060334	0.076483	-0.062198	0.010107	-0.77809	-1.6735	-0.0018822	-0.0018816	-0.0018819	-0.0025344	-0.0025238	-0.0025	-0.51988	2.5326	5.6616	-0.48872	8.4876	28.802	-1.4977	-1.4977	-1.4977	-1.4985	-1.4985	-1.4984
-4.19E-06	-3.15E-06	-8.98E-06	-2.12E-06	-3.21E-07	-2.14E-05	0.027209	0.027213	0.027222	-0.030375	-0.030375	-0.030353	0.00081042	0.00030127	0.00053656	0.00079471	0.00028639	0.0005933	1.76	1.76	1.7599	1.7578	1.7578	1.7578	0.0036309	-0.20389	0.18536	0.0084033	-0.00825	-1.5041	0.00052577	0.00052754	0.00051077	-0.0043658	-0.0043726	-0.0043746	-0.51022	10.157	5.297	-0.4743	22.66	26.993	-1.4976	-1.4976	-1.4977	-1.4997	-1.4997	-1.4997
-3.18E-06	-7.56E-06	-2.09E-06	-5.69E-06	-2.52E-07	-9.73E-07	0.026955	0.026963	0.026965	-0.031177	-0.031177	-0.031176	0.00080891	0.00041127	0.00056049	0.00080282	0.00028494	0.00050166	1.7593	1.7593	1.7593	1.7551	1.7551	1.7551	0.0099885	-1.4442	-0.22083	0.01095	-0.45352	-0.31275	0.00048554	0.00050267	0.00051199	-0.0047205	-0.0047147	-0.004723	-0.49933	75.171	15.694	-0.49658	8.5915	4.672	-1.4994	-1.4994	-1.4994	-1.4991	-1.499	-1.499
-1.86E-06	6.92E-06	-7.37E-06	-7.27E-06	4.47E-06	7.28E-07	0.029467	0.02946	0.029467	-0.033467	-0.033472	-0.033473	0.00080436	0.00028138	0.00059403	0.00079492	0.00031109	0.00050084	1.7566	1.7566	1.7566	1.7546	1.7546	1.7545	0.011076	1.2969	0.057963	0.0080965	1.5214	-0.056246	0.0015075	0.0015005	0.0014787	-0.0041789	-0.0041907	-0.0042121	-0.46729	11.847	8.2495	-0.48689	19.581	4.0033	-1.4983	-1.4983	-1.4983	-1.4991	-1.4991	-1.4991
-4.58E-06	-1.31E-06	-1.51E-05	-2.81E-06	1.19E-06	5.99E-06	0.032041	0.032042	0.032057	-0.036998	-0.036999	-0.037005	0.00080255	0.00027926	0.00051623	0.00079788	0.00025689	0.00050039	1.7582	1.7582	1.7582	1.7533	1.7533	1.7532	0.011255	-0.37378	-0.55752	0.00067496	0.61982	0.26257	-0.0018364	-0.0018414	-0.0018327	-0.0016285	-0.0016319	-0.0016451	-0.50651	11.869	9.1409	-0.48637	8.8075	5.8242	-1.4979	-1.4979	-1.4979	-1.498	-1.4979	-1.4979
-5.60E-06	-7.19E-06	-1.08E-05	-5.64E-06	-5.26E-06	6.82E-06	0.03072	0.030727	0.030738	-0.035497	-0.035492	-0.035499	0.00080136	0.00029214	0.0004936	0.00079581	0.00027399	0.00050484	1.7583	1.7583	1.7583	1.7534	1.7534	1.7533	0.005633	-1.0027	-0.36763	0.012795	-0.53722	0.3571	-0.0024541	-0.0024408	-0.0024058	0.0016047	0.0016111	0.0016172	-0.48472	8.6084	3.3814	-0.48568	7.4343	5.9408	-1.4971	-1.4971	-1.4971	-1.4978	-1.4978	-1.4978
-2.14E-06	-2.68E-06	1.57E-05	-9.53E-07	2.21E-06	2.68E-06	0.031562	0.031565	0.031549	-0.038364	-0.038366	-0.038368	0.00080095	0.00028452	0.00059561	0.00079627	0.00026798	0.00065061	1.7587	1.7587	1.7586	1.7552	1.7552	1.7552	-0.00046504	-0.02851	0.37027	-0.0019801	0.16397	0.10104	-0.0054942	-0.0054928	-0.0055132	0.0030811	0.0030762	0.0030674	-0.48593	9.7614	8.402	-0.47916	1.6166	10.739	-1.4969	-1.4968	-1.4968	-1.4965	-1.4965	-1.4965
-2.53E-06	6.71E-06	-1.75E-06	-2.32E-06	-2.83E-06	0.00011774	0.030723	0.030716	0.030718	-0.036218	-0.036215	-0.036333	0.00080274	0.00037073	0.00049427	0.00079552	0.00032767	0.00096165	1.7597	1.7597	1.7597	1.7552	1.7552	1.7551	0.006367	2.3934	-0.26031	0.0084614	-0.23497	3.8583	-0.0042629	-0.004266	-0.0042711	0.0017	0.0017033	0.0015277	-0.51055	57.897	7.7383	-0.4945	11.978	22.699	-1.4979	-1.4979	-1.4979	-1.4976	-1.4976	-1.4978
-5.08E-07	-7.77E-06	-1.04E-05	-2.90E-06	-1.00E-06	4.60E-05	0.031973	0.031981	0.031992	-0.036266	-0.036265	-0.036311	0.00080748	0.00034813	0.00077205	0.00079718	0.0002864	0.00075763	1.7621	1.7621	1.7621	1.7553	1.7553	1.7553	-0.00063904	-3.8072	-2.1077	0.0053214	-0.28801	0.64242	-0.0013314	-0.0013114	-0.0012831	-0.0014677	-0.0014686	-0.0015196	-0.4921	50.533	27.228	-0.49315	9.1182	15.461	-1.498	-1.498	-1.498	-1.4978	-1.4978	-1.4978
-2.76E-06	-2.32E-06	1.55E-05	-4.74E-06	-3.25E-06	5.43E-06	0.026755	0.026757	0.026742	-0.031576	-0.031572	-0.031578	0.00080626	0.0002617	0.00052489	0.00079602	0.00026796	0.00064347	1.7615	1.7615	1.7615	1.7569	1.7569	1.7569	0.0074683	0.079076	0.23037	0.0092454	-0.25502	-0.027955	-1.48E-05	-1.12E-05	-1.84E-05	-0.0017319	-0.0017217	-0.0017349	-0.47704	2.7765	3.8155	-0.4803	5.3238	20.633	-1.4982	-1.4982	-1.4982	-1.4986	-1.4986	-1.4985
-2.04E-06	2.18E-06	5.92E-06	-1.09E-06	3.27E-06	-3.24E-06	0.028932	0.02893	0.028924	-0.0343	-0.034303	-0.0343	0.00080515	0.00029182	0.0005307	0.00079543	0.0003123	0.00054424	1.7594	1.7594	1.7594	1.7569	1.7569	1.7569	0.0008421	0.34779	-0.33237	0.0063364	0.19712	0.009776	-0.00091143	-0.00091035	-0.00088867	-0.002535	-0.0025337	-0.002513	-0.50729	12.297	4.4143	-0.50604	25.853	14.76	-1.4979	-1.4979	-1.4979	-1.4971	-1.4971	-1.4971
3.32E-07	-4.24E-06	-2.19E-05	-2.71E-06	-4.54E-07	3.95E-05	0.02881	0.028814	0.028836	-0.033113	-0.033112	-0.033152	0.00080491	0.00029476	0.00083721	0.00079225	0.00026147	0.00071762	1.7606	1.7606	1.7606	1.7565	1.7565	1.7564	0.0051266	-1.0786	-1.0105	0.0017074	0.10689	0.82939	-0.00041251	-0.00040319	-0.00035948	-0.0018486	-0.0018506	-0.0018548	-0.49867	14.409	17.181	-0.46583	2.2444	14.592	-1.4989	-1.4989	-1.4989	-1.4992	-1.4992	-1.4992
-4.36E-06	3.20E-06	4.53E-05	-2.82E-06	-5.60E-06	9.16E-06	0.027968	0.027964	0.027919	-0.031658	-0.031652	-0.031661	0.00080226	0.00026532	0.00081745	0.00079663	0.00034953	0.0005717	1.7604	1.7604	1.7602	1.7558	1.7558	1.7558	0.0031116	-0.00032735	3.1242	0.0059878	-1.4639	0.17986	-0.00058979	-0.00058799	-0.00064262	-0.0035454	-0.0035316	-0.0035244	-0.49183	2.5671	28.014	-0.49656	40.535	5.8156	-1.4985	-1.4985	-1.4986	-1.4989	-1.4989	-1.4989
6.35E-07	8.16E-06	-1.22E-05	-3.95E-06	2.52E-07	1.49E-05	0.027093	0.027085	0.027097	-0.030033	-0.030034	-0.030048	0.00080728	0.0003722	0.00056992	0.0007939	0.00028125	0.00085337	1.7599	1.7599	1.7598	1.7586	1.7586	1.7586	0.00080726	4.7362	-0.046582	0.00339	-0.058679	2.4866	0.00036343	0.00034759	0.00037743	-0.0034431	-0.0034443	-0.0034697	-0.51348	54.343	8.3779	-0.49297	9.081	67.981	-1.4986	-1.4986	-1.4986	-1.4975	-1.4975	-1.4975
-3.25E-06	1.62E-06	-3.07E-06	-5.07E-06	-3.23E-07	-7.06E-06	0.030231	0.030229	0.030232	-0.031737	-0.031737	-0.031729	0.00080425	0.00034905	0.00052044	0.00079594	0.00025605	0.00047624	1.7608	1.7608	1.7608	1.7577	1.7577	1.7577	0.014183	0.73593	0.33152	0.0061875	0.025007	0.065765	-0.0027329	-0.0027308	-0.0027372	-0.001659	-0.0016561	-0.0016576	-0.48328	34.645	7.2736	-0.50053	1.2014	6.0147	-1.4985	-1.4985	-1.4985	-1.4989	-1.4989	-1.4989
-4.18E-06	-3.97E-06	-8.64E-06	-4.16E-06	6.13E-06	-1.44E-05	0.028659	0.028663	0.028671	-0.033545	-0.033551	-0.033537	0.0008029	0.00028577	0.00054711	0.0007935	0.00042956	0.00050071	1.7608	1.7608	1.7608	1.7567	1.7567	1.7567	0.0086887	0.046195	-0.049485	0.0065877	1.9318	-0.28088	-9.93E-05	-9.36E-05	-8.20E-05	-0.0021885	-0.0022005	-0.0022026	-0.49113	6.1797	11.338	-0.47919	73.259	10.446	-1.4988	-1.4988	-1.4988	-1.4991	-1.4991	-1.4991
-3.18E-06	8.94E-08	1.75E-05	-2.69E-07	8.84E-06	3.40E-05	0.031392	0.031391	0.031374	-0.036321	-0.03633	-0.036364	0.00080446	0.00030631	0.00063695	0.00079444	0.00051228	0.00050132	1.7603	1.7603	1.7602	1.756	1.756	1.756	-0.0019875	-1.4294	1.4587	-0.0025822	0.22456	0.84066	-0.0026134	-0.0026049	-0.0026117	-0.0002842	-0.00029865	-0.00031207	-0.50473	23.183	17.474	-0.47756	96.439	8.0967	-1.4983	-1.4983	-1.4983	-1.5002	-1.5002	-1.5002
-4.65E-06	-2.98E-06	2.66E-05	-3.41E-06	-5.66E-06	3.65E-06	0.03278	0.032783	0.032756	-0.037483	-0.037477	-0.037481	0.00080708	0.00032355	0.001085	0.00079919	0.00028912	0.00059903	1.7617	1.7617	1.7616	1.7574	1.7574	1.7573	0.0063808	0.71202	1.2751	0.01298	-0.23268	-0.48507	-0.0027625	-0.0027667	-0.0028278	0.0013449	0.0013474	0.0013769	-0.49154	15.833	29.216	-0.47054	4.5051	7.3172	-1.4981	-1.4981	-1.4981	-1.4978	-1.4978	-1.4978
4.14E-07	-6.82E-06	7.38E-05	-3.29E-06	4.41E-06	1.57E-05	0.031368	0.031375	0.031301	-0.036608	-0.036612	-0.036628	0.00080339	0.00026825	0.0013817	0.00079865	0.00027241	0.00054905	1.7602	1.7602	1.76	1.7576	1.7575	1.7575	0.0015763	-0.083462	2.8452	0.011875	0.31126	0.66286	-0.0032757	-0.0032735	-0.0033758	-0.0013646	-0.0013674	-0.0013768	-0.52081	2.2394	48.012	-0.49458	4.1629	7.0774	-1.4982	-1.4982	-1.4983	-1.497	-1.497	-1.497
-1.43E-06	7.46E-07	1.22E-05	-6.46E-06	-5.35E-06	-3.86E-05	0.033697	0.033696	0.033684	-0.035823	-0.035818	-0.035779	0.00080385	0.0003049	0.00050835	0.00079708	0.0003163	0.00078188	1.7609	1.7609	1.7609	1.7577	1.7577	1.7576	0.0043818	0.06594	0.055239	0.012652	-0.39004	-1.8638	-0.0027255	-0.0027271	-0.0027374	-0.00014844	-0.00014029	-8.86E-05	-0.49688	11.486	5.8233	-0.48785	10.412	19.998	-1.4981	-1.4981	-1.4981	-1.4972	-1.4972	-1.4972
-3.44E-06	6.93E-06	-1.76E-06	-1.21E-06	6.41E-06	4.11E-06	0.031465	0.031458	0.03146	-0.034538	-0.034544	-0.034548	0.00080426	0.00027022	0.00048648	0.00079986	0.00041856	0.00075311	1.763	1.763	1.763	1.7588	1.7589	1.7588	0.0056381	0.27341	0.21111	0.0021745	2.9228	0.77046	-0.0021143	-0.0021205	-0.0021282	-0.0034078	-0.0034289	-0.0034491	-0.52073	4.9131	7.4069	-0.50281	78.119	25.191	-1.4978	-1.4978	-1.4978	-1.4963	-1.4963	-1.4963
-3.28E-06	-1.96E-06	6.30E-06	-3.25E-06	-2.48E-06	-2.90E-06	0.031058	0.03106	0.031054	-0.031331	-0.031329	-0.031326	0.00080549	0.00027362	0.00056941	0.00079758	0.00027295	0.00099188	1.7633	1.7633	1.7632	1.7581	1.7581	1.7581	0.0048982	-0.23561	0.12698	0.006889	-0.25052	0.5578	0.00067891	0.00068313	0.00066006	-0.0034656	-0.0034617	-0.0034411	-0.46893	3.281	5.6825	-0.49057	3.9333	61.665	-1.4987	-1.4987	-1.4986	-1.4984	-1.4985	-1.4985
-3.13E-06	-3.26E-08	1.67E-05	-2.62E-06	3.48E-06	2.61E-05	0.029545	0.029545	0.029528	-0.032042	-0.032045	-0.032071	0.00080507	0.00027547	0.00045537	0.00079511	0.00025933	0.00058567	1.7607	1.7607	1.7607	1.7575	1.7575	1.7575	0.0058816	-0.27681	0.12726	0.0054635	0.38724	0.087739	-0.00060606	-0.00059965	-0.00061093	-0.0043608	-0.0043647	-0.0043612	-0.53427	6.6573	2.9871	-0.48998	4.6865	6.1933	-1.4977	-1.4977	-1.4977	-1.4984	-1.4984	-1.4984
-3.10E-06	1.10E-05	5.94E-06	-4.92E-06	-4.17E-06	-1.58E-05	0.026339	0.026328	0.026322	-0.030498	-0.030494	-0.030478	0.00080904	0.00027891	0.00056089	0.00079908	0.00028501	0.00065305	1.7626	1.7626	1.7626	1.7598	1.7598	1.7598	0.00092352	0.71195	-0.11053	0.0097095	0.50874	-1.0406	0.0020944	0.0020818	0.0020691	-0.0040505	-0.0040472	-0.004025	-0.5158	6.5471	21.831	-0.48726	16.477	13.821	-1.4978	-1.4978	-1.4978	-1.499	-1.499	-1.499
-2.27E-06	-3.66E-06	-1.53E-05	-3.21E-06	8.43E-06	8.17E-08	0.030292	0.030296	0.030311	-0.033848	-0.033856	-0.033856	0.00080616	0.00031127	0.0006265	0.00079787	0.00034776	0.00055323	1.7614	1.7614	1.7613	1.7574	1.7573	1.7573	0.00015247	-0.50063	-0.26844	0.0054878	1.6965	-0.52112	0.00054836	0.00055718	0.00055394	-0.0035032	-0.0035121	-0.0035038	-0.53256	15.772	10.253	-0.49877	32.001	6.1574	-1.4993	-1.4993	-1.4993	-1.4991	-1.4991	-1.4991
-4.72E-06	2.50E-06	2.38E-05	1.80E-07	7.08E-06	-2.31E-05	0.03066	0.030657	0.030634	-0.034411	-0.034418	-0.034395	0.00080493	0.00027163	0.00061182	0.0007974	0.0002818	0.00065358	1.7602	1.7602	1.7602	1.7584	1.7584	1.7584	0.0031999	0.0043982	0.99358	0.000653	0.65485	-4.0992	-0.0008096	-0.00080665	-0.00085245	-0.0021581	-0.0021651	-0.0021258	-0.49906	6.2477	9.9273	-0.49316	7.3422	41.483	-1.4983	-1.4983	-1.4983	-1.4978	-1.4978	-1.4978
-5.16E-07	1.01E-06	-4.19E-05	1.13E-06	2.09E-06	3.29E-05	0.032178	0.032177	0.032219	-0.028903	-0.028905	-0.028938	0.00080641	0.00028369	0.00071334	0.000795	0.00030679	0.00071254	1.7624	1.7624	1.7623	1.7588	1.7588	1.7588	0.0051226	-0.15132	-0.85325	-0.005231	-0.472	1.7422	0.001075	0.0010729	0.0010935	-0.0032086	-0.0032115	-0.0032566	-0.49722	7.7731	13.267	-0.50933	9.7642	17.163	-1.4989	-1.4989	-1.4989	-1.4986	-1.4986	-1.4986
-2.21E-06	-1.25E-06	-9.41E-07	-4.17E-06	-2.24E-06	5.16E-06	0.030112	0.030114	0.030114	-0.031708	-0.031705	-0.031711	0.00080733	0.00026412	0.00049489	0.00079815	0.00028821	0.00056963	1.7608	1.7608	1.7608	1.7574	1.7574	1.7574	0.0059266	0.027631	-0.03771	0.0069467	0.19	0.94736	0.00042048	0.00041925	0.00044378	-0.0031397	-0.0031434	-0.0031656	-0.52264	2.1576	3.1737	-0.4839	7.2061	11.296	-1.4996	-1.4996	-1.4996	-1.4996	-1.4996	-1.4996
-9.59E-07	-4.75E-06	1.19E-05	-2.53E-06	-3.27E-07	5.46E-06	0.032459	0.032463	0.032451	-0.035711	-0.035711	-0.035716	0.0008064	0.0002671	0.00051758	0.00079486	0.00029716	0.00050511	1.7609	1.7609	1.7609	1.759	1.759	1.759	0.0033007	-1.2095	-0.051658	0.0048909	-0.48225	0.31621	-0.00064134	-0.00062991	-0.00065907	-0.0039382	-0.0039289	-0.0039228	-0.51872	13.376	7.8236	-0.48594	8.5387	3.0596	-1.4989	-1.4989	-1.4989	-1.5006	-1.5006	-1.5006
-2.75E-06	2.58E-07	2.30E-05	-3.09E-06	3.95E-06	9.50E-06	0.031132	0.031131	0.031108	-0.036185	-0.036189	-0.036198	0.00080376	0.00032433	0.00062684	0.00079475	0.00026902	0.00065776	1.7612	1.7612	1.7612	1.7577	1.7577	1.7576	0.00082625	0.89468	2.1542	0.0075861	-0.18516	-1.6302	-0.00055762	-0.00056086	-0.00059444	-0.0015504	-0.0015542	-0.0015383	-0.48632	29.197	23.013	-0.47827	5.0903	27.387	-1.4975	-1.4975	-1.4975	-1.4982	-1.4982	-1.4982
-3.06E-06	-9.61E-07	1.29E-05	-8.84E-07	1.95E-06	3.00E-05	0.032842	0.032843	0.03283	-0.037101	-0.037103	-0.037133	0.00080692	0.00028165	0.00050362	0.00079933	0.0002978	0.00071771	1.762	1.762	1.762	1.7565	1.7565	1.7565	0.0051631	0.09103	0.079354	0.0032634	0.44686	0.70104	-0.0026841	-0.0026825	-0.0026974	-0.0008227	-0.00082511	-0.00086288	-0.51134	2.4696	4.7476	-0.48884	8.4159	21.263	-1.4983	-1.4982	-1.4983	-1.4978	-1.4978	-1.4978
-3.14E-07	-1.71E-06	-7.32E-07	-3.60E-06	-5.26E-07	-1.32E-05	0.034765	0.034767	0.034768	-0.037233	-0.037232	-0.037219	0.00081022	0.00029061	0.00046443	0.00080323	0.00028937	0.00050246	1.7627	1.7627	1.7627	1.7575	1.7575	1.7575	0.0069851	-0.22735	0.44247	0.0071187	0.39121	-0.10539	-0.0043157	-0.004314	-0.004314	0.0015157	0.0015146	0.0015344	-0.53212	11.644	8.6605	-0.50438	8.6672	4.2355	-1.4984	-1.4984	-1.4984	-1.4968	-1.4968	-1.4968
-3.31E-06	-1.70E-05	-5.03E-06	-4.27E-06	1.26E-07	1.27E-05	0.035695	0.035712	0.035717	-0.038785	-0.038786	-0.038798	0.00080429	0.00037555	0.00049928	0.00080124	0.00032922	0.00060251	1.7629	1.763	1.7629	1.7582	1.7582	1.7582	0.0066612	-2.8756	-0.27184	0.013368	-0.79595	0.81469	-0.0040105	-0.0039962	-0.0039693	-0.0006962	-0.00069269	-0.00071448	-0.49893	59.909	5.6664	-0.48827	24.564	19.352	-1.4966	-1.4965	-1.4965	-1.4993	-1.4993	-1.4993
-4.20E-06	2.56E-06	-1.16E-05	-5.40E-06	6.79E-06	-2.46E-05	0.032049	0.032046	0.032058	-0.038267	-0.038273	-0.038249	0.0008084	0.0002638	0.00064923	0.00080203	0.00041203	0.00068203	1.7629	1.7629	1.7628	1.7599	1.7599	1.7598	0.009169	-0.01997	0.18867	0.005445	2.7953	-0.47871	-0.0032775	-0.0032759	-0.0032837	-0.00086512	-0.00088155	-0.00090689	-0.49772	5.6581	11.441	-0.49894	72.194	10.094	-1.4976	-1.4976	-1.4976	-1.4985	-1.4985	-1.4985
-2.11E-06	2.96E-06	-1.35E-05	-3.33E-06	3.83E-06	-1.38E-06	0.027809	0.027806	0.02782	-0.033076	-0.03308	-0.033079	0.00080542	0.00029087	0.00094847	0.00079683	0.00028375	0.00045761	1.7633	1.7633	1.7633	1.7625	1.7625	1.7625	0.0021119	0.24649	-1.063	0.0030854	0.082518	-0.18031	-1.10E-05	-1.53E-05	3.32E-05	-0.0043117	-0.004307	-0.0042982	-0.49128	5.5805	66.619	-0.49103	4.991	3.3724	-1.499	-1.4989	-1.4989	-1.4988	-1.4988	-1.4988
1.37E-06	-2.72E-06	-6.48E-06	-3.95E-06	-1.22E-05	2.90E-05	0.027843	0.027846	0.027852	-0.027939	-0.027927	-0.027956	0.00080855	0.00026816	0.00061274	0.00079764	0.00034865	0.00055949	1.7633	1.7633	1.7632	1.7606	1.7606	1.7606	-0.00335	-0.42315	0.36763	0.0049388	-2.8592	1.4653	0.0044103	0.0044195	0.0044028	-0.0048534	-0.0048312	-0.0048718	-0.50904	4.6761	12.958	-0.48575	28.842	11.602	-1.4996	-1.4996	-1.4996	-1.499	-1.499	-1.499
-2.97E-06	1.68E-06	-7.12E-06	-3.02E-06	1.60E-06	1.23E-06	0.028002	0.028	0.028008	-0.029647	-0.029648	-0.029649	0.00080688	0.00027795	0.00056703	0.00079826	0.000296	0.00053732	1.7624	1.7624	1.7624	1.7583	1.7583	1.7583	0.010626	-0.065984	0.33096	0.007112	-0.23028	0.14722	0.0043803	0.0043769	0.0043572	-0.0074178	-0.007412	-0.0074243	-0.50824	5.5613	5.7876	-0.50386	8.4159	6.1167	-1.4981	-1.4981	-1.4981	-1.5	-1.5	-1.4999
-1.20E-06	-1.39E-06	3.77E-05	-1.94E-06	3.91E-06	-3.50E-06	0.031987	0.031989	0.031951	-0.038495	-0.038499	-0.038496	0.0007911	0.0002289	0.00099227	0.00076856	0.0002324	0.00067595	1.3354	1.3354	1.3353	1.3321	1.3321	1.332	0.0071262	-0.041549	4.701	0.0052297	0.11082	-1.281	-0.0052807	-0.0052815	-0.0053638	0.0026637	0.0026675	0.0027075	-0.60895	2.7157	63.851	-0.5666	1.2031	22.096	-1.4984	-1.4984	-1.4985	-1.4976	-1.4976	-1.4976
1.63E-06	-2.78E-06	-1.46E-05	-5.28E-06	1.61E-06	3.28E-05	0.031837	0.03184	0.031855	-0.036961	-0.036962	-0.036995	0.00078969	0.00022314	0.00089599	0.00077104	0.00024147	0.00071515	1.3335	1.3335	1.3335	1.3323	1.3323	1.3323	-0.00048032	-0.19214	-2.3035	0.010272	-0.22777	1.8779	-0.002337	-0.0023278	-0.0023038	-0.00032267	-0.00031885	-0.00037121	-0.60869	2.2831	65.707	-0.57092	5.3009	37.222	-1.4963	-1.4963	-1.4962	-1.4972	-1.4972	-1.4971
-1.36E-07	-9.59E-07	1.92E-05	-1.57E-06	-2.20E-06	-1.84E-05	0.027729	0.02773	0.027711	-0.035373	-0.035371	-0.035352	0.0007902	0.00025111	0.00059954	0.00077233	0.00024307	0.00059284	1.3326	1.3326	1.3326	1.3329	1.3329	1.3329	0.005775	0.30105	0.30553	0.0048952	-0.46174	-1.1716	-0.00032796	-0.00032711	-0.00028813	-0.0046923	-0.0046871	-0.0046686	-0.57954	13.061	4.977	-0.54955	6.6057	11.89	-1.4966	-1.4966	-1.4966	-1.4972	-1.4972	-1.4972
-6.28E-07	4.45E-07	-3.92E-06	-4.31E-06	3.09E-05	4.16E-05	0.025471	0.02547	0.025474	-0.037856	-0.037887	-0.037928	0.00079213	0.00022341	0.00053631	0.00077779	0.00065874	0.00053983	1.3308	1.3308	1.3309	1.3338	1.3337	1.3337	0.0040898	-0.067503	0.10039	0.0059776	8.2265	0.92964	0.0030914	0.0030905	0.0030744	-0.0059934	-0.0060601	-0.00613	-0.59947	2.3321	6.6085	-0.57273	121.72	5.9948	-1.4973	-1.4973	-1.4973	-1.4987	-1.4987	-1.4987
9.15E-07	4.59E-06	-4.05E-06	-4.34E-06	-4.42E-06	-2.61E-05	0.023482	0.023478	0.023482	-0.035132	-0.035127	-0.035101	0.00078943	0.00022777	0.00067654	0.00077719	0.00023282	0.00055763	1.334	1.334	1.334	1.3342	1.3342	1.3342	0.0066434	0.17511	-0.56427	0.0060444	-0.0087333	-1.0638	0.0023081	0.0023073	0.0022957	-0.0080762	-0.008079	-0.0080521	-0.60738	2.8816	8.0651	-0.57336	1.5371	13.17	-1.4954	-1.4954	-1.4954	-1.4975	-1.4975	-1.4975
-1.50E-06	-4.30E-06	-7.70E-06	-1.80E-06	3.53E-06	-1.51E-05	0.027088	0.027093	0.0271	-0.036437	-0.03644	-0.036425	0.00079558	0.00026555	0.00061094	0.00077834	0.00025292	0.00062009	1.3323	1.3323	1.3323	1.3354	1.3354	1.3353	0.0095867	-0.18231	-0.21476	0.0018495	1.0923	-0.5668	0.003878	0.0038792	0.0038897	-0.0081852	-0.0081915	-0.0081172	-0.60099	16.344	5.2557	-0.54977	13.129	9.2146	-1.4972	-1.4972	-1.4972	-1.4978	-1.4978	-1.4978
-4.00E-06	7.67E-06	1.58E-05	-3.91E-06	2.70E-06	6.83E-06	0.024582	0.024575	0.024559	-0.0358	-0.035803	-0.03581	0.00079616	0.00030336	0.00064099	0.00077626	0.00024562	0.00045791	1.3362	1.3362	1.3362	1.3362	1.3362	1.3362	0.0070309	0.73685	-0.019324	0.007586	0.21835	0.48954	0.0013619	0.0013536	0.0013057	-0.0057622	-0.0057598	-0.0057605	-0.60675	22.234	6.4025	-0.58341	5.658	6.3151	-1.4974	-1.4974	-1.4974	-1.4964	-1.4964	-1.4964
-4.85E-07	4.15E-06	4.39E-06	-2.82E-06	-1.31E-07	4.51E-07	0.025758	0.025754	0.02575	-0.039339	-0.039339	-0.03934	0.00079614	0.00026109	0.00072261	0.00078008	0.00024728	0.00058391	1.3378	1.3378	1.3377	1.336	1.336	1.3359	-0.003332	0.40159	-0.43678	0.00082189	0.30092	-0.66143	0.0004981	0.00049459	0.0005072	-0.0046093	-0.0046058	-0.0045918	-0.58678	8.6865	20.688	-0.55286	6.0357	12.499	-1.4963	-1.4963	-1.4963	-1.4967	-1.4967	-1.4967
-1.91E-06	5.14E-07	-2.54E-05	-4.33E-06	-3.23E-06	1.92E-05	0.029155	0.029154	0.029179	-0.037865	-0.037861	-0.037881	0.00079582	0.00026429	0.00063066	0.00077859	0.00023823	0.00052004	1.3379	1.3379	1.3379	1.3365	1.3365	1.3365	0.0092195	-0.37038	0.10061	0.011352	-0.11132	0.78991	0.00061961	0.00062354	0.00066966	-0.0053444	-0.0053371	-0.005366	-0.62573	6.056	4.309	-0.56646	2.4386	12.54	-1.4963	-1.4963	-1.4963	-1.4986	-1.4986	-1.4986
-1.91E-06	3.60E-06	-3.16E-05	-5.31E-06	6.39E-07	5.80E-06	0.030572	0.030569	0.0306	-0.036088	-0.036088	-0.036094	0.00079443	0.00024945	0.00053875	0.0007782	0.00025807	0.00057555	1.338	1.338	1.338	1.338	1.338	1.338	0.011745	0.18567	-1.5758	0.015907	0.31789	0.053232	0.00036582	0.00036602	0.00040538	-0.0046712	-0.0046691	-0.0046639	-0.55956	8.9999	11.192	-0.55844	6.5627	8.9665	-1.4967	-1.4967	-1.4966	-1.4974	-1.4974	-1.4974
-4.03E-06	2.47E-06	1.22E-05	-3.69E-06	1.74E-06	3.19E-06	0.031214	0.031212	0.031199	-0.037459	-0.037461	-0.037464	0.0007929	0.00023113	0.00061122	0.00077663	0.00023996	0.00052835	1.3382	1.3382	1.3382	1.3367	1.3367	1.3367	0.0076074	0.038229	-0.012845	0.010543	0.045975	-0.28209	-0.0032814	-0.0032766	-0.0032799	-0.0010529	-0.0010583	-0.0010779	-0.61974	2.738	14.338	-0.59233	2.0884	6.6466	-1.4975	-1.4975	-1.4975	-1.4982	-1.4982	-1.4982
6.98E-07	2.35E-06	2.44E-06	-5.08E-06	1.44E-06	7.32E-06	0.03214	0.032137	0.032135	-0.038741	-0.038743	-0.03875	0.00079526	0.00028208	0.0005378	0.00077485	0.00024615	0.00052431	1.3369	1.3369	1.3369	1.3362	1.3362	1.3362	0.0032611	0.76603	0.44793	0.0034153	0.054785	0.27034	-0.0027277	-0.0027294	-0.0027406	0.00011966	0.00012572	0.00011105	-0.57784	17.647	8.249	-0.55811	2.6167	6.1164	-1.4981	-1.4981	-1.4981	-1.4985	-1.4985	-1.4985
-7.53E-06	2.69E-06	-1.13E-05	-1.47E-06	2.80E-06	-3.83E-06	0.033009	0.033007	0.033018	-0.03866	-0.038663	-0.038659	0.00079368	0.00023097	0.00051257	0.00077745	0.00023379	0.00050272	1.3375	1.3375	1.3375	1.3346	1.3346	1.3346	0.018675	0.069976	-0.66556	0.0033778	0.039914	-0.38475	-0.0047516	-0.004755	-0.00477	0.0011772	0.0011769	0.0012053	-0.59069	2.8744	11.121	-0.57906	1.4881	3.8493	-1.4999	-1.4999	-1.4999	-1.5	-1.5	-1.5
-2.05E-06	-2.73E-06	1.36E-05	-3.26E-06	3.26E-07	-3.39E-07	0.031744	0.031746	0.031733	-0.042253	-0.042253	-0.042253	0.00079562	0.00025583	0.00070728	0.00077435	0.0002423	0.00062841	1.3375	1.3375	1.3375	1.3336	1.3336	1.3336	0.0067362	-0.15694	-0.17857	0.0019069	-0.053198	0.2041	-0.0045696	-0.0045704	-0.0046151	0.0016754	0.0016739	0.0016888	-0.60051	4.0691	28.246	-0.52571	4.7348	7.288	-1.4992	-1.4992	-1.4991	-1.4994	-1.4994	-1.4994
1.46E-06	-1.20E-06	1.07E-05	-1.84E-06	-3.48E-06	2.40E-05	0.031432	0.031433	0.031422	-0.038597	-0.038593	-0.038617	0.00079386	0.00026944	0.00071861	0.00077889	0.00024722	0.00064327	1.3361	1.3361	1.336	1.3338	1.3338	1.3338	-0.0020491	-0.39008	-0.27376	0.0058654	0.10719	-0.07356	-0.0039016	-0.0039007	-0.0039177	-0.00045782	-0.00045017	-0.00043806	-0.61214	7.6364	17.665	-0.57154	3.2216	6.6384	-1.4968	-1.4968	-1.4969	-1.4982	-1.4982	-1.4983
1.74E-07	1.42E-06	-7.89E-06	-1.51E-06	-3.21E-06	-1.20E-05	0.027268	0.027266	0.027274	-0.03987	-0.039867	-0.039855	0.00079358	0.00033247	0.0010043	0.00077344	0.00025876	0.00061342	1.3353	1.3353	1.3353	1.3339	1.3339	1.3339	0.0014089	1.1746	-4.1405	-0.00048503	-0.28293	-1.1144	-0.0024567	-0.0024625	-0.002409	-0.0012513	-0.0012462	-0.0012061	-0.61959	31.471	66.415	-0.55419	8.6549	17.57	-1.4978	-1.4978	-1.4977	-1.4968	-1.4968	-1.4967
-3.67E-06	2.06E-06	-1.25E-05	-4.26E-06	1.19E-06	1.44E-05	0.028828	0.028826	0.028838	-0.039801	-0.039802	-0.039817	0.00079226	0.00024733	0.0005766	0.00077472	0.00029183	0.00071136	1.3337	1.3337	1.3337	1.3355	1.3355	1.3355	0.01168	0.046739	-0.087919	0.016312	-0.10848	0.27035	-0.0010551	-0.0010631	-0.0010228	-0.0020447	-0.002038	-0.0020479	-0.6188	8.8897	2.0215	-0.55648	14.477	13.667	-1.4973	-1.4973	-1.4973	-1.4985	-1.4985	-1.4985
-1.81E-06	-5.27E-06	1.88E-06	-6.70E-06	5.00E-07	5.52E-06	0.026381	0.026387	0.026385	-0.037075	-0.037075	-0.037081	0.00079605	0.00040585	0.00059505	0.00077671	0.00022906	0.00058346	1.3346	1.3346	1.3346	1.335	1.335	1.335	0.0069255	-1.5337	-0.24293	0.01496	0.008478	0.45371	0.0026339	0.0026444	0.0026118	-0.0040445	-0.0040488	-0.0040412	-0.61041	40.746	6.7281	-0.54598	0.93486	10.491	-1.4978	-1.4978	-1.4978	-1.498	-1.498	-1.498
5.49E-07	3.12E-06	2.41E-05	-2.97E-06	-5.31E-06	1.39E-05	0.027065	0.027062	0.027038	-0.037373	-0.037368	-0.037382	0.00079419	0.00024197	0.00061128	0.00077773	0.00023232	0.00050276	1.3347	1.3347	1.3346	1.3343	1.3343	1.3343	-0.0019305	0.0020797	0.28799	0.0022345	0.10733	0.41051	0.0021818	0.0021781	0.0021565	-0.003872	-0.0038722	-0.0038836	-0.58524	4.2201	7.1026	-0.55364	2.2125	9.0926	-1.4977	-1.4977	-1.4977	-1.497	-1.497	-1.497
-1.41E-06	-7.32E-06	1.78E-05	-1.14E-06	-6.86E-06	-2.18E-05	0.026393	0.0264	0.026382	-0.03794	-0.037933	-0.037911	0.0007935	0.00026526	0.00059629	0.0007764	0.00030929	0.00054308	1.3356	1.3356	1.3355	1.3353	1.3353	1.3352	0.00093868	-0.88743	0.16996	0.0060699	-1.4732	0.0098233	-0.0018143	-0.0018098	-0.0017871	-0.0012948	-0.0012808	-0.0012632	-0.61152	10.482	12.575	-0.54771	59.974	5.0408	-1.498	-1.498	-1.498	-1.499	-1.499	-1.499
-3.39E-06	-4.92E-06	-1.61E-05	-1.81E-06	-9.72E-07	1.58E-05	0.028255	0.02826	0.028276	-0.041269	-0.041268	-0.041284	0.00079462	0.0002276	0.0005074	0.00077827	0.00023613	0.00045337	1.334	1.334	1.3339	1.3329	1.3329	1.3329	0.012303	-0.14999	-0.23285	0.0060646	-0.11217	0.32519	0.0022012	0.0022038	0.0021789	-0.0054941	-0.0054862	-0.0055219	-0.61988	1.8636	2.833	-0.55343	2.1898	3.9991	-1.4967	-1.4967	-1.4967	-1.498	-1.498	-1.498
2.55E-07	4.39E-06	1.84E-05	-5.49E-07	-1.89E-06	5.05E-05	0.02526	0.025256	0.025238	-0.038331	-0.038329	-0.038379	0.00079209	0.0002644	0.00071245	0.00077773	0.00025359	0.00063276	1.337	1.337	1.337	1.3363	1.3363	1.3363	-0.0031166	0.50025	0.3698	-0.0045512	-0.11444	1.1971	0.00019623	0.00020286	0.00020899	-0.002474	-0.0024693	-0.0025173	-0.62867	5.7864	10.474	-0.57725	5.3309	7.2148	-1.4972	-1.4971	-1.4971	-1.4977	-1.4977	-1.4976
-6.60E-07	3.71E-06	1.12E-05	-5.54E-06	2.77E-06	-1.35E-05	0.029286	0.029283	0.029271	-0.041993	-0.041996	-0.041982	0.00079424	0.00028174	0.00073304	0.00077453	0.00024594	0.00057197	1.3373	1.3373	1.3372	1.3374	1.3374	1.3374	-0.0013272	0.26237	0.038103	0.012561	0.16621	-0.61107	-0.0034471	-0.003453	-0.0034685	-0.0022969	-0.0022934	-0.0022827	-0.59299	16.296	8.9764	-0.57237	2.4838	11.648	-1.4982	-1.4982	-1.4982	-1.4971	-1.4971	-1.4971
-3.85E-06	1.24E-06	1.33E-05	-4.43E-06	-4.38E-06	-1.72E-05	0.031931	0.031929	0.031916	-0.040044	-0.04004	-0.040022	0.00079624	0.00025806	0.00068863	0.00077844	0.00024284	0.00050524	1.3358	1.3358	1.3358	1.3348	1.3348	1.3348	0.010693	1.2525	0.59039	0.010885	-0.199	-0.36737	-0.0029646	-0.0029737	-0.0030358	-0.0021835	-0.0021798	-0.002184	-0.60185	14.623	6.554	-0.57664	6.1886	3.7326	-1.4978	-1.4978	-1.4978	-1.4983	-1.4983	-1.4983
-1.04E-06	4.82E-07	1.28E-05	-4.85E-06	-3.80E-06	-1.05E-05	0.027749	0.027748	0.027736	-0.041545	-0.041541	-0.041531	0.00079303	0.00023218	0.00060385	0.00077461	0.00025757	0.0005115	1.3375	1.3375	1.3374	1.3358	1.3358	1.3358	0.0028899	-0.10086	0.11726	0.0099863	-0.07074	0.34861	-0.00087812	-0.00087686	-0.00087445	-0.0022567	-0.0022494	-0.0022477	-0.62112	1.6834	3.3663	-0.55776	4.1777	8.3224	-1.4981	-1.4981	-1.4981	-1.4966	-1.4966	-1.4966
-4.31E-06	-2.29E-07	-3.77E-05	-4.21E-06	8.75E-07	1.05E-05	0.02548	0.025481	0.025518	-0.037848	-0.037849	-0.037859	0.00079296	0.00026923	0.00080693	0.00077982	0.00024619	0.00065062	1.3367	1.3367	1.3367	1.3355	1.3355	1.3355	0.0066578	-0.20549	-1.3193	0.0061787	-0.01777	0.0090121	0.0022821	0.0022836	0.002361	-0.005224	-0.0052256	-0.0052514	-0.58608	12.114	20.54	-0.56162	9.0202	13.708	-1.4969	-1.4969	-1.4969	-1.4974	-1.4974	-1.4975
-3.02E-06	2.33E-06	-3.05E-05	-1.82E-06	2.67E-06	3.96E-06	0.023376	0.023373	0.023404	-0.038629	-0.038632	-0.038636	0.00079336	0.00024044	0.00096946	0.00078017	0.00030454	0.00097816	1.3363	1.3362	1.3362	1.3368	1.3368	1.3368	0.0048543	-0.19137	-2.2072	0.0064524	0.54839	-2.3409	0.0032563	0.0032697	0.0033394	-0.0087178	-0.0087165	-0.0086806	-0.58013	4.4789	34.966	-0.55881	32.493	48.108	-1.4969	-1.4969	-1.497	-1.498	-1.498	-1.498
-3.33E-06	-1.82E-06	1.93E-05	-4.36E-06	8.70E-07	1.77E-06	0.022389	0.022391	0.022372	-0.038415	-0.038416	-0.038418	0.00079522	0.00026537	0.00056792	0.00077565	0.00025095	0.00040333	1.3371	1.3371	1.3371	1.3382	1.3382	1.3382	0.0094907	-0.017837	0.57751	0.0068931	0.19283	0.10587	0.0033776	0.0033756	0.0033448	-0.0082051	-0.0082068	-0.0081989	-0.60854	8.8039	5.3265	-0.5193	4.4381	2.9374	-1.4963	-1.4963	-1.4963	-1.4964	-1.4964	-1.4964
-4.96E-06	9.61E-07	-6.69E-05	-5.28E-06	-1.03E-06	1.55E-05	0.025388	0.025387	0.025454	-0.037529	-0.037528	-0.037544	0.00079426	0.00023499	0.00071246	0.0007727	0.00024628	0.00063846	1.3385	1.3385	1.3384	1.3371	1.3371	1.3371	0.010815	0.15973	-2.5198	0.0082688	-0.41387	0.088784	0.0011174	0.0011167	0.0012211	-0.0037625	-0.0037592	-0.0037939	-0.60805	3.4874	16.984	-0.57436	8.34	7.4906	-1.4963	-1.4963	-1.4964	-1.4974	-1.4974	-1.4974
-5.00E-06	1.78E-06	2.75E-05	-2.21E-06	-3.69E-06	-5.58E-07	0.027043	0.027041	0.027014	-0.038516	-0.038512	-0.038512	0.00079573	0.0002568	0.00093399	0.00077126	0.00025524	0.00057215	1.3397	1.3397	1.3397	1.339	1.339	1.3389	0.010486	-0.038579	0.33188	0.0016475	-0.31267	-0.17699	0.0006826	0.00067831	0.0006106	-0.0031811	-0.0031806	-0.0031921	-0.59823	2.4172	14.32	-0.56867	6.4163	14.269	-1.4976	-1.4976	-1.4977	-1.4968	-1.4968	-1.4968
2.21E-06	-6.64E-06	-1.51E-05	-6.38E-06	-2.72E-07	-1.04E-05	0.02691	0.026917	0.026932	-0.03955	-0.03955	-0.03954	0.00079066	0.00022954	0.00065205	0.00077463	0.00024591	0.00056808	1.3395	1.3395	1.3395	1.339	1.339	1.339	-0.00039455	-0.55717	-0.38648	0.017712	0.0025286	-0.20162	0.0013847	0.0013922	0.0014239	-0.0016455	-0.001643	-0.0016234	-0.58876	4.7122	11.929	-0.55476	1.7302	12.175	-1.4972	-1.4972	-1.4972	-1.4964	-1.4964	-1.4964
-1.45E-06	3.78E-06	-2.13E-05	-1.43E-06	-2.54E-06	2.50E-06	0.029492	0.029488	0.029509	-0.043417	-0.043415	-0.043417	0.0007915	0.00025134	0.00077915	0.00077481	0.00025303	0.00054066	1.3402	1.3402	1.3402	1.3392	1.3392	1.3392	0.0067188	0.30625	-0.041972	0.0021811	-0.16872	-0.24014	-0.0034635	-0.0034611	-0.0034646	0.00052075	0.00052023	0.00053398	-0.58954	4.6247	7.1723	-0.55214	5.0933	6.117	-1.5003	-1.5003	-1.5003	-1.4994	-1.4994	-1.4993
-3.53E-06	3.11E-06	-2.14E-05	-4.27E-06	4.22E-07	1.62E-05	0.029217	0.029214	0.029236	-0.041036	-0.041036	-0.041053	0.00079026	0.00023278	0.0005908	0.00077173	0.000232	0.00054526	1.3384	1.3384	1.3384	1.3384	1.3384	1.3384	0.0087434	0.068365	-0.17058	0.013614	0.12384	0.67239	-0.0030107	-0.0030068	-0.002993	-0.00027885	-0.00027457	-0.00031558	-0.59224	1.8759	4.396	-0.53224	2.0451	6.7293	-1.4979	-1.4979	-1.4979	-1.4973	-1.4973	-1.4973
-2.93E-06	-3.64E-06	4.06E-06	-7.53E-09	4.28E-06	-2.32E-05	0.031007	0.03101	0.031006	-0.043454	-0.043458	-0.043435	0.00079362	0.00023743	0.00054886	0.00077444	0.00026591	0.00063128	1.339	1.339	1.339	1.338	1.338	1.338	0.0067514	0.01404	0.40126	-0.0043113	0.37604	-1.0594	-0.002344	-0.0023378	-0.0023566	-0.00027606	-0.00027679	-0.00023366	-0.59434	2.6443	7.8784	-0.5376	5.7972	14.555	-1.4982	-1.4982	-1.4982	-1.4986	-1.4986	-1.4986
-2.19E-06	1.54E-06	-1.63E-05	-4.66E-06	-6.31E-07	1.30E-06	0.032387	0.032385	0.032401	-0.043721	-0.04372	-0.043722	0.00079259	0.00028032	0.00061075	0.00077398	0.00033139	0.00068944	1.3394	1.3394	1.3394	1.3371	1.3371	1.3371	0.0020743	-0.16723	-0.46798	0.0025742	-1.7879	1.0565	-0.0057597	-0.0057594	-0.005713	0.0012216	0.001224	0.001193	-0.642	14.553	4.9614	-0.57099	41.767	20.573	-1.4979	-1.4979	-1.4979	-1.4994	-1.4994	-1.4994
2.50E-06	1.15E-06	1.69E-05	-4.45E-06	-1.95E-06	1.09E-05	0.032989	0.032988	0.032971	-0.044882	-0.04488	-0.044891	0.0007915	0.00023241	0.00063337	0.00077688	0.00028287	0.00053517	1.3391	1.3391	1.3391	1.3352	1.3352	1.3352	-0.00692	-0.083404	-0.10137	0.0081326	-1.6381	0.29445	-0.0039334	-0.0039341	-0.003915	0.00037656	0.00038262	0.00034172	-0.58882	2.586	10.221	-0.56826	26.049	8.264	-1.499	-1.499	-1.499	-1.4987	-1.4987	-1.4987
-5.02E-06	3.35E-06	-5.52E-06	-4.30E-06	-2.12E-06	1.90E-05	0.033818	0.033814	0.03382	-0.047625	-0.047623	-0.047642	0.00079359	0.00027974	0.00055006	0.00077286	0.00023353	0.00052814	1.3372	1.3372	1.3372	1.3351	1.3351	1.3351	0.015543	-0.29099	0.10747	0.0042552	-0.063762	0.81574	-0.0028025	-0.0028055	-0.0028268	0.0001179	0.00012128	9.90E-05	-0.57921	12.523	11.697	-0.55533	2.0853	14.049	-1.4978	-1.4978	-1.4978	-1.4989	-1.4989	-1.4988
-4.34E-06	1.20E-06	-2.72E-07	-4.82E-06	-1.83E-06	2.57E-07	0.028575	0.028574	0.028574	-0.0421	-0.042098	-0.042099	0.00079336	0.00025415	0.00052913	0.00077679	0.00027338	0.00045254	1.336	1.336	1.3359	1.3351	1.3351	1.3351	0.012099	0.076492	0.027657	0.0069082	-0.37668	0.084159	-0.00062553	-0.00062008	-0.00061319	-0.0025868	-0.002573	-0.0025738	-0.61357	5.5537	4.0285	-0.5637	10.773	3.9548	-1.4984	-1.4984	-1.4984	-1.4972	-1.4972	-1.4972
-3.42E-06	-1.31E-06	-1.07E-05	-3.99E-07	-1.39E-06	1.67E-05	0.027568	0.027569	0.02758	-0.043199	-0.043198	-0.043214	0.00079645	0.00034566	0.00054064	0.00077675	0.00026362	0.00077539	1.336	1.336	1.336	1.3364	1.3364	1.3364	0.0089235	-0.84737	-0.054116	0.0028267	-0.25431	-0.13958	-0.0012735	-0.0012648	-0.0012297	-0.0037855	-0.0037781	-0.0038107	-0.60963	52.262	7.5359	-0.56707	14.804	18.731	-1.4989	-1.4989	-1.4989	-1.4965	-1.4965	-1.4965
-1.50E-06	-1.24E-07	-2.29E-05	-4.00E-06	-3.86E-07	2.06E-05	0.027211	0.027211	0.027234	-0.040294	-0.040293	-0.040314	0.00079312	0.00025866	0.00057314	0.00078089	0.00024159	0.00067918	1.3367	1.3367	1.3367	1.3367	1.3367	1.3367	0.00071242	0.36892	-0.31354	0.010136	0.076082	-0.28401	-0.00068124	-0.00068243	-0.000693	-0.0027393	-0.0027417	-0.0027406	-0.60885	9.7303	4.8318	-0.55599	3.2583	9.158	-1.4958	-1.4958	-1.4958	-1.4976	-1.4976	-1.4976
-5.76E-06	1.18E-05	1.89E-05	-3.71E-06	1.99E-07	-2.24E-05	0.027534	0.027523	0.027504	-0.042075	-0.042075	-0.042053	0.00079566	0.00029753	0.00074327	0.00077734	0.00024566	0.00054485	1.3377	1.3377	1.3376	1.3362	1.3362	1.3362	0.012861	1.1163	0.63084	0.0083846	-0.042784	-0.72463	-0.0024236	-0.0024372	-0.002446	-0.0026791	-0.0026736	-0.0026344	-0.60883	24.524	14.217	-0.58432	2.5685	7.3736	-1.4987	-1.4987	-1.4987	-1.4985	-1.4985	-1.4986
-3.09E-06	-6.02E-06	8.38E-07	-6.04E-06	-2.93E-06	5.34E-06	0.029251	0.029257	0.029256	-0.04216	-0.042157	-0.042163	0.00079548	0.00027808	0.00049689	0.00077915	0.00027032	0.00052647	1.3381	1.3381	1.3381	1.3363	1.3363	1.3362	0.00552	-1.3645	0.15358	0.0079614	0.32279	0.019972	-0.000835	-0.00081849	-0.00082445	-0.0019344	-0.0019288	-0.0019654	-0.59512	18.623	2.9206	-0.56562	9.1094	7.0696	-1.4994	-1.4994	-1.4994	-1.4975	-1.4975	-1.4975
-3.03E-06	1.23E-06	-3.37E-05	-1.89E-06	4.60E-07	-4.00E-07	0.028318	0.028317	0.028351	-0.040055	-0.040056	-0.040055	0.0007937	0.00024102	0.00055479	0.00077381	0.00026827	0.00059968	1.3375	1.3375	1.3374	1.3356	1.3356	1.3356	0.0021492	0.16321	-0.44972	0.0060809	-0.16973	-0.083664	-0.0013248	-0.0013288	-0.0013433	-0.0029523	-0.0029534	-0.0029716	-0.58286	6.2644	4.6691	-0.55946	16.566	15.7	-1.499	-1.499	-1.499	-1.4986	-1.4986	-1.4986
-4.41E-06	8.36E-07	-2.05E-05	-2.83E-07	3.51E-06	9.25E-06	0.028002	0.028001	0.028021	-0.038964	-0.038968	-0.038977	0.00079666	0.00022815	0.00049976	0.00077819	0.00024563	0.00045898	1.3357	1.3357	1.3357	1.3375	1.3375	1.3375	0.01983	0.015821	0.30381	0.0043516	0.03002	0.19901	0.0015286	0.0015294	0.0015205	-0.0046786	-0.0046747	-0.0046826	-0.60389	1.203	6.004	-0.53775	2.5887	3.2959	-1.498	-1.498	-1.498	-1.4978	-1.4978	-1.4978
-3.79E-06	6.71E-07	6.45E-06	-2.67E-06	5.87E-07	-2.42E-05	0.02579	0.025789	0.025782	-0.040597	-0.040597	-0.040573	0.00079413	0.00025164	0.00064868	0.00077875	0.00024731	0.00063496	1.3389	1.3389	1.3389	1.3379	1.3379	1.3378	0.012402	0.043804	-0.086205	0.0071695	-0.076648	-0.65925	-0.0021096	-0.0021107	-0.0020989	-0.0014947	-0.0014978	-0.0014414	-0.61469	5.0812	9.8543	-0.58222	7.1464	8.4544	-1.4957	-1.4957	-1.4957	-1.4981	-1.4981	-1.4982
7.40E-07	5.66E-06	1.91E-05	-4.91E-06	1.85E-06	9.85E-06	0.026165	0.026159	0.02614	-0.039511	-0.039513	-0.039523	0.00079373	0.00027025	0.00066983	0.00077906	0.00026678	0.00051275	1.339	1.339	1.339	1.3376	1.3376	1.3376	-0.0039106	1.3232	1.2286	0.0080476	0.75205	0.29644	-0.0026224	-0.0026306	-0.0026871	-0.001329	-0.0013324	-0.0013636	-0.60867	24.55	29.388	-0.56744	10.192	3.7468	-1.4975	-1.4975	-1.4975	-1.499	-1.499	-1.4989
-1.60E-06	1.40E-06	4.05E-05	-3.91E-06	1.00E-05	-1.45E-05	0.027836	0.027835	0.027795	-0.041181	-0.041191	-0.041176	0.00079267	0.00027524	0.00067569	0.00077474	0.0003086	0.000507	1.3378	1.3378	1.3377	1.3357	1.3357	1.3357	0.0059842	-0.10206	1.7538	0.0022808	3.2698	-0.044959	-0.003894	-0.0038922	-0.0039789	0.0013467	0.0013154	0.0013091	-0.59627	16.15	15.672	-0.55043	37.435	5.2073	-1.4996	-1.4995	-1.4996	-1.4975	-1.4975	-1.4975
-3.72E-06	6.69E-06	7.21E-06	-1.38E-06	1.70E-06	-2.69E-06	0.027902	0.027895	0.027888	-0.039611	-0.039612	-0.03961	0.00079522	0.00025729	0.00078433	0.00077609	0.000249	0.00052556	1.3375	1.3375	1.3375	1.3346	1.3346	1.3346	0.0094022	0.57294	0.4213	0.0015419	0.37947	0.15958	0.00083802	0.00083759	0.00079896	-0.00079292	-0.00079596	-0.00082598	-0.60635	13.685	20.351	-0.57222	6.1101	7.3403	-1.4984	-1.4984	-1.4984	-1.4993	-1.4993	-1.4993
-2.12E-06	1.01E-06	-3.82E-05	-4.95E-06	2.80E-07	2.88E-06	0.025133	0.025132	0.02517	-0.038146	-0.038147	-0.03815	0.00079451	0.00026625	0.00071356	0.0007782	0.00025099	0.00060589	1.3362	1.3361	1.3361	1.3373	1.3373	1.3372	0.0046168	-0.084055	-1.0627	0.010405	-0.1114	0.068577	-0.0012389	-0.0012356	-0.0011423	-0.00097983	-0.00097899	-0.0009782	-0.61487	18.987	10.414	-0.55809	3.5856	15.869	-1.4986	-1.4986	-1.4986	-1.4975	-1.4975	-1.4975
-5.38E-06	7.92E-08	-3.89E-05	-7.18E-06	5.18E-07	4.44E-06	0.025603	0.025603	0.025642	-0.039597	-0.039597	-0.039602	0.00079217	0.00023518	0.00074388	0.00077712	0.00024603	0.00052077	1.337	1.337	1.337	1.3364	1.3363	1.3363	0.012878	-0.012418	-1.0376	0.014268	0.014503	0.12072	-5.45E-05	-5.26E-05	-1.91E-05	-0.0035406	-0.0035402	-0.0035624	-0.60317	1.9264	14.686	-0.57325	4.5554	2.1505	-1.4974	-1.4974	-1.4974	-1.4995	-1.4995	-1.4995
-3.11E-06	-3.44E-08	-3.72E-05	-3.80E-06	-6.11E-06	-2.06E-05	0.024258	0.024258	0.024295	-0.03981	-0.039803	-0.039783	0.00079038	0.00036394	0.00073822	0.0007771	0.00025378	0.00075376	1.3382	1.3382	1.3382	1.3362	1.3362	1.3361	0.0074924	-1.2541	-0.98661	0.010722	-0.59777	-1.4933	0.0028383	0.002836	0.0029176	-0.0071352	-0.0071195	-0.007011	-0.58958	91.87	10.669	-0.5619	6.3855	13.191	-1.497	-1.497	-1.497	-1.4975	-1.4975	-1.4975
-2.21E-06	-1.58E-06	-1.44E-05	-2.75E-06	3.70E-06	1.19E-05	0.022664	0.022665	0.02268	-0.036023	-0.036027	-0.036039	0.00079251	0.00024027	0.00063745	0.0007763	0.00025117	0.00053494	1.3375	1.3375	1.3375	1.3368	1.3368	1.3367	0.001949	0.14343	0.083965	0.0038456	0.30142	0.36577	-0.00018947	-0.00018836	-0.00017815	-0.0022644	-0.0022687	-0.0022877	-0.61242	4.0584	3.7796	-0.57009	4.9105	4.0447	-1.4981	-1.4981	-1.4982	-1.4982	-1.4982	-1.4982
-5.51E-06	-1.92E-06	-4.46E-06	-4.90E-06	4.32E-06	-8.85E-06	0.02411	0.024112	0.024116	-0.038324	-0.038329	-0.03832	0.0007959	0.00022175	0.00057883	0.00078206	0.00035567	0.00081987	1.3376	1.3376	1.3376	1.3369	1.3369	1.3369	0.014044	-0.10554	0.0055086	0.009861	0.041671	-0.69824	0.0019572	0.0019518	0.0019269	-0.0062074	-0.0062191	-0.0061891	-0.58848	1.678	3.8461	-0.55737	34.812	13.223	-1.4967	-1.4967	-1.4967	-1.4968	-1.4968	-1.4969
-8.26E-07	-6.60E-06	1.53E-06	-3.77E-06	2.94E-06	8.45E-06	0.024843	0.02485	0.024848	-0.038988	-0.038991	-0.038999	0.00079582	0.00030526	0.00063236	0.00077536	0.00023756	0.00065767	1.3391	1.3391	1.3391	1.338	1.338	1.338	0.0028595	-0.41537	0.43375	0.012638	0.23409	0.49641	0.00017422	0.00016654	0.00011345	-0.0026668	-0.0026721	-0.0027283	-0.61316	15.299	5.425	-0.56193	2.3753	9.1593	-1.4987	-1.4987	-1.4986	-1.4984	-1.4984	-1.4984
-8.05E-06	1.95E-06	-1.29E-05	-1.59E-06	-2.14E-06	-3.92E-06	0.024832	0.02483	0.024843	-0.039453	-0.039451	-0.039447	0.00079905	0.000261	0.0006556	0.00077591	0.0002296	0.00074267	1.3395	1.3395	1.3394	1.3366	1.3366	1.3366	0.015568	0.40601	-0.18714	-0.0015198	-0.029301	-0.33244	0.00039265	0.00038809	0.00040457	-0.0018363	-0.0018334	-0.0017588	-0.61843	4.98	4.9901	-0.57592	1.739	41.011	-1.4943	-1.4943	-1.4943	-1.4977	-1.4977	-1.4977
-3.75E-06	-6.93E-06	-1.68E-05	-4.30E-06	1.30E-07	2.53E-06	0.024893	0.0249	0.024917	-0.03757	-0.03757	-0.037572	0.00079472	0.00032463	0.00083012	0.00077631	0.00024879	0.00067011	1.3397	1.3397	1.3397	1.3391	1.3391	1.3391	0.0054528	-0.69663	0.25198	0.0040503	-0.30069	-0.45782	0.00064134	0.00064767	0.00059515	-0.0026885	-0.0026853	-0.002682	-0.58426	75.146	20.944	-0.55133	6.7085	4.1477	-1.4967	-1.4966	-1.4966	-1.4981	-1.4981	-1.4981
-4.48E-06	2.10E-07	-2.74E-05	-3.02E-06	-5.82E-07	-1.51E-05	0.026148	0.026148	0.026175	-0.039232	-0.039232	-0.039217	0.00079718	0.00030129	0.00062713	0.00077522	0.00029514	0.00062383	1.3404	1.3404	1.3404	1.3388	1.3388	1.3387	0.0084386	-1.26	-0.77316	0.004804	-0.22289	-1.005	-0.0011558	-0.0011543	-0.0011317	-0.002716	-0.0027129	-0.0026568	-0.59544	27.416	6.0605	-0.57606	18.372	15.651	-1.4985	-1.4985	-1.4984	-1.4981	-1.4981	-1.4981
-5.32E-06	7.29E-06	-4.22E-06	-1.67E-06	3.05E-06	-3.16E-06	0.028236	0.028229	0.028233	-0.040715	-0.040718	-0.040715	0.00079219	0.0002537	0.00069458	0.00077527	0.00024646	0.00069987	1.3391	1.339	1.339	1.3366	1.3366	1.3366	0.012425	0.46025	0.11102	0.0013971	0.14007	-1.0526	-0.0020755	-0.0020826	-0.0020873	-0.0012989	-0.0013054	-0.001286	-0.5922	5.0971	7.0666	-0.54678	4.4769	18.407	-1.4994	-1.4994	-1.4994	-1.4998	-1.4998	-1.4998
-4.84E-06	1.73E-06	-1.02E-05	-1.38E-06	-3.59E-07	-4.58E-05	0.027234	0.027232	0.027243	-0.040116	-0.040115	-0.04007	0.00079347	0.00027454	0.00053462	0.00077709	0.00023592	0.00093951	1.3411	1.3411	1.3411	1.3378	1.3378	1.3377	0.016276	0.73077	-0.56467	-0.0019534	-0.38169	-1.762	-0.0029793	-0.0029745	-0.0029481	8.36E-05	9.60E-05	9.63E-05	-0.5961	18.9	8.0922	-0.57295	2.5033	31.365	-1.4975	-1.4975	-1.4975	-1.4995	-1.4995	-1.4995
-4.39E-06	-7.09E-06	-2.80E-05	-3.35E-06	-3.39E-06	5.44E-05	0.029361	0.029368	0.029396	-0.042872	-0.042868	-0.042923	0.00079491	0.00023869	0.00060199	0.00077578	0.00023308	0.00082841	1.3395	1.3395	1.3395	1.3368	1.3368	1.3369	0.0033197	-0.64693	-0.98881	0.0099279	-0.11497	6.2181	-0.0018761	-0.0018664	-0.0018564	-0.0011827	-0.0011814	-0.0013137	-0.57336	5.7403	11.339	-0.54772	1.3796	67.515	-1.4979	-1.4979	-1.4979	-1.4996	-1.4996	-1.4995
1.30E-06	-2.73E-06	3.74E-06	-3.03E-06	-3.03E-06	6.32E-06	0.029131	0.029134	0.02913	-0.040298	-0.040295	-0.040301	0.00079585	0.00027902	0.00061773	0.00077597	0.00024776	0.00058962	1.3384	1.3384	1.3384	1.3373	1.3373	1.3373	-0.0030063	-0.45251	0.034258	0.0039456	-0.49084	0.26414	0.0018298	0.0018285	0.0017987	-0.0015646	-0.0015575	-0.0015422	-0.60979	20.809	8.3236	-0.56039	4.2644	4.8811	-1.4977	-1.4977	-1.4977	-1.4973	-1.4973	-1.4974
-7.32E-06	-2.56E-06	1.74E-05	-5.17E-06	-2.67E-07	-1.77E-05	0.027529	0.027531	0.027514	-0.037996	-0.037996	-0.037978	0.00079749	0.00023318	0.00060214	0.00077648	0.00028118	0.00053992	1.3398	1.3398	1.3398	1.3391	1.3391	1.339	0.013178	0.11505	0.28755	0.0076423	-0.21408	-1.0857	-0.00031649	-0.00031128	-0.00033929	-0.0017644	-0.0017583	-0.0017188	-0.6064	2.1838	4.3879	-0.53473	10.822	8.2915	-1.4985	-1.4985	-1.4985	-1.4967	-1.4967	-1.4967
2.17E-07	1.20E-06	-1.08E-05	-4.45E-06	-2.26E-06	-1.57E-05	0.026296	0.026295	0.026306	-0.040659	-0.040657	-0.040641	0.00079313	0.00024933	0.000609	0.00077383	0.00023516	0.0004567	1.3379	1.3378	1.3378	1.3373	1.3373	1.3373	0.0074539	0.24846	-0.47637	0.0024502	-0.037979	-0.47933	-0.0006334	-0.00064042	-0.00065245	-0.0022764	-0.0022747	-0.002274	-0.59397	5.6769	6.7019	-0.55144	3.2431	3.9281	-1.4978	-1.4978	-1.4978	-1.4985	-1.4985	-1.4985
-3.63E-06	-3.09E-06	-2.80E-05	-3.23E-06	2.41E-06	1.81E-06	0.025854	0.025857	0.025885	-0.040062	-0.040064	-0.040066	0.00079372	0.00025629	0.00056203	0.000777	0.00026708	0.00051431	1.3396	1.3396	1.3396	1.3393	1.3392	1.3392	0.0087009	-0.0676	-0.3811	0.0028507	-0.22216	0.24598	0.002062	0.0020602	0.002064	-0.003057	-0.0030557	-0.0030563	-0.59766	4.4982	6.3758	-0.57872	9.2223	4.8909	-1.4951	-1.4951	-1.4951	-1.4979	-1.4979	-1.4979
-9.71E-09	2.58E-06	9.70E-06	-7.64E-07	-2.80E-06	-2.43E-05	0.026664	0.026662	0.026652	-0.03849	-0.038487	-0.038463	0.00079423	0.00024874	0.0005773	0.00077761	0.00028321	0.00060487	1.339	1.339	1.339	1.3381	1.3381	1.3381	0.0034969	0.37203	0.13375	0.0020251	-0.35914	-0.41888	-0.0013151	-0.0013102	-0.0012733	-0.0004569	-0.00045644	-0.0004515	-0.61093	5.9827	7.1932	-0.58377	10.414	6.7244	-1.4974	-1.4974	-1.4974	-1.4972	-1.4972	-1.4971
-5.32E-07	-1.60E-06	-3.70E-05	-1.63E-06	4.42E-06	5.06E-06	0.024878	0.024879	0.024916	-0.037924	-0.037929	-0.037934	0.00079275	0.00022329	0.00079677	0.00077821	0.00026551	0.00057273	1.3388	1.3388	1.3389	1.3387	1.3387	1.3387	0.0012867	-0.18103	-1.5072	0.0060253	-0.015887	-0.29559	0.00074804	0.00075382	0.00077647	-0.0028246	-0.0028248	-0.002805	-0.59995	2.7149	21.995	-0.53689	6.9504	5.6251	-1.4962	-1.4962	-1.4962	-1.4957	-1.4957	-1.4956
-6.44E-06	-1.71E-06	1.84E-06	-1.28E-06	1.21E-06	2.01E-05	0.03102	0.031022	0.03102	-0.041014	-0.041015	-0.041035	0.00079355	0.00024628	0.00057873	0.00077398	0.00022389	0.00047512	1.3412	1.3412	1.3412	1.3387	1.3386	1.3386	0.008697	0.45877	-0.13775	-0.0042197	0.019108	0.60464	-0.0011993	-0.0011922	-0.0011891	-0.0025469	-0.0025467	-0.0025519	-0.61251	8.2638	12.945	-0.5457	2.7594	4.6733	-1.4974	-1.4974	-1.4974	-1.4979	-1.4979	-1.4979
-1.55E-06	2.33E-06	-1.86E-05	-6.03E-07	-1.56E-06	1.98E-05	0.026814	0.026812	0.026831	-0.039611	-0.039609	-0.039629	0.00079039	0.00028432	0.00051093	0.00077813	0.00023361	0.00044955	1.3408	1.3408	1.3407	1.3389	1.3389	1.3389	0.0001208	-0.0014745	-0.52405	0.0072127	0.075078	0.66181	0.0011029	0.001109	0.0011246	-0.0020815	-0.0020812	-0.0021231	-0.57933	11.295	11.411	-0.56508	1.522	6.2133	-1.4988	-1.4988	-1.4988	-1.4968	-1.4968	-1.4967
-6.36E-06	6.60E-06	2.17E-05	-9.16E-07	-1.30E-06	8.34E-06	0.025901	0.025895	0.025873	-0.040507	-0.040506	-0.040514	0.0007883	0.0002505	0.00044536	0.00077685	0.00025393	0.00048508	1.3382	1.3382	1.3382	1.3381	1.3381	1.3381	0.012896	0.29493	0.3349	0.003724	-0.1076	-0.19948	0.0005022	0.00050356	0.00048199	-0.0020884	-0.0020873	-0.0020593	-0.54689	2.1405	7.3753	-0.5396	2.8261	6.3078	-1.4991	-1.4991	-1.499	-1.4981	-1.4981	-1.498
-3.33E-06	3.65E-06	-3.49E-06	-2.53E-06	-7.92E-06	1.20E-06	0.02939	0.029386	0.02939	-0.042776	-0.042768	-0.042769	0.00078846	0.00024947	0.00040971	0.00077727	0.00028141	0.00051847	1.3384	1.3384	1.3383	1.3382	1.3382	1.3382	0.0039184	0.59968	-1.0267	0.0093144	-0.16261	0.034676	-0.0011263	-0.0011372	-0.001139	-0.0027339	-0.0027361	-0.0027341	-0.5895	5.4486	9.3795	-0.53951	5.3567	5.8033	-1.4984	-1.4984	-1.4984	-1.4975	-1.4975	-1.4975
-1.43E-06	-5.41E-06	-4.37E-06	-7.28E-06	-4.33E-06	4.48E-05	0.029659	0.029665	0.029669	-0.038708	-0.038703	-0.038748	0.00078724	0.00026532	0.00044239	0.00077595	0.00029023	0.00058652	1.3408	1.3408	1.3408	1.3388	1.3388	1.3387	0.0036774	-1.3196	-0.10756	0.01484	-1.424	3.0737	-0.0026662	-0.0026556	-0.0026359	-3.65E-05	-1.93E-05	-0.00010113	-0.57341	14.776	6.0556	-0.52765	35.739	23.517	-1.4968	-1.4969	-1.4969	-1.4983	-1.4983	-1.4983
-3.60E-06	-8.69E-07	5.78E-06	8.10E-07	5.55E-06	3.22E-06	0.029922	0.029923	0.029917	-0.041676	-0.041681	-0.041684	0.00078701	0.00024566	0.00044294	0.00077641	0.00023799	0.00040422	1.3411	1.3411	1.3411	1.3404	1.3404	1.3403	0.0049769	-0.066353	-0.10386	0.0053361	0.15623	-0.0055289	-0.00064973	-0.00064052	-0.00063128	-0.00063154	-0.00063695	-0.00063402	-0.55982	3.7746	4.4333	-0.58046	1.4796	5.9364	-1.4988	-1.4988	-1.4988	-1.4985	-1.4985	-1.4985
-4.66E-06	-1.70E-07	1.53E-05	-6.88E-06	-6.43E-07	9.03E-06	0.026173	0.026174	0.026158	-0.041447	-0.041447	-0.041456	0.00078922	0.00023682	0.00056892	0.00077816	0.00024202	0.00045166	1.3402	1.3402	1.3402	1.3391	1.3391	1.3391	0.011045	-0.085593	0.22609	0.010877	0.046247	0.037955	-0.0024088	-0.0023997	-0.0024114	-0.0024569	-0.0024577	-0.0024714	-0.57767	2.1992	6.713	-0.53991	3.6689	5.6237	-1.499	-1.499	-1.499	-1.4992	-1.4992	-1.4992
-3.85E-06	-2.95E-06	-1.41E-05	-7.62E-07	-3.84E-06	-2.00E-06	0.027392	0.027395	0.027409	-0.040924	-0.04092	-0.040918	0.00078807	0.00023472	0.00048023	0.00077655	0.00025066	0.00053476	1.3415	1.3415	1.3415	1.3384	1.3384	1.3384	0.0043132	-0.17385	-0.15155	0.0057805	-1.2991	-0.47494	0.0012212	0.0012254	0.0012213	-0.00057083	-0.00055774	-0.00054074	-0.56837	3.9857	7.3886	-0.58639	13.179	9.5683	-1.4999	-1.4999	-1.4998	-1.498	-1.498	-1.4981
-3.89E-06	-8.32E-07	9.74E-06	-5.50E-06	2.72E-06	-2.27E-05	0.027396	0.027396	0.027387	-0.03946	-0.039463	-0.03944	0.00078701	0.0002499	0.0004648	0.00077673	0.00028475	0.00052422	1.3401	1.3401	1.3401	1.3372	1.3372	1.3372	0.0089194	0.11678	0.075617	0.011289	0.2912	-0.29678	0.0014588	0.001461	0.0014475	-0.0021955	-0.0022003	-0.002205	-0.57667	2.322	5.2748	-0.54692	12.578	3.9401	-1.4989	-1.4989	-1.4989	-1.4977	-1.4977	-1.4977
-4.17E-06	-4.59E-06	-1.13E-05	-4.00E-06	3.52E-06	-2.30E-06	0.028252	0.028256	0.028268	-0.040164	-0.040167	-0.040165	0.00078875	0.00023221	0.00052106	0.00077387	0.00024276	0.00051253	1.34	1.34	1.34	1.3381	1.3381	1.3381	0.016736	-0.29836	-0.67228	0.0074744	0.12962	-0.10297	-0.0023036	-0.0023	-0.0022998	-0.0021537	-0.0021544	-0.0021269	-0.6093	3.889	9.9406	-0.56342	3.5408	5.3314	-1.4978	-1.4978	-1.4978	-1.498	-1.498	-1.498
-1.02E-06	5.57E-06	1.65E-05	-4.83E-06	7.53E-06	-8.49E-06	0.025418	0.025412	0.025396	-0.042168	-0.042176	-0.042167	0.00078614	0.00027328	0.00051668	0.00077678	0.00024699	0.00051227	1.3391	1.3391	1.3391	1.3398	1.3398	1.3398	0.0032069	0.66667	0.38721	0.0084606	0.15175	-0.19621	-0.0029858	-0.0029817	-0.0029937	-0.0018738	-0.0018707	-0.0018364	-0.56886	12.688	8.3723	-0.53229	2.0442	3.4168	-1.499	-1.499	-1.4989	-1.4971	-1.4971	-1.4971
-2.48E-06	-4.92E-07	-3.03E-06	-8.60E-06	8.63E-08	9.94E-06	0.027257	0.027258	0.027261	-0.04579	-0.04579	-0.0458	0.00078572	0.00022744	0.00054798	0.00077737	0.00023343	0.00044477	1.3397	1.3397	1.3397	1.3396	1.3396	1.3395	-0.0018511	0.017444	-1.3489	0.014357	0.045021	0.19412	0.00090271	0.00090297	0.00091546	-0.0023271	-0.0023317	-0.0023264	-0.58009	1.3765	51.661	-0.57481	5.0783	4.4887	-1.4987	-1.4987	-1.4987	-1.498	-1.498	-1.498
4.87E-07	-2.09E-06	-8.70E-06	-5.19E-06	-1.97E-06	3.90E-06	0.031978	0.03198	0.031989	-0.04259	-0.042588	-0.042592	0.00078622	0.0002357	0.00052002	0.00077415	0.00025654	0.000452	1.3389	1.3389	1.3389	1.3392	1.3392	1.3391	0.0027269	0.0058055	-0.63846	0.0095592	-0.57375	-0.20094	-0.0017596	-0.0017631	-0.0017702	-0.0031188	-0.0031098	-0.0030994	-0.57457	1.3871	14.931	-0.54787	6.9392	4.7509	-1.4992	-1.4992	-1.4992	-1.4986	-1.4986	-1.4985
-3.81E-06	-1.45E-06	-9.49E-06	-4.29E-06	1.36E-06	-2.99E-06	0.032648	0.03265	0.032659	-0.037002	-0.037003	-0.037	0.00078771	0.00024964	0.0004761	0.00077299	0.00022597	0.00058494	1.3391	1.3391	1.3391	1.3408	1.3408	1.3408	0.010344	-0.04834	-0.475	0.0096379	0.21518	1.0392	-0.0043468	-0.0043473	-0.0043542	-0.0016366	-0.0016448	-0.0016693	-0.57162	8.0727	11.287	-0.55755	1.8556	23.416	-1.4968	-1.4968	-1.4968	-1.5013	-1.5013	-1.5013
-6.20E-06	4.63E-06	-2.06E-05	-3.90E-06	1.99E-06	1.25E-05	0.030326	0.030321	0.030342	-0.040047	-0.040049	-0.040061	0.00078765	0.00028973	0.00051067	0.0007758	0.00023764	0.00056909	1.3396	1.3396	1.3396	1.3401	1.3401	1.3401	0.011645	3.1469	-0.6921	0.0075706	0.18323	1.0307	-0.0054327	-0.0054495	-0.0054541	-0.0014753	-0.0014774	-0.0014876	-0.56321	35.204	13.976	-0.53947	2.0374	18.55	-1.4964	-1.4964	-1.4963	-1.4994	-1.4994	-1.4993
-2.98E-06	1.64E-06	2.90E-05	-7.13E-06	7.66E-06	6.52E-06	0.028939	0.028937	0.028908	-0.038823	-0.03883	-0.038837	0.00079073	0.00023019	0.00067173	0.00077567	0.00025129	0.00052219	1.3409	1.3409	1.3408	1.3412	1.3412	1.3412	0.006047	0.05149	0.59898	0.0099953	0.40982	0.32849	-0.0032638	-0.0032575	-0.0032378	-0.0019683	-0.0019779	-0.0019857	-0.57464	0.92447	14.292	-0.56715	3.9431	8.0327	-1.4976	-1.4976	-1.4976	-1.5	-1.5	-1.5001
-2.15E-06	3.46E-06	2.96E-05	-3.13E-06	4.32E-06	6.15E-06	0.029636	0.029632	0.029603	-0.039173	-0.039177	-0.039183	0.00078665	0.0002332	0.00063818	0.00077616	0.00023402	0.00042804	1.3403	1.3403	1.3403	1.3408	1.3408	1.3408	0.0043789	0.2022	0.88931	0.0099206	0.14756	0.51481	-0.0037203	-0.0037234	-0.0037473	-0.00032257	-0.00033108	-0.00033764	-0.56878	1.4713	15.138	-0.53589	2.1585	10.141	-1.4992	-1.4992	-1.4992	-1.498	-1.498	-1.4981
-2.63E-06	-6.99E-06	-2.72E-06	-3.69E-06	4.06E-06	-2.86E-06	0.025931	0.025938	0.025941	-0.041435	-0.041439	-0.041436	0.00078773	0.00033214	0.00056042	0.00077487	0.00023589	0.00052208	1.3422	1.3422	1.3422	1.3395	1.3395	1.3395	0.0090567	-2.3366	-0.12514	0.0011543	0.13867	-1.2311	-0.0006603	-0.00064731	-0.00064397	-0.00029009	-0.00029356	-0.0002649	-0.59208	49.1	8.4019	-0.56119	2.2984	18.822	-1.497	-1.4971	-1.4971	-1.4968	-1.4968	-1.4968
-1.91E-06	-4.04E-06	-4.52E-06	-5.67E-06	5.78E-06	1.51E-05	0.022645	0.022649	0.022653	-0.041797	-0.041802	-0.041817	0.00078675	0.00022738	0.0005216	0.00077994	0.00024659	0.00057708	1.3404	1.3404	1.3404	1.3406	1.3406	1.3406	0.0076129	0.051617	-0.45978	0.010679	0.48391	0.41864	1.30E-05	1.07E-05	-2.58E-05	-0.0042158	-0.0042252	-0.0042408	-0.5825	1.2217	8.7639	-0.5592	5.0715	9.6308	-1.4993	-1.4993	-1.4993	-1.4961	-1.496	-1.4961
-4.95E-06	-9.58E-07	-7.76E-06	-3.40E-06	5.99E-06	-4.79E-05	0.024275	0.024276	0.024284	-0.042688	-0.042694	-0.042646	0.00078688	0.00023987	0.0004153	0.00077799	0.00027618	0.00073017	1.3418	1.3418	1.3417	1.3387	1.3387	1.3386	0.014927	0.071822	-0.37101	0.0078626	1.6788	-4.7231	0.00087747	0.00087915	0.00091849	-0.0022122	-0.0022281	-0.0021439	-0.56412	6.3233	3.6396	-0.58147	15.222	47.221	-1.4991	-1.499	-1.4991	-1.4975	-1.4975	-1.4976
1.29E-06	6.16E-07	5.76E-06	-6.51E-06	2.10E-06	-9.58E-06	0.025251	0.02525	0.025244	-0.042647	-0.04265	-0.04264	0.00078873	0.00025722	0.00052769	0.00077816	0.00025826	0.00049589	1.342	1.342	1.342	1.3393	1.3393	1.3393	-0.0045679	-0.060652	0.41438	0.017264	0.58644	-0.24566	0.0018493	0.0018566	0.0018333	-0.0020538	-0.0020564	-0.0020327	-0.56077	4.8717	7.2168	-0.55458	7.5205	4.8827	-1.4979	-1.4979	-1.4979	-1.4973	-1.4973	-1.4973
1.32E-06	7.45E-07	1.01E-05	-5.71E-06	8.64E-06	2.26E-06	0.025013	0.025012	0.025002	-0.041997	-0.042006	-0.042008	0.00078551	0.00024139	0.0003913	0.00077567	0.00028621	0.00047262	1.3416	1.3416	1.3416	1.3385	1.3385	1.3385	-0.0020507	-0.10052	-0.01528	0.0037736	1.3188	0.10592	0.0010872	0.0010834	0.001077	0.00013912	0.00012986	0.00012956	-0.57121	2.8582	2.3877	-0.56462	29.66	7.3885	-1.4996	-1.4996	-1.4996	-1.4946	-1.4946	-1.4946
-2.33E-06	1.11E-06	-7.83E-06	-4.28E-06	5.44E-06	-8.58E-06	0.024102	0.024101	0.024109	-0.039659	-0.039665	-0.039656	0.00078525	0.00023551	0.00050914	0.00077867	0.00024185	0.00046417	1.3405	1.3405	1.3404	1.3377	1.3377	1.3377	0.0031607	-0.48211	0.25108	0.0068806	0.50293	-0.5857	0.0028321	0.0028386	0.0028337	-0.0025655	-0.0025703	-0.0025512	-0.56838	3.9514	5.9164	-0.57187	6.5098	8.6954	-1.4972	-1.4972	-1.4972	-1.4955	-1.4955	-1.4955
-3.78E-06	3.40E-07	4.34E-06	-4.62E-06	3.08E-06	-3.55E-07	0.025616	0.025616	0.025611	-0.039426	-0.039429	-0.039429	0.00078108	0.0002556	0.00047997	0.00077437	0.00025115	0.00049207	1.3408	1.3408	1.3408	1.3394	1.3394	1.3394	0.0067511	0.079977	-0.067703	0.010282	0.092049	-0.11776	-0.0015389	-0.0015346	-0.0015434	-0.0017347	-0.0017353	-0.0017193	-0.5571	3.5581	4.9103	-0.56675	7.8506	8.6166	-1.4987	-1.4986	-1.4986	-1.4972	-1.4971	-1.4971
-2.10E-07	1.66E-06	1.45E-06	-3.94E-06	-2.20E-06	7.40E-06	0.026443	0.026442	0.02644	-0.039805	-0.039802	-0.03981	0.00078855	0.00022732	0.00046304	0.00077659	0.00024145	0.00051147	1.3391	1.3391	1.3391	1.3381	1.3382	1.3381	0.0026541	0.052251	0.055612	0.0086329	-0.59772	-0.13101	-0.0037114	-0.003713	-0.0036949	-0.0014567	-0.0014488	-0.0014679	-0.58818	1.0287	6.1202	-0.54506	6.532	7.1751	-1.4985	-1.4984	-1.4984	-1.4975	-1.4975	-1.4975
1.20E-06	4.39E-06	-5.50E-06	-5.47E-06	3.99E-06	1.42E-06	0.028903	0.028899	0.028904	-0.042539	-0.042543	-0.042544	0.00078363	0.00022816	0.00047837	0.00077694	0.00026593	0.00049711	1.3387	1.3387	1.3387	1.34	1.3399	1.3399	-0.0013161	0.3129	-0.97015	0.018792	1.0067	0.38214	-0.0036185	-0.0036188	-0.0035798	-0.0033759	-0.0033788	-0.0033821	-0.58651	2.2465	15.273	-0.55879	10.952	13.171	-1.498	-1.498	-1.498	-1.5004	-1.5004	-1.5004
-4.21E-06	-2.71E-06	-1.27E-05	-8.00E-06	2.18E-06	1.07E-05	0.029877	0.02988	0.029892	-0.036816	-0.036819	-0.036829	0.00078901	0.00025009	0.00043905	0.00077984	0.00025394	0.00042318	1.3388	1.3388	1.3388	1.3416	1.3416	1.3416	0.0054982	-0.1369	-0.25696	0.0093679	0.96055	-0.30471	-0.0056359	-0.0056245	-0.0056141	-0.0016934	-0.001707	-0.0017283	-0.57452	2.3586	3.8647	-0.54423	10.819	6.8857	-1.4955	-1.4955	-1.4955	-1.5	-1.5	-1.5
-2.21E-06	3.60E-07	-4.51E-06	-3.31E-06	-2.77E-06	5.19E-06	0.03028	0.03028	0.030284	-0.040841	-0.040838	-0.040844	0.00078964	0.00027144	0.00075013	0.00077469	0.00023854	0.00051524	1.3405	1.3405	1.3405	1.3435	1.3435	1.3435	0.0018624	0.23576	0.68958	0.0068975	-0.22852	-0.57663	-0.0064523	-0.0064654	-0.0065438	-4.39E-05	-3.88E-05	-7.82E-05	-0.57956	5.0484	34.369	-0.55423	4.0584	7.7685	-1.4953	-1.4953	-1.4953	-1.5016	-1.5016	-1.5016
-6.75E-07	1.50E-06	-9.86E-06	-5.82E-06	-2.35E-06	-4.59E-07	0.030934	0.030932	0.030942	-0.038966	-0.038964	-0.038963	0.00078713	0.0002548	0.00044603	0.00077423	0.00024191	0.00055247	1.3406	1.3406	1.3406	1.3422	1.3422	1.3422	0.00352	0.34247	-0.17295	0.014467	0.19081	0.73204	-0.0060968	-0.0060959	-0.0060995	-0.0011843	-0.0011897	-0.001206	-0.57047	7.0437	3.1208	-0.53806	4.1052	16.471	-1.4963	-1.4963	-1.4963	-1.5025	-1.5025	-1.5025
-4.72E-06	2.65E-06	-4.45E-06	-7.83E-06	-1.60E-06	-1.11E-05	0.029022	0.029019	0.029024	-0.039781	-0.039779	-0.039768	0.00078512	0.00022765	0.00045722	0.00077106	0.0003357	0.00054507	1.3428	1.3428	1.3428	1.3434	1.3434	1.3434	0.0098037	0.017021	-0.44541	0.0084142	-0.98718	0.45873	-0.0023428	-0.0023379	-0.0023182	-0.0026045	-0.002598	-0.0025903	-0.55829	0.8751	7.3986	-0.56006	46.183	12.256	-1.4963	-1.4963	-1.4963	-1.5002	-1.5002	-1.5002
-2.15E-06	-1.63E-07	3.48E-06	-2.44E-06	-3.75E-06	9.81E-06	0.032482	0.032482	0.032479	-0.041356	-0.041352	-0.041362	0.00078551	0.00023435	0.00049012	0.00077079	0.00024909	0.00045235	1.3411	1.3411	1.3411	1.3437	1.3437	1.3437	0.0056805	-0.22421	0.53194	0.004892	-0.0063877	0.15286	-0.0023604	-0.0023578	-0.0023704	-0.00057628	-0.00057007	-0.00056997	-0.5619	4.7506	8.0916	-0.5312	5.6553	2.5535	-1.496	-1.496	-1.496	-1.5007	-1.5007	-1.5007
-2.07E-06	5.55E-06	-1.23E-05	-4.87E-06	1.59E-06	1.28E-05	0.031274	0.031269	0.031281	-0.03733	-0.037332	-0.037345	0.00078659	0.00026152	0.00053566	0.00077102	0.00024907	0.00065105	1.3436	1.3435	1.3435	1.3451	1.3451	1.3451	0.0091911	0.76001	-1.235	0.0026776	0.46327	2.547	-0.0041567	-0.0041647	-0.0041527	0.0010185	0.001018	0.0010104	-0.58926	16.582	31.897	-0.56278	13.267	63.42	-1.497	-1.497	-1.4971	-1.5007	-1.5007	-1.5007
-4.27E-06	4.11E-07	3.27E-07	-1.69E-06	8.01E-06	-2.99E-05	0.031239	0.031238	0.031238	-0.037223	-0.037231	-0.037201	0.00078121	0.00024105	0.00047156	0.00077466	0.00028828	0.00067442	1.3435	1.3435	1.3435	1.346	1.346	1.346	0.0014413	0.0044093	-0.19437	-0.00061627	1.6179	-0.89096	-0.0055585	-0.0055516	-0.0055489	0.00073845	0.00071928	0.00075482	-0.56547	3.8082	5.705	-0.55459	21.146	46.55	-1.4963	-1.4963	-1.4963	-1.5005	-1.5005	-1.5004
-8.40E-07	1.00E-06	6.03E-06	-4.16E-06	5.53E-06	5.89E-06	0.03244	0.032439	0.032433	-0.039263	-0.039269	-0.039275	0.00078269	0.00024583	0.00064013	0.00077343	0.00025453	0.00043703	1.3448	1.3448	1.3448	1.3468	1.3468	1.3468	0.004443	-0.072353	0.78681	0.011525	0.082647	0.18008	-0.0047136	-0.004714	-0.0047087	0.0014951	0.0014963	0.0014834	-0.57433	5.0104	31.635	-0.52863	3.8047	6.3323	-1.4966	-1.4966	-1.4966	-1.4991	-1.4991	-1.4991
-1.98E-06	-1.18E-06	2.05E-05	-3.82E-06	9.59E-06	3.65E-06	0.030743	0.030744	0.030724	-0.039829	-0.039838	-0.039842	0.00078854	0.00024283	0.00047848	0.00077732	0.00025159	0.00051325	1.3472	1.3472	1.3472	1.3475	1.3475	1.3475	0.0041418	-0.23873	0.60134	0.011594	0.20651	0.17617	-0.0038138	-0.0038086	-0.00383	0.0009493	0.00094654	0.00092243	-0.60297	7.4739	7.794	-0.57094	3.6946	12.574	-1.4976	-1.4976	-1.4975	-1.5	-1.5	-1.5
-5.80E-06	-2.88E-06	-4.02E-07	-4.27E-06	-3.93E-06	-3.83E-06	0.029768	0.029771	0.029771	-0.040181	-0.040177	-0.040173	0.00079077	0.00024123	0.00062464	0.00077936	0.0002578	0.00048701	1.3472	1.3472	1.3471	1.3469	1.3469	1.3469	0.012717	-0.23039	0.45251	0.0037344	-0.074567	-0.45484	-0.0023369	-0.0023337	-0.002332	0.00083864	0.00083702	0.00084079	-0.58783	3.6824	17.636	-0.55614	5.698	5.965	-1.4983	-1.4983	-1.4983	-1.4987	-1.4987	-1.4987
-2.64E-07	3.67E-06	-1.08E-06	-4.73E-06	-1.69E-06	8.46E-06	0.031285	0.031281	0.031282	-0.038218	-0.038217	-0.038225	0.00078705	0.00024249	0.00047472	0.00077692	0.00023689	0.00045848	1.348	1.348	1.348	1.3474	1.3474	1.3473	0.010545	0.35102	0.10629	0.010032	-0.094943	0.045297	-0.0016967	-0.0016897	-0.0016953	-0.00053616	-0.00053277	-0.00052733	-0.59744	4.8996	5.8102	-0.57341	2.9645	5.0994	-1.4962	-1.4962	-1.4962	-1.4977	-1.4977	-1.4977
-4.15E-06	5.24E-06	2.89E-06	-3.64E-06	-3.52E-07	-1.09E-05	0.028864	0.028859	0.028856	-0.036045	-0.036045	-0.036034	0.00078829	0.00025682	0.00049749	0.00077327	0.0002297	0.00043272	1.3497	1.3497	1.3496	1.3457	1.3457	1.3457	0.0068704	0.3054	0.29303	0.0040671	-0.074581	-0.087513	-0.0012958	-0.0012965	-0.0013025	-0.00089789	-0.00089817	-0.00090327	-0.59406	6.4785	7.5094	-0.55062	0.85769	3.3243	-1.4971	-1.4971	-1.4971	-1.4979	-1.4979	-1.4979
-5.09E-06	1.89E-06	1.67E-05	-4.20E-06	2.13E-06	6.91E-06	0.027008	0.027006	0.026989	-0.039745	-0.039747	-0.039754	0.00078403	0.00026518	0.00066207	0.00077194	0.00024365	0.00044863	1.3485	1.3485	1.3485	1.3481	1.3481	1.348	0.010644	-1.0981	-0.66388	0.0072725	0.090643	0.11806	0.00011825	0.00012395	0.00012376	-0.0039146	-0.0039169	-0.0039241	-0.56266	21.104	13.667	-0.54259	3.2086	3.9837	-1.4998	-1.4998	-1.4998	-1.4967	-1.4967	-1.4967
-5.55E-06	6.53E-06	2.09E-06	-1.52E-07	6.47E-07	4.99E-06	0.024328	0.024322	0.02432	-0.038184	-0.038185	-0.03819	0.00078922	0.00024991	0.0005256	0.0007756	0.00022695	0.00052214	1.3492	1.3492	1.3492	1.3466	1.3466	1.3466	0.0074566	0.7059	-0.39982	-0.003658	-0.025186	-0.0027252	0.0015112	0.0014982	0.0014715	-0.0036835	-0.003681	-0.003724	-0.56649	9.3149	9.99	-0.55145	0.76662	5.3465	-1.4984	-1.4984	-1.4984	-1.4983	-1.4983	-1.4983
-5.71E-06	-1.60E-06	-3.35E-05	-2.86E-06	-2.92E-06	-9.37E-06	0.023993	0.023995	0.024028	-0.037199	-0.037196	-0.037187	0.00078827	0.00024696	0.00056367	0.00077676	0.00025894	0.00049432	1.3472	1.3472	1.3472	1.3446	1.3446	1.3446	0.012939	-0.48994	-1.6611	0.0072263	-0.56715	-0.96796	0.00015746	0.00016188	0.00020119	-0.003989	-0.0039832	-0.0039989	-0.58482	4.9738	13.43	-0.56154	14.923	8.8803	-1.4985	-1.4985	-1.4985	-1.4977	-1.4977	-1.4976
-1.81E-06	-9.17E-07	-1.88E-06	-6.27E-06	3.96E-07	2.11E-05	0.026347	0.026348	0.02635	-0.038294	-0.038294	-0.038315	0.00078566	0.00024372	0.00049738	0.00077519	0.00026679	0.00072843	1.3482	1.3482	1.3482	1.3456	1.3456	1.3456	-0.0017151	-0.09979	0.075229	0.0094995	0.523	0.47718	0.0018727	0.0018804	0.0018669	-0.0054047	-0.0054054	-0.0054149	-0.56967	2.9524	6.9266	-0.51071	11.988	20.622	-1.5001	-1.5001	-1.5001	-1.4968	-1.4968	-1.4968
-4.68E-06	-3.98E-06	5.65E-06	-3.18E-06	2.14E-06	2.93E-05	0.02665	0.026654	0.026648	-0.037152	-0.037154	-0.037183	0.00078602	0.00023138	0.00048245	0.00077679	0.00022611	0.00051932	1.3475	1.3474	1.3474	1.3447	1.3447	1.3447	0.0085095	-0.010864	-0.13039	0.0035552	0.02912	1.9444	0.00051875	0.00052158	0.00051388	-0.001739	-0.0017351	-0.0017044	-0.56307	2.0764	4.9425	-0.55433	1.3404	18.511	-1.4969	-1.4969	-1.4969	-1.4959	-1.4959	-1.4959
-2.75E-06	1.64E-06	1.04E-05	-2.97E-06	1.13E-06	1.14E-05	0.027688	0.027686	0.027676	-0.037288	-0.037289	-0.037301	0.00079046	0.00027257	0.0005088	0.0007741	0.00026653	0.00041838	1.3478	1.3478	1.3477	1.3453	1.3453	1.3453	0.0060328	0.2461	0.066853	0.0029566	0.47213	0.06819	0.0024059	0.0024088	0.0023896	-0.0023299	-0.0023348	-0.0023423	-0.55312	32.179	12.632	-0.52722	20.044	10.467	-1.4997	-1.4997	-1.4997	-1.4971	-1.4971	-1.497
-9.20E-07	-1.09E-06	6.75E-06	-3.52E-06	-4.47E-06	-1.29E-06	0.027024	0.027025	0.027018	-0.03543	-0.035425	-0.035424	0.00078848	0.00025981	0.00040779	0.00077343	0.00030206	0.00045559	1.3468	1.3468	1.3468	1.3431	1.3431	1.343	0.0035292	-0.25691	0.17902	0.0028473	-1.3833	-0.65306	0.0016938	0.0016978	0.0017127	-0.0032117	-0.0031946	-0.0031833	-0.5799	13.265	4.4159	-0.5533	34.462	7.9593	-1.4996	-1.4996	-1.4996	-1.4964	-1.4964	-1.4964
-5.73E-07	-4.02E-06	-1.57E-05	-4.70E-06	-8.36E-06	-4.86E-06	0.029218	0.029222	0.029238	-0.035219	-0.035211	-0.035206	0.00078958	0.00025011	0.00047903	0.00077744	0.0002973	0.00052153	1.3461	1.3461	1.3461	1.344	1.344	1.344	0.0091745	0.18728	-0.30103	0.0034083	-1.2637	0.028406	-0.00073643	-0.00073049	-0.00073093	-0.0030375	-0.0030166	-0.0030156	-0.62095	4.4537	9.3364	-0.55347	32.842	5.2672	-1.4996	-1.4996	-1.4996	-1.4967	-1.4967	-1.4967
-4.66E-06	2.37E-06	-7.77E-07	-3.90E-06	-2.34E-06	1.80E-05	0.030749	0.030747	0.030748	-0.037614	-0.037611	-0.037629	0.0007855	0.00025657	0.00042212	0.00077115	0.0002419	0.00049634	1.3448	1.3448	1.3448	1.3453	1.3453	1.3453	0.016799	0.39191	0.68697	0.0086682	-0.13408	1.1671	-0.00038114	-0.00039255	-0.0003949	-0.0010979	-0.0010966	-0.0011389	-0.57821	5.2958	7.8593	-0.565	3.2657	10.282	-1.4975	-1.4975	-1.4975	-1.4979	-1.4979	-1.4979
-5.25E-08	-1.72E-06	2.05E-05	-2.38E-06	1.27E-06	9.06E-06	0.034567	0.034568	0.034548	-0.038762	-0.038764	-0.038773	0.00078496	0.00024377	0.00048378	0.00077462	0.00023214	0.00051257	1.3453	1.3453	1.3453	1.3465	1.3465	1.3465	-0.0027982	0.013974	0.57887	0.0045691	-0.040951	-0.054345	-0.0044016	-0.0044043	-0.0044235	0.0018328	0.0018343	0.0018506	-0.57572	2.5043	5.5923	-0.57207	1.5951	6.9196	-1.4951	-1.4951	-1.4951	-1.5002	-1.5002	-1.5002
-2.21E-07	3.74E-06	-8.00E-06	-3.11E-06	-1.26E-05	2.06E-06	0.036325	0.036321	0.036329	-0.041456	-0.041443	-0.041445	0.00078267	0.0002614	0.00045693	0.0007766	0.00029509	0.00053602	1.3468	1.3468	1.3468	1.3491	1.3491	1.349	0.00044724	0.63376	-0.48614	0.0024802	-1.0007	-0.10957	-0.0062911	-0.0062956	-0.0063025	0.0011025	0.0011239	0.0010945	-0.58991	10.56	10.178	-0.56148	19.713	7.5036	-1.4975	-1.4975	-1.4975	-1.4994	-1.4994	-1.4993
2.71E-06	-3.02E-06	-4.65E-06	-6.43E-06	-3.15E-06	-7.54E-06	0.032521	0.032524	0.032529	-0.039757	-0.039754	-0.039747	0.00078618	0.00025929	0.00049783	0.00077575	0.00026801	0.00045958	1.3473	1.3473	1.3473	1.3481	1.3481	1.3481	-0.011834	-0.36186	-1.4562	0.0095665	-0.018347	0.072648	-0.0032512	-0.0032358	-0.0032218	0.0014691	0.0014705	0.0014852	-0.55618	4.3157	13.58	-0.52981	8.0049	6.9354	-1.4952	-1.4952	-1.4952	-1.4984	-1.4984	-1.4984
-4.03E-06	-5.38E-07	-1.04E-05	-4.27E-06	-1.08E-06	7.35E-07	0.030934	0.030934	0.030945	-0.036956	-0.036955	-0.036956	0.00078421	0.00023363	0.00051585	0.00077546	0.00026753	0.00046796	1.3483	1.3483	1.3483	1.3476	1.3476	1.3476	0.0041425	0.01213	-0.53654	0.0042749	-0.80689	-0.10201	-0.0043955	-0.0043915	-0.0043768	0.0019234	0.0019307	0.0019453	-0.57254	1.6662	12.516	-0.55808	25.029	5.2855	-1.497	-1.497	-1.497	-1.4971	-1.4971	-1.4971
-2.42E-06	7.61E-06	-2.34E-05	-4.97E-06	-8.44E-07	8.00E-06	0.028794	0.028787	0.02881	-0.040406	-0.040405	-0.040413	0.00078718	0.0005282	0.00057247	0.0007753	0.00024873	0.00045998	1.3494	1.3494	1.3493	1.3487	1.3487	1.3487	0.0076967	1.7552	-2.2462	0.0056863	-0.10187	-0.22094	-0.0023134	-0.0023316	-0.0022783	0.00016544	0.00017182	0.0001921	-0.59223	112.41	18.623	-0.55517	6.9609	11.444	-1.4974	-1.4973	-1.4974	-1.4986	-1.4986	-1.4986
[truncated: 57,599 more rows]
