# Supplementary material for: Advanced methods for missing values imputation based on similarity learning
Source: PeerJ Comput Sci. 2021 Jul 21;7:e619. doi: 10.7717/peerj-cs.619 (PMC8323724; doi:10.7717/peerj-cs.619)
Supplement: Supplemental Information 1 [file peerj-cs-07-619-s001.zip › Datasets used in the experiments/Sonar.csv]

1	2	3	4	5	6	7	8	9	10	11	12	13	14	15	16	17	18	19	20	21	22	23	24	25	26	27	28	29	30	31	32	33	34	35	36	37	38	39	40	41	42	43	44	45	46	47	48	49	50
0.02	0.0371	0.0428	0.0207	0.0954	0.0986	0.1539	0.1601	0.3109	0.2111	0.1609	0.1582	0.2238	0.0645	0.066	0.2273	0.31	0.2999	0.5078	0.4797	0.5783	0.5071	0.4328	0.555	0.6711	0.6415	0.7104	0.808	0.6791	0.3857	0.1307	0.2604	0.5121	0.7547	0.8537	0.8507	0.6692	0.6097	0.4943	0.2744	0.051	0.2834	0.2825	0.4256	0.2641	0.1386	0.1051	0.1343	0.0383	0.0324
0.0453	0.0523	0.0843	0.0689	0.1183	0.2583	0.2156	0.3481	0.3337	0.2872	0.4918	0.6552	0.6919	0.7797	0.7464	0.9444	1	0.8874	0.8024	0.7818	0.5212	0.4052	0.3957	0.3914	0.325	0.32	0.3271	0.2767	0.4423	0.2028	0.3788	0.2947	0.1984	0.2341	0.1306	0.4182	0.3835	0.1057	0.184	0.197	0.1674	0.0583	0.1401	0.1628	0.0621	0.0203	0.053	0.0742	0.0409	0.0061
0.0262	0.0582	0.1099	0.1083	0.0974	0.228	0.2431	0.3771	0.5598	0.6194	0.6333	0.706	0.5544	0.532	0.6479	0.6931	0.6759	0.7551	0.8929	0.8619	0.7974	0.6737	0.4293	0.3648	0.5331	0.2413	0.507	0.8533	0.6036	0.8514	0.8512	0.5045	0.1862	0.2709	0.4232	0.3043	0.6116	0.6756	0.5375	0.4719	0.4647	0.2587	0.2129	0.2222	0.2111	0.0176	0.1348	0.0744	0.013	0.0106
0.01	0.0171	0.0623	0.0205	0.0205	0.0368	0.1098	0.1276	0.0598	0.1264	0.0881	0.1992	0.0184	0.2261	0.1729	0.2131	0.0693	0.2281	0.406	0.3973	0.2741	0.369	0.5556	0.4846	0.314	0.5334	0.5256	0.252	0.209	0.3559	0.626	0.734	0.612	0.3497	0.3953	0.3012	0.5408	0.8814	0.9857	0.9167	0.6121	0.5006	0.321	0.3202	0.4295	0.3654	0.2655	0.1576	0.0681	0.0294
0.0762	0.0666	0.0481	0.0394	0.059	0.0649	0.1209	0.2467	0.3564	0.4459	0.4152	0.3952	0.4256	0.4135	0.4528	0.5326	0.7306	0.6193	0.2032	0.4636	0.4148	0.4292	0.573	0.5399	0.3161	0.2285	0.6995	1	0.7262	0.4724	0.5103	0.5459	0.2881	0.0981	0.1951	0.4181	0.4604	0.3217	0.2828	0.243	0.1979	0.2444	0.1847	0.0841	0.0692	0.0528	0.0357	0.0085	0.023	0.0046
0.0286	0.0453	0.0277	0.0174	0.0384	0.099	0.1201	0.1833	0.2105	0.3039	0.2988	0.425	0.6343	0.8198	1	0.9988	0.9508	0.9025	0.7234	0.5122	0.2074	0.3985	0.589	0.2872	0.2043	0.5782	0.5389	0.375	0.3411	0.5067	0.558	0.4778	0.3299	0.2198	0.1407	0.2856	0.3807	0.4158	0.4054	0.3296	0.2707	0.265	0.0723	0.1238	0.1192	0.1089	0.0623	0.0494	0.0264	0.0081
0.0317	0.0956	0.1321	0.1408	0.1674	0.171	0.0731	0.1401	0.2083	0.3513	0.1786	0.0658	0.0513	0.3752	0.5419	0.544	0.515	0.4262	0.2024	0.4233	0.7723	0.9735	0.939	0.5559	0.5268	0.6826	0.5713	0.5429	0.2177	0.2149	0.5811	0.6323	0.2965	0.1873	0.2969	0.5163	0.6153	0.4283	0.5479	0.6133	0.5017	0.2377	0.1957	0.1749	0.1304	0.0597	0.1124	0.1047	0.0507	0.0159
0.0519	0.0548	0.0842	0.0319	0.1158	0.0922	0.1027	0.0613	0.1465	0.2838	0.2802	0.3086	0.2657	0.3801	0.5626	0.4376	0.2617	0.1199	0.6676	0.9402	0.7832	0.5352	0.6809	0.9174	0.7613	0.822	0.8872	0.6091	0.2967	0.1103	0.1318	0.0624	0.099	0.4006	0.3666	0.105	0.1915	0.393	0.4288	0.2546	0.1151	0.2196	0.1879	0.1437	0.2146	0.236	0.1125	0.0254	0.0285	0.0178
0.0223	0.0375	0.0484	0.0475	0.0647	0.0591	0.0753	0.0098	0.0684	0.1487	0.1156	0.1654	0.3833	0.3598	0.1713	0.1136	0.0349	0.3796	0.7401	0.9925	0.9802	0.889	0.6712	0.4286	0.3374	0.7366	0.9611	0.7353	0.4856	0.1594	0.3007	0.4096	0.317	0.3305	0.3408	0.2186	0.2463	0.2726	0.168	0.2792	0.2558	0.174	0.2121	0.1099	0.0985	0.1271	0.1459	0.1164	0.0777	0.0439
0.0164	0.0173	0.0347	0.007	0.0187	0.0671	0.1056	0.0697	0.0962	0.0251	0.0801	0.1056	0.1266	0.089	0.0198	0.1133	0.2826	0.3234	0.3238	0.4333	0.6068	0.7652	0.9203	0.9719	0.9207	0.7545	0.8289	0.8907	0.7309	0.6896	0.5829	0.4935	0.3101	0.0306	0.0244	0.1108	0.1594	0.1371	0.0696	0.0452	0.062	0.1421	0.1597	0.1384	0.0372	0.0688	0.0867	0.0513	0.0092	0.0198
0.0039	0.0063	0.0152	0.0336	0.031	0.0284	0.0396	0.0272	0.0323	0.0452	0.0492	0.0996	0.1424	0.1194	0.0628	0.0907	0.1177	0.1429	0.1223	0.1104	0.1847	0.3715	0.4382	0.5707	0.6654	0.7476	0.7654	0.8555	0.972	0.9221	0.7502	0.7209	0.7757	0.6055	0.5021	0.4499	0.3947	0.4281	0.4427	0.3749	0.1972	0.0511	0.0793	0.1269	0.1533	0.069	0.0402	0.0534	0.0228	0.0073
0.0123	0.0309	0.0169	0.0313	0.0358	0.0102	0.0182	0.0579	0.1122	0.0835	0.0548	0.0847	0.2026	0.2557	0.187	0.2032	0.1463	0.2849	0.5824	0.7728	0.7852	0.8515	0.5312	0.3653	0.5973	0.8275	1	0.8673	0.6301	0.4591	0.394	0.2576	0.2817	0.2641	0.2757	0.2698	0.3994	0.4576	0.394	0.2522	0.1782	0.1354	0.0516	0.0337	0.0894	0.0861	0.0872	0.0445	0.0134	0.0217
0.0079	0.0086	0.0055	0.025	0.0344	0.0546	0.0528	0.0958	0.1009	0.124	0.1097	0.1215	0.1874	0.3383	0.3227	0.2723	0.3943	0.6432	0.7271	0.8673	0.9674	0.9847	0.948	0.8036	0.6833	0.5136	0.309	0.0832	0.4019	0.2344	0.1905	0.1235	0.1717	0.2351	0.2489	0.3649	0.3382	0.1589	0.0989	0.1089	0.1043	0.0839	0.1391	0.0819	0.0678	0.0663	0.1202	0.0692	0.0152	0.0266
0.009	0.0062	0.0253	0.0489	0.1197	0.1589	0.1392	0.0987	0.0955	0.1895	0.1896	0.2547	0.4073	0.2988	0.2901	0.5326	0.4022	0.1571	0.3024	0.3907	0.3542	0.4438	0.6414	0.4601	0.6009	0.869	0.8345	0.7669	0.5081	0.462	0.538	0.5375	0.3844	0.3601	0.7402	0.7761	0.3858	0.0667	0.3684	0.6114	0.351	0.2312	0.2195	0.3051	0.1937	0.157	0.0479	0.0538	0.0146	0.0068
0.0124	0.0433	0.0604	0.0449	0.0597	0.0355	0.0531	0.0343	0.1052	0.212	0.164	0.1901	0.3026	0.2019	0.0592	0.239	0.3657	0.3809	0.5929	0.6299	0.5801	0.4574	0.4449	0.3691	0.6446	0.894	0.8978	0.498	0.3333	0.235	0.1553	0.3666	0.434	0.3082	0.3024	0.4109	0.5501	0.4129	0.5499	0.5018	0.3132	0.2802	0.2351	0.2298	0.1155	0.0724	0.0621	0.0318	0.045	0.0167
0.0298	0.0615	0.065	0.0921	0.1615	0.2294	0.2176	0.2033	0.1459	0.0852	0.2476	0.3645	0.2777	0.2826	0.3237	0.4335	0.5638	0.4555	0.4348	0.6433	0.3932	0.1989	0.354	0.9165	0.9371	0.462	0.2771	0.6613	0.8028	0.42	0.5192	0.6962	0.5792	0.8889	0.7863	0.7133	0.7615	0.4401	0.3009	0.3163	0.2809	0.2898	0.0526	0.1867	0.1553	0.1633	0.1252	0.0748	0.0452	0.0064
0.0352	0.0116	0.0191	0.0469	0.0737	0.1185	0.1683	0.1541	0.1466	0.2912	0.2328	0.2237	0.247	0.156	0.3491	0.3308	0.2299	0.2203	0.2493	0.4128	0.3158	0.6191	0.5854	0.3395	0.2561	0.5599	0.8145	0.6941	0.6985	0.866	0.593	0.3664	0.675	0.8697	0.7837	0.7552	0.5789	0.4713	0.1252	0.6087	0.7322	0.5977	0.3431	0.1803	0.2378	0.3424	0.2303	0.0689	0.0216	0.0469
0.0192	0.0607	0.0378	0.0774	0.1388	0.0809	0.0568	0.0219	0.1037	0.1186	0.1237	0.1601	0.352	0.4479	0.3769	0.5761	0.6426	0.679	0.7157	0.5466	0.5399	0.6362	0.7849	0.7756	0.578	0.4862	0.4181	0.2457	0.0716	0.0613	0.1816	0.4493	0.5976	0.3785	0.2495	0.5771	0.8852	0.8409	0.357	0.3133	0.6096	0.6378	0.2709	0.1419	0.126	0.1288	0.079	0.0829	0.052	0.0216
0.027	0.0092	0.0145	0.0278	0.0412	0.0757	0.1026	0.1138	0.0794	0.152	0.1675	0.137	0.1361	0.1345	0.2144	0.5354	0.683	0.56	0.3093	0.3226	0.443	0.5573	0.5782	0.6173	0.8132	0.9819	0.9823	0.9166	0.7423	0.7736	0.8473	0.7352	0.6671	0.6083	0.6239	0.5972	0.5715	0.5242	0.2924	0.1536	0.2003	0.2031	0.2207	0.1778	0.1353	0.1373	0.0749	0.0472	0.0325	0.0179
0.0126	0.0149	0.0641	0.1732	0.2565	0.2559	0.2947	0.411	0.4983	0.592	0.5832	0.5419	0.5472	0.5314	0.4981	0.6985	0.8292	0.7839	0.8215	0.9363	1	0.9224	0.7839	0.547	0.4562	0.5922	0.5448	0.3971	0.0882	0.2385	0.2005	0.0587	0.2544	0.2009	0.0329	0.1547	0.1212	0.2446	0.3171	0.3195	0.3051	0.0836	0.1266	0.1381	0.1136	0.0516	0.0073	0.0278	0.0372	0.0121
0.0473	0.0509	0.0819	0.1252	0.1783	0.307	0.3008	0.2362	0.383	0.3759	0.3021	0.2909	0.2301	0.1411	0.1582	0.243	0.4474	0.5964	0.6744	0.7969	0.8319	0.7813	0.8626	0.7369	0.4122	0.2596	0.3392	0.3788	0.4488	0.6281	0.7449	0.7328	0.7704	0.787	0.6048	0.586	0.6385	0.7279	0.6286	0.5316	0.4069	0.1791	0.1625	0.2527	0.1903	0.1643	0.0604	0.0209	0.0436	0.0175
0.0664	0.0575	0.0842	0.0372	0.0458	0.0771	0.0771	0.113	0.2353	0.1838	0.2869	0.4129	0.3647	0.1984	0.284	0.4039	0.5837	0.6792	0.6086	0.4858	0.3246	0.2013	0.2082	0.1686	0.2484	0.2736	0.2984	0.4655	0.699	0.7474	0.7956	0.7981	0.6715	0.6942	0.744	0.8169	0.8912	1	0.8753	0.7061	0.6803	0.5898	0.4618	0.3639	0.1492	0.1216	0.1306	0.1198	0.0578	0.0235
0.0099	0.0484	0.0299	0.0297	0.0652	0.1077	0.2363	0.2385	0.0075	0.1882	0.1456	0.1892	0.3176	0.134	0.2169	0.2458	0.2589	0.2786	0.2298	0.0656	0.1441	0.1179	0.1668	0.1783	0.2476	0.257	0.1036	0.5356	0.7124	0.6291	0.4756	0.6015	0.7208	0.6234	0.5725	0.7523	0.8712	0.9252	0.9709	0.9297	0.8995	0.7911	0.56	0.2838	0.4407	0.5507	0.4331	0.2905	0.1981	0.0779
0.0115	0.015	0.0136	0.0076	0.0211	0.1058	0.1023	0.044	0.0931	0.0734	0.074	0.0622	0.1055	0.1183	0.1721	0.2584	0.3232	0.3817	0.4243	0.4217	0.4449	0.4075	0.3306	0.4012	0.4466	0.5218	0.7552	0.9503	1	0.9084	0.8283	0.7571	0.7262	0.6152	0.568	0.5757	0.5324	0.3672	0.1669	0.0866	0.0646	0.1891	0.2683	0.2887	0.2341	0.1668	0.1015	0.1195	0.0704	0.0167
0.0293	0.0644	0.039	0.0173	0.0476	0.0816	0.0993	0.0315	0.0736	0.086	0.0414	0.0472	0.0835	0.0938	0.1466	0.0809	0.1179	0.2179	0.3326	0.3258	0.2111	0.2302	0.3361	0.4259	0.4609	0.2606	0.0874	0.2862	0.5606	0.8344	0.8096	0.725	0.8048	0.9435	1	0.896	0.5516	0.3037	0.2338	0.2382	0.3318	0.3821	0.1575	0.2228	0.1582	0.1433	0.1634	0.1133	0.0567	0.0133
0.0201	0.0026	0.0138	0.0062	0.0133	0.0151	0.0541	0.021	0.0505	0.1097	0.0841	0.0942	0.1204	0.042	0.0031	0.0162	0.0624	0.2127	0.3436	0.3813	0.3825	0.4764	0.6313	0.7523	0.8675	0.8788	0.7901	0.8357	0.9631	0.9619	0.9236	0.8903	0.9708	0.9647	0.7892	0.5307	0.2718	0.1953	0.1374	0.3105	0.379	0.4105	0.3355	0.2998	0.2748	0.2024	0.1043	0.0453	0.0337	0.0122
0.0151	0.032	0.0599	0.105	0.1163	0.1734	0.1679	0.1119	0.0889	0.1205	0.0847	0.1518	0.2305	0.2793	0.3404	0.4527	0.695	0.8807	0.9154	0.7542	0.6736	0.7146	0.8335	0.7701	0.6993	0.6543	0.504	0.4926	0.4992	0.4161	0.1631	0.0404	0.0637	0.2962	0.3609	0.1866	0.0476	0.1497	0.2405	0.198	0.3175	0.2379	0.1716	0.1559	0.1556	0.0422	0.0493	0.0476	0.0219	0.0059
0.0177	0.03	0.0288	0.0394	0.063	0.0526	0.0688	0.0633	0.0624	0.0613	0.168	0.3476	0.4561	0.5188	0.6308	0.7201	0.5153	0.3818	0.2644	0.3345	0.4865	0.6628	0.7389	0.9213	1	0.775	0.5593	0.6172	0.8635	0.6592	0.477	0.4983	0.333	0.3076	0.2876	0.2226	0.0794	0.0603	0.1049	0.0606	0.153	0.0983	0.1643	0.1901	0.1107	0.1917	0.1467	0.0392	0.0356	0.027
0.01	0.0275	0.019	0.0371	0.0416	0.0201	0.0314	0.0651	0.1896	0.2668	0.3376	0.3282	0.2432	0.1268	0.1278	0.4441	0.6795	0.7051	0.7966	0.9401	0.9857	0.8193	0.5789	0.6394	0.7043	0.6875	0.4081	0.1811	0.2064	0.3917	0.3791	0.2042	0.2227	0.3341	0.3984	0.5077	0.5534	0.3352	0.2723	0.2278	0.2044	0.1986	0.0835	0.0908	0.138	0.1948	0.1211	0.0843	0.0589	0.0247
0.0189	0.0308	0.0197	0.0622	0.008	0.0789	0.144	0.1451	0.1789	0.2522	0.2607	0.371	0.3906	0.2672	0.2716	0.4183	0.6988	0.5733	0.2226	0.2631	0.7473	0.7263	0.3393	0.2824	0.6053	0.5897	0.4967	0.8616	0.8339	0.4084	0.2268	0.1745	0.0507	0.1588	0.304	0.1369	0.1605	0.2061	0.0734	0.0202	0.1638	0.1583	0.183	0.1886	0.1008	0.0663	0.0183	0.0404	0.0108	0.0143
0.024	0.0218	0.0324	0.0569	0.033	0.0513	0.0897	0.0713	0.0569	0.0389	0.1934	0.2434	0.2906	0.2606	0.3811	0.4997	0.3015	0.3655	0.6791	0.7307	0.5053	0.4441	0.6987	0.8133	0.7781	0.8943	0.8929	0.8913	0.861	0.8063	0.554	0.2446	0.3459	0.1615	0.2467	0.5564	0.4681	0.0979	0.1582	0.0751	0.3321	0.3745	0.2666	0.1078	0.1418	0.1687	0.0738	0.0634	0.0144	0.0226
0.0084	0.0153	0.0291	0.0432	0.0951	0.0752	0.0414	0.0259	0.0692	0.1753	0.197	0.1167	0.1683	0.0814	0.2179	0.5121	0.7231	0.7776	0.6222	0.3501	0.3733	0.2622	0.3776	0.7361	0.8673	0.8223	0.7772	0.7862	0.5652	0.3635	0.3534	0.3865	0.337	0.1693	0.2627	0.3195	0.1388	0.1048	0.1681	0.191	0.1174	0.0933	0.0856	0.0951	0.0986	0.0956	0.0426	0.0407	0.0106	0.0179
0.0195	0.0213	0.0058	0.019	0.0319	0.0571	0.1004	0.0668	0.0691	0.0242	0.0728	0.0639	0.3002	0.3854	0.4767	0.4602	0.3175	0.416	0.6428	1	0.8631	0.5212	0.3156	0.5952	0.7732	0.6042	0.4375	0.5487	0.472	0.6235	0.3851	0.159	0.3891	0.5294	0.3504	0.448	0.4041	0.5031	0.6475	0.5493	0.3548	0.2028	0.1882	0.0845	0.1315	0.159	0.0562	0.0617	0.0343	0.037
0.0442	0.0477	0.0049	0.0581	0.0278	0.0678	0.1664	0.149	0.0974	0.1268	0.1109	0.2375	0.2007	0.214	0.1109	0.2036	0.2468	0.6682	0.8345	0.8252	0.8017	0.8982	0.9664	0.8515	0.6626	0.3241	0.2054	0.5669	0.5726	0.4877	0.7532	0.76	0.5185	0.412	0.556	0.5569	0.1336	0.3831	0.4611	0.433	0.2556	0.1466	0.3489	0.2659	0.0944	0.137	0.1344	0.0416	0.0719	0.0637
0.0311	0.0491	0.0692	0.0831	0.0079	0.02	0.0981	0.1016	0.2025	0.0767	0.1767	0.2555	0.2812	0.2722	0.3227	0.3463	0.5395	0.7911	0.9064	0.8701	0.7672	0.2957	0.4148	0.6043	0.3178	0.3482	0.6158	0.8049	0.6289	0.4999	0.583	0.666	0.4124	0.126	0.2487	0.4676	0.5382	0.315	0.2139	0.1848	0.1679	0.2328	0.1015	0.0713	0.0615	0.0779	0.0761	0.0845	0.0592	0.0068
0.0206	0.0132	0.0533	0.0569	0.0647	0.1432	0.1344	0.2041	0.1571	0.1573	0.2327	0.1785	0.1507	0.1916	0.2061	0.2307	0.236	0.1299	0.3812	0.5858	0.4497	0.4876	1	0.8675	0.4718	0.5341	0.6197	0.7143	0.5605	0.3728	0.2481	0.1921	0.1386	0.3325	0.2883	0.3228	0.2607	0.204	0.2396	0.1319	0.0683	0.0334	0.0716	0.0976	0.0787	0.0522	0.05	0.0231	0.0221	0.0144
0.0094	0.0166	0.0398	0.0359	0.0681	0.0706	0.102	0.0893	0.0381	0.1328	0.1303	0.0273	0.0644	0.0712	0.1204	0.0717	0.1224	0.2349	0.3684	0.3918	0.4925	0.8793	0.9606	0.8786	0.6905	0.6937	0.5674	0.654	0.7802	0.7575	0.5836	0.6316	0.8108	0.9039	0.8647	0.6695	0.4027	0.237	0.2685	0.3662	0.3267	0.22	0.2996	0.2205	0.1163	0.0635	0.0465	0.0422	0.0174	0.0172
0.0333	0.0221	0.027	0.0481	0.0679	0.0981	0.0843	0.1172	0.0759	0.092	0.1475	0.0522	0.1119	0.097	0.1174	0.1678	0.1642	0.1205	0.0494	0.1544	0.3485	0.6146	0.9146	0.9364	0.8677	0.8772	0.8553	0.8833	1	0.8296	0.6601	0.5499	0.5716	0.6859	0.6825	0.5142	0.275	0.1358	0.1551	0.2646	0.1994	0.1883	0.2746	0.1651	0.0575	0.0695	0.0598	0.0456	0.0021	0.0068
0.0123	0.0022	0.0196	0.0206	0.018	0.0492	0.0033	0.0398	0.0791	0.0475	0.1152	0.052	0.1192	0.1943	0.184	0.2077	0.1956	0.163	0.1218	0.1017	0.1354	0.3157	0.4645	0.5906	0.6776	0.8119	0.8594	0.9228	0.8387	0.7238	0.6292	0.5181	0.4629	0.5255	0.5147	0.3929	0.1279	0.0411	0.0859	0.1131	0.1306	0.1757	0.2648	0.1955	0.0656	0.058	0.0319	0.0301	0.0272	0.0074
0.0091	0.0213	0.0206	0.0505	0.0657	0.0795	0.097	0.0872	0.0743	0.0837	0.1579	0.0898	0.0309	0.1856	0.2969	0.2032	0.1264	0.1655	0.1661	0.2091	0.231	0.446	0.6634	0.6933	0.7663	0.8206	0.7049	0.756	0.7466	0.6387	0.4846	0.3328	0.5356	0.8741	0.8573	0.6718	0.3446	0.315	0.2702	0.2598	0.2742	0.3594	0.4382	0.246	0.0758	0.0187	0.0797	0.0748	0.0367	0.0155
0.0068	0.0232	0.0513	0.0444	0.0249	0.0637	0.0422	0.113	0.1911	0.2475	0.1606	0.0922	0.2398	0.322	0.4295	0.2652	0.0666	0.1442	0.2373	0.2595	0.2493	0.3903	0.6384	0.8037	0.7026	0.6874	0.6997	0.8558	1	0.9621	0.8996	0.7575	0.6902	0.5686	0.4396	0.4546	0.2959	0.1587	0.1681	0.0842	0.1173	0.1754	0.2728	0.1705	0.0194	0.0213	0.0354	0.042	0.0093	0.0204
0.0093	0.0185	0.0056	0.0064	0.026	0.0458	0.047	0.0057	0.0425	0.064	0.0888	0.1599	0.1541	0.2768	0.2176	0.2799	0.3491	0.2824	0.2479	0.3005	0.43	0.4684	0.452	0.5026	0.6217	0.6571	0.6632	0.7321	0.8534	1	0.8448	0.6354	0.6308	0.6211	0.6976	0.5868	0.4889	0.3683	0.2043	0.1469	0.222	0.1449	0.149	0.1211	0.1144	0.0791	0.0365	0.0152	0.0085	0.012
0.0211	0.0319	0.0415	0.0286	0.0121	0.0438	0.1299	0.139	0.0695	0.0568	0.0869	0.1935	0.1478	0.1871	0.1994	0.3283	0.6861	0.5814	0.25	0.1734	0.3363	0.5588	0.6592	0.7012	0.8099	0.8901	0.8745	0.7887	0.8725	0.9376	0.892	0.7508	0.6832	0.761	0.9017	1	0.9123	0.7388	0.5915	0.4057	0.3019	0.2331	0.2931	0.2298	0.2391	0.191	0.1096	0.03	0.0171	0.0383
0.0093	0.0269	0.0217	0.0339	0.0305	0.1172	0.145	0.0638	0.074	0.136	0.2132	0.3738	0.3738	0.2673	0.2333	0.5367	0.7312	0.7659	0.6271	0.4395	0.433	0.4326	0.5544	0.736	0.8589	0.8989	0.942	0.9401	0.9379	0.8575	0.7284	0.67	0.7547	0.8773	0.9919	0.9922	0.9419	0.8388	0.6605	0.4816	0.2917	0.1769	0.1136	0.0701	0.1578	0.1938	0.1106	0.0693	0.0176	0.0205
0.0257	0.0447	0.0388	0.0239	0.1315	0.1323	0.1608	0.2145	0.0847	0.0561	0.0891	0.0861	0.1531	0.1524	0.1849	0.2871	0.2009	0.2748	0.5017	0.2172	0.4978	0.5265	0.3647	0.5768	0.5161	0.5715	0.4006	0.365	0.6685	0.8659	0.8052	0.4082	0.3379	0.5092	0.6776	0.7313	0.6062	0.704	0.8849	0.8979	0.7751	0.7247	0.7733	0.7762	0.6009	0.4514	0.3096	0.1859	0.0956	0.0206
0.0408	0.0653	0.0397	0.0604	0.0496	0.1817	0.1178	0.1024	0.0583	0.2176	0.2459	0.3332	0.3087	0.2613	0.3232	0.3731	0.4203	0.5364	0.7062	0.8196	0.8835	0.8299	0.7609	0.7605	0.8367	0.8905	0.7652	0.5897	0.3037	0.0823	0.2787	0.7241	0.8032	0.805	0.7676	0.7468	0.6253	0.173	0.2916	0.5003	0.522	0.4824	0.4004	0.3877	0.1651	0.0442	0.0663	0.0418	0.0475	0.0235
0.0308	0.0339	0.0202	0.0889	0.157	0.175	0.092	0.1353	0.1593	0.2795	0.3336	0.294	0.1608	0.3335	0.4985	0.7295	0.735	0.8253	0.8793	0.9657	1	0.8707	0.6471	0.5973	0.8218	0.7755	0.6111	0.4195	0.299	0.1354	0.2438	0.5624	0.5555	0.6963	0.7298	0.7022	0.5468	0.1421	0.4738	0.641	0.4375	0.3178	0.2377	0.2808	0.1374	0.1136	0.1034	0.0688	0.0422	0.0117
0.0373	0.0281	0.0232	0.0225	0.0179	0.0733	0.0841	0.1031	0.0993	0.0802	0.1564	0.2565	0.2624	0.1179	0.0597	0.1563	0.2241	0.3586	0.1792	0.3256	0.6079	0.6988	0.8391	0.8553	0.771	0.6215	0.5736	0.4402	0.4056	0.4411	0.513	0.5965	0.7272	0.6539	0.5902	0.5393	0.4897	0.4081	0.4145	0.6003	0.7196	0.6633	0.6287	0.4087	0.3212	0.2518	0.1482	0.0988	0.0317	0.0269
0.019	0.0038	0.0642	0.0452	0.0333	0.069	0.0901	0.1454	0.074	0.0349	0.1459	0.3473	0.3197	0.2823	0.0166	0.0572	0.2164	0.4563	0.3819	0.5627	0.6484	0.7235	0.8242	0.8766	1	0.8582	0.6563	0.5087	0.4817	0.453	0.4521	0.4532	0.5385	0.5308	0.5356	0.5271	0.426	0.2436	0.1205	0.3845	0.4107	0.5067	0.4216	0.2479	0.1586	0.1124	0.0651	0.0789	0.0325	0.007
0.0119	0.0582	0.0623	0.06	0.1397	0.1883	0.1422	0.1447	0.0487	0.0864	0.2143	0.372	0.2665	0.2113	0.1103	0.1136	0.1934	0.4142	0.3279	0.6222	0.7468	0.7676	0.7867	0.8253	1	0.9481	0.7539	0.6008	0.5437	0.5387	0.5619	0.5141	0.6084	0.5621	0.5956	0.6078	0.5025	0.2829	0.0477	0.2811	0.3422	0.5147	0.4372	0.247	0.1708	0.1343	0.0838	0.0755	0.0304	0.0074
0.0353	0.0713	0.0326	0.0272	0.037	0.0792	0.1083	0.0687	0.0298	0.088	0.1078	0.0979	0.225	0.2819	0.2099	0.124	0.1699	0.0939	0.1091	0.141	0.1268	0.3151	0.143	0.2264	0.5756	0.7876	0.7158	0.5998	0.5583	0.6295	0.7659	0.894	0.8436	0.6807	0.838	1	0.9497	0.7866	0.5647	0.348	0.2585	0.2304	0.2948	0.3363	0.3017	0.2193	0.1316	0.1078	0.0559	0.0035
0.0131	0.0068	0.0308	0.0311	0.0085	0.0767	0.0771	0.064	0.0726	0.0901	0.075	0.0844	0.1226	0.1619	0.2317	0.2934	0.3526	0.3657	0.3221	0.3093	0.4084	0.4285	0.4663	0.5956	0.6948	0.8386	0.8875	0.6404	0.3308	0.3425	0.492	0.4592	0.3034	0.4366	0.5175	0.5122	0.4746	0.4902	0.4603	0.446	0.4196	0.2873	0.2296	0.0949	0.0095	0.0527	0.0383	0.0107	0.0108	0.0077
0.0087	0.0046	0.0081	0.023	0.0586	0.0682	0.0993	0.0717	0.0576	0.0818	0.1315	0.1862	0.2789	0.2579	0.224	0.2568	0.2933	0.2991	0.3924	0.4691	0.5665	0.6464	0.6774	0.7577	0.8856	0.9419	1	0.8564	0.679	0.5587	0.4147	0.2946	0.2025	0.0688	0.1171	0.2157	0.2216	0.2776	0.2309	0.1444	0.1513	0.1745	0.1756	0.1424	0.0908	0.0138	0.0469	0.048	0.0159	0.0045
0.0293	0.0378	0.0257	0.0062	0.013	0.0612	0.0895	0.1107	0.0973	0.0751	0.0528	0.1209	0.1763	0.2039	0.2727	0.2321	0.2676	0.2934	0.3295	0.491	0.5402	0.6257	0.6826	0.7527	0.8504	0.8938	0.9928	0.9134	0.708	0.6318	0.6126	0.4638	0.2797	0.1721	0.1665	0.2561	0.2735	0.3209	0.2724	0.188	0.1552	0.2522	0.2121	0.1801	0.1473	0.0681	0.1091	0.0919	0.0397	0.0093
0.0132	0.008	0.0188	0.0141	0.0436	0.0668	0.0609	0.0131	0.0899	0.0922	0.1445	0.1475	0.2087	0.2558	0.2603	0.1985	0.2394	0.3134	0.4077	0.4529	0.4893	0.5666	0.6234	0.6741	0.8282	0.8823	0.9196	0.8965	0.7549	0.6736	0.6463	0.5007	0.3663	0.2298	0.1362	0.2123	0.2395	0.2673	0.2865	0.206	0.1659	0.2633	0.2552	0.1696	0.1467	0.1286	0.0926	0.0716	0.0325	0.0258
0.0201	0.0116	0.0123	0.0245	0.0547	0.0208	0.0891	0.0836	0.1335	0.1199	0.1742	0.1387	0.2042	0.258	0.2616	0.2097	0.2532	0.3213	0.4327	0.476	0.5328	0.6057	0.6696	0.7476	0.893	0.9405	1	0.9785	0.8473	0.7639	0.6701	0.4989	0.3718	0.2196	0.1416	0.268	0.263	0.3104	0.3392	0.2123	0.117	0.2655	0.2203	0.1541	0.1464	0.1044	0.1225	0.0745	0.049	0.0224
0.0152	0.0102	0.0113	0.0263	0.0097	0.0391	0.0857	0.0915	0.0949	0.1504	0.1911	0.2115	0.2249	0.2573	0.1701	0.2023	0.2538	0.3417	0.4026	0.4553	0.5525	0.5991	0.5854	0.7114	0.95	0.9858	1	0.9578	0.8642	0.7128	0.5893	0.4323	0.2897	0.1744	0.077	0.2297	0.2459	0.3101	0.3312	0.222	0.0871	0.2064	0.1808	0.1624	0.112	0.0815	0.1117	0.095	0.0412	0.012
0.0216	0.0124	0.0174	0.0152	0.0608	0.1026	0.1139	0.0877	0.116	0.0866	0.1564	0.078	0.0997	0.0915	0.0662	0.1134	0.174	0.2573	0.3294	0.391	0.5438	0.6115	0.7022	0.761	0.7973	0.9105	0.8807	0.7949	0.799	0.718	0.6407	0.6312	0.5929	0.6168	0.6498	0.6764	0.6253	0.5117	0.389	0.3273	0.2509	0.153	0.1323	0.1657	0.1215	0.0978	0.0452	0.0273	0.0179	0.0092
0.0225	0.0019	0.0075	0.0097	0.0445	0.0906	0.0889	0.0655	0.1624	0.1452	0.1442	0.0948	0.0618	0.1641	0.0708	0.0844	0.259	0.2679	0.3094	0.4678	0.5958	0.7245	0.8773	0.9214	0.9282	0.9942	1	0.9071	0.8545	0.7293	0.6499	0.6071	0.5588	0.5967	0.6275	0.5459	0.4786	0.3965	0.2087	0.1651	0.1836	0.0652	0.0758	0.0486	0.0353	0.0297	0.0241	0.0379	0.0119	0.0073
0.0125	0.0152	0.0218	0.0175	0.0362	0.0696	0.0873	0.0616	0.1252	0.1302	0.0888	0.05	0.0628	0.1274	0.0801	0.0742	0.2048	0.295	0.3193	0.4567	0.5959	0.7101	0.8225	0.8425	0.9065	0.9802	1	0.8752	0.7583	0.6616	0.5786	0.5128	0.4776	0.4994	0.5197	0.5071	0.4577	0.3505	0.1845	0.189	0.1967	0.1041	0.055	0.0492	0.0622	0.0505	0.0247	0.0219	0.0102	0.0047
0.013	0.0006	0.0088	0.0456	0.0525	0.0778	0.0931	0.0941	0.1711	0.1483	0.1532	0.11	0.089	0.1236	0.1197	0.1145	0.2137	0.2838	0.364	0.543	0.6673	0.7979	0.9273	0.9027	0.9192	1	0.9821	0.9092	0.8184	0.6962	0.59	0.5447	0.5142	0.5389	0.5531	0.5318	0.4826	0.379	0.1831	0.175	0.1679	0.0674	0.0609	0.0375	0.0533	0.0278	0.0179	0.0114	0.0073	0.0116
0.0135	0.0045	0.0051	0.0289	0.0561	0.0929	0.1031	0.0883	0.1596	0.1908	0.1576	0.1112	0.1197	0.1174	0.1415	0.2215	0.2658	0.2713	0.3862	0.5717	0.6797	0.8747	1	0.8948	0.842	0.9174	0.9307	0.905	0.8228	0.6986	0.5831	0.4924	0.4563	0.5159	0.567	0.5284	0.5144	0.3742	0.2282	0.1193	0.1088	0.0431	0.107	0.0583	0.0046	0.0473	0.0408	0.029	0.0192	0.0094
0.0086	0.0215	0.0242	0.0445	0.0667	0.0771	0.0499	0.0906	0.1229	0.1185	0.0775	0.1101	0.1042	0.0853	0.0456	0.1304	0.269	0.2947	0.3669	0.4948	0.6275	0.8162	0.9237	0.871	0.8052	0.8756	1	0.9858	0.9427	0.8114	0.6987	0.681	0.6591	0.6954	0.729	0.668	0.5917	0.4899	0.3439	0.2366	0.1716	0.1013	0.0766	0.0845	0.026	0.0333	0.0205	0.0309	0.0101	0.0095
0.0067	0.0096	0.0024	0.0058	0.0197	0.0618	0.0432	0.0951	0.0836	0.118	0.0978	0.0909	0.0656	0.0593	0.0832	0.1297	0.2038	0.3811	0.4451	0.5224	0.5911	0.6566	0.6308	0.5998	0.4958	0.5647	0.6906	0.8513	1	0.9166	0.7676	0.6177	0.5468	0.5516	0.5463	0.5515	0.4561	0.3466	0.3384	0.2853	0.2502	0.1641	0.1605	0.1491	0.1326	0.0687	0.0602	0.0561	0.0306	0.0154
0.0071	0.0103	0.0135	0.0494	0.0253	0.0806	0.0701	0.0738	0.0117	0.0898	0.0289	0.1554	0.1437	0.1035	0.1424	0.1227	0.0892	0.2047	0.0827	0.1524	0.3031	0.1608	0.0667	0.1426	0.0395	0.1653	0.3399	0.4855	0.5206	0.5508	0.6102	0.5989	0.6764	0.8897	1	0.9517	0.8459	0.7073	0.6697	0.6326	0.5102	0.4161	0.2816	0.1705	0.1421	0.0971	0.0879	0.0863	0.0355	0.0233
0.0176	0.0172	0.0501	0.0285	0.0262	0.0351	0.0362	0.0535	0.0258	0.0474	0.0526	0.1854	0.104	0.0948	0.0912	0.1688	0.1568	0.0375	0.1316	0.2086	0.1976	0.0946	0.1965	0.1242	0.0616	0.2141	0.4642	0.6471	0.634	0.6107	0.7046	0.5376	0.5934	0.8443	0.9481	0.9705	0.7766	0.6313	0.576	0.6148	0.545	0.4813	0.3406	0.1916	0.1134	0.064	0.0911	0.098	0.0563	0.0187
0.0265	0.044	0.0137	0.0084	0.0305	0.0438	0.0341	0.078	0.0844	0.0779	0.0327	0.206	0.1908	0.1065	0.1457	0.2232	0.207	0.1105	0.1078	0.1165	0.2224	0.0689	0.206	0.2384	0.0904	0.2278	0.5872	0.8457	0.8467	0.7679	0.8055	0.626	0.6545	0.8747	0.9885	0.9348	0.696	0.5733	0.5872	0.6663	0.5651	0.5247	0.3684	0.1997	0.1512	0.0508	0.0931	0.0982	0.0524	0.0188
0.0368	0.0403	0.0317	0.0293	0.082	0.1342	0.1161	0.0663	0.0155	0.0506	0.0906	0.2545	0.1464	0.1272	0.1223	0.1669	0.1424	0.1285	0.1857	0.1136	0.2069	0.0219	0.24	0.2547	0.024	0.1923	0.4753	0.7003	0.6825	0.6443	0.7063	0.5373	0.6601	0.8708	0.9518	0.9605	0.7712	0.6772	0.6431	0.672	0.6035	0.5155	0.3802	0.2278	0.1522	0.0801	0.0804	0.0752	0.0566	0.0175
0.0195	0.0142	0.0181	0.0406	0.0391	0.0249	0.0892	0.0973	0.084	0.1191	0.1522	0.1322	0.1434	0.1244	0.0653	0.089	0.1226	0.1846	0.388	0.3658	0.2297	0.261	0.4193	0.5848	0.5643	0.5448	0.4772	0.6897	0.9797	1	0.9546	0.8835	0.7662	0.6547	0.5447	0.4593	0.4679	0.1987	0.0699	0.1493	0.1713	0.1654	0.26	0.3846	0.3754	0.2414	0.1077	0.0224	0.0155	0.0187
0.0216	0.0215	0.0273	0.0139	0.0357	0.0785	0.0906	0.0908	0.1151	0.0973	0.1203	0.1102	0.1192	0.1762	0.239	0.2138	0.1929	0.1765	0.0746	0.1265	0.2005	0.1571	0.2605	0.5386	0.844	1	0.8684	0.6742	0.5537	0.4638	0.3609	0.2055	0.162	0.2092	0.31	0.2344	0.1058	0.0383	0.0528	0.1291	0.2241	0.1915	0.1587	0.0942	0.084	0.067	0.0342	0.0469	0.0357	0.0136
0.0065	0.0122	0.0068	0.0108	0.0217	0.0284	0.0527	0.0575	0.1054	0.1109	0.0937	0.0827	0.092	0.0911	0.1487	0.1666	0.1268	0.1374	0.1095	0.1286	0.2146	0.2889	0.4238	0.6168	0.8167	0.9622	0.828	0.5816	0.4667	0.3539	0.2727	0.141	0.1863	0.2176	0.236	0.1725	0.0589	0.0621	0.1847	0.2452	0.2984	0.3041	0.2275	0.148	0.1102	0.1178	0.0608	0.0333	0.0276	0.01
0.0036	0.0078	0.0092	0.0387	0.053	0.1197	0.1243	0.1026	0.1239	0.0888	0.0937	0.1245	0.1599	0.1542	0.1846	0.1732	0.1477	0.1748	0.1455	0.1579	0.2257	0.1975	0.3368	0.5828	0.8505	1	0.8457	0.6624	0.5564	0.3925	0.3233	0.2054	0.192	0.2227	0.3147	0.2268	0.0795	0.0748	0.1166	0.1969	0.2619	0.2507	0.1983	0.0948	0.0931	0.0965	0.0381	0.0435	0.0336	0.0055
0.0208	0.0186	0.0131	0.0211	0.061	0.0613	0.0612	0.0506	0.0989	0.1093	0.1063	0.1179	0.1291	0.1591	0.168	0.1918	0.1615	0.1647	0.1397	0.1426	0.2429	0.2816	0.429	0.6443	0.9061	1	0.8087	0.6119	0.526	0.3677	0.2746	0.102	0.1339	0.1582	0.1952	0.1787	0.0429	0.1096	0.1762	0.2481	0.315	0.292	0.1902	0.0696	0.0758	0.091	0.0441	0.0244	0.0265	0.0095
0.0139	0.0222	0.0089	0.0108	0.0215	0.0136	0.0659	0.0954	0.0786	0.1015	0.1261	0.0828	0.0493	0.0848	0.1514	0.1396	0.1066	0.1923	0.2991	0.3247	0.3797	0.5658	0.7483	0.8757	0.9048	0.7511	0.6858	0.7043	0.5864	0.3773	0.2206	0.2628	0.2672	0.2907	0.1982	0.2288	0.3186	0.2871	0.2921	0.2806	0.2682	0.2112	0.1513	0.1789	0.185	0.1717	0.0898	0.0656	0.0445	0.011
0.0109	0.0093	0.0121	0.0378	0.0679	0.0863	0.1004	0.0664	0.0941	0.1036	0.0972	0.0501	0.1546	0.3404	0.4804	0.657	0.7738	0.7827	0.8152	0.8129	0.8297	0.8535	0.887	0.8894	0.898	0.9667	1	0.9134	0.6762	0.4659	0.2895	0.2959	0.1746	0.2112	0.2569	0.2276	0.2149	0.1601	0.0371	0.0117	0.0488	0.0288	0.0597	0.0431	0.0369	0.0025	0.0327	0.0257	0.0182	0.0108
0.0202	0.0104	0.0325	0.0239	0.0807	0.1529	0.1154	0.0608	0.1317	0.137	0.0843	0.0269	0.1254	0.3046	0.5584	0.7973	0.8341	0.8057	0.8616	0.8769	0.9413	0.9403	0.9409	1	0.9725	0.9309	0.9351	0.7317	0.4421	0.3244	0.4161	0.4611	0.4031	0.3	0.2459	0.1348	0.2541	0.2255	0.1598	0.1485	0.0845	0.0569	0.0855	0.1262	0.1153	0.057	0.0426	0.0425	0.0235	0.0006
0.0239	0.0189	0.0466	0.044	0.0657	0.0742	0.138	0.1099	0.1384	0.1376	0.0938	0.0259	0.1499	0.2851	0.5743	0.8278	0.8669	0.8131	0.9045	0.9046	1	0.9976	0.9872	0.9761	0.9009	0.9724	0.9675	0.7633	0.4434	0.3822	0.4727	0.4007	0.3381	0.3172	0.2222	0.0733	0.2692	0.1888	0.0712	0.1062	0.0694	0.03	0.0893	0.1459	0.1348	0.0391	0.0546	0.0469	0.0201	0.0095
0.0336	0.0294	0.0476	0.0539	0.0794	0.0804	0.1136	0.1228	0.1235	0.0842	0.0357	0.0689	0.1705	0.3257	0.4602	0.6225	0.7327	0.7843	0.7988	0.8261	1	0.9814	0.962	0.9601	0.9118	0.9086	0.7931	0.5877	0.3474	0.4235	0.4633	0.341	0.2849	0.2847	0.1742	0.0549	0.1192	0.1154	0.0855	0.1811	0.1264	0.0799	0.0378	0.1268	0.1125	0.0505	0.0949	0.0677	0.0259	0.017
0.0231	0.0351	0.003	0.0304	0.0339	0.086	0.1738	0.1351	0.1063	0.0347	0.0575	0.1382	0.2274	0.4038	0.5223	0.6847	0.7521	0.776	0.7708	0.8627	1	0.8873	0.8057	0.876	0.9066	0.943	0.8846	0.65	0.297	0.2423	0.2992	0.2285	0.2277	0.1529	0.1037	0.0352	0.1073	0.1373	0.1331	0.1454	0.1115	0.044	0.0762	0.1381	0.0831	0.0654	0.0844	0.0595	0.0497	0.0313
0.0108	0.0086	0.0058	0.046	0.0752	0.0887	0.1015	0.0494	0.0472	0.0393	0.1106	0.1412	0.2202	0.2976	0.4116	0.4754	0.539	0.6279	0.706	0.7918	0.9493	1	0.9645	0.9432	0.8658	0.7895	0.6501	0.4492	0.4739	0.6153	0.4929	0.3195	0.3735	0.3336	0.1052	0.0671	0.0379	0.0461	0.1694	0.2169	0.1677	0.0644	0.0159	0.0778	0.0653	0.021	0.0509	0.0387	0.0262	0.0101
0.0229	0.0369	0.004	0.0375	0.0455	0.1452	0.2211	0.1188	0.075	0.1631	0.2709	0.3358	0.4091	0.44	0.5485	0.7213	0.8137	0.9185	1	0.9418	0.9116	0.9349	0.7484	0.5146	0.4106	0.3443	0.6981	0.8713	0.9013	0.8014	0.438	0.1319	0.1709	0.2484	0.3044	0.2312	0.1338	0.2056	0.2474	0.279	0.161	0.0056	0.0351	0.1148	0.1331	0.0276	0.0763	0.0631	0.0309	0.024
0.01	0.0194	0.0155	0.0489	0.0839	0.1009	0.1627	0.2071	0.2696	0.299	0.3242	0.3565	0.3951	0.5201	0.6953	0.8468	1	0.9278	0.851	0.801	0.8142	0.8825	0.7302	0.6107	0.7159	0.8458	0.6319	0.4808	0.6291	0.7152	0.6005	0.4235	0.4106	0.3992	0.173	0.1975	0.237	0.1339	0.1583	0.3151	0.1968	0.2054	0.1272	0.1129	0.1946	0.2195	0.193	0.1498	0.0773	0.0196
0.0409	0.0421	0.0573	0.013	0.0183	0.1019	0.1054	0.107	0.2302	0.2259	0.2373	0.3323	0.3827	0.484	0.6812	0.7555	0.9522	0.9826	0.8871	0.8268	0.7561	0.8217	0.6967	0.6444	0.6948	0.8014	0.6053	0.6084	0.8877	0.8557	0.5563	0.2897	0.3638	0.4786	0.2908	0.0899	0.2043	0.1707	0.0407	0.1286	0.1581	0.2191	0.1701	0.0971	0.2217	0.2732	0.1874	0.1062	0.0665	0.0405
0.0217	0.034	0.0392	0.0236	0.1081	0.1164	0.1398	0.1009	0.1147	0.1777	0.4079	0.4113	0.3973	0.5078	0.6509	0.8073	0.9819	1	0.9407	0.8452	0.8106	0.846	0.6212	0.5815	0.7745	0.8204	0.5601	0.2989	0.5009	0.6628	0.5753	0.4055	0.3746	0.3481	0.158	0.1422	0.213	0.1866	0.1003	0.2396	0.2241	0.2029	0.071	0.1606	0.1669	0.17	0.1829	0.1403	0.0506	0.0224
0.0378	0.0318	0.0423	0.035	0.1787	0.1635	0.0887	0.0817	0.1779	0.2053	0.3135	0.3118	0.3686	0.3885	0.585	0.7868	0.9739	1	0.9843	0.861	0.8443	0.9061	0.5847	0.4033	0.5946	0.6793	0.6389	0.5002	0.5578	0.4831	0.4729	0.3318	0.3969	0.3894	0.2314	0.1036	0.1312	0.0864	0.2569	0.3179	0.2649	0.2714	0.1713	0.0584	0.123	0.22	0.2198	0.1074	0.0423	0.0162
0.0365	0.1632	0.1636	0.1421	0.113	0.1306	0.2112	0.2268	0.2992	0.3735	0.3042	0.0387	0.2679	0.5397	0.6204	0.7257	0.835	0.6888	0.445	0.3921	0.5605	0.7545	0.8311	1	0.8762	0.7092	0.7009	0.5014	0.3942	0.4456	0.4072	0.0773	0.1423	0.0401	0.3597	0.6847	0.7076	0.3597	0.0612	0.3027	0.3966	0.3868	0.238	0.2059	0.2288	0.1704	0.1587	0.1792	0.1022	0.0151
0.0188	0.037	0.0953	0.0824	0.0249	0.0488	0.1424	0.1972	0.1873	0.1806	0.2139	0.1523	0.1975	0.4844	0.7298	0.7807	0.7906	0.6122	0.42	0.2807	0.5148	0.7569	0.8596	1	0.8457	0.6797	0.6971	0.5843	0.4772	0.5201	0.4241	0.1592	0.1668	0.0588	0.3967	0.7147	0.7319	0.3509	0.0589	0.269	0.42	0.3874	0.244	0.2	0.2307	0.1886	0.196	0.1701	0.1366	0.0398
0.0856	0.0454	0.0382	0.0203	0.0385	0.0534	0.214	0.311	0.2837	0.2751	0.2707	0.0946	0.102	0.4519	0.6737	0.6699	0.7066	0.5632	0.3785	0.2721	0.5297	0.7697	0.8643	0.9304	0.9372	0.6247	0.6024	0.681	0.5047	0.5775	0.4754	0.24	0.2779	0.1997	0.5305	0.7409	0.7775	0.4424	0.1416	0.3508	0.4482	0.4208	0.3054	0.2235	0.2611	0.2798	0.2392	0.2021	0.1326	0.0358
0.0274	0.0242	0.0621	0.056	0.1129	0.0973	0.1823	0.1745	0.144	0.1808	0.2366	0.0906	0.1749	0.4012	0.5187	0.7312	0.9062	0.926	0.7434	0.4463	0.5103	0.6952	0.7755	0.8364	0.7283	0.6399	0.5759	0.4146	0.3495	0.4437	0.2665	0.2024	0.1942	0.0765	0.3725	0.5843	0.4827	0.2347	0.0999	0.3244	0.399	0.2975	0.1684	0.1761	0.1683	0.0729	0.119	0.1297	0.0748	0.0067
0.0235	0.0291	0.0749	0.0519	0.0227	0.0834	0.0677	0.2002	0.2876	0.3674	0.2974	0.0837	0.1912	0.504	0.6352	0.6804	0.7505	0.6595	0.4509	0.2964	0.4019	0.6794	0.8297	1	0.824	0.7115	0.7726	0.6124	0.4936	0.5648	0.4906	0.182	0.1811	0.1107	0.4603	0.665	0.6423	0.2166	0.1951	0.4947	0.4925	0.4041	0.2402	0.1392	0.1779	0.1946	0.1723	0.1522	0.0929	0.0179
0.0126	0.0519	0.0621	0.0518	0.1072	0.2587	0.2304	0.2067	0.3416	0.4284	0.3015	0.1207	0.3299	0.5707	0.6962	0.9751	1	0.9293	0.621	0.4586	0.5001	0.5032	0.7082	0.842	0.8109	0.769	0.8105	0.6203	0.2356	0.2595	0.6299	0.6762	0.2903	0.4393	0.8529	0.718	0.4801	0.5856	0.4993	0.2866	0.0601	0.1167	0.2737	0.2812	0.2078	0.066	0.0491	0.0345	0.0172	0.0287
0.0253	0.0808	0.0507	0.0244	0.1724	0.3823	0.3729	0.3583	0.3429	0.2197	0.2653	0.3223	0.5582	0.6916	0.7943	0.7152	0.3512	0.2008	0.2676	0.4299	0.528	0.3489	0.143	0.5453	0.6338	0.7712	0.6838	0.8015	0.8073	0.831	0.7792	0.5049	0.1413	0.2767	0.5084	0.4787	0.1356	0.2299	0.2789	0.3833	0.2933	0.1155	0.1705	0.1294	0.0909	0.08	0.0567	0.0198	0.0114	0.0151
0.026	0.0192	0.0254	0.0061	0.0352	0.0701	0.1263	0.108	0.1523	0.163	0.103	0.2187	0.1542	0.263	0.294	0.2978	0.0699	0.1401	0.299	0.3915	0.3598	0.2403	0.4208	0.5675	0.6094	0.6323	0.6549	0.7673	1	0.8463	0.5509	0.4444	0.5169	0.4268	0.1802	0.0791	0.0535	0.1906	0.2561	0.2153	0.2769	0.2841	0.1733	0.0815	0.0335	0.0933	0.1018	0.0309	0.0208	0.0318
0.0459	0.0437	0.0347	0.0456	0.0067	0.089	0.1798	0.1741	0.1598	0.1408	0.2693	0.3259	0.4545	0.5785	0.4471	0.2231	0.2164	0.3201	0.2915	0.4235	0.446	0.238	0.6415	0.8966	0.8918	0.7529	0.6838	0.839	1	0.8362	0.5427	0.4577	0.8067	0.6973	0.3915	0.1558	0.1598	0.2161	0.5178	0.4782	0.2344	0.3599	0.2785	0.1807	0.0352	0.0473	0.0322	0.0408	0.0163	0.0088
0.0025	0.0309	0.0171	0.0228	0.0434	0.1224	0.1947	0.1661	0.1368	0.143	0.0994	0.225	0.2444	0.3239	0.3039	0.241	0.0367	0.1672	0.3038	0.4069	0.3613	0.1994	0.4611	0.6849	0.7272	0.7152	0.7102	0.8516	1	0.769	0.4841	0.3717	0.6096	0.511	0.2586	0.0916	0.0947	0.2287	0.348	0.2095	0.1901	0.2941	0.2211	0.1524	0.0746	0.0606	0.0692	0.0446	0.0344	0.0082
0.0291	0.04	0.0771	0.0809	0.0521	0.1051	0.0145	0.0674	0.1294	0.1146	0.0942	0.0794	0.0252	0.1191	0.1045	0.205	0.1556	0.269	0.3784	0.4024	0.347	0.1395	0.1208	0.2827	0.15	0.2626	0.4468	0.752	0.9036	0.7812	0.4766	0.2483	0.5372	0.6279	0.3647	0.4572	0.6359	0.6474	0.552	0.3253	0.2292	0.0653	0	0	0	0	0	0	0	0
0.0181	0.0146	0.0026	0.0141	0.0421	0.0473	0.0361	0.0741	0.1398	0.1045	0.0904	0.0671	0.0997	0.1056	0.0346	0.1231	0.1626	0.3652	0.3262	0.2995	0.2109	0.2104	0.2085	0.2282	0.0747	0.1969	0.4086	0.6385	0.797	0.7508	0.5517	0.2214	0.4672	0.4479	0.2297	0.3235	0.448	0.5581	0.652	0.5354	0.2478	0.2268	0.1788	0.0898	0.0536	0.0374	0.099	0.0956	0.0317	0.0142
0.0491	0.0279	0.0592	0.127	0.1772	0.1908	0.2217	0.0768	0.1246	0.2028	0.0947	0.2497	0.2209	0.3195	0.334	0.3323	0.278	0.2975	0.2948	0.1729	0.3264	0.3834	0.3523	0.541	0.5228	0.4475	0.534	0.5323	0.3907	0.3456	0.4091	0.4639	0.558	0.5727	0.6355	0.7563	0.6903	0.6176	0.5379	0.5622	0.6508	0.4797	0.3736	0.2804	0.1982	0.2438	0.1789	0.1706	0.0762	0.0238
0.1313	0.2339	0.3059	0.4264	0.401	0.1791	0.1853	0.0055	0.1929	0.2231	0.2907	0.2259	0.3136	0.3302	0.366	0.3956	0.4386	0.467	0.5255	0.3735	0.2243	0.1973	0.4337	0.6532	0.507	0.2796	0.4163	0.595	0.5242	0.4178	0.3714	0.2375	0.0863	0.1437	0.2896	0.4577	0.3725	0.3372	0.3803	0.4181	0.3603	0.2711	0.1653	0.1951	0.2811	0.2246	0.1921	0.15	0.0665	0.0193
0.0201	0.0423	0.0554	0.0783	0.062	0.0871	0.1201	0.2707	0.1206	0.0279	0.2251	0.2615	0.177	0.3709	0.4533	0.5553	0.4616	0.3797	0.345	0.2665	0.2395	0.1127	0.2556	0.5169	0.3779	0.4082	0.5353	0.5116	0.4544	0.4258	0.3869	0.3939	0.4661	0.3974	0.2194	0.1816	0.1023	0.2108	0.3253	0.3697	0.2912	0.301	0.2563	0.1927	0.2062	0.1751	0.0841	0.1035	0.0641	0.0153
0.0629	0.1065	0.1526	0.1229	0.1437	0.119	0.0884	0.0907	0.2107	0.3597	0.5466	0.5205	0.5127	0.5395	0.6558	0.8705	0.9786	0.9335	0.7917	0.7383	0.6908	0.385	0.0671	0.0502	0.2717	0.2839	0.2234	0.1911	0.0408	0.2531	0.1979	0.1891	0.2433	0.1956	0.2667	0.134	0.1073	0.2023	0.1794	0.0227	0.1313	0.1775	0.1549	0.1626	0.0708	0.0129	0.0795	0.0762	0.0117	0.0061
0.0335	0.0134	0.0696	0.118	0.0348	0.118	0.1948	0.1607	0.3036	0.4372	0.5533	0.5771	0.7022	0.7067	0.7367	0.7391	0.8622	0.9458	0.8782	0.7913	0.576	0.3061	0.0563	0.0239	0.2554	0.4862	0.5027	0.4402	0.2847	0.1797	0.356	0.3522	0.3321	0.3112	0.3638	0.0754	0.1834	0.182	0.1815	0.1593	0.0576	0.0954	0.1086	0.0812	0.0784	0.0487	0.0439	0.0586	0.037	0.0185
0.0587	0.121	0.1268	0.1498	0.1436	0.0561	0.0832	0.0672	0.1372	0.2352	0.3208	0.4257	0.5201	0.4914	0.595	0.7221	0.9039	0.9111	0.8723	0.7686	0.7326	0.5222	0.3097	0.3172	0.227	0.164	0.1746	0.1835	0.2048	0.1674	0.2767	0.3104	0.3399	0.4441	0.5046	0.2814	0.1681	0.2633	0.3198	0.1933	0.0934	0.0443	0.078	0.0722	0.0405	0.0553	0.1081	0.1139	0.0767	0.0265
0.0162	0.0253	0.0262	0.0386	0.0645	0.0472	0.1056	0.1388	0.0598	0.1334	0.2969	0.4754	0.5677	0.569	0.6421	0.7487	0.8999	1	0.969	0.9032	0.7685	0.6998	0.6644	0.5964	0.3711	0.0921	0.0481	0.0876	0.104	0.1714	0.3264	0.4612	0.3939	0.505	0.4833	0.3511	0.2319	0.4029	0.3676	0.151	0.0745	0.1395	0.1552	0.0377	0.0636	0.0443	0.0264	0.0223	0.0187	0.0077
0.0307	0.0523	0.0653	0.0521	0.0611	0.0577	0.0665	0.0664	0.146	0.2792	0.3877	0.4992	0.4981	0.4972	0.5607	0.7339	0.823	0.9173	0.9975	0.9911	0.824	0.6498	0.598	0.4862	0.315	0.1543	0.0989	0.0284	0.1008	0.2636	0.2694	0.293	0.2925	0.3998	0.366	0.3172	0.4609	0.4374	0.182	0.3376	0.6202	0.4448	0.1863	0.142	0.0589	0.0576	0.0672	0.0269	0.0245	0.019
0.0116	0.0179	0.0449	0.1096	0.1913	0.0924	0.0761	0.1092	0.0757	0.1006	0.25	0.3988	0.3809	0.4753	0.6165	0.6464	0.8024	0.9208	0.9832	0.9634	0.8646	0.8325	0.8276	0.8007	0.6102	0.4853	0.4355	0.4307	0.4399	0.3833	0.3032	0.3035	0.3197	0.2292	0.2131	0.2347	0.3201	0.4455	0.3655	0.2715	0.1747	0.1781	0.2199	0.1056	0.0573	0.0307	0.0237	0.047	0.0102	0.0057
0.0331	0.0423	0.0474	0.0818	0.0835	0.0756	0.0374	0.0961	0.0548	0.0193	0.0897	0.1734	0.1936	0.2803	0.3313	0.502	0.636	0.7096	0.8333	0.873	0.8073	0.7507	0.7526	0.7298	0.6177	0.4946	0.4531	0.4099	0.454	0.4124	0.3139	0.3194	0.3692	0.3776	0.4469	0.4777	0.4716	0.4664	0.3893	0.4255	0.4064	0.3712	0.3863	0.2802	0.1283	0.1117	0.1303	0.0787	0.0436	0.0224
0.0428	0.0555	0.0708	0.0618	0.1215	0.1524	0.1543	0.0391	0.061	0.0113	0.1255	0.2473	0.3011	0.3747	0.452	0.5392	0.6588	0.7113	0.7602	0.8672	0.8416	0.7974	0.8385	0.9317	0.8555	0.6162	0.4139	0.3269	0.3108	0.2554	0.3367	0.4465	0.5	0.5111	0.5194	0.4619	0.4234	0.4372	0.4277	0.4433	0.37	0.3324	0.2564	0.2527	0.2137	0.1789	0.101	0.0528	0.0453	0.0118
0.0599	0.0474	0.0498	0.0387	0.1026	0.0773	0.0853	0.0447	0.1094	0.0351	0.1582	0.2023	0.2268	0.2829	0.3819	0.4665	0.6687	0.8647	0.9361	0.9367	0.9144	0.9162	0.9311	0.8604	0.7327	0.5763	0.4162	0.4113	0.4146	0.3149	0.2936	0.3169	0.3149	0.4132	0.3994	0.4195	0.4532	0.4419	0.4737	0.3431	0.3194	0.337	0.2493	0.265	0.1748	0.0932	0.053	0.0081	0.0342	0.0137
0.0264	0.0071	0.0342	0.0793	0.1043	0.0783	0.1417	0.1176	0.0453	0.0945	0.1132	0.084	0.0717	0.1968	0.2633	0.4191	0.505	0.6711	0.7922	0.8381	0.8759	0.9422	1	0.9931	0.9575	0.8647	0.7215	0.5801	0.4964	0.4886	0.4079	0.2443	0.1768	0.2472	0.3518	0.3762	0.2909	0.2311	0.3168	0.3554	0.3741	0.4443	0.3261	0.1963	0.0864	0.1688	0.1991	0.1217	0.0628	0.0323
0.021	0.0121	0.0203	0.1036	0.1675	0.0418	0.0723	0.0828	0.0494	0.0686	0.1125	0.1741	0.271	0.3087	0.3575	0.4998	0.6011	0.647	0.8067	0.9008	0.8906	0.9338	1	0.9102	0.8496	0.7867	0.7688	0.7718	0.6268	0.4301	0.2077	0.1198	0.166	0.2618	0.3862	0.3958	0.3248	0.2302	0.325	0.4022	0.4344	0.4008	0.337	0.2518	0.2101	0.1181	0.115	0.055	0.0293	0.0183
0.053	0.0885	0.1997	0.2604	0.3225	0.2247	0.0617	0.2287	0.095	0.074	0.161	0.2226	0.2703	0.3365	0.4266	0.4144	0.5655	0.6921	0.8547	0.9234	0.9171	1	0.9532	0.9101	0.8337	0.7053	0.6534	0.4483	0.246	0.202	0.1446	0.0994	0.151	0.2392	0.4434	0.5023	0.4441	0.4571	0.3927	0.29	0.3408	0.499	0.3632	0.1387	0.18	0.1299	0.0523	0.0817	0.0469	0.0114
0.0454	0.0472	0.0697	0.1021	0.1397	0.1493	0.1487	0.0771	0.1171	0.1675	0.2799	0.3323	0.4012	0.4296	0.535	0.5411	0.687	0.8045	0.9194	0.9169	1	0.9972	0.9093	0.7918	0.6705	0.5324	0.3572	0.2484	0.3161	0.3775	0.3138	0.1713	0.2937	0.5234	0.5926	0.5437	0.4516	0.3379	0.3215	0.2178	0.1674	0.2634	0.298	0.2037	0.1155	0.0919	0.0882	0.0228	0.038	0.0142
0.0283	0.0599	0.0656	0.0229	0.0839	0.1673	0.1154	0.1098	0.137	0.1767	0.1995	0.2869	0.3275	0.3769	0.4169	0.5036	0.618	0.8025	0.9333	0.9399	0.9275	0.945	0.8328	0.7773	0.7007	0.6154	0.581	0.4454	0.3707	0.2891	0.2185	0.1711	0.3578	0.3947	0.2867	0.2401	0.3619	0.3314	0.3763	0.4767	0.4059	0.3661	0.232	0.145	0.1017	0.1111	0.0655	0.0271	0.0244	0.0179
0.0114	0.0222	0.0269	0.0384	0.1217	0.2062	0.1489	0.0929	0.135	0.1799	0.2486	0.2973	0.3672	0.4394	0.5258	0.6755	0.7402	0.8284	0.9033	0.9584	1	0.9982	0.8899	0.7493	0.6367	0.6744	0.7207	0.6821	0.5512	0.4789	0.3924	0.2533	0.1089	0.139	0.2551	0.3301	0.2818	0.2142	0.2266	0.2142	0.2354	0.2871	0.2596	0.1925	0.1256	0.1003	0.0951	0.121	0.0728	0.0174
0.0414	0.0436	0.0447	0.0844	0.0419	0.1215	0.2002	0.1516	0.0818	0.1975	0.2309	0.3025	0.3938	0.505	0.5872	0.661	0.7417	0.8006	0.8456	0.7939	0.8804	0.8384	0.7852	0.8479	0.7434	0.6433	0.5514	0.3519	0.3168	0.3346	0.2056	0.1032	0.3168	0.404	0.4282	0.4538	0.3704	0.3741	0.3839	0.3494	0.438	0.4265	0.2854	0.2808	0.2395	0.0369	0.0805	0.0541	0.0177	0.0065
0.0094	0.0333	0.0306	0.0376	0.1296	0.1795	0.1909	0.1692	0.187	0.1725	0.2228	0.3106	0.4144	0.5157	0.5369	0.5107	0.6441	0.7326	0.8164	0.8856	0.9891	1	0.875	0.8631	0.9074	0.8674	0.775	0.66	0.5615	0.4016	0.2331	0.1164	0.1095	0.0431	0.0619	0.1956	0.212	0.3242	0.4102	0.2939	0.1911	0.1702	0.101	0.1512	0.1427	0.1097	0.1173	0.0972	0.0703	0.0281
0.0228	0.0106	0.013	0.0842	0.1117	0.1506	0.1776	0.0997	0.1428	0.2227	0.2621	0.3109	0.2859	0.3316	0.3755	0.4499	0.4765	0.6254	0.7304	0.8702	0.9349	0.9614	0.9126	0.9443	1	0.9455	0.8815	0.752	0.7068	0.5986	0.3857	0.251	0.2162	0.0968	0.1323	0.1344	0.225	0.3244	0.3939	0.3806	0.3258	0.3654	0.2983	0.1779	0.1535	0.1199	0.0959	0.0765	0.0649	0.0313
0.0363	0.0478	0.0298	0.021	0.1409	0.1916	0.1349	0.1613	0.1703	0.1444	0.1989	0.2154	0.2863	0.357	0.398	0.4359	0.5334	0.6304	0.6995	0.7435	0.8379	0.8641	0.9014	0.9432	0.9536	1	0.9547	0.9745	0.8962	0.7196	0.5462	0.3156	0.2525	0.1969	0.2189	0.1533	0.0711	0.1498	0.1755	0.2276	0.1322	0.1056	0.1973	0.1692	0.1881	0.1177	0.0779	0.0495	0.0492	0.0194
0.0261	0.0266	0.0223	0.0749	0.1364	0.1513	0.1316	0.1654	0.1864	0.2013	0.289	0.365	0.351	0.3495	0.4325	0.5398	0.6237	0.6876	0.7329	0.8107	0.8396	0.8632	0.8747	0.9607	0.9716	0.9121	0.8576	0.8798	0.772	0.5711	0.4264	0.286	0.3114	0.2066	0.1165	0.0185	0.1302	0.248	0.1637	0.1103	0.2144	0.2033	0.1887	0.137	0.1376	0.0307	0.0373	0.0606	0.0399	0.0169
0.0346	0.0509	0.0079	0.0243	0.0432	0.0735	0.0938	0.1134	0.1228	0.1508	0.1809	0.239	0.2947	0.2866	0.401	0.5325	0.5486	0.5823	0.6041	0.6749	0.7084	0.789	0.9284	0.9781	0.9738	1	0.9702	0.9956	0.8235	0.602	0.5342	0.4867	0.3526	0.1566	0.0946	0.1613	0.2824	0.339	0.3019	0.2945	0.2978	0.2676	0.2055	0.2069	0.1625	0.1216	0.1013	0.0744	0.0386	0.005
0.0162	0.0041	0.0239	0.0441	0.063	0.0921	0.1368	0.1078	0.1552	0.1779	0.2164	0.2568	0.3089	0.3829	0.4393	0.5335	0.5996	0.6728	0.7309	0.8092	0.8941	0.9668	1	0.9893	0.9376	0.8991	0.9184	0.9128	0.7811	0.6018	0.3765	0.33	0.228	0.0212	0.1117	0.1788	0.2373	0.2843	0.2241	0.2715	0.3363	0.2546	0.1867	0.216	0.1278	0.0768	0.107	0.0946	0.0636	0.0227
0.0249	0.0119	0.0277	0.076	0.1218	0.1538	0.1192	0.1229	0.2119	0.2531	0.2855	0.2961	0.3341	0.4287	0.5205	0.6087	0.7236	0.7577	0.7726	0.8098	0.8995	0.9247	0.9365	0.9853	0.9776	1	0.9896	0.9076	0.7306	0.5758	0.4469	0.3719	0.2079	0.0955	0.0488	0.1406	0.2554	0.2054	0.1614	0.2232	0.1773	0.2293	0.2521	0.1464	0.0673	0.0965	0.1492	0.1128	0.0463	0.0193
0.027	0.0163	0.0341	0.0247	0.0822	0.1256	0.1323	0.1584	0.2017	0.2122	0.221	0.2399	0.2964	0.4061	0.5095	0.5512	0.6613	0.6804	0.652	0.6788	0.7811	0.8369	0.8969	0.9856	1	0.9395	0.8917	0.8105	0.6828	0.5572	0.4301	0.3339	0.2035	0.0798	0.0809	0.1525	0.2626	0.2456	0.198	0.2412	0.2409	0.1901	0.2077	0.1767	0.1119	0.0779	0.1344	0.096	0.0598	0.033
0.0388	0.0324	0.0688	0.0898	0.1267	0.1515	0.2134	0.2613	0.2832	0.2718	0.3645	0.3934	0.3843	0.4677	0.5364	0.4823	0.4835	0.5862	0.7579	0.6997	0.6918	0.8633	0.9107	0.9346	0.7884	0.8585	0.9261	0.708	0.5779	0.5215	0.4505	0.3129	0.1448	0.1046	0.182	0.1519	0.1017	0.1438	0.1986	0.2039	0.2778	0.2879	0.1331	0.114	0.131	0.1433	0.0624	0.01	0.0098	0.0131
0.0228	0.0853	0.1	0.0428	0.1117	0.1651	0.1597	0.2116	0.3295	0.3517	0.333	0.3643	0.402	0.4731	0.5196	0.6573	0.8426	0.8476	0.8344	0.8453	0.7999	0.8537	0.9642	1	0.9357	0.9409	0.907	0.7104	0.632	0.5667	0.3501	0.2447	0.1698	0.329	0.3674	0.2331	0.2413	0.2556	0.1892	0.194	0.3074	0.2785	0.0308	0.1238	0.1854	0.1753	0.1079	0.0728	0.0242	0.0191
0.0715	0.0849	0.0587	0.0218	0.0862	0.1801	0.1916	0.1896	0.296	0.4186	0.4867	0.5249	0.5959	0.6855	0.8573	0.9718	0.8693	0.8711	0.8954	0.9922	0.898	0.8158	0.8373	0.7541	0.5893	0.5488	0.5643	0.5406	0.4783	0.4439	0.3698	0.2574	0.1478	0.1743	0.1229	0.1588	0.1803	0.1436	0.1667	0.263	0.2234	0.1239	0.0869	0.2092	0.1499	0.0676	0.0899	0.0927	0.0658	0.0086
0.0209	0.0261	0.012	0.0768	0.1064	0.168	0.3016	0.346	0.3314	0.4125	0.3943	0.1334	0.4622	0.997	0.9137	0.8292	0.6994	0.7825	0.8789	0.8501	0.892	0.9473	1	0.8975	0.7806	0.8321	0.6502	0.4548	0.4732	0.3391	0.2747	0.0978	0.0477	0.1403	0.1834	0.2148	0.1271	0.1912	0.3391	0.3444	0.2369	0.1195	0.2665	0.2587	0.1393	0.1083	0.1383	0.1321	0.1069	0.0325
0.0374	0.0586	0.0628	0.0534	0.0255	0.1422	0.2072	0.2734	0.307	0.2597	0.3483	0.3999	0.4574	0.595	0.7924	0.8272	0.8087	0.8977	0.9828	0.8982	0.889	0.9367	0.9122	0.7936	0.6718	0.6318	0.4865	0.3388	0.4832	0.3822	0.3075	0.1267	0.0743	0.151	0.1906	0.1817	0.1709	0.0946	0.2829	0.3006	0.1602	0.1483	0.2875	0.2047	0.1064	0.1395	0.1065	0.0527	0.0395	0.0183
0.1371	0.1226	0.1385	0.1484	0.1776	0.1428	0.1773	0.2161	0.163	0.2067	0.4257	0.5484	0.7131	0.7003	0.6777	0.7939	0.9382	0.8925	0.9146	0.7832	0.796	0.7983	0.7716	0.6615	0.486	0.5572	0.4697	0.564	0.4517	0.3369	0.2684	0.2339	0.3052	0.3016	0.2753	0.1041	0.1757	0.3156	0.3603	0.2736	0.1301	0.2458	0.3404	0.1753	0.0679	0.1062	0.0643	0.0532	0.0531	0.0272
0.0443	0.0446	0.0235	0.1008	0.2252	0.2611	0.2061	0.1668	0.1801	0.3083	0.3794	0.5364	0.6173	0.7842	0.8392	0.9016	1	0.8911	0.8753	0.7886	0.7156	0.7581	0.6372	0.321	0.2076	0.2279	0.3309	0.2847	0.1949	0.1671	0.1025	0.1362	0.2212	0.1124	0.1677	0.1039	0.2562	0.2624	0.2236	0.118	0.1103	0.2831	0.2385	0.0255	0.1967	0.1483	0.0434	0.0627	0.0513	0.0473
0.115	0.1163	0.0866	0.0358	0.0232	0.1267	0.2417	0.2661	0.4346	0.5378	0.3816	0.0991	0.0616	0.1795	0.3907	0.3602	0.3041	0.2428	0.406	0.8395	0.9777	0.468	0.061	0.2143	0.1348	0.2854	0.1617	0.2649	0.4565	0.6502	0.2848	0.3296	0.537	0.6627	0.8626	0.8547	0.7848	0.9016	0.8827	0.6086	0.281	0.0906	0.1177	0.2694	0.5214	0.4232	0.234	0.1928	0.1092	0.0507
0.0968	0.0821	0.0629	0.0608	0.0617	0.1207	0.0944	0.4223	0.5744	0.5025	0.3488	0.17	0.2076	0.3087	0.4224	0.5312	0.2436	0.1884	0.1908	0.8321	1	0.4076	0.096	0.1928	0.2419	0.379	0.2893	0.3451	0.3777	0.5213	0.2316	0.3335	0.4781	0.6116	0.6705	0.7375	0.7356	0.7792	0.6788	0.5259	0.2762	0.1545	0.2019	0.2231	0.4221	0.3067	0.1329	0.1349	0.1057	0.0499
0.079	0.0707	0.0352	0.166	0.133	0.0226	0.0771	0.2678	0.5664	0.6609	0.5002	0.2583	0.165	0.4347	0.4515	0.4579	0.3366	0.4	0.5325	0.901	0.9939	0.3689	0.1012	0.0248	0.2318	0.3981	0.2259	0.5247	0.6898	0.8316	0.4326	0.3741	0.5756	0.8043	0.7963	0.7174	0.7056	0.8148	0.7601	0.6034	0.4554	0.4729	0.4478	0.3722	0.4693	0.3839	0.0768	0.1467	0.0777	0.0469
0.1083	0.107	0.0257	0.0837	0.0748	0.1125	0.3322	0.459	0.5526	0.5966	0.5304	0.2251	0.2402	0.2689	0.6646	0.6632	0.1674	0.0837	0.4331	0.8718	0.7992	0.3712	0.1703	0.1611	0.2086	0.2847	0.2211	0.6134	0.5807	0.6925	0.3825	0.4303	0.7791	0.8703	1	0.9212	0.9386	0.9303	0.7314	0.4791	0.2087	0.2016	0.1669	0.2872	0.4374	0.3097	0.1578	0.0553	0.0334	0.0209
0.0094	0.0611	0.1136	0.1203	0.0403	0.1227	0.2495	0.4566	0.6587	0.5079	0.335	0.0834	0.3004	0.3957	0.3769	0.3828	0.1247	0.1363	0.2678	0.9188	0.9779	0.3236	0.1944	0.1874	0.0885	0.3443	0.2953	0.5908	0.4564	0.7334	0.1969	0.279	0.6212	0.8681	0.8621	0.938	0.8327	0.948	0.6721	0.4436	0.5163	0.3809	0.1557	0.1449	0.2662	0.1806	0.1699	0.2559	0.1129	0.0201
0.1088	0.1278	0.0926	0.1234	0.1276	0.1731	0.1948	0.4262	0.6828	0.5761	0.4733	0.2362	0.1023	0.2904	0.4713	0.4659	0.1415	0.0849	0.3257	0.9007	0.9312	0.4856	0.1346	0.1604	0.2737	0.5609	0.3654	0.6139	0.547	0.8474	0.5638	0.5443	0.5086	0.6253	0.8497	0.8406	0.842	0.9136	0.7713	0.4882	0.3724	0.4469	0.4586	0.4491	0.5616	0.4305	0.0945	0.0794	0.0274	0.0154
0.043	0.0902	0.0833	0.0813	0.0165	0.0277	0.0569	0.2057	0.3887	0.7106	0.7342	0.5033	0.3	0.1951	0.2767	0.3737	0.2507	0.2507	0.3292	0.4871	0.6527	0.8454	0.9739	1	0.6665	0.5323	0.4024	0.3444	0.4239	0.4182	0.4393	0.1162	0.4336	0.6553	0.6172	0.4373	0.4118	0.3641	0.4572	0.4367	0.2964	0.4312	0.4155	0.1824	0.1487	0.0138	0.1164	0.2052	0.1069	0.0199
0.0731	0.1249	0.1665	0.1496	0.1443	0.277	0.2555	0.1712	0.0466	0.1114	0.1739	0.316	0.3249	0.2164	0.2031	0.258	0.1796	0.2422	0.3609	0.181	0.2604	0.6572	0.9734	0.9757	0.8079	0.6521	0.4915	0.5363	0.7649	0.525	0.5101	0.4219	0.416	0.1906	0.0223	0.4219	0.5496	0.2483	0.2034	0.2729	0.2837	0.4463	0.3178	0.0807	0.1192	0.2134	0.3241	0.2945	0.1474	0.0211
0.0164	0.0627	0.0738	0.0608	0.0233	0.1048	0.1338	0.0644	0.1522	0.078	0.1791	0.2681	0.1788	0.1039	0.198	0.3234	0.3748	0.2586	0.368	0.3508	0.5606	0.5231	0.5469	0.6954	0.6352	0.6757	0.8499	0.8025	0.6563	0.8591	0.6655	0.5369	0.3118	0.3763	0.2801	0.0875	0.3319	0.4237	0.1801	0.3743	0.4627	0.1614	0.2494	0.3202	0.2265	0.1146	0.0476	0.0943	0.0824	0.0171
0.0412	0.1135	0.0518	0.0232	0.0646	0.1124	0.1787	0.2407	0.2682	0.2058	0.1546	0.2671	0.3141	0.2904	0.3531	0.5079	0.4639	0.1859	0.4474	0.4079	0.54	0.4786	0.4332	0.6113	0.5091	0.4606	0.7243	0.8987	0.8826	0.9201	0.8005	0.6033	0.212	0.2866	0.4033	0.2803	0.3087	0.355	0.2545	0.1432	0.5869	0.6431	0.5826	0.4286	0.4894	0.5777	0.4315	0.264	0.1794	0.0772
0.0707	0.1252	0.1447	0.1644	0.1693	0.0844	0.0715	0.0947	0.1583	0.1247	0.234	0.1764	0.2284	0.3115	0.4725	0.5543	0.5386	0.3746	0.4583	0.5961	0.7464	0.7644	0.5711	0.6257	0.6695	0.7131	0.7567	0.8077	0.8477	0.9289	0.9513	0.7995	0.4362	0.4048	0.4952	0.1712	0.3652	0.3763	0.2841	0.0427	0.5331	0.6952	0.4288	0.3063	0.5835	0.5692	0.263	0.1196	0.0983	0.0374
0.0526	0.0563	0.1219	0.1206	0.0246	0.1022	0.0539	0.0439	0.2291	0.1632	0.2544	0.2807	0.3011	0.3361	0.3024	0.2285	0.291	0.1316	0.1151	0.3404	0.5562	0.6379	0.6553	0.7384	0.6534	0.5423	0.6877	0.7325	0.7726	0.8229	0.8787	0.9108	0.6705	0.6092	0.7505	0.4775	0.1666	0.3749	0.3776	0.2106	0.5886	0.5628	0.2577	0.5245	0.6149	0.5123	0.3385	0.1499	0.0546	0.027
0.0516	0.0944	0.0622	0.0415	0.0995	0.2431	0.1777	0.2018	0.2611	0.1294	0.2646	0.2778	0.4432	0.3672	0.2035	0.2764	0.3252	0.1536	0.2784	0.3508	0.5187	0.7052	0.7143	0.6814	0.51	0.5308	0.6131	0.8388	0.9031	0.8607	0.9656	0.9168	0.7132	0.6898	0.731	0.4134	0.158	0.1819	0.1381	0.296	0.6935	0.8246	0.5351	0.4403	0.6448	0.6214	0.3016	0.1379	0.0364	0.0355
0.0299	0.0688	0.0992	0.1021	0.08	0.0629	0.013	0.0813	0.1761	0.0998	0.0523	0.0904	0.2655	0.3099	0.352	0.3892	0.3962	0.2449	0.2355	0.3045	0.3112	0.4698	0.5534	0.4532	0.4464	0.467	0.4621	0.6988	0.7626	0.7025	0.7382	0.7446	0.7927	0.5227	0.3967	0.3042	0.1309	0.2408	0.178	0.1598	0.5657	0.6443	0.4241	0.4567	0.576	0.5293	0.3287	0.1283	0.0698	0.0334
0.0721	0.1574	0.1112	0.1085	0.0666	0.18	0.1108	0.2794	0.1408	0.0795	0.2534	0.392	0.3375	0.161	0.1889	0.3308	0.2282	0.2177	0.1853	0.5167	0.5342	0.6298	0.8437	0.6756	0.5825	0.6141	0.8809	0.8375	0.3869	0.5051	0.5455	0.4241	0.1534	0.495	0.6983	0.7109	0.5647	0.487	0.5515	0.4433	0.525	0.6075	0.5251	0.1359	0.4268	0.4442	0.2193	0.09	0.12	0.0628
0.1021	0.083	0.0577	0.0627	0.0635	0.1328	0.0988	0.1787	0.1199	0.1369	0.2509	0.2631	0.2796	0.2977	0.3823	0.3129	0.3956	0.2093	0.3218	0.3345	0.3184	0.2887	0.361	0.2566	0.4106	0.4591	0.4722	0.7278	0.7591	0.6579	0.7514	0.6666	0.4903	0.5962	0.6552	0.4014	0.1188	0.3245	0.3107	0.1354	0.5109	0.7988	0.7517	0.5508	0.5858	0.7292	0.5522	0.3339	0.1608	0.0475
0.0654	0.0649	0.0737	0.1132	0.2482	0.1257	0.1797	0.0989	0.246	0.3422	0.2128	0.1377	0.4032	0.5684	0.2398	0.4331	0.5954	0.5772	0.8176	0.8835	0.5248	0.6373	0.8375	0.6699	0.7756	0.875	0.83	0.6896	0.3372	0.6405	0.7138	0.8202	0.6657	0.5254	0.296	0.0704	0.097	0.3941	0.6028	0.3521	0.3924	0.4808	0.4602	0.4164	0.5438	0.5649	0.3195	0.2484	0.1299	0.0825
0.0712	0.0901	0.1276	0.1497	0.1284	0.1165	0.1285	0.1684	0.183	0.2127	0.2891	0.3985	0.4576	0.5821	0.5027	0.193	0.2579	0.3177	0.2745	0.6186	0.8958	0.7442	0.5188	0.2811	0.1773	0.6607	0.7576	0.5122	0.4701	0.5479	0.4347	0.1276	0.0846	0.0927	0.0313	0.0998	0.1781	0.1586	0.3001	0.2208	0.1455	0.2895	0.3203	0.1414	0.0629	0.0734	0.0805	0.0608	0.0565	0.0286
0.0207	0.0535	0.0334	0.0818	0.074	0.0324	0.0918	0.107	0.1553	0.1234	0.1796	0.1787	0.1247	0.2577	0.337	0.399	0.1647	0.2266	0.3219	0.5356	0.8159	1	0.8701	0.6889	0.6299	0.5738	0.5707	0.5976	0.4301	0.2058	0.1	0.2247	0.2308	0.3977	0.3317	0.1726	0.1429	0.2168	0.1967	0.214	0.3674	0.2023	0.0778	0.0925	0.2388	0.34	0.2594	0.1102	0.0911	0.0462
0.0209	0.0278	0.0115	0.0445	0.0427	0.0766	0.1458	0.143	0.1894	0.1853	0.1748	0.1556	0.1476	0.1378	0.2584	0.3827	0.4784	0.536	0.6192	0.7912	0.9264	1	0.908	0.7435	0.5557	0.3172	0.1295	0.0598	0.2722	0.3616	0.3293	0.4855	0.3936	0.1845	0.0342	0.2489	0.3837	0.3514	0.2654	0.176	0.1599	0.0866	0.059	0.0813	0.0492	0.0417	0.0495	0.0367	0.0115	0.0118
0.0231	0.0315	0.017	0.0226	0.041	0.0116	0.0223	0.0805	0.2365	0.2461	0.2245	0.152	0.1732	0.3099	0.438	0.5595	0.682	0.6164	0.6803	0.8435	0.9921	1	0.7983	0.5426	0.3952	0.5179	0.565	0.3042	0.1881	0.396	0.2286	0.3544	0.4187	0.2398	0.1847	0.376	0.4331	0.3626	0.2519	0.187	0.1046	0.2339	0.1991	0.11	0.0684	0.0303	0.0674	0.0785	0.0455	0.0246
0.0131	0.0201	0.0045	0.0217	0.023	0.0481	0.0742	0.0333	0.1369	0.2079	0.2295	0.199	0.1184	0.1891	0.2949	0.5343	0.685	0.7923	0.822	0.729	0.7352	0.7918	0.8057	0.4898	0.1934	0.2924	0.6255	0.8546	0.8966	0.7821	0.5168	0.484	0.4038	0.3411	0.2849	0.2353	0.2699	0.4442	0.4323	0.3314	0.1195	0.1669	0.3702	0.3072	0.0945	0.1545	0.1394	0.0772	0.0615	0.023
0.0233	0.0394	0.0416	0.0547	0.0993	0.1515	0.1674	0.1513	0.1723	0.2078	0.1239	0.0236	0.1771	0.3115	0.499	0.6707	0.7655	0.8485	0.9805	1	1	0.9992	0.9067	0.6803	0.5103	0.4716	0.498	0.6196	0.7171	0.6316	0.3554	0.2897	0.4316	0.3791	0.2421	0.0944	0.0351	0.0844	0.0436	0.113	0.2045	0.1937	0.0834	0.1502	0.1675	0.1058	0.1111	0.0849	0.0596	0.0201
0.0117	0.0069	0.0279	0.0583	0.0915	0.1267	0.1577	0.1927	0.2361	0.2169	0.118	0.0754	0.2782	0.3758	0.5093	0.6592	0.7071	0.7532	0.8357	0.8593	0.9615	0.9838	0.8705	0.6403	0.5067	0.5395	0.6934	0.8487	0.8213	0.5962	0.295	0.2758	0.2885	0.1893	0.1446	0.0955	0.0888	0.0836	0.0894	0.1547	0.2318	0.2225	0.1035	0.1721	0.2017	0.1787	0.1112	0.0398	0.0305	0.0084
0.0211	0.0128	0.0015	0.045	0.0711	0.1563	0.1518	0.1206	0.1666	0.1345	0.0785	0.0367	0.1227	0.2614	0.428	0.6122	0.7435	0.813	0.9006	0.9603	0.9162	0.914	0.7851	0.5134	0.3439	0.329	0.2571	0.3685	0.5765	0.619	0.4613	0.3615	0.4434	0.3864	0.3093	0.2138	0.1112	0.1386	0.1523	0.0996	0.1644	0.1902	0.1313	0.1776	0.2	0.0765	0.0727	0.0749	0.0449	0.0134
0.0047	0.0059	0.008	0.0554	0.0883	0.1278	0.1674	0.1373	0.2922	0.3469	0.3265	0.3263	0.2301	0.1253	0.2102	0.2401	0.1928	0.1673	0.1228	0.0902	0.1557	0.3291	0.5268	0.674	0.7906	0.8938	0.9395	0.9493	0.904	0.9151	0.8828	0.8086	0.718	0.672	0.6447	0.6879	0.6241	0.4936	0.4144	0.424	0.4546	0.4392	0.4323	0.4921	0.471	0.3196	0.2241	0.1806	0.099	0.0251
0.0201	0.0178	0.0274	0.0232	0.0724	0.0833	0.1232	0.1298	0.2085	0.272	0.2188	0.3037	0.2959	0.2059	0.0906	0.161	0.18	0.218	0.2026	0.1506	0.0521	0.2143	0.4333	0.5943	0.6926	0.7576	0.8787	0.906	0.8528	0.9087	0.9657	0.9306	0.7774	0.6643	0.6604	0.6884	0.6938	0.5932	0.5774	0.6223	0.5841	0.4527	0.4911	0.5762	0.5013	0.4042	0.3123	0.2232	0.1085	0.0414
0.0107	0.0453	0.0289	0.0713	0.1075	0.1019	0.1606	0.2119	0.3061	0.2936	0.3104	0.3431	0.2456	0.1887	0.1184	0.208	0.2736	0.3274	0.2344	0.126	0.0576	0.1241	0.3239	0.4357	0.5734	0.7825	0.9252	0.9349	0.9348	1	0.9308	0.8478	0.7605	0.704	0.7539	0.799	0.7673	0.5955	0.4731	0.484	0.434	0.3954	0.4837	0.5379	0.4485	0.2674	0.1541	0.1359	0.0941	0.0261
0.0235	0.022	0.0167	0.0516	0.0746	0.1121	0.1258	0.1717	0.3074	0.3199	0.2946	0.2484	0.251	0.1806	0.1413	0.3019	0.3635	0.3887	0.298	0.2219	0.1624	0.1343	0.2046	0.3791	0.5771	0.7545	0.8406	0.8547	0.9036	1	0.9646	0.7912	0.6412	0.5986	0.6835	0.7771	0.8084	0.7426	0.6295	0.5708	0.4433	0.3361	0.3795	0.495	0.4373	0.2404	0.1128	0.1654	0.0933	0.0225
0.0258	0.0433	0.0547	0.0681	0.0784	0.125	0.1296	0.1729	0.2794	0.2954	0.2506	0.2601	0.2249	0.2115	0.127	0.1193	0.1794	0.2185	0.1646	0.074	0.0625	0.2381	0.4824	0.6372	0.7531	0.8959	0.9941	0.9957	0.9328	0.9344	0.8854	0.769	0.6865	0.639	0.6378	0.6629	0.5983	0.4565	0.3129	0.4158	0.4325	0.4031	0.4201	0.4557	0.3955	0.2966	0.2095	0.1558	0.0884	0.0265
0.0305	0.0363	0.0214	0.0227	0.0456	0.0665	0.0939	0.0972	0.2535	0.3127	0.2192	0.2621	0.2419	0.2179	0.1159	0.1237	0.0886	0.1755	0.1758	0.154	0.0512	0.1805	0.4039	0.5697	0.6577	0.7474	0.8543	0.9085	0.8668	0.8892	0.9065	0.8522	0.7204	0.62	0.6253	0.6848	0.7337	0.6281	0.5725	0.6119	0.5597	0.4965	0.5027	0.5772	0.5907	0.4803	0.3877	0.2779	0.1427	0.0424
0.0217	0.0152	0.0346	0.0346	0.0484	0.0526	0.0773	0.0862	0.1451	0.211	0.2343	0.2087	0.1645	0.1689	0.165	0.1967	0.2934	0.3709	0.4309	0.4161	0.5116	0.6501	0.7717	0.8491	0.9104	0.8912	0.8189	0.6779	0.5368	0.5207	0.5651	0.5749	0.525	0.4255	0.333	0.2331	0.1451	0.1648	0.2694	0.373	0.4467	0.4133	0.3743	0.3021	0.2069	0.179	0.1689	0.1341	0.0769	0.0222
0.0072	0.0027	0.0089	0.0061	0.042	0.0865	0.1182	0.0999	0.1976	0.2318	0.2472	0.288	0.2126	0.0708	0.1194	0.2808	0.4221	0.5279	0.5857	0.6153	0.6753	0.7873	0.8974	0.9828	1	0.846	0.6055	0.3036	0.0144	0.2526	0.4335	0.4918	0.5409	0.5961	0.5248	0.3777	0.2369	0.172	0.1878	0.325	0.2575	0.2423	0.2706	0.2323	0.1724	0.1457	0.1175	0.0868	0.0392	0.0131
0.0163	0.0198	0.0202	0.0386	0.0752	0.1444	0.1487	0.1484	0.2442	0.2822	0.3691	0.375	0.3927	0.3308	0.1085	0.1139	0.3446	0.5441	0.647	0.7276	0.7894	0.8264	0.8697	0.7836	0.714	0.5698	0.2908	0.4636	0.6409	0.7405	0.8069	0.842	1	0.9536	0.6755	0.3905	0.1249	0.3629	0.6356	0.8116	0.7664	0.5417	0.2614	0.1723	0.2814	0.2764	0.1985	0.1502	0.1219	0.0493
0.0221	0.0065	0.0164	0.0487	0.0519	0.0849	0.0812	0.1833	0.2228	0.181	0.2549	0.2984	0.2624	0.1893	0.0668	0.2666	0.4274	0.6291	0.7782	0.7686	0.8099	0.8493	0.944	0.945	0.9655	0.8045	0.4969	0.396	0.3856	0.5574	0.7309	0.8549	0.9425	0.8726	0.6673	0.4694	0.1546	0.1748	0.3607	0.5208	0.5177	0.3702	0.224	0.0816	0.0395	0.0785	0.1052	0.1034	0.0764	0.0216
0.0411	0.0277	0.0604	0.0525	0.0489	0.0385	0.0611	0.1117	0.1237	0.23	0.137	0.1335	0.2137	0.1526	0.0775	0.1196	0.0903	0.0689	0.2071	0.2975	0.2836	0.3353	0.3622	0.3202	0.3452	0.3562	0.3892	0.6622	0.9254	1	0.8528	0.6297	0.525	0.4012	0.2901	0.2007	0.3356	0.4799	0.6147	0.6246	0.4973	0.3492	0.2662	0.3137	0.4282	0.4262	0.3511	0.2458	0.1259	0.0327
0.0137	0.0297	0.0116	0.0082	0.0241	0.0253	0.0279	0.013	0.0489	0.0874	0.11	0.1084	0.1094	0.1023	0.0601	0.0906	0.1313	0.2758	0.366	0.5269	0.581	0.6181	0.5875	0.4639	0.5424	0.7367	0.9089	1	0.8247	0.5441	0.3349	0.0877	0.16	0.4169	0.6576	0.739	0.7963	0.7493	0.6795	0.4713	0.2355	0.1704	0.2728	0.4016	0.4125	0.347	0.2739	0.179	0.0922	0.0276
0.0015	0.0186	0.0289	0.0195	0.0515	0.0817	0.1005	0.0124	0.1168	0.1476	0.2118	0.2575	0.2354	0.1334	0.0092	0.1951	0.3685	0.4646	0.5418	0.626	0.742	0.8257	0.8609	0.84	0.8949	0.9945	1	0.9649	0.8747	0.6257	0.2184	0.2945	0.3645	0.5012	0.7843	0.9361	0.8195	0.6207	0.4513	0.3004	0.2674	0.2241	0.3141	0.3693	0.2986	0.2226	0.0849	0.0359	0.0289	0.0122
0.013	0.012	0.0436	0.0624	0.0428	0.0349	0.0384	0.0446	0.1318	0.1375	0.2026	0.2389	0.2112	0.1444	0.0742	0.1533	0.3052	0.4116	0.5466	0.5933	0.6663	0.7333	0.7136	0.7014	0.7758	0.9137	0.9964	1	0.8881	0.6585	0.2707	0.1746	0.2709	0.4853	0.7184	0.8209	0.7536	0.6496	0.4708	0.3482	0.3508	0.3181	0.3524	0.3659	0.2846	0.1714	0.0694	0.0303	0.0292	0.0116
0.0134	0.0172	0.0178	0.0363	0.0444	0.0744	0.08	0.0456	0.0368	0.125	0.2405	0.2325	0.2523	0.1472	0.0669	0.11	0.2353	0.3282	0.4416	0.5167	0.6508	0.7793	0.7978	0.7786	0.8587	0.9321	0.9454	0.8645	0.722	0.485	0.1357	0.2951	0.4715	0.6036	0.8083	0.987	0.88	0.6411	0.4276	0.2702	0.2642	0.3342	0.4335	0.4542	0.396	0.2525	0.1084	0.0372	0.0286	0.0099
0.0179	0.0136	0.0408	0.0633	0.0596	0.0808	0.209	0.3465	0.5276	0.5965	0.6254	0.4507	0.3693	0.2864	0.1635	0.0422	0.1785	0.4394	0.695	0.8097	0.855	0.8717	0.8601	0.9201	0.8729	0.8084	0.8694	0.8411	0.5793	0.3754	0.3485	0.4639	0.6495	0.6901	0.5666	0.5188	0.506	0.3885	0.3762	0.3738	0.2605	0.1591	0.1875	0.2267	0.1577	0.1211	0.0883	0.085	0.0355	0.0219
0.018	0.0444	0.0476	0.0698	0.1615	0.0887	0.0596	0.1071	0.3175	0.2918	0.3273	0.3035	0.3033	0.2587	0.1682	0.1308	0.2803	0.4519	0.6641	0.7683	0.696	0.4393	0.2432	0.2886	0.4974	0.8172	1	0.9238	0.8519	0.7722	0.5772	0.519	0.6824	0.622	0.5054	0.3578	0.3809	0.3813	0.3359	0.2771	0.3648	0.3834	0.3453	0.2096	0.1031	0.0798	0.0701	0.0526	0.0241	0.0117
0.0329	0.0216	0.0386	0.0627	0.1158	0.1482	0.2054	0.1605	0.2532	0.2672	0.3056	0.3161	0.2314	0.2067	0.1804	0.2808	0.4423	0.5947	0.6601	0.5844	0.4539	0.4789	0.5646	0.5281	0.7115	1	0.9564	0.609	0.5112	0.4	0.0482	0.1852	0.2186	0.1436	0.1757	0.1428	0.1644	0.3089	0.3648	0.4441	0.3859	0.2813	0.1238	0.0953	0.1201	0.0825	0.0618	0.0141	0.0108	0.0124
0.0191	0.0173	0.0291	0.0301	0.0463	0.069	0.0576	0.1103	0.2423	0.3134	0.4786	0.5239	0.4393	0.344	0.2869	0.3889	0.442	0.3892	0.4088	0.5006	0.7271	0.9385	1	0.9831	0.9932	0.9161	0.8237	0.6957	0.4536	0.3281	0.2522	0.3964	0.4154	0.3308	0.1445	0.1923	0.3208	0.3367	0.5683	0.5505	0.3231	0.0448	0.3131	0.3387	0.413	0.3639	0.2069	0.0859	0.06	0.0267
0.0294	0.0123	0.0117	0.0113	0.0497	0.0998	0.1326	0.1117	0.2984	0.3473	0.4231	0.5044	0.5237	0.4398	0.3236	0.2956	0.3286	0.3231	0.4528	0.6339	0.7044	0.8314	0.8449	0.8512	0.9138	0.9985	1	0.7544	0.4661	0.3924	0.3849	0.4674	0.4245	0.3095	0.0752	0.2885	0.4072	0.317	0.2863	0.2634	0.0541	0.1874	0.3459	0.4646	0.4366	0.2581	0.1319	0.0505	0.0112	0.0059
0.0635	0.0709	0.0453	0.0333	0.0185	0.126	0.1015	0.1918	0.3362	0.39	0.4674	0.5632	0.5506	0.4343	0.3052	0.3492	0.3975	0.3875	0.528	0.7198	0.7702	0.8562	0.8688	0.9236	1	0.9662	0.9822	0.736	0.4158	0.2918	0.328	0.369	0.345	0.2863	0.0864	0.3724	0.4649	0.3488	0.1817	0.1142	0.122	0.2621	0.4461	0.4726	0.3263	0.1423	0.039	0.0406	0.0311	0.0086
0.0201	0.0165	0.0344	0.033	0.0397	0.0443	0.0684	0.0903	0.1739	0.2571	0.2931	0.3108	0.3603	0.3002	0.2718	0.2007	0.1801	0.2234	0.3568	0.5492	0.7209	0.8318	0.8864	0.952	0.9637	1	0.9673	0.8664	0.7896	0.6345	0.5351	0.4056	0.2563	0.2894	0.3588	0.4296	0.4773	0.4516	0.3765	0.3051	0.1921	0.1184	0.1984	0.157	0.066	0.1294	0.0797	0.0052	0.0233	0.0152
0.0197	0.0394	0.0384	0.0076	0.0251	0.0629	0.0747	0.0578	0.1357	0.1695	0.1734	0.247	0.3141	0.3297	0.2759	0.2056	0.1162	0.1884	0.339	0.3926	0.4282	0.5418	0.6448	0.7223	0.7853	0.7984	0.8847	0.9582	0.899	0.6831	0.6108	0.548	0.5058	0.4476	0.2401	0.1405	0.1772	0.1742	0.3326	0.4021	0.3009	0.2075	0.1206	0.0255	0.0298	0.0691	0.0781	0.0777	0.0369	0.0057
0.0394	0.042	0.0446	0.0551	0.0597	0.1416	0.0956	0.0802	0.1618	0.2558	0.3078	0.3404	0.34	0.3951	0.3352	0.2252	0.2086	0.2248	0.3382	0.4578	0.6474	0.6708	0.7007	0.7619	0.7745	0.6767	0.7373	0.7834	0.9619	1	0.8086	0.5558	0.5409	0.4988	0.3108	0.2897	0.2244	0.096	0.2287	0.3228	0.3454	0.3882	0.324	0.0926	0.1173	0.0566	0.0766	0.0969	0.0588	0.005
0.031	0.0221	0.0433	0.0191	0.0964	0.1827	0.1106	0.1702	0.2804	0.4432	0.5222	0.5611	0.5379	0.4048	0.2245	0.1784	0.2297	0.272	0.5209	0.6898	0.8202	0.878	0.76	0.7616	0.7152	0.7288	0.8686	0.9509	0.8348	0.573	0.4363	0.4289	0.424	0.3156	0.1287	0.1477	0.2062	0.24	0.5173	0.5168	0.1491	0.2407	0.3415	0.4494	0.4624	0.2001	0.0775	0.1232	0.0783	0.0089
0.0423	0.0321	0.0709	0.0108	0.107	0.0973	0.0961	0.1323	0.2462	0.2696	0.3412	0.4292	0.3682	0.394	0.2965	0.3172	0.2825	0.305	0.2408	0.542	0.6802	0.632	0.5824	0.6805	0.5984	0.8412	0.9911	0.9187	0.8005	0.6713	0.5632	0.7332	0.6038	0.2575	0.0349	0.1799	0.3039	0.476	0.5756	0.4254	0.5046	0.7179	0.6163	0.5663	0.5749	0.3593	0.2526	0.2299	0.1271	0.0356
0.0095	0.0308	0.0539	0.0411	0.0613	0.1039	0.1016	0.1394	0.2592	0.3745	0.4229	0.4499	0.5404	0.4303	0.3333	0.3496	0.3426	0.2851	0.4062	0.6833	0.765	0.667	0.5703	0.5995	0.6484	0.8614	0.9819	0.938	0.8435	0.6074	0.5403	0.689	0.5977	0.3244	0.0516	0.3157	0.359	0.3881	0.5716	0.4314	0.3051	0.4393	0.4302	0.4831	0.5084	0.1952	0.1539	0.2037	0.1054	0.0251
0.0096	0.0404	0.0682	0.0688	0.0887	0.0932	0.0955	0.214	0.2546	0.2952	0.4025	0.5148	0.4901	0.4127	0.3575	0.3447	0.3068	0.2945	0.4351	0.7264	0.8147	0.8103	0.6665	0.6958	0.7748	0.8688	1	0.9941	0.8793	0.6482	0.5876	0.6408	0.4972	0.2755	0.03	0.3356	0.3167	0.4133	0.6281	0.4977	0.2613	0.4697	0.4806	0.4921	0.5294	0.2216	0.1401	0.1888	0.0947	0.0134
0.0269	0.0383	0.0505	0.0707	0.1313	0.2103	0.2263	0.2524	0.3595	0.5915	0.6675	0.5679	0.5175	0.3334	0.2002	0.2856	0.2937	0.3424	0.5949	0.7526	0.8959	0.8147	0.7109	0.7378	0.7201	0.8254	0.8917	0.982	0.8179	0.4848	0.3203	0.2775	0.2382	0.2911	0.1675	0.3156	0.1869	0.3391	0.5993	0.4124	0.1181	0.3651	0.4655	0.4777	0.3517	0.092	0.1227	0.1785	0.1085	0.03
0.034	0.0625	0.0381	0.0257	0.0441	0.1027	0.1287	0.185	0.2647	0.4117	0.5245	0.5341	0.5554	0.3915	0.295	0.3075	0.3021	0.2719	0.5443	0.7932	0.8751	0.8667	0.7107	0.6911	0.7287	0.8792	1	0.9816	0.8984	0.6048	0.4934	0.5371	0.4586	0.2908	0.0774	0.2249	0.1602	0.3958	0.6117	0.5196	0.2321	0.437	0.3797	0.4322	0.4892	0.1901	0.094	0.1364	0.0906	0.0144
0.0209	0.0191	0.0411	0.0321	0.0698	0.1579	0.1438	0.1402	0.3048	0.3914	0.3504	0.3669	0.3943	0.3311	0.3331	0.3002	0.2324	0.1381	0.345	0.4428	0.489	0.3677	0.4379	0.4864	0.6207	0.7256	0.6624	0.7689	0.7981	0.8577	0.9273	0.7009	0.4851	0.3409	0.1406	0.1147	0.1433	0.182	0.3605	0.5529	0.5988	0.5077	0.5512	0.5027	0.7034	0.5904	0.4069	0.2761	0.1584	0.051
0.0368	0.0279	0.0103	0.0566	0.0759	0.0679	0.097	0.1473	0.2164	0.2544	0.2936	0.2935	0.2657	0.3187	0.2794	0.2534	0.198	0.1929	0.2826	0.3245	0.3504	0.3324	0.4217	0.4774	0.4808	0.6325	0.8334	0.9458	1	0.8425	0.5524	0.4795	0.52	0.3968	0.194	0.1519	0.201	0.1736	0.1029	0.2244	0.3717	0.4449	0.3939	0.203	0.201	0.2187	0.184	0.1477	0.0971	0.0224
0.0089	0.0274	0.0248	0.0237	0.0224	0.0845	0.1488	0.1224	0.1569	0.2119	0.3003	0.3094	0.2743	0.2547	0.187	0.1452	0.1457	0.2429	0.3259	0.3679	0.3355	0.31	0.3914	0.528	0.6409	0.7707	0.8754	1	0.9806	0.6969	0.4973	0.502	0.5359	0.3842	0.1848	0.1149	0.157	0.1311	0.1583	0.2631	0.3103	0.4512	0.3785	0.1269	0.1459	0.1092	0.1485	0.1385	0.0716	0.0176
0.0158	0.0239	0.015	0.0494	0.0988	0.1425	0.1463	0.1219	0.1697	0.1923	0.2361	0.2719	0.3049	0.2986	0.2226	0.1745	0.2459	0.31	0.3572	0.4283	0.4268	0.3735	0.4585	0.6094	0.7221	0.7595	0.8706	1	0.9815	0.7187	0.5848	0.4192	0.3756	0.3263	0.1944	0.1394	0.167	0.1275	0.1666	0.2574	0.2258	0.2777	0.1613	0.1335	0.1976	0.1234	0.1554	0.1057	0.049	0.0097
0.0156	0.021	0.0282	0.0596	0.0462	0.0779	0.1365	0.078	0.1038	0.1567	0.2476	0.2783	0.2896	0.2956	0.3189	0.1892	0.173	0.2226	0.2427	0.3149	0.4102	0.3808	0.4896	0.6292	0.7519	0.7985	0.883	0.9915	0.9223	0.6981	0.6167	0.5069	0.3921	0.3524	0.2183	0.1245	0.1592	0.1626	0.2356	0.2483	0.2437	0.2715	0.1184	0.1157	0.1449	0.1883	0.1954	0.1492	0.0511	0.0155
0.0315	0.0252	0.0167	0.0479	0.0902	0.1057	0.1024	0.1209	0.1241	0.1533	0.2128	0.2536	0.2686	0.2803	0.1886	0.1485	0.216	0.2417	0.2989	0.3341	0.3786	0.3956	0.5232	0.6913	0.7868	0.8337	0.9199	1	0.899	0.6456	0.5967	0.4355	0.2997	0.2294	0.1866	0.0922	0.1829	0.1743	0.2452	0.2407	0.2518	0.3184	0.1685	0.0675	0.1186	0.1833	0.1878	0.1114	0.031	0.0143
0.0056	0.0267	0.0221	0.0561	0.0936	0.1146	0.0706	0.0996	0.1673	0.1859	0.2481	0.2712	0.2934	0.2637	0.188	0.1405	0.2028	0.2613	0.2778	0.3346	0.383	0.4003	0.5114	0.686	0.749	0.7843	0.9021	1	0.8888	0.6511	0.6083	0.4463	0.2948	0.1729	0.1488	0.0801	0.177	0.1382	0.2404	0.2046	0.197	0.2778	0.1377	0.0685	0.0664	0.1665	0.1807	0.1245	0.0516	0.0044
0.0203	0.0121	0.038	0.0128	0.0537	0.0874	0.1021	0.0852	0.1136	0.1747	0.2198	0.2721	0.2105	0.1727	0.204	0.1786	0.1318	0.226	0.2358	0.3107	0.3906	0.3631	0.4809	0.6531	0.7812	0.8395	0.918	0.9769	0.8937	0.7022	0.65	0.5069	0.3903	0.3009	0.1565	0.0985	0.22	0.2243	0.2736	0.2152	0.2438	0.3154	0.2112	0.0991	0.0594	0.194	0.1937	0.1082	0.0336	0.0177
0.0392	0.0108	0.0267	0.0257	0.041	0.0491	0.1053	0.169	0.2105	0.2471	0.268	0.3049	0.2863	0.2294	0.1165	0.2127	0.2062	0.2222	0.3241	0.433	0.5071	0.5944	0.7078	0.7641	0.8878	0.9711	0.988	0.9812	0.9464	0.8542	0.6457	0.3397	0.3828	0.3204	0.1331	0.044	0.1234	0.203	0.1652	0.1043	0.1066	0.211	0.2417	0.1631	0.0769	0.0723	0.0912	0.0812	0.0496	0.0101
0.0129	0.0141	0.0309	0.0375	0.0767	0.0787	0.0662	0.1108	0.1777	0.2245	0.2431	0.3134	0.3206	0.2917	0.2249	0.2347	0.2143	0.2939	0.4898	0.6127	0.7531	0.7718	0.7432	0.8673	0.9308	0.9836	1	0.9595	0.8722	0.6862	0.4901	0.328	0.3115	0.1969	0.1019	0.0317	0.0756	0.0907	0.1066	0.138	0.0665	0.1475	0.247	0.2788	0.2709	0.2283	0.1818	0.1185	0.0546	0.0219
0.005	0.0017	0.027	0.045	0.0958	0.083	0.0879	0.122	0.1977	0.2282	0.2521	0.3484	0.3309	0.2614	0.1782	0.2055	0.2298	0.3545	0.6218	0.7265	0.8346	0.8268	0.8366	0.9408	0.951	0.9801	0.9974	1	0.9036	0.6409	0.3857	0.2908	0.204	0.1653	0.1769	0.114	0.074	0.0941	0.0621	0.0426	0.0572	0.1068	0.1909	0.2229	0.2203	0.2265	0.1766	0.1097	0.0558	0.0142
0.0366	0.0421	0.0504	0.025	0.0596	0.0252	0.0958	0.0991	0.1419	0.1847	0.2222	0.2648	0.2508	0.2291	0.1555	0.1863	0.2387	0.3345	0.5233	0.6684	0.7766	0.7928	0.794	0.9129	0.9498	0.9835	1	0.9471	0.8237	0.6252	0.4181	0.3209	0.2658	0.2196	0.1588	0.0561	0.0948	0.17	0.1215	0.1282	0.0386	0.1329	0.2331	0.2468	0.196	0.1985	0.157	0.0921	0.0549	0.0194
0.0238	0.0318	0.0422	0.0399	0.0788	0.0766	0.0881	0.1143	0.1594	0.2048	0.2652	0.31	0.2381	0.1918	0.143	0.1735	0.1781	0.2852	0.5036	0.6166	0.7616	0.8125	0.7793	0.8788	0.8813	0.947	1	0.9739	0.8446	0.6151	0.4302	0.3165	0.2869	0.2017	0.1206	0.0271	0.058	0.1262	0.1072	0.1082	0.036	0.1197	0.2061	0.2054	0.1878	0.2047	0.1716	0.1069	0.0477	0.017
0.0116	0.0744	0.0367	0.0225	0.0076	0.0545	0.111	0.1069	0.1708	0.2271	0.3171	0.2882	0.2657	0.2307	0.1889	0.1791	0.2298	0.3715	0.6223	0.726	0.7934	0.8045	0.8067	0.9173	0.9327	0.9562	1	0.9818	0.8684	0.6381	0.3997	0.3242	0.2835	0.2413	0.2321	0.126	0.0693	0.0701	0.1439	0.1475	0.0438	0.0469	0.1476	0.1742	0.1555	0.1651	0.1181	0.072	0.0321	0.0056
0.0131	0.0387	0.0329	0.0078	0.0721	0.1341	0.1626	0.1902	0.261	0.3193	0.3468	0.3738	0.3055	0.1926	0.1385	0.2122	0.2758	0.4576	0.6487	0.7154	0.801	0.7924	0.8793	1	0.9865	0.9474	0.9474	0.9315	0.8326	0.6213	0.3772	0.2822	0.2042	0.219	0.2223	0.1327	0.0521	0.0618	0.1416	0.146	0.0846	0.1055	0.1639	0.1916	0.2085	0.2335	0.1964	0.13	0.0633	0.0183
0.0335	0.0258	0.0398	0.057	0.0529	0.1091	0.1709	0.1684	0.1865	0.266	0.3188	0.3553	0.3116	0.1965	0.178	0.2794	0.287	0.3969	0.5599	0.6936	0.7969	0.7452	0.8203	0.9261	0.881	0.8814	0.9301	0.9955	0.8576	0.6069	0.3934	0.2464	0.1645	0.114	0.0956	0.008	0.0702	0.0936	0.0894	0.1127	0.0873	0.102	0.1964	0.2256	0.1814	0.2012	0.1688	0.1037	0.0501	0.0136
0.0272	0.0378	0.0488	0.0848	0.1127	0.1103	0.1349	0.2337	0.3113	0.3997	0.3941	0.3309	0.2926	0.176	0.1739	0.2043	0.2088	0.2678	0.2434	0.1839	0.2802	0.6172	0.8015	0.8313	0.844	0.8494	0.9168	1	0.7896	0.5371	0.6472	0.6505	0.4959	0.2175	0.099	0.0434	0.1708	0.1979	0.188	0.1108	0.1702	0.0585	0.0638	0.1391	0.0638	0.0581	0.0641	0.1044	0.0732	0.0275
0.0187	0.0346	0.0168	0.0177	0.0393	0.163	0.2028	0.1694	0.2328	0.2684	0.3108	0.2933	0.2275	0.0994	0.1801	0.22	0.2732	0.2862	0.2034	0.174	0.413	0.6879	0.812	0.8453	0.8919	0.93	0.9987	1	0.8104	0.6199	0.6041	0.5547	0.416	0.1472	0.0849	0.0608	0.0969	0.1411	0.1676	0.12	0.1201	0.1036	0.1977	0.1339	0.0902	0.1085	0.1521	0.1363	0.0858	0.029
0.0323	0.0101	0.0298	0.0564	0.076	0.0958	0.099	0.1018	0.103	0.2154	0.3085	0.3425	0.299	0.1402	0.1235	0.1534	0.1901	0.2429	0.212	0.2395	0.3272	0.5949	0.8302	0.9045	0.9888	0.9912	0.9448	1	0.9092	0.7412	0.7691	0.7117	0.5304	0.2131	0.0928	0.1297	0.1159	0.1226	0.1768	0.0345	0.1562	0.0824	0.1149	0.1694	0.0954	0.008	0.079	0.1255	0.0647	0.0179
0.0522	0.0437	0.018	0.0292	0.0351	0.1171	0.1257	0.1178	0.1258	0.2529	0.2716	0.2374	0.1878	0.0983	0.0683	0.1503	0.1723	0.2339	0.1962	0.1395	0.3164	0.5888	0.7631	0.8473	0.9424	0.9986	0.9699	1	0.863	0.6979	0.7717	0.7305	0.5197	0.1786	0.1098	0.1446	0.1066	0.144	0.1929	0.0325	0.149	0.0328	0.0537	0.1309	0.091	0.0757	0.1059	0.1005	0.0535	0.0235
0.0303	0.0353	0.049	0.0608	0.0167	0.1354	0.1465	0.1123	0.1945	0.2354	0.2898	0.2812	0.1578	0.0273	0.0673	0.1444	0.207	0.2645	0.2828	0.4293	0.5685	0.699	0.7246	0.7622	0.9242	1	0.9979	0.8297	0.7032	0.7141	0.6893	0.4961	0.2584	0.0969	0.0776	0.0364	0.1572	0.1823	0.1349	0.0849	0.0492	0.1367	0.1552	0.1548	0.1319	0.0985	0.1258	0.0954	0.0489	0.0241
0.026	0.0363	0.0136	0.0272	0.0214	0.0338	0.0655	0.14	0.1843	0.2354	0.272	0.2442	0.1665	0.0336	0.1302	0.1708	0.2177	0.3175	0.3714	0.4552	0.57	0.7397	0.8062	0.8837	0.9432	1	0.9375	0.7603	0.7123	0.8358	0.7622	0.4567	0.1715	0.1549	0.1641	0.1869	0.2655	0.1713	0.0959	0.0768	0.0847	0.2076	0.2505	0.1862	0.1439	0.147	0.0991	0.0041	0.0154	0.0116
[truncated: 10 more columns]
