# Supplementary material for: Advanced methods for missing values imputation based on similarity learning
Source: PeerJ Comput Sci. 2021 Jul 21;7:e619. doi: 10.7717/peerj-cs.619 (PMC8323724; doi:10.7717/peerj-cs.619)
Supplement: Supplemental Information 1 [file peerj-cs-07-619-s001.zip › Datasets used in the experiments/Yeast.csv]

1	2	3	4	5	6	7	8
0.58	0.61	0.47	0.13	0.5	0	0.48	0.22
0.43	0.67	0.48	0.27	0.5	0	0.53	0.22
0.64	0.62	0.49	0.15	0.5	0	0.53	0.22
0.58	0.44	0.57	0.13	0.5	0	0.54	0.22
0.42	0.44	0.48	0.54	0.5	0	0.48	0.22
0.51	0.4	0.56	0.17	0.5	0.5	0.49	0.22
0.5	0.54	0.48	0.65	0.5	0	0.53	0.22
0.48	0.45	0.59	0.2	0.5	0	0.58	0.34
0.55	0.5	0.66	0.36	0.5	0	0.49	0.22
0.4	0.39	0.6	0.15	0.5	0	0.58	0.3
0.43	0.39	0.54	0.21	0.5	0	0.53	0.27
0.42	0.37	0.59	0.2	0.5	0	0.52	0.29
0.4	0.42	0.57	0.35	0.5	0	0.53	0.25
0.6	0.4	0.52	0.46	0.5	0	0.53	0.22
0.66	0.55	0.45	0.19	0.5	0	0.46	0.22
0.46	0.44	0.52	0.11	0.5	0	0.5	0.22
0.47	0.39	0.5	0.11	0.5	0	0.49	0.4
0.58	0.47	0.54	0.11	0.5	0	0.51	0.26
0.5	0.34	0.55	0.21	0.5	0	0.49	0.22
0.61	0.6	0.55	0.21	0.5	0	0.5	0.25
0.45	0.4	0.5	0.16	0.5	0	0.5	0.22
0.43	0.44	0.48	0.22	0.5	0	0.51	0.22
0.73	0.63	0.42	0.3	0.5	0	0.49	0.22
0.43	0.53	0.52	0.13	0.5	0	0.55	0.22
0.46	0.53	0.52	0.15	0.5	0	0.58	0.22
0.51	0.51	0.52	0.51	0.5	0	0.54	0.22
0.59	0.45	0.53	0.19	0.5	0	0.59	0.27
0.57	0.47	0.6	0.18	0.5	0	0.51	0.22
0.63	0.67	0.57	0.24	0.5	0	0.49	0.22
0.8	0.88	0.36	0.39	0.5	0	0.56	0.33
0.53	0.54	0.43	0.1	0.5	0	0.57	0.32
0.51	0.51	0.43	0.87	0.5	0	0.52	0.22
0.38	0.61	0.61	0.12	0.5	0	0.53	0.47
0.33	0.55	0.51	0.43	0.5	0	0.51	0.22
0.78	0.74	0.42	0.26	0.5	0	0.43	0.22
0.74	0.67	0.47	0.34	0.5	0	0.42	0.22
0.72	0.61	0.45	0.3	0.5	0	0.54	0.25
0.4	0.45	0.57	0.18	0.5	0	0.56	0.26
0.59	0.53	0.43	0.44	0.5	0	0.5	0.22
0.57	0.53	0.53	0.34	0.5	0	0.53	0.22
0.86	0.68	0.39	0.24	0.5	0	0.54	0.22
0.86	0.74	0.51	0.4	0.5	0	0.55	0.22
0.79	0.57	0.41	0.28	0.5	0	0.59	0.22
0.41	0.54	0.39	0.2	0.5	0	0.51	0.22
0.37	0.36	0.56	0.18	0.5	0	0.48	0.26
0.53	0.31	0.58	0.39	0.5	0	0.47	0.37
0.74	0.75	0.58	0.47	0.5	0	0.4	0.35
0.49	0.39	0.52	0.29	0.5	0	0.48	0.22
0.74	0.57	0.51	0.28	0.5	0	0.58	0.22
0.42	0.24	0.34	0.16	0.5	0	0.5	0.22
0.48	0.39	0.51	0.21	0.5	0	0.52	0.28
0.41	0.53	0.45	0.14	0.5	0	0.52	0.66
0.45	0.46	0.55	0.43	0.5	0	0.55	0.38
0.56	0.48	0.58	0.27	0.5	0	0.51	0.22
0.64	0.59	0.56	0.23	0.5	0	0.46	0.22
0.64	0.56	0.56	0.22	0.5	0	0.45	0.22
0.66	0.62	0.49	0.1	0.5	0	0.49	0.22
0.53	0.44	0.51	0.33	0.5	0	0.55	0.22
0.38	0.49	0.53	0.19	0.5	0	0.5	0.22
0.45	0.58	0.48	0.67	0.5	0	0.52	0.22
0.43	0.35	0.52	0.52	0.5	0	0.54	0.22
0.37	0.32	0.47	0.18	0.5	0	0.45	0.25
0.48	0.43	0.51	0.32	0.5	0	0.52	0.43
0.41	0.46	0.59	0.19	0.5	0	0.58	0.27
0.54	0.48	0.44	0.08	0.5	0	0.52	0.27
0.6	0.47	0.45	0.22	0.5	0	0.51	0.29
0.34	0.46	0.57	0.09	0.5	0	0.55	0.22
0.48	0.54	0.55	0.12	0.5	0	0.51	0.22
0.47	0.39	0.59	0.15	0.5	0	0.57	0.22
0.81	0.85	0.47	0.37	0.5	0	0.56	0.22
0.48	0.42	0.52	0.24	0.5	0	0.56	0.22
0.58	0.51	0.49	0.27	0.5	0	0.57	0.29
0.6	0.5	0.44	0.61	0.5	0	0.47	0.22
0.45	0.55	0.54	0.66	0.5	0	0.47	0.22
0.46	0.49	0.58	0.23	0.5	0	0.44	0.22
0.49	0.42	0.56	0.55	0.5	0	0.42	0.25
0.63	0.53	0.54	0.4	0.5	0	0.5	0.22
0.5	0.54	0.53	0.54	0.5	0	0.51	0.27
0.63	0.57	0.59	0.4	0.5	0	0.38	0.22
0.43	0.57	0.51	0.49	0.5	0	0.48	0.22
0.48	0.45	0.55	0.5	0.5	0	0.53	0.22
0.5	0.58	0.46	0.46	0.5	0	0.46	0.22
0.51	0.54	0.6	0.57	0.5	0	0.58	0.22
0.54	0.52	0.63	0.37	0.5	0	0.46	0.22
0.67	0.62	0.4	0.43	0.5	0.83	0.5	0.22
0.28	0.58	0.21	0.13	0.5	0	0.51	0.22
0.39	0.44	0.35	0.16	0.5	0	0.55	0.22
0.8	0.63	0.45	0.29	0.5	0	0.51	0.22
0.5	0.52	0.59	0.3	0.5	0	0.51	0.35
0.42	0.47	0.52	0.41	0.5	0	0.53	0.32
0.36	0.46	0.62	0.46	0.5	0	0.51	0.33
0.46	0.38	0.47	0.22	0.5	0	0.52	0.27
0.4	0.45	0.56	0.2	0.5	0	0.45	0.22
0.33	0.43	0.64	0.16	0.5	0	0.52	0.52
0.49	0.61	0.49	0.25	0.5	0	0.5	0.28
0.38	0.5	0.37	0.26	0.5	0	0.43	0.22
0.69	0.7	0.52	0.36	0.5	0	0.46	0.22
0.61	0.72	0.39	0.33	0.5	0	0.58	0.22
0.78	0.75	0.4	0.28	0.5	0	0.53	0.22
0.64	0.57	0.57	0.27	0.5	0	0.37	0.22
0.36	0.58	0.35	0.24	0.5	0	0.44	0.22
0.36	0.43	0.39	0.12	0.5	0	0.49	0.22
0.47	0.52	0.5	0.4	0.5	0	0.41	0.22
0.48	0.23	0.57	0.27	0.5	0	0.48	0.47
0.47	0.39	0.55	0.24	0.5	0	0.47	0.22
0.44	0.59	0.36	0.16	0.5	0	0.52	0.22
0.42	0.35	0.54	0.18	0.5	0	0.56	0.22
0.3	0.56	0.55	0.18	0.5	0	0.5	0.22
0.65	0.65	0.52	0.16	0.5	0	0.6	0.22
0.27	0.6	0.48	0.23	0.5	0	0.55	0.22
0.45	0.41	0.5	0.46	0.5	0.5	0.5	0.27
0.44	0.52	0.41	0.23	0.5	0	0.51	0.22
0.3	0.32	0.57	0.19	0.5	0	0.48	0.55
0.4	0.44	0.49	0.47	0.5	0	0.49	0.27
0.45	0.51	0.5	0.16	0.5	0	0.52	1
0.45	0.45	0.5	0.6	0.5	0	0.49	0.22
0.59	0.67	0.56	0.41	0.5	0	0.47	0.22
0.47	0.47	0.57	0.48	0.5	0	0.48	0.22
0.35	0.52	0.48	0.22	0.5	0	0.26	0.22
0.47	0.41	0.66	0.26	0.5	0	0.53	0.22
0.64	0.62	0.29	0.28	0.5	0	0.51	0.22
0.55	0.53	0.55	0.46	0.5	0	0.52	0.22
0.67	0.62	0.54	0.43	0.5	0	0.53	0.22
0.59	0.6	0.49	0.43	0.5	0	0.53	0.31
0.54	0.55	0.34	0.31	0.5	0	0.54	0.22
0.58	0.62	0.54	0.17	0.5	0	0.48	0.22
0.4	0.38	0.53	0.16	0.5	0	0.52	0.27
0.46	0.71	0.48	0.53	0.5	0	0.53	0.22
0.53	0.51	0.55	0.05	0.5	0	0.45	0.25
0.41	0.4	0.59	0.47	0.5	0	0.48	0.43
0.5	0.64	0.57	0.15	0.5	0	0.47	0.22
0.4	0.62	0.52	0.31	0.5	0	0.49	0.31
0.6	0.5	0.57	0.25	0.5	0	0.41	0.26
0.62	0.51	0.52	0.42	0.5	0	0.54	0.27
0.35	0.58	0.54	0.16	0.5	0	0.51	0.22
0.34	0.54	0.5	0.21	0.5	0	0.54	0.31
0.39	0.58	0.5	0.26	0.5	0	0.54	0.59
0.48	0.54	0.5	0.17	0.5	0	0.53	0.22
0.29	0.32	0.58	0.15	0.5	0	0.5	0.3
0.47	0.32	0.64	0.3	0.5	0	0.63	0.22
0.39	0.47	0.56	0.16	0.5	0	0.47	0.22
0.58	0.48	0.51	0.47	0.5	0	0.55	0.22
0.64	0.6	0.57	0.19	0.5	0	0.43	0.22
0.37	0.46	0.4	0.27	0.5	0	0.45	0.22
0.43	0.57	0.53	0.16	0.5	0	0.54	0.22
0.28	0.37	0.61	0.09	0.5	0	0.52	0.55
0.59	0.48	0.5	0.14	0.5	0	0.45	0.25
0.39	0.55	0.48	0.31	0.5	0	0.54	0.29
0.26	0.36	0.47	0.34	0.5	0	0.53	0.72
0.51	0.34	0.5	0.19	0.5	0	0.5	0.22
0.58	0.5	0.5	0.12	0.5	0	0.48	0.25
0.44	0.39	0.53	0.14	0.5	0	0.54	0.44
0.41	0.39	0.44	0.34	0.5	0	0.48	0.4
0.45	0.43	0.51	0.24	0.5	0	0.54	0.33
0.36	0.68	0.46	0.16	0.5	0	0.53	0.28
0.42	0.31	0.5	0.15	0.5	0	0.53	0.22
0.42	0.43	0.56	0.1	0.5	0	0.49	0.22
0.67	0.71	0.52	0.65	0.5	0	0.53	0.36
0.49	0.47	0.53	0.16	0.5	0	0.48	0.27
0.71	0.59	0.48	0.43	0.5	0	0.59	0.22
0.4	0.42	0.71	0.21	0.5	0	0.54	0.32
0.4	0.42	0.71	0.21	0.5	0	0.54	0.32
0.54	0.49	0.49	0.2	0.5	0	0.52	0.22
0.42	0.51	0.5	0.12	0.5	0	0.52	0.46
0.57	0.51	0.53	0.18	0.5	0	0.56	0.25
0.35	0.45	0.43	0.11	0.5	0	0.56	0.22
0.42	0.42	0.42	0.2	0.5	0	0.49	0.22
0.26	0.5	0.33	0.28	0.5	0	0.51	0.22
0.39	0.42	0.38	0.4	0.5	0	0.49	0.47
0.26	0.44	0.3	0.11	0.5	0	0.51	0.47
0.31	0.44	0.53	0.23	0.5	0	0.51	0.32
0.48	0.61	0.44	0.2	0.5	0	0.47	0.22
0.66	0.45	0.5	0.23	0.5	0	0.49	0.22
0.21	0.41	0.55	0.11	0.5	0	0.5	0.27
0.38	0.68	0.44	0.45	0.5	0	0.53	0.22
0.44	0.38	0.48	0.32	0.5	0.83	0.53	0.22
0.31	0.31	0.56	0.33	0.5	0	0.52	0.33
0.49	0.31	0.49	0.35	0.5	0	0.51	0.29
0.38	0.37	0.56	0.21	0.5	0	0.49	0.22
0.39	0.4	0.53	0.67	0.5	0	0.47	0.22
0.24	0.34	0.69	0.18	0.5	0	0.52	0.22
0.49	0.43	0.51	0.13	0.5	0	0.47	0.22
0.54	0.38	0.52	0.18	0.5	0	0.48	0.22
0.43	0.57	0.53	0.53	0.5	0	0.53	0.25
0.48	0.64	0.61	0.23	0.5	0	0.6	0.22
0.31	0.55	0.52	0.17	0.5	0	0.52	0.22
0.32	0.57	0.5	0.15	0.5	0	0.53	0.22
0.32	0.42	0.52	0.24	0.5	0	0.6	0.22
0.59	0.5	0.52	0.28	0.5	0	0.55	0.25
0.37	0.42	0.51	0.11	0.5	0	0.57	0.22
0.75	0.7	0.38	0.27	0.5	0	0.49	0.22
0.61	0.72	0.31	0.33	0.5	0	0.56	0.22
0.44	0.42	0.6	0.21	0.5	0	0.57	0.22
0.52	0.51	0.51	0.54	0.5	0	0.55	0.27
0.63	0.56	0.45	0.58	0.5	0	0.51	0.22
0.52	0.56	0.54	0.53	0.5	0	0.45	0.22
0.58	0.58	0.58	0.49	0.5	0	0.49	0.26
0.72	0.62	0.34	0.29	0.5	0	0.56	0.28
0.72	0.61	0.37	0.3	0.5	0	0.57	0.22
0.46	0.43	0.38	0.33	0.5	0	0.48	0.28
0.57	0.57	0.44	0.37	0.5	0	0.52	0.25
0.42	0.31	0.62	0.12	0.5	0	0.4	0.22
0.49	0.46	0.45	0.45	0.5	0	0.52	0.22
0.42	0.58	0.41	0.65	0.5	0	0.46	0.26
0.59	0.61	0.34	0.22	0.5	0	0.51	0.22
0.52	0.77	0.38	0.34	0.5	0	0.51	0.22
0.5	0.52	0.6	0.51	0.5	0	0.48	0.22
0.49	0.6	0.43	0.56	0.5	0	0.36	0.22
0.5	0.41	0.44	0.5	0.5	0	0.42	0.22
0.5	0.4	0.56	0.7	0.5	0	0.5	0.22
0.37	0.58	0.44	0.51	0.5	0	0.44	0.22
0.55	0.45	0.45	0.54	0.5	0	0.5	0.22
0.67	0.68	0.46	0.29	0.5	0	0.46	0.22
0.53	0.51	0.46	0.28	0.5	0	0.48	0.22
0.35	0.66	0.49	0.21	0.5	0	0.54	0.25
0.52	0.4	0.6	0.12	0.5	0	0.55	0.22
0.77	0.79	0.58	0.23	0.5	0	0.48	0.22
0.47	0.46	0.59	0.49	0.5	0	0.56	0.22
0.73	0.83	0.43	0.3	0.5	0	0.55	0.22
0.78	0.74	0.58	0.25	1	0	0.53	0.22
0.7	0.65	0.54	0.28	0.5	0	0.6	0.4
0.47	0.54	0.37	0.14	0.5	0	0.5	0.22
0.56	0.52	0.48	0.17	0.5	0	0.46	0.22
0.57	0.41	0.59	0.24	0.5	0	0.4	0.22
0.56	0.41	0.58	0.21	0.5	0	0.42	0.22
0.58	0.56	0.45	0.12	0.5	0	0.51	0.22
0.53	0.38	0.66	0.25	0.5	0	0.43	0.22
0.34	0.36	0.54	0.11	0.5	0	0.36	0.21
0.69	0.61	0.38	0.27	0.5	0	0.52	0.22
0.37	0.53	0.6	0.19	0.5	0.5	0.42	0.22
0.41	0.45	0.53	0.17	0.5	0	0.51	0.25
0.31	0.46	0.54	0.52	0.5	0	0.5	0.34
0.36	0.37	0.33	0.14	0.5	0	0.57	0.31
0.82	0.78	0.49	0.23	0.5	0	0.46	0.22
0.82	0.75	0.54	0.23	0.5	0	0.46	0.22
0.41	0.51	0.58	0.15	0.5	0	0.45	0.27
0.38	0.51	0.75	0.17	0.5	0	0.55	0.22
0.38	0.51	0.75	0.17	0.5	0	0.55	0.22
0.53	0.44	0.51	0.33	0.5	0	0.52	0.22
0.46	0.54	0.71	0.15	0.5	0	0.59	0.22
0.4	0.56	0.48	0.14	0.5	0	0.47	0.22
0.53	0.53	0.6	0.13	0.5	0	0.49	0.22
0.42	0.57	0.72	0.22	0.5	0	0.57	0.22
0.45	0.27	0.57	0.36	0.5	0	0.52	0.18
0.2	0.26	0.52	0.14	0.5	0	0.53	0.44
0.51	0.53	0.55	0.14	0.5	0	0.51	0.22
0.44	0.68	0.45	0.51	0.5	0	0.52	0.41
0.27	0.39	0.66	0.11	0.5	0	0.44	0.22
0.55	0.42	0.34	0.3	0.5	0	0.52	0.22
0.34	0.42	0.3	0.23	0.5	0	0.53	0.22
0.44	0.53	0.52	0.23	0.5	0.83	0.51	0.22
0.59	0.58	0.56	0.21	0.5	0	0.54	0.33
0.39	0.28	0.46	0.12	0.5	0	0.41	0.22
0.56	0.43	0.54	0.16	0.5	0	0.5	0.22
0.36	0.68	0.38	0.08	0.5	0	0.53	0.25
0.27	0.36	0.6	0.33	0.5	0	0.37	0.31
0.35	0.4	0.59	0.22	0.5	0	0.47	0.37
0.42	0.32	0.5	0.21	0.5	0	0.51	0.22
0.23	0.2	0.53	0.2	0.5	0	0.44	0.22
0.55	0.54	0.56	0.22	0.5	0	0.5	0.37
0.36	0.24	0.49	0.16	0.5	0	0.51	0.22
0.38	0.48	0.59	0.22	0.5	0	0.46	0.22
0.8	0.46	0.5	0.15	0.5	0	0.53	0.22
0.6	0.56	0.47	0.2	0.5	0	0.5	0.38
0.41	0.24	0.54	0.26	0.5	0	0.41	0.22
0.47	0.65	0.54	0.62	0.5	0	0.53	0.36
0.43	0.39	0.54	0.14	0.5	0	0.47	0.22
0.5	0.51	0.52	0.09	0.5	0	0.48	0.25
0.53	0.61	0.52	0.21	0.5	0	0.55	0.3
0.54	0.42	0.41	0.16	0.5	0	0.52	0.22
0.46	0.35	0.53	0.16	0.5	0	0.51	0.29
0.46	0.43	0.49	0.79	0.5	0	0.49	0.63
0.51	0.55	0.35	0.16	0.5	0	0.51	0.47
0.56	0.52	0.55	0.19	0.5	0	0.54	0.22
0.61	0.3	0.59	0.12	0.5	0	0.49	0.27
0.37	0.53	0.46	0.23	0.5	0	0.47	0.22
0.83	0.58	0.33	0.04	0.5	0	0.53	0.22
0.39	0.45	0.53	0.18	0.5	0	0.54	0.22
0.52	0.54	0.5	0.21	0.5	0	0.48	0.3
0.35	0.39	0.57	0.11	0.5	0	0.48	0.22
0.36	0.49	0.3	0.22	0.5	0	0.52	0.31
0.78	0.7	0.32	0.23	0.5	0	0.53	0.22
0.55	0.46	0.53	0.11	0.5	0	0.52	0.48
0.45	0.56	0.54	0.32	0.5	0	0.57	0.22
0.45	0.56	0.53	0.32	0.5	0	0.57	0.22
0.29	0.43	0.4	0.15	0.5	0	0.53	0.22
0.52	0.75	0.37	0.14	0.5	0	0.46	0.22
0.71	0.56	0.39	0.27	0.5	0	0.52	0.22
0.58	0.6	0.43	0.12	0.5	0	0.55	0.22
0.54	0.65	0.49	0.34	0.5	0	0.52	0.22
0.57	0.59	0.44	0.16	0.5	0	0.52	0.22
0.59	0.58	0.46	0.19	0.5	0	0.56	0.27
0.92	0.61	0.4	0.22	0.5	0	0.54	0.22
0.55	0.56	0.45	0.14	0.5	0	0.54	0.22
0.63	0.61	0.41	0.22	0.5	0	0.51	0.22
0.58	0.53	0.38	0.18	0.5	0	0.52	0.22
0.36	0.46	0.43	0.19	0.5	0	0.48	0.22
0.32	0.47	0.55	0.12	0.5	0	0.52	0.22
0.34	0.38	0.45	0.19	0.5	0	0.51	0.22
0.62	0.58	0.46	0.13	0.5	0	0.53	0.22
0.53	0.68	0.42	0.19	0.5	0	0.53	0.22
0.73	0.55	0.41	0.16	0.5	0	0.46	0.22
0.55	0.46	0.46	0.31	0.5	0	0.58	0.48
0.35	0.6	0.47	0.13	0.5	0	0.52	0.43
0.77	0.8	0.51	0.4	1	0	0.54	0.22
0.77	0.87	0.47	0.37	0.5	0	0.48	0.22
0.35	0.46	0.49	0.15	1	0	0.55	0.35
0.43	0.51	0.48	0.14	0.5	0	0.5	0.22
0.57	0.61	0.45	0.26	0.5	0	0.5	0.22
0.63	0.62	0.42	0.12	0.5	0	0.52	0.25
0.25	0.4	0.51	0.18	0.5	0	0.5	0.27
0.56	0.62	0.53	0.24	0.5	0	0.57	0.22
0.58	0.6	0.51	0.24	0.5	0	0.53	0.22
0.71	0.59	0.53	0.15	0.5	0	0.49	0.33
0.46	0.35	0.33	0.17	0.5	0	0.55	0.22
0.54	0.55	0.42	0.22	0.5	0	0.48	0.22
0.39	0.44	0.28	0.12	0.5	0	0.46	0.27
0.33	0.44	0.49	0.08	0.5	0	0.48	0.49
0.81	0.82	0.41	0.36	0.5	0	0.39	0.22
0.69	0.6	0.51	0.13	0.5	0.83	0.52	0.22
0.46	0.48	0.44	0.21	0.5	0	0.55	0.22
0.35	0.36	0.57	0.17	0.5	0	0.52	0.22
0.74	0.72	0.47	0.25	0.5	0	0.57	0.22
0.54	0.57	0.52	0.19	0.5	0	0.59	0.67
0.42	0.52	0.4	0.17	0.5	0	0.5	0.26
0.91	0.77	0.34	0.47	0.5	0	0.52	0.31
0.81	0.9	0.39	0.41	0.5	0	0.53	0.22
0.45	0.4	0.56	0.14	0.5	0	0.54	0.22
0.47	0.47	0.58	0.16	0.5	0	0.49	0.28
0.41	0.39	0.51	0.52	0.5	0	0.49	0.22
0.37	0.34	0.32	0.22	0.5	0	0.56	0.22
0.69	0.6	0.5	0.31	0.5	0	0.55	0.22
0.35	0.56	0.36	0.3	0.5	0	0.53	0.25
0.84	0.66	0.36	0.78	0.5	0	0.49	0.5
0.51	0.58	0.54	0.29	0.5	0	0.53	0.22
0.37	0.43	0.62	0.27	0.5	0	0.48	0.22
0.55	0.66	0.57	0.32	0.5	0	0.57	0.34
0.48	0.35	0.42	0.21	0.5	0	0.57	0.22
0.62	0.58	0.52	0.15	0.5	0	0.52	0.29
0.56	0.59	0.53	0.16	0.5	0	0.24	0.42
0.44	0.51	0.37	0.15	0.5	0	0.51	0.22
0.44	0.44	0.49	0.15	0.5	0	0.46	0.27
0.5	0.5	0.48	0.17	0.5	0	0.47	0.26
0.6	0.6	0.49	0.3	0.5	0	0.53	0.22
0.49	0.46	0.34	0.21	0.5	0	0.55	0.22
0.35	0.68	0.57	0.4	0.5	0	0.53	0.36
0.7	0.69	0.43	0.33	0.5	0	0.58	0.22
0.23	0.3	0.58	0.22	0.5	0	0.48	0.27
0.45	0.42	0.52	0.2	0.5	0	0.5	0.25
0.51	0.35	0.46	0.15	0.5	0	0.51	0.42
0.42	0.39	0.47	0.13	0.5	0	0.5	0.27
0.32	0.38	0.52	0.2	0.5	0	0.52	0.28
0.59	0.65	0.52	0.3	0.5	0	0.46	0.31
0.41	0.52	0.41	0.11	0.5	0	0.54	0.35
0.37	0.33	0.5	0.12	0.5	0	0.51	0.54
0.45	0.56	0.49	0.17	0.5	0	0.52	0.22
0.56	0.54	0.59	0.14	0.5	0	0.52	0.27
0.31	0.31	0.54	0.18	0.5	0	0.52	0.29
0.27	0.51	0.47	0.35	0.5	0	0.49	0.28
0.54	0.56	0.57	0.18	0.5	0	0.45	0.25
0.17	0.38	0.45	0.09	0.5	0	0.54	0.27
0.43	0.51	0.54	0.15	0.5	0	0.45	0.26
0.6	0.4	0.59	0.18	0.5	0	0.48	0.22
0.91	0.69	0.57	0.45	0.5	0	0.56	0.22
0.38	0.47	0.53	0.12	0.5	0	0.48	0.22
0.59	0.43	0.52	0.19	0.5	0	0.55	0.27
0.64	0.53	0.45	0.13	0.5	0	0.53	0.22
0.49	0.31	0.34	0.13	0.5	0	0.52	0.22
0.52	0.51	0.51	0.12	0.5	0	0.51	0.4
0.49	0.43	0.48	0.15	0.5	0	0.55	0.25
0.49	0.47	0.52	0.16	0.5	0	0.53	0.28
0.48	0.39	0.49	0.18	0.5	0	0.51	0.22
0.44	0.34	0.55	0.18	0.5	0	0.52	0.22
0.43	0.54	0.58	0.16	0.5	0	0.5	0.36
0.49	0.42	0.54	0.17	0.5	0	0.5	0.36
0.34	0.66	0.51	0.16	0.5	0	0.47	0.33
0.2	0.34	0.33	0.1	0.5	0	0.48	0.31
0.74	0.53	0.5	0.08	0.5	0	0.55	0.31
0.69	0.48	0.38	0.15	0.5	0	0.55	0.22
0.3	0.5	0.47	0.11	0.5	0	0.46	0.22
0.44	0.51	0.48	0.38	0.5	0	0.52	0.22
0.31	0.45	0.5	0.17	0.5	0	0.49	0.22
0.55	0.41	0.56	0.21	0.5	0	0.52	0.22
0.4	0.34	0.52	0.17	0.5	0	0.47	0.51
0.4	0.48	0.5	0.17	0.5	0	0.54	0.5
0.58	0.48	0.56	0.1	0.5	0	0.46	0.25
0.58	0.48	0.56	0.12	0.5	0	0.46	0.25
0.58	0.45	0.48	0.24	0.5	0	0.52	0.37
0.58	0.41	0.51	0.26	0.5	0	0.51	0.37
0.41	0.6	0.53	0.29	0.5	0	0.47	0.43
0.69	0.5	0.49	0.42	0.5	0	0.49	0.22
0.38	0.49	0.61	0.13	0.5	0	0.54	0.22
0.6	0.48	0.44	0.52	0.5	0	0.54	0.63
0.47	0.49	0.63	0.17	0.5	0	0.31	0.26
0.28	0.51	0.55	0.11	0.5	0	0.46	0.22
0.56	0.57	0.63	0.39	1	0	0.59	0.4
0.21	0.38	0.49	0.16	0.5	0	0.51	0.45
0.46	0.57	0.57	0.15	0.5	0	0.52	0.26
0.43	0.42	0.54	0.22	0.5	0	0.57	0.33
0.57	0.59	0.5	0.58	0.5	0	0.53	0.22
0.48	0.34	0.47	0.14	0.5	0	0.47	0.26
0.35	0.4	0.53	0.18	0.5	0	0.42	0.38
0.47	0.45	0.53	0.62	0.5	0	0.46	0.22
0.53	0.43	0.47	0.15	0.5	0	0.58	0.22
0.46	0.45	0.56	0.16	0.5	0	0.56	0.22
0.44	0.42	0.62	0.14	0.5	0	0.55	0.37
0.37	0.34	0.58	0.24	0.5	0	0.44	0.18
0.37	0.34	0.58	0.24	0.5	0	0.44	0.18
0.39	0.39	0.55	0.52	0.5	0	0.37	0.16
0.39	0.39	0.55	0.52	0.5	0	0.37	0.16
0.48	0.46	0.38	0.29	0.5	0	0.53	0.22
0.48	0.57	0.5	0.09	0.5	0	0.52	0.42
0.61	0.57	0.45	0.21	0.5	0	0.5	0.42
0.56	0.44	0.56	0.19	0.5	0	0.54	0.22
0.51	0.63	0.3	0.35	0.5	0	0.53	0.27
0.53	0.68	0.34	0.42	0.5	0	0.54	0.27
0.37	0.22	0.64	0.35	0.5	0	0.47	0.22
0.51	0.48	0.58	0.22	0.5	0	0.5	0.28
0.49	0.37	0.59	0.17	0.5	0	0.51	0.22
0.51	0.48	0.58	0.22	0.5	0	0.5	0.28
0.53	0.53	0.53	0.17	0.5	0	0.49	0.37
0.29	0.68	0.47	0.26	0.5	0	0.47	0.37
0.5	0.45	0.49	0.15	0.5	0	0.55	0.43
0.33	0.28	0.31	0.24	0.5	0	0.53	0.22
0.85	0.85	0.3	0.31	0.5	0	0.55	0.42
0.43	0.39	0.51	0.28	0.5	0	0.4	0.22
0.61	0.54	0.49	0.16	0.5	0	0.54	0.42
0.34	0.35	0.61	0.19	0.5	0	0.52	0.25
0.55	0.53	0.56	0.29	0.5	0	0.48	0.22
0.66	0.62	0.52	0.17	0.5	0	0.49	0.22
0.44	0.41	0.58	0.2	0.5	0	0.57	0.25
0.37	0.62	0.34	0.25	0.5	0	0.51	0.22
0.45	0.56	0.51	0.64	0.5	0	0.54	0.22
0.38	0.46	0.52	0.75	0.5	0	0.5	0.26
0.61	0.54	0.49	0.19	0.5	0	0.54	0.47
0.44	0.53	0.52	0.37	0.5	0	0.5	0.22
0.44	0.53	0.52	0.37	0.5	0	0.5	0.22
0.32	0.34	0.61	0.17	0.5	0	0.52	0.32
0.34	0.34	0.61	0.18	0.5	0	0.52	0.32
0.51	0.68	0.49	0.59	0.5	0	0.54	0.27
0.41	0.3	0.49	0.28	0.5	0	0.54	0.22
0.41	0.43	0.5	0.28	0.5	0	0.5	0.22
0.3	0.5	0.34	0.26	0.5	0	0.51	0.22
0.49	0.4	0.34	0.26	0.5	0	0.5	0.22
0.34	0.4	0.3	0.23	0.5	0	0.51	0.22
0.43	0.44	0.3	0.18	0.5	0	0.51	0.22
0.43	0.45	0.37	0.12	0.5	0	0.48	0.22
0.45	0.57	0.3	0.17	0.5	0	0.51	0.22
0.45	0.57	0.3	0.17	0.5	0	0.51	0.22
0.42	0.44	0.33	0.17	0.5	0	0.54	0.27
0.52	0.5	0.53	0.1	0.5	0	0.48	0.22
0.53	0.56	0.49	0.46	0.5	0	0.52	0.22
0.45	0.54	0.54	0.62	0.5	0	0.53	0.22
0.51	0.43	0.63	0.18	0.5	0	0.52	0.22
0.51	0.52	0.48	0.5	0.5	0	0.51	0.22
0.55	0.49	0.5	0.46	0.5	0	0.52	0.25
0.5	0.46	0.52	0.16	0.5	0	0.52	0.26
0.5	0.53	0.45	0.44	0.5	0	0.49	0.22
0.45	0.59	0.53	0.74	0.5	0	0.47	0.25
0.57	0.61	0.55	0.67	0.5	0	0.48	0.22
0.54	0.45	0.62	0.13	0.5	0	0.52	0.26
0.67	0.51	0.53	0.28	0.5	0	0.51	0.22
0.35	0.49	0.47	0.22	0.5	0	0.5	0.28
0.47	0.63	0.66	0.45	0.5	0	0.37	0.11
0.51	0.34	0.43	0.18	0.5	0	0.48	0.25
0.56	0.45	0.59	0.14	0.5	0	0.51	0.26
0.45	0.38	0.59	0.18	0.5	0	0.44	0.45
0.43	0.51	0.6	0.25	0.5	0	0.55	0.22
0.47	0.59	0.43	0.13	0.5	0	0.56	0.3
0.4	0.45	0.42	0.17	0.5	0	0.54	0.26
0.89	0.81	0.36	0.71	0.5	0	0.55	0.63
0.58	0.55	0.52	0.22	0.5	0	0.44	0.22
0.59	0.57	0.46	0.14	0.5	0	0.52	0.22
0.49	0.41	0.32	0.21	0.5	0	0.5	0.32
0.35	0.53	0.35	0.33	0.5	0	0.5	0.32
0.42	0.32	0.61	0.13	0.5	0	0.14	0.27
0.5	0.46	0.42	0.32	0.5	0	0.56	0.55
0.68	0.5	0.43	0.27	0.5	0	0.61	0.22
0.5	0.45	0.49	0.3	0.5	0	0.47	0.4
0.46	0.41	0.5	0.44	0.5	0	0.53	0.22
0.32	0.36	0.34	0.19	0.5	0	0.55	0.26
0.4	0.51	0.42	0.13	0.5	0	0.45	0.25
0.7	0.73	0.37	0.37	0.5	0	0.48	0.31
0.81	0.76	0.32	0.37	0.5	0	0.51	0.22
0.65	0.61	0.39	0.3	0.5	0	0.57	0.28
0.47	0.43	0.35	0.32	0.5	0	0.54	0.22
0.42	0.25	0.6	0.14	0.5	0	0.45	0.22
0.23	0.34	0.41	0.28	0.5	0	0.5	0.27
0.85	0.56	0.33	0.38	1	0	0.55	0.25
0.34	0.31	0.6	0.37	0.5	0	0.5	0.3
0.59	0.53	0.47	0.26	0.5	0	0.53	0.31
0.67	0.63	0.34	0.41	0.5	0	0.6	0.33
0.7	0.73	0.38	0.36	0.5	0	0.54	0.22
0.54	0.51	0.54	0.52	0.5	0	0.47	0.25
0.53	0.5	0.54	0.56	0.5	0	0.49	0.41
0.84	0.63	0.38	0.23	0.5	0	0.53	0.22
0.89	0.77	0.36	0.34	0.5	0	0.44	0.22
0.48	0.43	0.45	0.17	0.5	0	0.48	0.37
0.36	0.35	0.47	0.22	0.5	0	0.44	0.31
0.57	0.49	0.48	0.16	0.5	0	0.51	0.22
0.43	0.52	0.53	0.52	1	0	0.49	0.22
0.38	0.49	0.54	1	0.5	0	0.5	0.27
0.43	0.32	0.56	0.27	0.5	0	0.47	0.27
0.84	0.87	0.45	0.54	0.5	0	0.28	0.22
0.27	0.56	0.56	0.18	0.5	0	0.52	0.22
0.89	0.82	0.6	0.49	0.5	0	0.55	0.22
0.86	0.92	0.5	0.37	1	0	0.53	0.32
0.37	0.55	0.29	0.32	0.5	0	0.51	0.22
0.87	0.83	0.57	0.36	0.5	0	0.36	0.22
0.43	0.45	0.54	0.14	0.5	0	0.5	0.31
0.52	0.48	0.54	0.28	0.5	0	0.54	0.22
0.77	0.6	0.42	0.33	0.5	0	0.57	0.22
0.76	0.74	0.56	0.34	0.5	0	0.51	0.3
0.58	0.76	0.4	0.37	0.5	0	0.54	0.3
0.94	0.6	0.33	0.49	0.5	0	0.54	0.22
0.36	0.44	0.57	0.18	0.5	0	0.42	0.22
0.42	0.51	0.39	0.22	0.5	0	0.49	0.26
0.52	0.48	0.58	0.55	0.5	0	0.48	0.22
0.42	0.32	0.48	0.16	0.5	0	0.55	0.22
0.43	0.38	0.51	0.24	0.5	0	0.46	0.33
0.48	0.57	0.52	0.61	0.5	0	0.51	0.22
0.83	0.53	0.52	0.2	0.5	0	0.48	0.25
0.36	0.34	0.46	0.19	0.5	0	0.52	0.22
0.51	0.43	0.47	0.19	0.5	0	0.52	0.37
0.54	0.54	0.49	0.14	0.5	0	0.56	0.22
0.44	0.41	0.44	0.13	0.5	0	0.49	0.42
0.52	0.62	0.54	0.19	0.5	0	0.5	0.22
0.46	0.4	0.38	0.18	0.5	0	0.49	0.22
0.68	0.5	0.55	0.65	0.5	0	0.46	0.31
0.53	0.44	0.47	0.22	0.5	0	0.53	0.22
0.48	0.48	0.5	0.47	0.5	0	0.55	0.22
0.46	0.14	0.36	0.21	0.5	0	0.5	0.25
0.5	0.45	0.48	0.17	0.5	0	0.5	0.26
0.44	0.53	0.43	0.17	0.5	0	0.54	0.75
0.46	0.47	0.46	0.16	0.5	0	0.51	0.22
0.52	0.49	0.57	0.57	0.5	0	0.51	0.22
0.62	0.64	0.56	0.2	0.5	0	0.48	0.33
0.46	0.32	0.58	0.17	0.5	0	0.61	0.25
0.78	0.48	0.47	0.3	0.5	0	0.53	0.47
0.49	0.62	0.65	0.18	0.5	0	0.46	0.43
0.5	0.34	0.62	0.19	0.5	0	0.57	0.22
0.39	0.37	0.33	0.23	0.5	0	0.53	0.26
0.39	0.37	0.56	0.15	0.5	0	0.5	0.27
0.33	0.37	0.54	0.28	0.5	0	0.53	0.27
0.39	0.37	0.33	0.23	0.5	0	0.52	0.26
0.33	0.38	0.53	0.26	0.5	0	0.52	0.27
0.48	0.51	0.57	0.24	0.5	0	0.5	0.22
0.5	0.62	0.54	0.66	0.5	0	0.49	0.22
0.47	0.54	0.54	0.48	0.5	0	0.53	0.26
0.72	0.58	0.42	0.28	0.5	0	0.48	0.22
0.41	0.41	0.51	0.19	0.5	0	0.57	0.22
0.81	0.65	0.52	0.41	0.5	0	0.57	0.26
0.5	0.49	0.52	0.2	0.5	0	0.43	0.52
0.18	0.48	0.46	0.12	0.5	0	0	0.25
0.26	0.38	0.52	0.36	0.5	0	0.48	0.56
0.53	0.51	0.51	0.11	0.5	0	0.49	0.41
0.58	0.49	0.5	0.41	0.5	0	0.57	0.22
0.62	0.6	0.47	0.16	0.5	0	0.53	0.22
0.68	0.58	0.51	0.19	0.5	0.83	0.54	0.22
0.4	0.52	0.53	0.52	0.5	0	0.51	0.22
0.51	0.47	0.41	0.44	0.5	0	0.5	0.22
0.72	0.56	0.4	0.26	0.5	0	0.51	0.26
0.49	0.44	0.45	0.22	0.5	0	0.51	0.22
0.32	0.47	0.55	0.25	0.5	0	0.49	0.22
0.46	0.57	0.52	0.28	0.5	0	0.52	0.22
0.53	0.48	0.45	0.44	0.5	0	0.49	0.27
0.49	0.48	0.46	0.63	0.5	0	0.52	0.22
0.7	0.53	0.42	0.22	0.5	0	0.51	0.28
0.68	0.68	0.49	0.15	0.5	0	0.53	0.22
0.47	0.6	0.35	0.21	0.5	0	0.52	0.22
0.55	0.49	0.45	0.18	0.5	0	0.49	0.22
0.4	0.53	0.61	0.21	0.5	0	0.48	0.33
0.57	0.44	0.42	0.2	0.5	0	0.54	0.22
0.4	0.47	0.48	0.18	0.5	0	0.46	0.22
0.34	0.54	0.54	0.13	0.5	0	0.52	0.22
0.43	0.83	0.55	0.2	0.5	0	0.47	0.4
0.55	0.65	0.5	0.28	0.5	0	0.55	0.22
0.29	0.46	0.54	0.27	0.5	0	0.49	0.22
0.46	0.42	0.6	0.21	0.5	0	0.4	0.22
0.8	0.81	0.55	0.35	0.5	0	0.42	0.22
0.79	0.74	0.49	0.33	0.5	0	0.48	0.22
0.45	0.48	0.63	0.67	0.5	0	0.48	0.22
0.66	0.52	0.52	0.44	0.5	0	0.56	0.27
0.5	0.49	0.59	0.47	0.5	0	0.49	0.36
0.54	0.52	0.54	0.2	0.5	0	0.55	0.25
0.37	0.31	0.53	0.16	0.5	0	0.53	0.44
0.43	0.39	0.59	0.13	0.5	0	0.41	0.43
0.48	0.47	0.54	0.55	0.5	0	0.51	0.65
0.6	0.59	0.45	0.23	0.5	0	0.55	0.22
0.45	0.73	0.47	0.65	0.5	0	0.54	0.43
0.66	0.54	0.49	0.16	0.5	0	0.54	0.36
0.46	0.55	0.61	0.13	0.5	0	0.47	0.22
0.42	0.5	0.53	0.22	0.5	0.83	0.5	0.22
0.66	0.66	0.32	0.54	0.5	0	0.51	0.22
0.74	0.56	0.35	0.36	0.5	0	0.51	0.25
0.89	0.52	0.41	0.26	0.5	0	0.52	0.31
0.67	0.51	0.54	0.21	0.5	0	0.43	0.3
0.58	0.46	0.46	0.34	0.5	0	0.5	0.43
0.4	0.68	0.5	0.82	0.5	0	0.44	0.36
0.59	0.57	0.43	0.26	0.5	0	0.51	0.22
0.39	0.3	0.56	0.12	0.5	0	0.53	0.38
0.6	0.62	0.54	0.4	0.5	0	0.5	0.22
0.36	0.4	0.53	0.48	0.5	0	0.48	0.22
0.51	0.42	0.56	0.38	0.5	0	0.46	0.22
0.41	0.54	0.58	0.2	0.5	0	0.52	0.22
0.57	0.4	0.62	0.3	0.5	0	0.48	0.11
0.52	0.5	0.59	0.31	0.5	0	0.5	0.22
0.42	0.53	0.53	0.64	0.5	0	0.47	0.22
0.5	0.46	0.64	0.36	0.5	0	0.49	0.22
0.6	0.51	0.6	0.38	0.5	0.83	0.52	0.24
0.45	0.38	0.64	0.14	0.5	0	0.54	0.22
0.6	0.57	0.64	0.52	0.5	0	0.47	0.28
0.53	0.42	0.58	0.29	0.5	0	0.5	0.22
0.41	0.52	0.53	0.41	0.5	0	0.39	0.33
0.45	0.43	0.63	0.4	0.5	0	0.59	0.11
0.44	0.44	0.67	0.35	0.5	0	0.48	0.26
0.58	0.52	0.61	0.33	0.5	0	0.38	0.11
0.57	0.61	0.55	0.27	0.5	0	0.44	0.21
0.57	0.58	0.58	0.35	0.5	0	0.49	0.22
0.64	0.64	0.56	0.21	0.5	0	0.5	0.22
0.56	0.5	0.61	0.49	0.5	0	0.46	0.28
0.6	0.46	0.59	0.16	0.5	0	0.49	0.22
0.36	0.38	0.56	0.44	0.5	0	0.48	0.22
0.53	0.52	0.61	0.35	0.5	0	0.5	0.22
0.62	0.59	0.54	0.47	0.5	0	0.46	0.22
0.55	0.5	0.6	0.31	0.5	0	0.46	0.27
0.58	0.53	0.57	0.46	0.5	0	0.51	0.27
0.65	0.53	0.55	0.52	0.5	0	0.47	0.27
0.38	0.54	0.54	0.41	0.5	0	0.51	0.22
0.58	0.53	0.5	0.53	0.5	0	0.47	0.31
0.61	0.46	0.51	0.37	0.5	0	0.51	0.22
0.55	0.59	0.47	0.64	0.5	0	0.54	0.33
0.54	0.64	0.5	0.13	0.5	0	0.49	0.22
0.4	0.74	0.49	0.16	0.5	0	0.51	0.22
0.76	0.76	0.35	0.27	0.5	0	0.44	0.22
0.51	0.56	0.51	0.42	0.5	0	0.53	0.36
0.43	0.32	0.5	0.29	0.5	0	0.5	0.22
0.49	0.44	0.45	0.55	0.5	0	0.48	0.22
0.32	0.45	0.44	0.2	0.5	0	0.55	0.33
0.51	0.6	0.51	0.26	0.5	0	0.54	0.22
0.49	0.46	0.42	0.46	0.5	0	0.55	0.22
0.5	0.56	0.49	0.61	0.5	0	0.5	0.22
0.51	0.48	0.51	0.43	0.5	0	0.49	0.22
0.52	0.38	0.62	0.12	0.5	0	0.41	0.28
0.53	0.4	0.57	0.12	0.5	0	0.53	0.32
0.51	0.56	0.62	0.24	0.5	0	0.52	0.51
0.63	0.6	0.5	0.27	0.5	0	0.55	0.22
0.46	0.44	0.53	0.31	0.5	0	0.48	0.22
0.58	0.57	0.54	0.69	0.5	0	0.54	0.22
0.61	0.59	0.47	0.49	0.5	0	0.54	0.22
0.63	0.47	0.56	0.12	0.5	0	0.5	0.22
0.55	0.53	0.54	0.4	0.5	0	0.48	0.22
0.41	0.47	0.58	0.62	0.5	0	0.5	0.22
0.44	0.53	0.53	0.37	0.5	0	0.51	0.22
0.57	0.4	0.48	0.24	0.5	0	0.55	0.22
0.46	0.46	0.56	0.12	0.5	0	0.55	0.22
0.47	0.46	0.55	0.28	0.5	0	0.44	0.46
0.39	0.35	0.49	0.17	0.5	0	0.49	0.22
0.58	0.38	0.4	0.21	0.5	0	0.5	0.22
0.53	0.41	0.5	0.24	1	0	0.47	0.22
0.43	0.4	0.5	0.18	0.5	0	0.5	0.28
0.41	0.59	0.46	0.19	0.5	0	0.36	0.22
0.58	0.56	0.52	0.25	0.5	0	0.57	0.35
0.51	0.65	0.53	0.19	0.5	0	0.49	0.22
0.81	0.79	0.32	0.37	0.5	0	0.41	0.22
0.44	0.41	0.29	0.21	0.5	0	0.49	0.22
0.49	0.6	0.55	0.17	0.5	0	0.44	0.22
0.56	0.63	0.52	0.2	0.5	0	0.34	0.26
0.42	0.28	0.57	0.18	0.5	0	0.42	0.22
0.51	0.46	0.54	0.41	0.5	0	0.53	0.22
0.6	0.51	0.52	0.45	0.5	0	0.5	0.27
0.37	0.41	0.45	0.14	0.5	0	0.47	0.22
0.37	0.51	0.57	0.4	0.5	0	0.48	0.27
0.36	0.39	0.55	0.26	0.5	0	0.49	0.22
0.5	0.36	0.53	0.41	0.5	0	0.55	0.36
0.59	0.58	0.39	0.52	0.5	0	0.5	0.31
0.78	0.63	0.53	0.13	0.5	0	0.54	0.22
0.47	0.59	0.37	0.31	0.5	0	0.51	0.36
0.48	0.62	0.52	0.3	0.5	0	0.51	0.37
0.53	0.61	0.51	0.49	0.5	0	0.54	0.27
0.48	0.54	0.53	0.6	0.5	0	0.53	0.31
0.33	0.46	0.53	0.29	0.5	0	0.5	0.55
0.36	0.44	0.51	0.17	0.5	0	0.6	0.19
0.39	0.34	0.68	0.3	0.5	0	0.5	0.29
0.11	0.41	0.67	0.13	0.5	0	0.45	0.29
0.4	0.53	0.44	0.18	0.5	0	0.54	0.31
0.47	0.5	0.55	0.19	0.5	0	0.62	0.22
0.35	0.5	0.44	0.27	0.5	0	0.51	0.22
0.36	0.3	0.5	0.19	0.5	0	0.55	0.3
0.49	0.44	0.51	0.18	0.5	0	0.52	0.27
0.35	0.44	0.54	0.26	0.5	0	0.52	0.26
0.43	0.28	0.53	0.34	0.5	0	0.55	0.57
0.33	0.48	0.55	0.16	0.5	0	0.53	0.75
0.45	0.21	0.49	0.24	0.5	0	0.46	0.31
0.44	0.34	0.61	0.13	0.5	0	0.49	0.26
0.87	0.47	0.6	0.47	0.5	0	0.59	0.22
0.3	0.55	0.58	0.16	0.5	0	0.61	0.28
0.29	0.34	0.55	0.24	0.5	0	0.51	0.22
0.75	0.67	0.51	0.29	0.5	0	0.52	0.36
0.47	0.47	0.5	0.15	0.5	0	0.5	0.48
0.51	0.34	0.49	0.16	0.5	0	0.53	0.21
0.64	0.76	0.51	0.18	0.5	0	0.46	0.22
0.45	0.41	0.58	0.48	0.5	0	0.53	0.64
0.9	0.54	0.59	0.2	0.5	0	0.48	0.22
0.88	0.59	0.54	0.39	0.5	0	0.41	0.3
0.7	0.51	0.47	0.24	0.5	0	0.53	0.25
0.25	0.36	0.58	0.3	0.5	0	0.58	0.31
0.69	0.62	0.49	0	1	0	0.47	0.22
0.83	0.57	0.42	0.57	0.5	0	0.5	0.32
0.43	0.38	0.38	0.12	0.5	0	0.5	0.22
0.78	0.65	0.4	0.16	0.5	0	0.63	0.22
0.52	0.64	0.34	0.16	0.5	0	0.57	0.22
0.75	0.66	0.64	0.39	0.5	0	0.46	0.32
0.41	0.49	0.58	0.22	0.5	0	0.52	0.22
0.58	0.51	0.56	0.16	0.5	0	0.34	0.22
0.48	0.49	0.45	0.23	0.5	0	0.51	0.22
0.39	0.42	0.49	0.1	0.5	0	0.49	0.65
0.31	0.42	0.48	0.17	0.5	0	0.49	0.53
0.39	0.28	0.54	0.14	0.5	0	0.59	0.22
0.76	0.67	0.37	0.22	0.5	0	0.54	0.22
0.49	0.27	0.57	0.18	0.5	0.83	0.54	0.22
0.28	0.48	0.56	0.16	0.5	0	0.48	0.26
0.69	0.39	0.52	0.12	0.5	0	0.38	0.35
0.64	0.52	0.5	0.26	0.5	0	0.51	0.31
0.56	0.48	0.5	0.3	0.5	0	0.51	0.22
0.5	0.5	0.54	0.16	0.5	0	0.49	0.22
0.47	0.43	0.59	0.27	0.5	0	0.55	0.22
0.68	0.59	0.44	0.49	0.5	0	0.4	0.26
0.5	0.51	0.57	0.27	0.5	0	0.48	0.22
0.45	0.46	0.61	0.2	0.5	0	0.62	0.22
0.53	0.51	0.36	0.13	0.5	0	0.52	0.22
0.6	0.54	0.54	0.53	0.5	0	0.52	0.27
0.49	0.52	0.53	0.7	0.5	0	0.51	0.22
0.49	0.45	0.53	0.16	0.5	0	0.49	0.31
0.51	0.46	0.57	0.25	0.5	0	0.53	0.22
0.49	0.45	0.46	0.18	0.5	0	0.49	0.31
0.52	0.46	0.51	0.18	0.5	0	0.5	0.22
0.55	0.59	0.52	0.1	0.5	0	0.53	0.22
0.39	0.58	0.5	0.1	0.5	0	0.51	0.25
0.7	0.84	0.49	0.28	1	0	0.58	0.22
0.33	0.38	0.45	0.19	0.5	0	0.54	0.37
0.61	0.46	0.44	0.47	0.5	0	0.5	0.37
0.41	0.48	0.38	0.13	0.5	0	0.51	0.35
0.37	0.42	0.6	0.13	0.5	0	0.51	0.22
0.45	0.58	0.59	0.44	0.5	0	0.56	0.22
0.74	0.89	0.32	0.24	0.5	0	0.54	0.32
0.28	0.46	0.26	0.18	0.5	0	0.39	0.22
0.51	0.46	0.49	0.21	0.5	0	0.55	0.22
0.8	0.82	0.57	0.26	0.5	0	0.57	0.27
0.46	0.49	0.45	0.28	0.5	0	0.55	0.22
0.4	0.36	0.55	0.15	0.5	0	0.53	0.22
0.67	0.46	0.58	0.3	0.5	0	0.57	0.27
0.5	0.32	0.49	0.49	0.5	0	0.48	0.32
0.45	0.53	0.47	0.43	0.5	0	0.5	0.27
0.75	0.6	0.43	0.35	0.5	0	0.45	0.27
0.56	0.68	0.52	0.39	0.5	0	0.36	0.22
0.48	0.45	0.59	0.35	0.5	0	0.55	0.3
0.26	0.28	0.6	0.2	0.5	0	0.54	0.31
0.59	0.45	0.58	0.21	0.5	0	0.49	0.22
0.48	0.52	0.49	0.35	0.5	0.5	0.51	0.22
0.59	0.58	0.47	0.61	0.5	0	0.44	0.3
0.5	0.57	0.62	0.25	0.5	0	0.51	0.22
0.57	0.49	0.5	0.2	0.5	0	0.51	0.28
0.62	0.43	0.49	0.29	0.5	0	0.5	0.27
0.45	0.41	0.49	0.14	1	0	0.53	0.3
0.47	0.49	0.6	0.15	0.5	0	0.38	0.22
0.41	0.48	0.54	0.24	0.5	0	0.37	0.51
0.46	0.46	0.53	0.23	0.5	0	0.51	0.22
0.48	0.42	0.48	0.19	0.5	0	0.58	0.22
0.43	0.45	0.53	0.19	0.5	0	0.56	0.22
0.28	0.36	0.55	0.15	0.5	0	0.57	0.22
0.48	0.46	0.58	0.26	0.5	0	0.44	0.22
0.74	0.72	0.5	0.28	0.5	0	0.5	0.27
0.74	0.72	0.5	0.28	0.5	0	0.49	0.27
0.38	0.62	0.52	0.14	0.5	0	0.53	0.22
0.77	0.72	0.48	0.26	0.5	0	0.51	0.22
0.44	0.42	0.57	0.22	0.5	0	0.5	0.25
0.74	0.74	0.51	0.27	0.5	0	0.5	0.22
0.39	0.81	0.35	0.28	0.5	0	0.51	0.45
0.53	0.54	0.43	0.18	0.5	0	0.53	0.31
0.38	0.45	0.37	0.19	0.5	0	0.52	0.3
0.4	0.37	0.54	0.13	0.5	0	0.48	0.22
0.31	0.3	0.34	0.19	0.5	0	0.55	0.3
0.5	0.42	0.57	0.49	0.5	0	0.48	0.27
0.59	0.61	0.51	0.62	0.5	0	0.51	0.38
0.45	0.4	0.43	0.22	0.5	0	0.51	0.48
0.47	0.54	0.53	0.77	0.5	0	0.52	0.36
0.77	0.78	0.51	0.28	0.5	0	0.33	0.22
0.74	0.71	0.52	0.3	0.5	0	0.27	0.22
0.77	0.73	0.51	0.27	0.5	0	0.34	0.22
0.47	0.61	0.5	0.23	0.5	0	0.49	0.22
0.78	0.69	0.44	0.26	0.5	0	0.54	0.22
0.49	0.6	0.3	0.34	0.5	0	0.5	0.43
0.27	0.56	0.3	0.14	0.5	0	0.52	0.39
0.4	0.39	0.33	0.17	0.5	0	0.51	0.31
0.55	0.51	0.54	0.2	0.5	0	0.56	0.22
0.95	0.71	0.27	0.39	0.5	0	0.31	0.22
0.97	0.71	0.29	0.42	0.5	0	0.35	0.22
0.44	0.43	0.34	0.21	0.5	0	0.55	0.4
0.39	0.49	0.3	0.19	0.5	0	0.52	0.31
0.38	0.48	0.51	0.13	0.5	0	0.5	0.32
0.37	0.51	0.39	0.18	0.5	0	0.51	0.27
0.27	0.49	0.36	0.26	0.5	0	0.49	0.26
0.49	0.48	0.52	0.2	0.5	0	0.55	0.22
0.36	0.39	0.54	0.16	0.5	0	0.5	0.28
0.54	0.53	0.48	0.14	0.5	0	0.49	0.33
0.37	0.48	0.5	0.26	0.5	0	0.52	0.39
0.25	0.39	0.5	0.23	0.5	0	0.5	0.28
0.49	0.71	0.54	0.13	0.5	0	0.58	0.22
0.56	0.5	0.56	0.26	0.5	0	0.53	0.27
0.41	0.53	0.41	0.15	0.5	0	0.54	0.25
0.5	0.45	0.53	0.21	0.5	0	0.28	0.22
0.46	0.37	0.48	0.36	0.5	0	0.48	0.22
0.66	0.55	0.34	0.2	0.5	0	0.62	0.22
0.42	0.65	0.58	0.34	0.5	0	0.5	0.22
0.45	0.47	0.53	0.15	0.5	0	0.52	0.27
0.42	0.28	0.51	0.23	0.5	0	0.53	0.27
0.51	0.48	0.46	0.29	0.5	0	0.54	0.22
0.75	0.69	0.48	0.13	0.5	0	0.57	0.4
0.69	0.7	0.5	0.3	0.5	0	0.54	0.22
0.63	0.55	0.53	0.51	0.5	0	0.55	0.22
0.55	0.63	0.54	0.16	0.5	0	0.45	0.27
0.46	0.62	0.54	0.25	0.5	0	0.46	0.22
0.53	0.59	0.48	0.14	0.5	0	0.51	0.22
0.42	0.53	0.57	0.17	0.5	0	0.49	0.22
0.52	0.46	0.56	0.2	0.5	0	0.5	0.22
0.53	0.43	0.57	0.24	0.5	0	0.39	0.28
0.33	0.35	0.56	0.19	0.5	0	0.5	0.22
0.45	0.48	0.56	0.56	0.5	0	0.47	0.22
0.56	0.48	0.5	0.17	0.5	0	0.51	0.26
0.77	0.57	0.45	0.17	0.5	0	0.53	0.22
0.56	0.59	0.54	0.18	0.5	0	0.48	0.46
0.33	0.39	0.52	0.09	0.5	0	0.47	0.28
0.48	0.41	0.54	0.39	0.5	0	0.51	0.22
0.3	0.3	0.46	0.32	0.5	0	0.45	0.22
0.38	0.26	0.6	0.1	0.5	0	0.48	0.44
0.68	0.39	0.5	0.15	0.5	0	0.48	0.37
0.62	0.41	0.52	0.17	0.5	0	0.48	0.22
0.52	0.37	0.48	0.13	0.5	0	0.55	0.22
0.32	0.48	0.49	0.17	0.5	0	0.47	0.22
0.34	0.35	0.58	0.2	0.5	0	0.46	0.32
0.33	0.21	0.53	0.15	1	0	0.52	0.5
0.49	0.45	0.57	0.24	0.5	0	0.47	0.38
0.4	0.28	0.48	0.06	0.5	0	0.49	0.42
0.51	0.39	0.56	0.25	0.5	0	0.51	0.33
0.45	0.45	0.52	0.17	0.5	0	0.54	0.22
0.28	0.51	0.55	0.19	0.5	0	0.57	0.22
0.51	0.51	0.56	0.28	0.5	0	0.54	0.27
0.48	0.56	0.49	0.32	0.5	0	0.5	0.22
0.59	0.46	0.48	0.46	0.5	0	0.49	0.22
0.51	0.46	0.4	0.65	0.5	0	0.49	0.22
0.37	0.44	0.51	0.56	0.5	0	0.5	0.38
0.81	0.55	0.35	0.34	0.5	0	0.51	0.22
0.53	0.45	0.53	0.18	0.5	0	0.42	0.22
0.45	0.27	0.5	0.33	0.5	0	0.53	0.26
0.36	0.33	0.38	0.15	0.5	0	0.55	0.36
0.48	0.5	0.56	0.11	0.5	0	0.33	0.22
0.35	0.47	0.53	0.19	0.5	0	0.48	0.22
0.48	0.48	0.56	0.18	0.5	0	0.58	0.22
0.6	0.59	0.47	0.47	0.5	0	0.53	0.22
0.45	0.53	0.51	0.42	0.5	0	0.52	0.22
0.29	0.4	0.41	0.48	0.5	0	0.53	0.3
0.58	0.53	0.33	0.26	0.5	0	0.51	0.22
0.46	0.43	0.5	0.24	0.5	0	0.48	0.31
0.43	0.46	0.5	0.21	0.5	0	0.49	0.34
0.61	0.55	0.51	0.26	0.5	0	0.52	0.22
0.5	0.62	0.52	0.3	0.5	0	0.56	0.22
0.49	0.45	0.54	0.4	0.5	0	0.55	0.22
0.64	0.53	0.59	0.14	0.5	0	0.53	0.22
0.57	0.6	0.54	0.17	0.5	0	0.52	0.22
0.38	0.31	0.59	0.19	0.5	0	0.46	0.22
0.68	0.53	0.44	0.31	0.5	0	0.51	0.22
0.24	0.41	0.47	0.16	0.5	0	0.51	0.38
0.61	0.39	0.53	0.14	0.5	0	0.43	0.26
0.39	0.16	0.59	0.08	0.5	0	0.51	0.27
0.33	0.28	0.5	0.4	0.5	0	0.46	0.61
0.51	0.55	0.56	0.18	0.5	0	0.5	0.38
0.39	0.44	0.54	0.24	0.5	0	0.51	0.49
0.43	0.48	0.53	0.18	0.5	0	0.46	0.22
0.47	0.43	0.48	0.16	0.5	0	0.46	0.27
0.52	0.5	0.51	0.2	0.5	0	0.51	0.22
0.33	0.28	0.52	0.15	0.5	0	0.51	0.86
0.36	0.48	0.5	0.13	0.5	0	0.49	0.6
0.45	0.54	0.49	0.29	0.5	0	0.49	0.25
0.55	0.59	0.53	0.15	0.5	0	0.49	0.22
0.31	0.39	0.55	0.28	0.5	0	0.46	0.31
0.43	0.41	0.51	0.34	0.5	0	0.49	0.28
0.64	0.5	0.53	0.1	0.5	0	0.51	0.22
0.41	0.52	0.56	0.26	0.5	0	0.48	0.32
0.48	0.47	0.59	0.41	0.5	0	0.56	0.27
0.49	0.49	0.51	0.29	0.5	0	0.52	0.71
0.41	0.52	0.51	0.22	0.5	0	0.52	0.44
0.51	0.61	0.5	0.23	0.5	0	0.52	0.61
0.59	0.47	0.51	0.53	0.5	0	0.53	0.26
0.4	0.6	0.5	0.16	0.5	0	0.51	0.22
0.54	0.53	0.53	0.17	0.5	0	0.51	0.39
0.61	0.46	0.54	0.11	0.5	0	0.47	0.22
0.66	0.55	0.54	0.18	0.5	0	0.43	0.22
0.53	0.46	0.54	0.37	0.5	0	0.51	0.3
0.41	0.41	0.43	0.61	0.5	0	0.53	0.22
0.58	0.31	0.6	0.12	0.5	0	0.47	0.33
0.49	0.67	0.5	0.28	0.5	0	0.43	0.22
0.44	0.33	0.55	0.16	0.5	0	0.49	0.22
0.44	0.45	0.53	0.19	0.5	0	0.41	0.28
0.57	0.55	0.52	0.16	0.5	0	0.49	0.39
0.45	0.66	0.39	0.11	0.5	0	0.54	0.22
0.32	0.49	0.53	0.28	0.5	0	0.5	0.5
0.35	0.42	0.56	0.28	0.5	0	0.47	0.22
0.46	0.41	0.58	0.1	0.5	0	0.48	0.22
0.57	0.51	0.58	0.22	0.5	0	0.51	0.22
0.47	0.47	0.54	0.19	0.5	0	0.51	0.33
0.34	0.58	0.5	0.26	0.5	0	0.51	0.22
0.55	0.45	0.58	0.25	0.5	0	0.49	0.22
0.4	0.66	0.34	0.21	0.5	0	0.52	0.26
0.42	0.21	0.59	0.3	0.5	0	0.47	0.27
0.6	0.48	0.46	0.32	0.5	0	0.4	0.33
0.64	0.44	0.51	0.35	0.5	0	0.53	0.22
0.35	0.4	0.44	0.25	0.5	0	0.53	0.57
0.55	0.38	0.64	0.42	0.5	0	0.47	0.22
0.45	0.43	0.5	0.25	0.5	0	0.47	0.22
0.47	0.53	0.48	0.51	0.5	0	0.54	0.22
0.45	0.49	0.57	0.25	0.5	0	0.48	0.22
0.45	0.52	0.5	0.12	0.5	0	0.6	0.22
0.56	0.51	0.32	0.49	0.5	0	0.48	0.22
0.37	0.58	0.5	0.22	0.5	0	0.47	0.22
0.47	0.45	0.51	0.33	0.5	0	0.46	0.26
0.5	0.36	0.64	0.37	0.5	0	0.37	0.33
0.43	0.44	0.64	0.19	0.5	0	0.38	0.33
0.38	0.4	0.59	0.25	0.5	0	0.44	0.22
0.39	0.39	0.59	0.25	0.5	0	0.45	0.22
0.54	0.55	0.56	0.14	0.5	0	0.5	0.25
0.45	0.5	0.57	0.29	0.5	0	0.44	0.11
0.45	0.5	0.57	0.29	0.5	0	0.44	0.11
0.61	0.38	0.57	0.36	0.5	0	0.44	0.21
0.61	0.38	0.57	0.36	0.5	0	0.44	0.21
0.43	0.33	0.54	0.37	0.5	0	0.38	0.16
0.43	0.33	0.54	0.37	0.5	0	0.38	0.16
0.51	0.39	0.58	0.19	0.5	0	0.47	0.22
0.72	0.51	0.52	0.08	0.5	0	0.54	0.22
0.35	0.41	0.53	0.27	0.5	0	0.47	0.29
0.56	0.49	0.54	0.15	0.5	0	0.5	0.35
0.57	0.37	0.43	0.27	0.5	0	0.53	0.28
0.57	0.49	0.61	0.26	0.5	0	0.52	0.22
0.48	0.45	0.63	0.19	0.5	0	0.58	0.22
0.34	0.48	0.47	0.19	0.5	0	0.5	0.3
0.54	0.57	0.55	0.18	0.5	0	0.5	0.22
0.38	0.44	0.55	0.44	0.5	0	0.47	0.51
0.4	0.3	0.57	0.13	0.5	0	0.46	0.22
0.27	0.31	0.55	0.13	0.5	0	0.5	0.22
0.52	0.46	0.56	0.25	0.5	0	0.52	0.22
0.44	0.5	0.55	0.24	0.5	0	0.48	0.22
0.34	0.47	0.48	0.32	0.5	0	0.42	0.22
0.5	0.56	0.63	0.25	0.5	0	0.42	0.22
0.46	0.53	0.47	0.37	0.5	0	0.51	0.36
0.31	0.6	0.65	0.18	0.5	0	0.46	0.22
0.57	0.42	0.63	0.22	0.5	0	0.68	0.32
0.37	0.45	0.53	0.14	0.5	0	0.49	0.22
0.38	0.38	0.54	0.24	0.5	0	0.54	0.22
0.36	0.49	0.55	0.21	0.5	0	0.55	0.33
0.29	0.4	0.5	0.16	0.5	0	0.51	0.34
0.37	0.3	0.51	0.15	0.5	0	0.58	0.26
0.35	0.33	0.48	0.42	0.5	0	0.47	0.43
0.46	0.35	0.69	0.18	0.5	0	0.3	0.25
0.46	0.35	0.69	0.18	0.5	0	0.3	0.25
0.57	0.43	0.52	0.3	0.5	0	0.37	0.11
0.57	0.43	0.52	0.3	0.5	0	0.37	0.11
0.59	0.51	0.48	0.12	0.5	0	0.54	0.31
0.59	0.51	0.48	0.12	0.5	0	0.54	0.31
0.61	0.53	0.59	0.17	0.5	0	0.44	0.28
0.61	0.48	0.56	0.19	0.5	0	0.53	0.31
0.61	0.48	0.56	0.19	0.5	0	0.53	0.31
0.44	0.56	0.52	0.18	0.5	0	0.5	0.11
0.36	0.56	0.52	0.18	0.5	0	0.45	0.16
0.37	0.44	0.64	0.48	0.5	0	0.36	0.27
0.72	0.37	0.63	0.38	0.5	0	0.4	0.14
0.72	0.37	0.63	0.38	0.5	0	0.4	0.14
0.44	0.36	0.64	0.45	0.5	0	0.53	0.11
0.58	0.45	0.55	0.27	0.5	0	0.48	0.11
0.63	0.64	0.45	0.26	0.5	0	0.43	0.22
0.63	0.64	0.45	0.26	0.5	0	0.43	0.22
0.43	0.33	0.67	0.12	0.5	0	0.45	0.23
0.43	0.33	0.67	0.12	0.5	0	0.43	0.23
0.58	0.44	0.5	0.26	0.5	0	0.52	0.22
0.38	0.43	0.53	0.22	0.5	0	0.48	0.11
0.4	0.45	0.61	0.29	0.5	0	0.44	0.22
0.4	0.45	0.61	0.29	0.5	0	0.44	0.22
0.34	0.34	0.65	0.4	0.5	0	0.32	0.16
0.34	0.34	0.65	0.4	0.5	0	0.32	0.16
0.43	0.22	0.79	0.79	0.5	0	0.22	0
0.35	0.21	1	0.8	0.5	0	0.13	0.01
0.35	0.21	1	0.8	0.5	0	0.13	0.01
0.56	0.35	0.47	0.41	0.5	0	0.5	0.22
0.56	0.35	0.47	0.35	0.5	0	0.52	0.22
0.54	0.44	0.55	0.48	0.5	0	0.47	0.22
0.35	0.39	0.56	0.2	0.5	0	0.49	0.41
0.48	0.46	0.58	0.16	0.5	0	0.45	0.22
0.48	0.55	0.48	0.1	0.5	0	0.55	0.22
0.66	0.6	0.52	0.19	0.5	0	0.69	0.22
0.69	0.54	0.55	0.23	0.5	0	0.73	0.22
0.73	0.6	0.47	0.2	0.5	0	0.72	0.22
0.78	0.82	0.56	0.21	0.5	0	0.69	0.22
0.42	0.49	0.49	0.36	0.5	0	0.57	0.26
0.44	0.62	0.53	0.27	0.5	0	0.49	0.22
0.56	0.61	0.52	0.19	0.5	0	0.52	0.32
0.47	0.56	0.46	0.5	0.5	0	0.51	0.22
0.46	0.33	0.45	0.22	0.5	0	0.41	0.37
0.52	0.43	0.61	0.22	0.5	0	0.45	0.22
0.52	0.43	0.61	0.22	0.5	0	0.45	0.22
0.32	0.44	0.54	0.21	0.5	0	0.4	0.19
0.32	0.44	0.54	0.21	0.5	0	0.4	0.19
0.48	0.41	0.52	0.33	0.5	0	0.51	0.26
0.46	0.39	0.54	0.22	0.5	0	0.48	0.25
0.46	0.39	0.54	0.22	0.5	0	0.48	0.25
0.42	0.5	0.64	0.13	0.5	0	0.49	0.22
0.46	0.54	0.59	0.41	0.5	0	0.53	0.21
0.46	0.54	0.59	0.41	0.5	0	0.53	0.21
0.39	0.65	0.57	0.19	0.5	0	0.44	0.25
0.39	0.65	0.57	0.19	0.5	0	0.43	0.25
0.38	0.5	0.52	0.44	0.5	0	0.54	0.11
0.38	0.5	0.52	0.44	0.5	0	0.54	0.11
0.51	0.52	0.58	0.17	0.5	0	0.47	0.28
0.57	0.48	0.54	0.22	0.5	0	0.5	0.11
0.5	0.5	0.62	0.23	0.5	0	0.35	0.11
0.41	0.49	0.65	0.28	0.5	0	0.59	0.57
0.53	0.57	0.6	0.36	0.5	0	0.5	0.22
0.53	0.57	0.6	0.36	0.5	0	0.5	0.22
0.37	0.3	0.62	0.43	0.5	0	0.44	0.39
0.37	0.3	0.62	0.43	0.5	0	0.44	0.39
0.6	0.57	0.52	0.14	0.5	0	0.46	0.48
0.42	0.38	0.52	0.29	0.5	0	0.42	0.22
0.41	0.46	0.58	0.08	0.5	0	0.51	0.28
0.49	0.4	0.58	0.23	0.5	0	0.47	0.27
0.37	0.37	0.51	0.38	0.5	0	0.44	0.22
0.57	0.5	0.4	0.08	0.5	0	0.47	0.22
0.51	0.4	0.5	0.28	0.5	0	0.48	0.27
0.34	0.25	0.55	0.28	0.5	0	0.51	0.49
0.77	0.86	0.44	0.27	0.5	0	0.48	0.22
0.59	0.54	0.53	0.14	0.5	0	0.48	0.22
0.5	0.48	0.48	0.23	0.5	0	0.53	0.68
0.39	1	0.38	0.41	0.5	0	0.5	0.27
0.56	0.42	0.52	0.14	0.5	0	0.51	0.22
0.39	0.46	0.33	0.18	0.5	0	0.53	0.22
0.52	0.54	0.47	0.49	0.5	0	0.54	0.22
0.46	0.49	0.55	0.18	0.5	0	0.56	0.22
0.56	0.65	0.49	0.56	0.5	0	0.49	0.22
0.53	0.51	0.55	0.57	0.5	0	0.46	0.22
0.54	0.64	0.4	0.56	0.5	0	0.51	0.22
0.47	0.58	0.47	0.52	0.5	0	0.54	0.22
0.46	0.42	0.51	0.16	0.5	0	0.56	0.22
0.6	0.51	0.49	0.18	0.5	0	0.53	0.38
0.85	0.66	0.49	0.18	0.5	0	0.51	0.22
0.55	0.52	0.44	0.2	0.5	0	0.56	0.22
0.49	0.38	0.56	0.09	0.5	0	0.46	0.22
0.38	0.4	0.53	0.12	0.5	0	0.55	0.22
0.55	0.55	0.52	0.13	0.5	0	0.53	0.25
0.46	0.44	0.58	0.17	0.5	0	0.55	0.22
0.34	0.46	0.52	0.19	0.5	0	0.53	0.26
0.58	0.56	0.46	0.14	0.5	0	0.51	0.22
0.46	0.47	0.44	0.18	1	0	0.46	0.22
0.44	0.71	0.5	0.21	0.5	0	0.54	0.27
0.56	0.49	0.32	0.22	0.5	0	0.5	0.22
0.41	0.49	0.47	0.09	0.5	0	0.49	0.22
0.44	0.51	0.53	0.3	0.5	0	0.53	0.22
0.54	0.51	0.56	0.15	0.5	0	0.54	0.31
0.51	0.51	0.32	0.27	0.5	0	0.54	0.22
0.46	0.38	0.51	0.2	0.5	0	0.51	0.22
0.55	0.72	0.35	0.26	0.5	0	0.49	0.22
0.54	0.44	0.35	0.19	0.5	0	0.51	0.27
0.65	0.66	0.37	0.12	0.5	0	0.52	0.27
0.41	0.4	0.56	0.17	0.5	0	0.56	0.22
0.39	0.71	0.38	0.14	0.5	0	0.5	0.22
0.37	0.42	0.46	0.15	0.5	0	0.51	0.31
0.59	0.55	0.57	0.18	0.5	0	0.51	0.22
0.48	0.51	0.5	0.24	0.5	0	0.54	0.38
0.39	0.3	0.63	0.2	0.5	0	0.43	0.47
0.47	0.52	0.54	0.25	0.5	0	0.54	0.29
0.77	0.82	0.4	0.36	0.5	0	0.38	0.22
0.52	0.55	0.39	0.09	1	0	0.55	0.25
0.42	0.28	0.33	0.23	0.5	0	0.39	0.26
0.47	0.37	0.46	0.28	0.5	0	0.52	0.99
0.48	0.5	0.47	0.29	0.5	0	0.46	0.27
0.3	0.33	0.55	0.12	0.5	0	0.53	0.38
0.49	0.49	0.52	0.18	0.5	0	0.51	0.25
0.54	0.59	0.57	0.34	0.5	0	0.49	0.22
0.7	0.78	0.53	0.24	0.5	0	0.48	0.22
0.85	0.69	0.34	0.31	0.5	0	0.57	0.3
0.56	0.59	0.45	0.15	0.5	0	0.54	0.22
0.47	0.56	0.53	0.44	0.5	0	0.53	0.22
0.53	0.49	0.47	0.21	0.5	0	0.53	0.22
0.7	0.57	0.34	0.19	0.5	0	0.53	0.27
0.42	0.43	0.67	0.7	0.5	0	0.42	0.25
0.47	0.44	0.53	0.18	0.5	0	0.47	0.29
0.4	0.49	0.53	0.23	0.5	0	0.44	0.26
0.45	0.65	0.51	0.17	0.5	0	0.49	0.22
0.42	0.42	0.55	0.31	0.5	0	0.43	0.22
0.45	0.41	0.53	0.49	0.5	0	0.49	0.31
0.42	0.28	0.49	0.22	0.5	0	0.55	0.34
0.47	0.5	0.47	0.22	0.5	0	0.53	0.45
0.33	0.42	0.55	0.23	0.5	0	0.52	0.43
0.56	0.55	0.57	0.15	0.5	0	0.54	0.25
0.37	0.47	0.49	0.12	0.5	0	0.47	0.31
0.32	0.6	0.48	0.13	0.5	0	0.53	0.22
0.38	0.42	0.31	0.35	0.5	0	0.52	0.22
0.46	0.56	0.56	0.25	0.5	0	0.43	0.22
0.47	0.55	0.57	0.17	0.5	0	0.52	0.66
0.37	0.55	0.52	0.13	0.5	0	0.42	0.8
0.46	0.48	0.38	0.22	0.5	0	0.39	0.45
0.8	0.69	0.53	0.33	0.5	0	0.51	0.22
0.52	0.65	0.36	0.37	0.5	0	0.52	0.34
0.19	0.16	0.68	0.36	0.5	0	0.49	0.21
0.64	0.31	0.53	0.15	0.5	0	0.53	0.31
0.4	0.43	0.36	0.33	0.5	0	0.51	0.22
0.47	0.56	0.51	0.2	0.5	0	0.52	0.59
0.4	0.75	0.44	0.12	0.5	0	0.49	0.22
0.48	0.55	0.58	0.18	0.5	0	0.38	0.69
0.57	0.51	0.34	0.13	0.5	0	0.53	0.27
0.23	0.37	0.32	0.13	0.5	0	0.53	0.22
0.54	0.5	0.51	0.26	0.5	0	0.52	0.22
0.6	0.64	0.56	0.36	0.5	0	0.46	0.27
0.27	0.41	0.24	0.2	0.5	0	0.49	0.22
0.25	0.35	0.22	0.18	0.5	0	0.46	0.22
0.39	0.45	0.51	0.29	0.5	0	0.54	0.22
0.33	0.47	0.55	0.24	0.5	0	0.45	0.67
0.37	0.4	0.38	0.18	0.5	0	0.51	0.22
0.43	0.47	0.47	0.18	0.5	0	0.47	0.22
0.66	0.43	0.57	0.6	0.5	0	0.19	0.33
0.55	0.4	0.62	0.22	0.5	0	0.37	0.28
0.33	0.46	0.6	0.18	0.5	0	0.51	0.26
0.51	0.5	0.54	0.11	0.5	0	0.6	0.22
0.54	0.6	0.57	0.17	0.5	0	0.44	0.22
0.45	0.57	0.38	0.28	0.5	0	0.53	0.31
0.55	0.57	0.51	0.07	0.5	0	0.55	0.22
0.54	0.47	0.58	0.4	0.5	0	0.46	0.27
0.36	0.32	0.55	0.27	0.5	0	0.47	0.43
0.46	0.41	0.45	0.23	0.5	0	0.48	0.22
0.4	0.39	0.6	0.23	0.5	0	0.52	0.31
0.52	0.47	0.58	0.18	0.5	0	0.34	0.11
0.52	0.47	0.58	0.18	0.5	0	0.34	0.11
0.5	0.45	0.51	0.19	0.5	0	0.53	0.25
0.57	0.55	0.51	0.18	0.5	0	0.51	0.43
0.44	0.43	0.46	0.28	0.5	0	0.45	0.29
0.46	0.5	0.5	0.28	0.5	0	0.5	0.37
0.66	0.65	0.54	0.4	0.5	0	0.51	0.22
0.77	0.73	0.49	0.46	0.5	0	0.38	0.22
0.38	0.58	0.46	0.21	0.5	0	0.52	0.22
0.32	0.68	0.51	0.16	0.5	0.83	0.55	0.22
0.27	0.46	0.52	0.17	0.5	0	0.49	0.44
0.52	0.45	0.45	0.13	0.5	0	0.48	0.22
0.37	0.29	0.45	0.15	0.5	0	0.49	0.22
0.37	0.48	0.67	0.37	0.5	0	0.56	0.62
0.44	0.59	0.54	0.18	0.5	0	0.49	0.22
0.48	0.65	0.36	0.24	0.5	0	0.54	0.31
0.59	0.49	0.45	0.22	0.5	0	0.45	0.31
0.73	0.52	0.59	0.25	0.5	0	0.51	0.22
0.5	0.43	0.5	0.17	0.5	0	0.46	0.47
0.23	0.13	0.51	0.16	0.5	0	0.53	0.51
0.49	0.6	0.54	0.35	0.5	0	0.53	0.46
0.52	0.31	0.56	0.16	0.5	0	0.55	0.22
0.49	0.48	0.51	0.21	0.5	0	0.53	0.22
0.49	0.6	0.42	0.18	0.5	0	0.58	0.28
0.6	0.62	0.54	0.11	0.5	0	0.51	0.22
0.55	0.47	0.53	0.2	0.5	0	0.4	0.22
0.47	0.32	0.51	0.24	0.5	0	0.54	0.27
0.53	0.25	0.59	0.27	0.5	0	0.45	0.26
0.31	0.5	0.54	0.32	0.5	0	0.53	0.31
0.25	0.33	0.48	0.18	0.5	0	0.42	0.33
0.55	0.46	0.47	0.15	0.5	0	0.47	0.22
0.61	0.5	0.61	0.21	0.5	0	0.55	0.54
0.5	0.52	0.51	0.22	0.5	0	0.46	0.37
0.62	0.33	0.49	0.24	0.5	0	0.51	0.42
0.56	0.52	0.46	0.17	0.5	0	0.49	0.73
0.52	0.56	0.55	0.16	0.5	0	0.53	0.39
0.53	0.48	0.51	0.18	0.5	0	0.52	0.27
0.51	0.48	0.51	0.19	0.5	0	0.51	0.27
0.51	0.48	0.51	0.26	0.5	0	0.51	0.27
0.53	0.48	0.51	0.18	0.5	0	0.51	0.27
0.6	0.46	0.51	0.1	0.5	0	0.48	0.31
0.6	0.46	0.51	0.1	0.5	0	0.48	0.31
0.44	0.39	0.63	0.11	0.5	0	0.49	0.26
0.51	0.5	0.49	0.45	0.5	0	0.48	0.22
0.45	0.45	0.51	0.3	0.5	0	0.48	0.44
0.38	0.42	0.47	0.12	0.5	0	0.47	0.53
0.19	0.66	0.6	0.14	0.5	0	0.2	0.25
0.41	0.42	0.23	0.16	0.5	0	0.4	0.22
0.25	0.42	0.21	0.14	0.5	0	0.41	0.22
0.7	0.58	0.53	0.39	0.5	0	0.59	0.22
0.49	0.31	0.43	0.24	0.5	0	0.54	0.22
0.46	0.41	0.43	0.18	0.5	0	0.54	0.22
0.83	0.81	0.45	0.38	0.5	0	0.4	0.26
0.38	0.51	0.56	0.21	0.5	0	0.48	0.31
0.32	0.36	0.28	0.38	0.5	0	0.5	0.4
0.4	0.65	0.38	0.17	0.5	0	0.57	0.22
0.36	0.37	0.63	0.25	0.5	0	0.3	0.22
0.49	0.55	0.41	0.19	0.5	0	0.48	0.31
0.3	0.45	0.55	0.19	0.5	0	0.53	0.4
0.88	0.72	0.32	0.3	0.5	0	0.52	0.33
0.44	0.4	0.53	0.19	0.5	0	0.48	0.27
0.45	0.57	0.52	0.21	0.5	0	0.54	0.38
0.46	0.61	0.38	0.35	0.5	0	0.49	0.22
0.55	0.41	0.67	0.61	0.5	0	0.49	0.14
0.28	0.18	0.72	0.26	0.5	0	0.49	0.25
0.66	0.65	0.53	0.17	0.5	0	0.47	0.66
0.36	0.5	0.39	0.23	0.5	0	0.5	0.22
0.48	0.54	0.56	0.29	0.5	0	0.51	0.43
0.33	0.37	0.49	0.22	0.5	0	0.55	0.22
0.58	0.43	0.32	0.11	0.5	0	0.49	0.22
0.58	0.64	0.42	0.3	0.5	0	0.54	0.22
0.74	0.82	0.46	0.24	0.5	0	0.5	0.31
0.74	0.82	0.46	0.24	0.5	0	0.48	0.22
0.75	0.76	0.58	0.22	0.5	0	0.49	0.22
0.58	0.37	0.58	0.16	0.5	0	0.51	0.22
0.39	0.39	0.65	0.16	0.5	0	0.45	0.22
0.51	0.59	0.55	0.21	0.5	0	0.52	0.22
0.41	0.35	0.6	0.22	0.5	0	0.56	0.79
0.43	0.28	0.41	0.32	0.5	0	0.52	0.22
0.41	0.49	0.55	0.13	0.5	0	0.55	0.22
0.23	0.29	0.46	0	0.5	0	0.43	0.31
0.25	0.48	0.45	0.32	0.5	0	0.4	0.22
0.38	0.34	0.55	0.44	0.5	0	0.48	0.26
0.61	0.54	0.54	0.38	0.5	0	0.54	0.29
0.48	0.17	0.37	0.33	0.5	0	0.44	0.36
0.47	0.47	0.5	0.19	0.5	0	0.51	0.26
0.55	0.38	0.52	0.16	0.5	0	0.49	0.64
0.41	0.39	0.61	0.17	0.5	0	0.5	0.61
0.41	0.56	0.53	0.16	0.5	0	0.55	0.26
0.78	0.73	0.27	0.28	0.5	0	0.56	0.22
0.31	0.51	0.38	0.18	0.5	0	0.46	0.31
0.63	0.64	0.49	0.2	0.5	0	0.52	0.25
0.31	0.4	0.31	0.17	0.5	0	0.52	0.22
0.44	0.65	0.49	0.16	0.5	0	0.48	0.31
0.48	0.44	0.46	0.37	0.5	0	0.46	0.36
0.5	0.49	0.46	0.22	0.5	0	0.53	0.25
0.62	0.42	0.47	0.16	0.5	0	0.52	0.22
0.5	0.45	0.52	0.18	0.5	0	0.52	0.22
0.59	0.51	0.47	0.21	0.5	0	0.47	0.22
0.39	0.47	0.49	0.2	0.5	0	0.53	0.26
0.49	0.48	0.52	0.24	0.5	0	0.5	0.22
0.59	0.48	0.49	0.42	0.5	0	0.52	0.22
0.57	0.35	0.5	0.43	0.5	0	0.53	0.22
0.61	0.52	0.5	0.44	0.5	0	0.53	0.22
0.49	0.51	0.52	0.13	0.5	0	0.51	0.33
0.45	0.4	0.56	0.15	0.5	0	0.52	0.22
0.63	0.43	0.48	0.11	0.5	0	0.51	0.22
0.63	0.43	0.48	0.11	0.5	0	0.51	0.22
0.52	0.45	0.53	0.34	0.5	0	0.52	0.44
0.54	0.48	0.55	0.33	0.5	0	0.55	0.4
0.55	0.79	0.45	0.25	0.5	0	0.51	0.22
0.58	0.51	0.63	0.2	0.5	0	0.5	0.42
0.63	0.58	0.57	0.1	0.5	0	0.52	0.33
0.54	0.67	0.56	0.15	0.5	0	0.57	0.33
0.41	0.59	0.65	0.14	0.5	0	0.49	0.33
0.47	0.38	0.5	0.15	0.5	0	0.49	0.47
0.33	0.17	0.52	0.13	0.5	0	0.51	0.75
0.42	0.5	0.59	0.17	0.5	0	0.51	0.22
0.54	0.55	0.55	0.4	0.5	0	0.53	0.22
0.31	0.31	0.57	0.15	0.5	0	0.5	0.22
0.38	0.42	0.5	0.19	0.5	0	0.44	0.22
0.33	0.36	0.62	0.26	0.5	0	0.55	0.22
0.38	0.42	0.5	0.19	0.5	0	0.44	0.22
0.47	0.56	0.58	0.19	0.5	0	0.44	0.64
0.32	0.32	0.52	0.18	0.5	0	0.48	0.34
0.28	0.27	0.5	0.14	0.5	0	0.5	0.28
0.41	0.46	0.57	0.25	0.5	0	0.57	0.38
0.44	0.54	0.51	0.16	0.5	0	0.58	0.22
0.44	0.55	0.51	0.16	0.5	0	0.6	0.22
0.77	0.7	0.44	0.29	0.5	0	0.56	0.22
0.4	0.56	0.53	0.15	0.5	0	0.49	0.22
0.79	0.79	0.42	0.26	0.5	0	0.6	0.22
0.8	0.83	0.43	0.24	0.5	0	0.54	0.22
0.58	0.55	0.51	0.13	0.5	0	0.52	0.22
0.55	0.69	0.51	0.12	0.5	0	0.51	0.22
0.47	0.46	0.53	0.12	0.5	0	0.51	0.25
0.57	0.29	0.63	0.22	0.5	0	0.49	0.27
0.52	0.49	0.59	0.21	0.5	0	0.47	0.22
0.41	0.42	0.53	0.17	0.5	0	0.48	0.58
0.45	0.36	0.5	0.19	0.5	0	0.53	0.7
0.53	0.51	0.54	0.21	0.5	0	0.45	0.22
0.49	0.5	0.42	0.43	0.5	0	0.5	0.36
0.44	0.49	0.49	0.27	0.5	0	0.52	0.22
0.25	0.26	0.53	0.17	0.5	0	0.45	0.22
0.49	0.46	0.54	0.18	0.5	0	0.35	0.22
0.42	0.37	0.54	0.17	0.5	0	0.51	0.22
0.42	0.45	0.75	0.21	0.5	0	0.48	0.22
0.39	0.45	0.75	0.17	0.5	0	0.51	0.22
0.63	0.54	0.53	0.27	0.5	0	0.49	0.22
0.54	0.43	0.48	0.27	0.5	0	0.44	0.41
0.4	0.44	0.5	0.13	0.5	0	0.52	0.39
0.55	0.39	0.39	0.47	0.5	0	0.5	0.83
0.59	0.48	0.41	0.53	0.5	0	0.48	0.56
0.49	0.38	0.49	0.15	0.5	0	0.53	0.25
0.53	0.45	0.52	0.29	0.5	0	0.55	0.38
0.62	0.6	0.54	0.22	0.5	0	0.54	0.27
0.33	0.46	0.53	0.12	0.5	0	0.5	0.27
0.57	0.36	0.51	0.25	0.5	0	0.54	0.25
0.45	0.76	0.51	0.25	0.5	0	0.59	0.22
0.48	0.44	0.51	0.24	0.5	0	0.49	0.22
0.59	0.64	0.44	0.26	0.5	0	0.5	0.22
0.79	0.56	0.53	0.19	0.5	0	0.47	0.35
0.5	0.5	0.48	0.34	0.5	0	0.52	0.27
0.79	0.62	0.35	0.35	0.5	0	0.6	0.28
0.52	0.5	0.6	0.2	0.5	0	0.52	0.22
0.59	0.46	0.57	0.17	0.5	0	0.52	0.22
0.53	0.42	0.53	0.19	0.5	0	0.47	0.22
0.59	0.46	0.55	0.17	0.5	0	0.52	0.25
0.61	0.73	0.5	0.58	0.5	0	0.5	0.22
0.5	0.43	0.56	0.17	0.5	0	0.35	0.22
0.36	0.52	0.61	0.33	0.5	0	0.52	0.37
0.66	0.54	0.53	0.17	0.5	0	0.54	0.22
0.52	0.51	0.48	0.12	0.5	0	0.54	0.31
0.56	0.46	0.51	0.25	0.5	0	0.54	0.22
0.47	0.46	0.49	0.27	0.5	0	0.59	0.22
0.5	0.46	0.49	0.27	0.5	0	0.6	0.22
0.43	0.48	0.36	0.26	0.5	0	0.52	0.22
0.5	0.44	0.57	0.28	0.5	0	0.57	0.22
0.46	0.47	0.62	0.3	0.5	0	0.38	0.22
0.59	0.7	0.46	0.19	0.5	0	0.54	0.44
0.19	0.41	0.55	0.13	0.5	0	0.52	0.25
0.27	0.43	0.5	0.13	0.5	0	0.54	0.31
0.42	0.46	0.44	0.17	0.5	0	0.51	0.42
0.49	0.36	0.47	0.28	0.5	0	0.56	0.54
0.42	0.51	0.33	0.16	0.5	0	0.54	0.22
0.34	0.42	0.48	0.19	0.5	0	0.46	0.31
0.6	0.57	0.63	0.22	0.5	0	0.5	0.49
0.53	0.44	0.54	0.52	0.5	0	0.49	0.38
0.48	0.39	0.56	0.23	0.5	0	0.6	0.22
0.56	0.49	0.47	0.13	0.5	0	0.52	0.22
0.47	0.59	0.56	0.09	0.5	0	0.5	0.22
0.4	0.28	0.58	0.44	0.5	0	0.41	0.22
0.54	0.35	0.55	0.19	0.5	0	0.3	0.22
0.5	0.47	0.45	0.14	0.5	0	0.53	0.32
0.55	0.49	0.6	0.18	0.5	0	0.51	0.22
0.55	0.44	0.5	0.09	0.5	0	0.55	0.22
0.66	0.37	0.6	0.25	0.5	0	0.69	0.22
0.51	0.49	0.48	0.55	0.5	0	0.52	0.58
0.36	0.51	0.51	0.17	0.5	0	0.52	0.22
0.68	0.68	0.35	0.16	0.5	0	0.62	0.22
0.44	0.35	0.55	0.14	0.5	0	0.52	0.22
0.73	0.59	0.35	0.15	0.5	0	0.54	0.22
0.6	0.37	0.52	0.15	0.5	0	0.55	0.26
0.64	0.61	0.56	0.15	0.5	0	0.54	0.22
0.48	0.58	0.58	0.12	0.5	0	0.49	0.22
0.65	0.58	0.53	0.21	0.5	0	0.51	0.22
0.48	0.49	0.49	0.26	0.5	0	0.39	0.27
0.57	0.54	0.32	0.15	0.5	0	0.52	0.25
0.4	0.36	0.32	0.16	0.5	0	0.51	0.27
0.5	0.55	0.52	0.16	0.5	0	0.51	0.31
0.65	0.63	0.47	0.22	0.5	0	0.52	0.27
0.41	0.48	0.51	0.2	0.5	0	0.51	0.22
0.25	0.4	0.54	0.16	0.5	0	0.43	0.22
0.63	0.56	0.52	0.21	0.5	0	0.5	0.22
0.56	0.68	0.42	0.36	0.5	0	0.49	0.22
0.57	0.47	0.48	0.17	0.5	0	0.52	0.26
0.46	0.52	0.51	0.13	0.5	0	0.47	0.22
0.5	0.4	0.57	0.17	0.5	0	0.59	0.22
0.78	0.71	0.35	0.25	0.5	0	0.49	0.22
0.64	0.56	0.52	0.17	0.5	0	0.54	0.47
1	0.8	0.29	0.36	0.5	0	0.52	0.22
0.51	0.39	0.56	0.55	0.5	0	0.46	0.64
0.69	0.66	0.36	0.09	0.5	0	0.56	0.22
0.4	0.45	0.45	0.15	0.5	0	0.53	0.48
0.49	0.53	0.36	0.15	0.5	0	0.52	0.27
0.39	0.63	0.41	0.27	0.5	0	0.49	0.22
0.45	0.51	0.43	0.22	0.5	0	0.57	0.22
0.77	0.78	0.27	0.37	0.5	0	0.49	0.22
0.88	0.75	0.41	0.36	0.5	0	0.43	0.22
0.49	0.49	0.4	0.2	0.5	0	0.48	0.26
0.57	0.53	0.6	0.28	0.5	0	0.52	0.45
0.53	0.52	0.49	0.27	0.5	0	0.51	0.22
0.5	0.47	0.56	0.31	0.5	0	0.56	0.26
0.71	0.79	0.41	0.38	0.5	0	0.54	0.22
0.33	0.49	0.46	0.22	0.5	0	0.53	0.33
0.47	0.41	0.46	0.18	0.5	0	0.53	0.22
0.45	0.39	0.46	0.29	0.5	0	0.42	0.22
0.59	0.56	0.5	0.48	0.5	0	0.46	0.22
0.32	0.3	0.57	0.38	0.5	0	0.5	0.25
0.26	0.3	0.37	0.15	0.5	0	0.53	0.25
0.28	0.41	0.46	0.18	0.5	0	0.47	0.39
0.45	0.5	0.43	0.16	0.5	0	0.52	0.28
0.24	0.25	0.57	0.28	0.5	0	0.51	0.11
0.46	0.61	0.55	0.29	0.5	0	0.49	0.22
0.54	0.44	0.38	0.22	0.5	0	0.54	0.3
0.22	0.53	0.36	0.22	0.5	0	0.54	0.31
0.25	0.41	0.47	0.14	0.5	0	0.56	0.68
0.43	0.41	0.37	0.18	0.5	0	0.54	0.31
0.4	0.44	0.47	0.25	0.5	0	0.54	0.56
0.46	0.59	0.38	0.12	0.5	0	0.5	0.22
0.8	0.82	0.4	0.31	0.5	0	0.57	0.25
0.29	0.39	0.46	0.36	0.5	0	0.51	0.22
0.4	0.4	0.43	0.19	0.5	0.83	0.48	0.22
0.57	0.52	0.46	0.2	0.5	0.83	0.52	0.41
0.43	0.6	0.4	0.12	0.5	0	0.49	0.29
0.56	0.71	0.47	0.21	0.5	0	0.52	0.22
0.65	0.62	0.26	0.33	0.5	0	0.55	0.22
0.77	0.7	0.37	0.12	0.5	0	0.49	0.26
0.47	0.61	0.32	0.27	0.5	0	0.5	0.3
0.71	0.51	0.49	0.23	0.5	0	0.3	0.32
0.59	0.48	0.49	0.49	0.5	0	0.36	0.32
0.58	0.63	0.52	0.7	0.5	0	0.46	0.22
0.3	0.68	0.41	0.17	0.5	0	0.51	0.22
0.74	0.73	0.32	0.2	0.5	0	0.55	0.22
0.55	0.35	0.36	0.29	0.5	0	0.51	0.22
0.35	0.32	0.31	0.16	0.5	0	0.56	0.22
0.67	0.61	0.39	0.24	0.5	0	0.51	0.22
0.69	0.57	0.39	0.19	0.5	0	0.48	0.39
0.47	0.41	0.53	0.27	0.5	0	0.47	0.25
0.39	0.56	0.34	0.18	0.5	0	0.49	0.22
0.51	0.38	0.42	0.21	0.5	0	0.46	0.34
0.32	0.45	0.39	0.14	0.5	0	0.45	0.22
0.75	0.73	0.35	0.33	0.5	0	0.49	0.28
0.54	0.54	0.56	0.18	0.5	0	0.46	0.29
0.71	0.64	0.42	0.28	0.5	0	0.43	0.22
0.28	0.48	0.36	0.16	0.5	0	0.53	0.22
0.58	0.44	0.45	0.32	0.5	0	0.52	0.37
0.52	0.65	0.36	0.26	0.5	0	0.44	0.22
0.64	0.44	0.56	0.15	0.5	0	0.56	0.22
0.48	0.58	0.47	0.17	0.5	0	0.53	0.74
0.42	0.71	0.45	0.15	0.5	0	0.48	0.22
0.38	0.37	0.36	0.14	0.5	0	0.54	0.22
0.4	0.4	0.44	0.37	0.5	0	0.53	0.25
0.38	0.56	0.38	0.16	0.5	0	0.53	0.22
0.8	0.79	0.43	0.25	0.5	0	0.52	0.22
0.63	0.65	0.42	0.18	0.5	0	0.54	0.27
0.47	0.4	0.63	0.19	0.5	0	0.52	0.32
0.83	0.94	0.32	0.21	0.5	0	0.51	0.22
0.61	0.76	0.3	0.16	0.5	0	0.45	0.41
0.33	0.38	0.47	0.14	0.5	0	0.51	0.47
0.38	0.67	0.33	0.17	0.5	0	0.51	0.22
0.39	0.33	0.33	0.23	0.5	0	0.47	0.22
0.5	0.63	0.45	0.13	0.5	0	0.45	0.32
0.2	0.6	0.5	0.29	0.5	0	0.51	0.22
0.29	0.26	0.43	0.17	0.5	0	0.55	0.3
0.51	0.46	0.41	0.36	0.5	0	0.49	0.22
0.92	0.66	0.52	0.23	0.5	0	0.53	0.22
0.49	0.56	0.37	0.2	0.5	0	0.53	0.22
0.86	0.78	0.34	0.15	0.5	0	0.53	0.22
0.38	0.44	0.57	0.14	0.5	0	0.53	0.52
0.72	0.73	0.41	0.28	0.5	0	0.44	0.22
0.8	0.73	0.47	0.19	0.5	0	0.49	0.22
0.49	0.55	0.35	0.23	0.5	0	0.57	0.22
0.63	0.71	0.44	0.53	0.5	0	0.52	0.22
0.6	0.68	0.3	0.27	0.5	0	0.55	0.22
0.4	0.43	0.49	0.17	0.5	0	0.51	0.36
0.82	0.63	0.47	0.18	0.5	0	0.5	0.22
0.77	0.68	0.35	0.19	0.5	0	0.53	0.43
0.51	0.59	0.46	0.13	0.5	0	0.48	0.22
0.52	0.46	0.34	0.2	0.5	0	0.51	0.25
0.47	0.5	0.6	0.63	0.5	0	0.38	0.16
0.34	0.24	0.51	0.15	0.5	0	0.54	0.4
0.35	0.29	0.46	0.14	0.5	0	0.54	0.66
0.58	0.67	0.49	0.16	0.5	0	0.47	0.28
0.85	0.85	0.3	0.31	0.5	0	0.55	0.42
0.36	0.48	0.61	0.26	0.5	0	0.5	0.16
0.41	0.25	0.59	0.44	0.5	0	0.6	0.69
0.3	0.37	0.4	0.45	0.5	0	0.48	0.41
0.57	0.59	0.49	0.86	0.5	0	0.47	0.22
0.38	0.4	0.39	0.19	0.5	0	0.46	0.62
0.77	0.74	0.37	0.29	0.5	0	0.45	0.22
0.47	0.38	0.58	0.19	0.5	0	0.57	0.22
0.5	0.61	0.44	0.2	0.5	0	0.49	0.22
0.41	0.45	0.46	0.23	0.5	0	0.5	0.7
0.46	0.62	0.46	0.54	0.5	0	0.51	0.27
0.74	0.75	0.45	0.44	0.5	0	0.52	0.22
0.52	0.53	0.58	0.69	0.5	0	0.5	0.22
0.41	0.47	0.5	0.14	0.5	0	0.53	0.37
0.25	0.4	0.52	0.15	0.5	0	0.56	0.28
0.58	0.56	0.38	0.39	0.5	0	0.54	0.57
0.32	0.29	0.29	0.08	0.5	0	0.52	0.22
0.38	0.48	0.57	0.3	0.5	0	0.41	0.11
0.39	0.58	0.47	0.18	0.5	0	0.48	0.22
0.38	0.47	0.47	0.18	0.5	0	0.44	0.26
0.63	0.57	0.5	0.48	0.5	0	0.51	0.22
0.51	0.45	0.62	0.25	0.5	0	0.59	0.22
0.59	0.67	0.54	0.19	0.5	0	0.48	0.6
0.6	0.61	0.54	0.11	0.5	0	0.46	0.22
0.48	0.61	0.57	0.17	0.5	0	0.45	0.22
0.71	0.5	0.5	0.18	0.5	0	0.46	0.22
0.61	0.48	0.54	0.25	0.5	0	0.5	0.22
0.38	0.32	0.64	0.41	0.5	0	0.44	0.11
0.38	0.4	0.66	0.35	0.5	0	0.43	0.11
0.81	0.62	0.43	0.17	0.5	0	0.53	0.22
0.47	0.43	0.61	0.4	0.5	0	0.48	0.47
0.67	0.57	0.36	0.19	0.5	0	0.56	0.22
0.43	0.4	0.6	0.16	0.5	0	0.53	0.39
0.65	0.54	0.54	0.13	0.5	0	0.53	0.22
