# Supplementary material for: Advanced methods for missing values imputation based on similarity learning
Source: PeerJ Comput Sci. 2021 Jul 21;7:e619. doi: 10.7717/peerj-cs.619 (PMC8323724; doi:10.7717/peerj-cs.619)
Supplement: Supplemental Information 1 [file peerj-cs-07-619-s001.zip › Datasets used in the experiments/Zoo.csv]

1	2	3	4	5	6	7	8	9	10	11	12	13	14	15	16	17
1	0	0	1	0	0	1	1	1	1	0	0	4	0	0	1	1
1	0	0	1	0	0	0	1	1	1	0	0	4	1	0	1	1
0	0	1	0	0	1	1	1	1	0	0	1	0	1	0	0	4
1	0	0	1	0	0	1	1	1	1	0	0	4	0	0	1	1
1	0	0	1	0	0	1	1	1	1	0	0	4	1	0	1	1
1	0	0	1	0	0	0	1	1	1	0	0	4	1	0	1	1
1	0	0	1	0	0	0	1	1	1	0	0	4	1	1	1	1
0	0	1	0	0	1	0	1	1	0	0	1	0	1	1	0	4
0	0	1	0	0	1	1	1	1	0	0	1	0	1	0	0	4
1	0	0	1	0	0	0	1	1	1	0	0	4	0	1	0	1
1	0	0	1	0	0	1	1	1	1	0	0	4	1	0	1	1
0	1	1	0	1	0	0	0	1	1	0	0	2	1	1	0	2
0	0	1	0	0	1	1	1	1	0	0	1	0	1	0	0	4
0	0	1	0	0	0	1	0	0	0	0	0	0	0	0	0	7
0	0	1	0	0	1	1	0	0	0	0	0	4	0	0	0	7
0	0	1	0	0	1	1	0	0	0	0	0	6	0	0	0	7
0	1	1	0	1	0	1	0	1	1	0	0	2	1	0	0	2
1	0	0	1	0	0	0	1	1	1	0	0	4	1	0	1	1
0	0	1	0	0	1	1	1	1	0	0	1	0	1	0	1	4
0	0	0	1	0	1	1	1	1	1	0	1	0	1	0	1	1
0	1	1	0	1	0	0	0	1	1	0	0	2	1	1	0	2
0	1	1	0	1	1	0	0	1	1	0	0	2	1	0	0	2
1	0	0	1	0	0	0	1	1	1	0	0	4	1	0	1	1
0	1	1	0	1	0	0	0	1	1	0	0	2	1	0	1	2
0	0	1	0	0	0	0	0	0	1	0	0	6	0	0	0	6
0	0	1	0	0	1	1	1	1	1	0	0	4	0	0	0	5
0	0	1	0	0	1	1	1	1	1	1	0	4	0	0	0	5
1	0	0	1	1	0	0	1	1	1	0	0	2	1	0	0	1
1	0	0	1	0	0	0	1	1	1	0	0	4	1	0	1	1
1	0	0	1	0	0	1	1	1	1	0	0	2	0	1	1	1
0	0	1	0	1	0	0	0	0	1	0	0	6	0	0	0	6
1	0	0	1	0	0	0	1	1	1	0	0	4	1	1	1	1
1	0	0	1	0	0	0	1	1	1	0	0	2	0	0	1	1
0	1	1	0	1	1	1	0	1	1	0	0	2	1	0	0	2
0	0	1	0	0	1	0	1	1	0	0	1	0	1	0	0	4
1	0	0	1	0	0	0	1	1	1	0	0	4	1	1	0	1
1	0	0	1	0	0	0	1	1	1	0	0	4	1	0	0	1
0	1	1	0	1	0	1	0	1	1	0	0	2	1	0	0	2
0	0	1	0	0	1	1	1	1	0	0	1	0	1	0	0	4
1	0	1	0	1	0	0	0	0	1	1	0	6	0	1	0	6
1	0	1	0	1	0	0	0	0	1	0	0	6	0	0	0	6
0	1	1	0	0	0	1	0	1	1	0	0	2	1	0	0	2
0	0	1	0	1	0	1	0	0	1	0	0	6	0	0	0	6
0	1	1	0	1	0	0	0	1	1	0	0	2	1	0	0	2
1	0	0	1	0	0	1	1	1	1	0	0	4	1	0	1	1
1	0	0	1	0	0	1	1	1	1	0	0	4	1	0	1	1
0	0	1	0	0	1	1	0	0	0	0	0	6	0	0	0	7
1	0	0	1	0	0	1	1	1	1	0	0	4	1	0	1	1
1	0	0	1	0	1	1	1	1	1	0	0	4	1	0	1	1
1	0	0	1	0	0	1	1	1	1	0	0	4	1	0	0	1
1	0	0	1	0	0	1	1	1	1	0	0	4	1	0	1	1
1	0	1	0	1	0	0	0	0	1	0	0	6	0	0	0	6
0	0	1	0	0	1	1	1	1	1	0	0	4	1	0	0	5
0	0	1	0	0	1	1	0	0	0	0	0	8	0	0	1	7
1	0	0	1	0	0	1	1	1	1	0	0	4	1	0	0	1
1	0	0	1	0	0	0	1	1	1	0	0	4	1	0	1	1
0	1	1	0	0	0	0	0	1	1	0	0	2	1	0	1	2
0	1	1	0	1	0	0	0	1	1	0	0	2	1	1	0	2
0	1	1	0	0	1	1	0	1	1	0	0	2	1	0	1	2
0	1	1	0	1	0	0	0	1	1	0	0	2	1	0	0	2
0	0	1	0	0	1	1	1	1	0	0	1	0	1	0	1	4
0	0	1	0	0	1	1	1	1	0	0	1	0	1	0	0	4
0	0	1	0	0	0	1	1	1	1	1	0	0	1	0	0	3
1	0	1	1	0	1	1	0	1	1	0	0	4	1	0	1	1
1	0	0	1	0	0	1	1	1	1	0	0	4	1	0	1	1
1	0	0	1	0	0	0	1	1	1	0	0	4	1	1	1	1
0	0	0	1	0	1	1	1	1	1	0	1	0	1	0	1	1
1	0	0	1	0	0	1	1	1	1	0	0	4	1	0	1	1
1	0	0	1	0	0	1	1	1	1	0	0	4	1	1	1	1
1	0	0	1	0	0	1	1	1	1	0	0	4	1	0	1	1
1	0	0	1	0	0	0	1	1	1	0	0	4	1	1	1	1
0	1	1	0	0	0	1	0	1	1	0	0	2	1	0	1	2
0	0	0	0	0	0	1	0	0	1	1	0	8	1	0	0	7
0	0	1	0	0	1	0	1	1	0	0	1	0	1	0	0	4
1	0	0	1	0	1	1	1	1	1	0	1	0	0	0	1	1
1	0	0	1	0	1	1	1	1	1	0	1	2	1	0	1	1
0	0	0	0	0	1	1	1	1	0	1	0	0	1	0	0	3
0	0	1	0	0	1	1	0	0	0	1	0	0	0	0	0	7
0	1	1	0	1	1	1	0	1	1	0	0	2	1	0	0	2
0	1	1	0	1	1	1	0	1	1	0	0	2	1	0	0	2
0	0	1	0	0	0	1	1	1	1	0	0	0	1	0	0	3
0	0	1	0	0	0	0	0	0	1	0	0	0	0	0	0	7
0	0	1	0	0	1	0	1	1	0	0	1	0	1	0	0	4
0	1	1	0	1	0	0	0	1	1	0	0	2	1	0	0	2
1	0	0	1	0	0	0	1	1	1	0	0	2	1	0	0	1
0	0	1	0	0	1	1	0	0	0	0	0	5	0	0	0	7
0	0	1	0	0	1	1	1	1	0	1	1	0	1	0	1	4
0	1	1	0	1	1	0	0	1	1	0	0	2	1	0	1	2
0	0	1	0	0	0	0	0	0	1	0	0	6	0	0	0	6
0	0	1	0	0	1	0	1	1	1	0	0	4	0	0	0	5
0	0	1	0	0	0	0	0	1	1	0	0	4	1	0	1	3
0	0	1	0	0	0	1	1	1	1	0	0	4	1	0	0	3
0	0	1	0	0	1	1	1	1	0	0	1	0	1	0	1	4
1	0	0	1	1	0	0	1	1	1	0	0	2	1	0	0	1
1	0	0	1	0	0	0	1	1	1	0	0	4	1	0	0	1
0	1	1	0	1	0	1	0	1	1	0	0	2	1	0	1	2
1	0	0	1	0	0	0	1	1	1	0	0	2	1	0	1	1
1	0	1	0	1	0	0	0	0	1	1	0	6	0	0	0	6
1	0	0	1	0	0	1	1	1	1	0	0	4	1	0	1	1
0	0	1	0	0	0	0	0	0	1	0	0	0	0	0	0	7
0	1	1	0	1	0	0	0	1	1	0	0	2	1	0	0	2
