# Supplementary material for: Advanced methods for missing values imputation based on similarity learning
Source: PeerJ Comput Sci. 2021 Jul 21;7:e619. doi: 10.7717/peerj-cs.619 (PMC8323724; doi:10.7717/peerj-cs.619)
Supplement: Supplemental Information 2 — You can open PY scripts with a text editor, such as Microsoft Notepad or Apple TextEdit. However, you can also open PY files with source code editors and IDEs that provide Python language editing features such as JetBrains PyCharm and Anaconda Navigator. [file peerj-cs-07-619-s002.zip]

Archive with 3 entries (3 files):
- Python source code files for generating missing data types/MAR.py
- Python source code files for generating missing data types/MCAR.py
- Python source code files for generating missing data types/MNAR.py
