# Supplementary material for: Advanced methods for missing values imputation based on similarity learning
Source: PeerJ Comput Sci. 2021 Jul 21;7:e619. doi: 10.7717/peerj-cs.619 (PMC8323724; doi:10.7717/peerj-cs.619)
Supplement: Supplemental Information 2 — You can open PY scripts with a text editor, such as Microsoft Notepad or Apple TextEdit. However, you can also open PY files with source code editors and IDEs that provide Python language editing features such as JetBrains PyCharm and Anaconda Navigator. [file peerj-cs-07-619-s002.zip › Python source code files for generating missing data types/MCAR.py]

# -*- coding: utf-8 -*-
"""
Created on Fri Oct 11 23:07:41 2019

@author: Mahmoud M. Ismail
"""

import pandas as pd
import random
import numpy
#import matplotlib.pyplot as plt
import missingno as msno 


def MCAR(my,start_row,start_col,mdp):
	
	numob= len(my.index) # num of rows
	#print("num of rows:", numob)
	
	numvar= len(my.columns)# num of columns
	#print("num of columns:", numvar)
	
	allcells=numob*numvar
	
	while True:
		x=random.randint(start_row,numob-1)
		y=random.randint(start_col,numvar-1)
		if my.iloc[x,y]!=numpy.NaN:
			my.iloc[x,y]=numpy.NaN
			sum1=0
			for i in my.isnull().sum():
				sum1=sum1+i
			#print(sum1)
			nullcells=sum1
			if((nullcells/allcells)*100)>mdp:
				break
	sum1=0
	for i in my.isnull().sum():
		sum1=sum1+i

	nullcells=sum1

	print("Missing data Percentage:",(nullcells/allcells)*100,"%")
	
	print("Number of Missing Values in each Column:")
	print(my.isnull().sum())	
	
	my.to_csv("1% #0- Dataset-With-Missing.csv",index=False ,sep=';', encoding='utf-8')
	
	#Visualize the number of missing 
	#values as a bar chart 
	fig_bar = my.isnull().sum().plot(kind='bar')
	fig_bar_copy = fig_bar.get_figure() 
	fig_bar_copy.savefig('1% #0-MCAR-Image-Bar.png')

	# Visualize the number of missing 
	# values as a bar chart 
	#This bar chart gives you an idea about how many missing values
	#are there in each column.
	#msno.bar(my) 
	
	# Visualize missing values as a matrix 
	#Using this matrix you can very quickly find the pattern of 
	#missingness in the dataset.
	fig_matrix = msno.matrix(my) 
	fig_matrix_copy = fig_matrix.get_figure() 
	fig_matrix_copy.savefig('1% #0-MCAR-Image-Matrix.png')
	
	
	
	# Visualize the correlation between the number of 
	# missing values in different columns as a heatmap 
	#msno.heatmap(my) 
	
	
	#The dendrogram allows you to more fully correlate
	#variable completion, revealing trends deeper
	#than the pairwise ones visible in the correlation heatmap:
	#msno.dendrogram(my)

	#my.plot.scatter(x='id', y='fk_univ_year', title='Iris Dataset')
    
	return my

mdp = 1 # %
Original_DataSet_Without_Missing = pd.read_csv('Original-DataSet-Without-Missing.csv')
my=pd.read_csv('Original-DataSet-Without-Missing.csv')
my_with_missing = MCAR(my,0,0,mdp)
