# Supplementary material for: Advanced methods for missing values imputation based on similarity learning
Source: PeerJ Comput Sci. 2021 Jul 21;7:e619. doi: 10.7717/peerj-cs.619 (PMC8323724; doi:10.7717/peerj-cs.619)
Supplement: Supplemental Information 2 — You can open PY scripts with a text editor, such as Microsoft Notepad or Apple TextEdit. However, you can also open PY files with source code editors and IDEs that provide Python language editing features such as JetBrains PyCharm and Anaconda Navigator. [file peerj-cs-07-619-s002.zip › Python source code files for generating missing data types/MNAR.py]

# -*- coding: utf-8 -*-
"""
Created on Mon Nov 4 19:03:55 2019

@author: Mahmoud M. Ismail
"""

import pandas as pd
import random
import numpy

#import matplotlib.pyplot as plt
import missingno as msno 


def MNAR(my,start_row,start_col,mdp):
	
	numob= len(my.index) # num of rows
	#print(numob)
	
	numvar= len(my.columns)# num of columns
	#print(numvar)
	
	allcells=numob*numvar
	#############get MD Variables(cols)###############
	nV = 25 # change according to dataset , don't forget
	
	MDVariables = []
	for i in range(0,nV):
		randVar = random.randint(start_col, numvar - 1)
		while randVar in MDVariables:
			randVar = random.randint(start_col, numvar - 1)
			#print (randVar)

		MDVariables.append(randVar)
		#print (randVar)
		
	#print(MDVariables)
	
	############get MD observations(rows)#############
	observations = []
	numNullCells = 0
	while True:
		x = random.randint(start_row,numob-1)
		if x not in observations:
			observations.append(x)
			numNullCells += nV
			if((numNullCells/allcells)*100) > mdp:
				break
			
	#print(observations)
	
	######delete the data in the selected observations###### 
	#############for the selected variables#################
	
	for i in observations:
		for j in MDVariables:
			my.iloc[i,j]=numpy.NaN
	
	###################get MD percentage####################
	
	sum1=0
	for i in my.isnull().sum():
		sum1=sum1+i

	nullcells=sum1
    
	print("Missing data Percentage:",(nullcells/allcells)*100,"%")
	
	####get num of missing observations for each Variable####
    
	print("Number of Missing Values in each Column:")

	print(my.isnull().sum())	
	
	############create csv file with missing data############
			
	my.to_csv("1% #0- Dataset-With-Missing.csv",index=False ,sep=';', encoding='utf-8')
    
    #Visualize the number of missing 
	#values as a bar chart 
	fig_bar = my.isnull().sum().plot(kind='bar')
	fig_bar_copy = fig_bar.get_figure() 
	fig_bar_copy.savefig('1% #0-MNAR-Image-Bar.png')
	
	# Visualize the number of missing 
	# values as a bar chart 
	#This bar chart gives you an idea about how many missing values
	#are there in each column.
	#msno.bar(my) 
	
	# Visualize missing values as a matrix 
	#Using this matrix you can very quickly find the pattern of 
	#missingness in the dataset.
	fig_matrix = msno.matrix(my) 
	fig_matrix_copy = fig_matrix.get_figure() 
	fig_matrix_copy.savefig('1% #0-MNAR-Image-Matrix.png')
	
	
	
	# Visualize the correlation between the number of 
	# missing values in different columns as a heatmap 
	#msno.heatmap(my) 
	
	
	#The dendrogram allows you to more fully correlate
	#variable completion, revealing trends deeper
	#than the pairwise ones visible in the correlation heatmap:
	#msno.dendrogram(my)

	#my.plot.scatter(x='id', y='fk_univ_year', title='Iris Dataset')
    
    
	return my
	
	#########################################################
	
    
mdp = 1 # %
Original_DataSet_Without_Missing = pd.read_csv('Original-DataSet-Without-Missing.csv')
my=pd.read_csv('Original-DataSet-Without-Missing.csv')
my_with_missing = MNAR(my,0,0,mdp)
