# Supplementary material for: Advanced methods for missing values imputation based on similarity learning
Source: PeerJ Comput Sci. 2021 Jul 21;7:e619. doi: 10.7717/peerj-cs.619 (PMC8323724; doi:10.7717/peerj-cs.619)
Supplement: Supplemental Information 3 — You can open PY scripts with a text editor, such as Microsoft Notepad or Apple TextEdit. However, you can also open PY files with source code editors and IDEs that provide Python language editing features such as JetBrains PyCharm and Anaconda Navigator. [file peerj-cs-07-619-s003.zip]

Archive with 12 entries (12 files):
- Python source code files for missing data imputation methods used in the experiments/DMI.py
- Python source code files for missing data imputation methods used in the experiments/EMI.py
- Python source code files for missing data imputation methods used in the experiments/Iterative imputation.py
- Python source code files for missing data imputation methods used in the experiments/KDMI.py
- Python source code files for missing data imputation methods used in the experiments/KEMI PLUS.py
- Python source code files for missing data imputation methods used in the experiments/KEMI.py
- Python source code files for missing data imputation methods used in the experiments/KNNI.py
- Python source code files for missing data imputation methods used in the experiments/Mean.py
- Python source code files for missing data imputation methods used in the experiments/Proposed Method 1 - KI.py
- Python source code files for missing data imputation methods used in the experiments/Proposed Method 2 - FCKI.py
- Python source code files for missing data imputation methods used in the experiments/SoftImpute.py
- Python source code files for missing data imputation methods used in the experiments/SVDimpute.py
