# Supplementary material for: Advanced methods for missing values imputation based on similarity learning
Source: PeerJ Comput Sci. 2021 Jul 21;7:e619. doi: 10.7717/peerj-cs.619 (PMC8323724; doi:10.7717/peerj-cs.619)
Supplement: Supplemental Information 3 — You can open PY scripts with a text editor, such as Microsoft Notepad or Apple TextEdit. However, you can also open PY files with source code editors and IDEs that provide Python language editing features such as JetBrains PyCharm and Anaconda Navigator. [file peerj-cs-07-619-s003.zip › Python source code files for missing data imputation methods used in the experiments/DMI.py]

#
from __future__ import division 

from pytesmo.metrics import rmsd
from pytesmo.metrics import nrmsd
from pytesmo.metrics import aad
#
from math import sqrt

import numpy as np

import random

#from ycimpute.imputer import EM
import pandas as pd

import time

import impyute as impy

import math

from collections import defaultdict

#from fancyimpute import SoftImpute
#from fancyimpute import IterativeImputer

from chefboost import Chefboost as chef

from openpyxl import load_workbook


##############################################
 
# calculate the Euclidean distance between two vectors
def euclidean_distance(row1, row2):
	distance = 0.0
	for i in range(len(row1)-1):
		distance += (row1[i] - row2[i])**2
	return sqrt(distance)
 
# Locate the most similar neighbors
def get_neighbors(train, test_row, num_neighbors):
	distances = list()
	for train_row in train:
		dist = np.sqrt(np.nansum((np.array(test_row)-np.array(train_row))**2))
        #dist = dist1.euclidean(test_row, train_row)
		distances.append((train_row, dist))
	distances.sort(key=lambda tup: tup[1])
	neighbors = list()
	for i in range(num_neighbors):
		neighbors.append(distances[i][0])
	return neighbors

def reverse(data_list):
    return data_list[::-1]

    
##############################################
def DMI(complete_data , X_incomplete):
    #complete_data=pd.read_csv('Sonar_Without_Missing.csv')
    
    #X_incomplete=pd.read_csv('Sonar_With_Missing_MCAR_NEW.csv')
        
    #df_complete_data=pd.DataFrame(data=complete_data, columns=complete_data.columns, index=complete_data.index)
        
    #numvar= len(df_complete_data.columns)# num of columns
        
    df_incomplete_data=pd.DataFrame(data=X_incomplete, columns=X_incomplete.columns, index=X_incomplete.index)
    
    ######################################Step-1##############################################
    
    #Split DF into DI and DC subsets
    
    DI = df_incomplete_data[df_incomplete_data.isnull().any(axis=1)] #Xmis is the incomplete subset of X
    index_list_DI = DI.index
    
    DC = df_incomplete_data.dropna(inplace=False) #Xobs is the complete subset of X
    
    
    L = 0
    
    
    ######################################Step-2##############################################
    
    #total no. of attributes in DI having missing values
    M = DI.columns.get_indexer(DI.columns[DI.isnull().any()].tolist())
    
    #M = DI.columns[DI.isnull().any()].tolist()
    
    print(M)
    
    all_leaves = []
    L = 0
    Ij = {}
    
    for Ai in range(len(M)):
        DC_CPY = DC.copy()
        index_list = DC_CPY.index
        #print(index_list)
        #print(DC_CPY)
        min_value = min(DC_CPY[DC_CPY.columns[M[Ai]]])
        max_value = max(DC_CPY[DC_CPY.columns[M[Ai]]])
        domain_size = max_value - min_value;
        NC = math.sqrt(domain_size)
        print(min_value)
        print(max_value)
        print(NC)
        max_range = max_value
        min_range = max_value * NC
        list_ranges = []
        list_ranges.append([min_range,max_range])
        while min_range >= min_value:
            max_range = min_range    
            min_range = max_range * NC 
            list_ranges.append([min_range,max_range])
        list_ranges = reverse(list_ranges)
        #print (list_ranges)
        DC_CPY['Decision'] = ['' for _ in range(len(DC_CPY))]
        for row in range(len(DC_CPY)):      
            for rg in list_ranges:
                if  rg[0] <= DC_CPY.iloc[row, M[Ai]] <= rg[1]:
                    DC_CPY.iloc[row, len(DC_CPY.columns)-1] = str(rg)
                    break
                
        DC_CPY.drop(DC_CPY.columns[M[Ai]], axis=1, inplace=True)
           
        #print(DC_CPY)
    
        #DC_CPY.rename(columns={'60':'Decision'}, inplace=True)
        #print(DC_CPY.iloc[row,:-1].tolist())
        
        DC_CPY_Temp = DC_CPY.copy()
        
        config = {'algorithm': 'C4.5'} #ID3, C4.5, CART, CHAID or Regression
        model = chef.fit(DC_CPY, config)
      
        #moduleName = "outputs/rules/rules" #this will load outputs/rules/rules.py
        #tree = chef.restoreTree(moduleName)
        
        #prediction = tree.findDecision(['Sunny', 'Hot', 'High', 'Weak'])
        chef.save_model(model, "model.pkl")
        #model = chef.load_model("model.pkl")
        
        #time.sleep(5) 
        
        modelnew = chef.load_model("model.pkl")
        leaves_one_missing_col = defaultdict(list)
          
        
        for row in range(len(DC_CPY_Temp)):
            prediction = chef.predict(modelnew,DC_CPY_Temp.iloc[row,:-1].tolist())
            leaves_one_missing_col[prediction].append(index_list[row])
            Ij[prediction] = False
            
    ######################################Step-3##############################################
    
        DI_temp = DI.drop(DI.columns[M[Ai]], axis=1, inplace=False)
        
        for row in range(len(DI)):
            if pd.isnull(DI.iloc[row, M[Ai]]):
                prediction = chef.predict(modelnew,DI_temp.iloc[row].tolist())
                leaves_one_missing_col[prediction].append(index_list_DI[row])
                #print(prediction)
                
        si = len(leaves_one_missing_col.keys())
        
        L = L + si
                
        all_leaves.append(leaves_one_missing_col)
        #print(all_leaves) 
        
        #break;
        
    #print(all_leaves)
    
    #print(Ij)
        
    ######################################Step-4##############################################
    for tree_leaves in all_leaves:
        for key in tree_leaves:
            dj_indices = tree_leaves[key]
            #print(dj_indices)
            dj = df_incomplete_data.loc[dj_indices, :]
            dj.sort_index(inplace=True)
            if dj.isnull().sum().sum() != 0:
                
                dj_filled_EMI = impy.em(dj.values)
                df_dj_after_EMI=pd.DataFrame(data=dj_filled_EMI, columns=df_incomplete_data.columns, index=dj.index)         
                
                df_incomplete_data = pd.concat([df_incomplete_data , df_dj_after_EMI])
                
                df_incomplete_data = df_incomplete_data.loc[~df_incomplete_data.index.duplicated(keep='last')]
                
                df_incomplete_data.sort_index(inplace=True)
            
            #break
            
    return df_incomplete_data;

#print(df_incomplete_data)


##########################################################################################


complete_data=pd.read_csv('Original-DataSet-Without-Missing.csv')
df_complete_data=pd.DataFrame(data=complete_data, columns=complete_data.columns, index=complete_data.index)

numvar= len(df_complete_data.columns)# num of columns


X_incomplete=pd.read_csv('1% #0- Dataset-With-Missing.csv')
df_incomplete_data=pd.DataFrame(data=X_incomplete, columns=X_incomplete.columns, index=X_incomplete.index)

start_time = time.time()

all_dataset_imputed = DMI(complete_data , X_incomplete)

timeFinal = (time.time() - start_time)
print("--- %s seconds ---" % timeFinal)

all_dataset_imputed.to_csv("1% #7- Dataset-Without-Missing-After-DMI.csv",index=False ,sep=';', encoding='utf-8')

print("^^^^^^^^^^^^^^^^^^RMSE^^^^^^^^^^^^^^^^^^")
sum_of_RMSE = 0
sum_of_NRMSE = 0
sum_of_AE = 0
for i in range(0,numvar):
	#print(i)
	#print("----------------------")
	l1_after_imputation = all_dataset_imputed.iloc[:,i].values
	#print(l1_after_imputation)
	l2_complete_data = df_complete_data.iloc[:,i].values
	#print("**********************")
	#print(l2_complete_data)
	#print("%%%%%%%%%%%%%%%%%%%%%%")
	#rms = sqrt(mean_squared_error(l2_complete_data, l1_after_imputation))
	rms = rmsd(l2_complete_data, l1_after_imputation) #Root-mean-square deviation (RMSD)
	nrms = nrmsd(l2_complete_data, l1_after_imputation) #Normalized root-mean-square deviation (nRMSD)
	ae = aad(l2_complete_data, l1_after_imputation) #Average (=mean) absolute deviation (AAD).

	sum_of_RMSE = sum_of_RMSE + rms
	sum_of_NRMSE = sum_of_NRMSE + nrms
	sum_of_AE = sum_of_AE + ae

	print("RMSE Col",i,":",rms)
	print("NRMSE Col",i,":",nrms)
	print("AE Col",i,":",ae)
	print("----------------------")


average_RMSE_All_Cols = sum_of_RMSE / numvar
average_NRMSE_All_Cols = sum_of_NRMSE / numvar
average_AE_All_Cols = sum_of_AE / numvar
print("RMSE For All Cols: ",average_RMSE_All_Cols)
print("NRMSE For All Cols: ",average_NRMSE_All_Cols)
print("AE For All Cols: ",average_AE_All_Cols)
print("^^^^^^^^^^^^^^^^^^^^^^^^^^^^^^^^^^^^^^^^")

summaryName = "Summary.xlsx"
wb = load_workbook(summaryName)
ws1 = wb["Sheet1"]

ws1['AV6'] = average_RMSE_All_Cols
ws1['AW6'] = average_NRMSE_All_Cols
ws1['AX6'] = average_AE_All_Cols
ws1['AY6'] = timeFinal

wb.save(summaryName)
