# Supplementary material for: Advanced methods for missing values imputation based on similarity learning
Source: PeerJ Comput Sci. 2021 Jul 21;7:e619. doi: 10.7717/peerj-cs.619 (PMC8323724; doi:10.7717/peerj-cs.619)
Supplement: Supplemental Information 3 — You can open PY scripts with a text editor, such as Microsoft Notepad or Apple TextEdit. However, you can also open PY files with source code editors and IDEs that provide Python language editing features such as JetBrains PyCharm and Anaconda Navigator. [file peerj-cs-07-619-s003.zip › Python source code files for missing data imputation methods used in the experiments/KEMI.py]

#
from __future__ import division 

from pytesmo.metrics import rmsd
from pytesmo.metrics import nrmsd
from pytesmo.metrics import aad
#
from math import sqrt

import numpy as np

import random

#from ycimpute.imputer import EM
import pandas as pd

import time

import impyute as impy

from fancyimpute import SoftImpute
from fancyimpute import IterativeImputer

from openpyxl import load_workbook


##############################################
 
# calculate the Euclidean distance between two vectors
def euclidean_distance(row1, row2):
	distance = 0.0
	for i in range(len(row1)-1):
		distance += (row1[i] - row2[i])**2
	return sqrt(distance)
 
# Locate the most similar neighbors
def get_neighbors(train, test_row, num_neighbors):
	distances = list()
	for train_row in train:
		dist = np.sqrt(np.nansum((np.array(test_row)-np.array(train_row))**2))
        #dist = dist1.euclidean(test_row, train_row)
		distances.append((train_row, dist))
	distances.sort(key=lambda tup: tup[1])
	neighbors = list()
	for i in range(num_neighbors):
		neighbors.append(distances[i][0])
	return neighbors

    
##############################################
def kEMI(complete_data , X_incomplete):
#complete_data=pd.read_csv('Sonar_Without_Missing.csv')

#X_incomplete=pd.read_csv('Sonar_With_Missing_MCAR.csv')
    
#df_complete_data=pd.DataFrame(data=complete_data, columns=complete_data.columns, index=complete_data.index)
    
    #numvar= len(df_complete_data.columns)# num of columns
    
    df_incomplete_data=pd.DataFrame(data=X_incomplete, columns=X_incomplete.columns, index=X_incomplete.index)
    
    #Split X into Xobs and Xmis subsets
    
    Xmis = df_incomplete_data[df_incomplete_data.isnull().any(axis=1)] #Xmis is the incomplete subset of X
    
    #print(Xmis.shape)
    
    Xobs = df_incomplete_data.dropna(inplace=False) #Xobs is the complete subset of X
    
    #print(Xobs.shape)
    
    Pt = Xobs #Pt is the pool that is initialized to Xobs
    
    while not(Xmis.empty):
        #print("------------------------------------------------------------------------")
        # Select an incomplete record from Xmis and add it into the pool
        xi = Xmis.iloc[0]
        
        #get index of xi to put the imputed xi in correct order in dataset
        index_of_xi = Xmis.index.tolist()[0]
    
        #print(xi)
        Pt = Pt.append(xi)
            
        # Create a complete subset by excluding incomplete features with missing value
        col_index_removed=[]
        for j in range(len(Pt.columns)):
            if pd.isnull(xi[j]):
                col_index_removed.append(j)
                
        #print(col_index_removed)
        
        St = Pt.drop(Pt.columns[col_index_removed], axis=1, inplace=False)
        
        St_Complete_Temp = St.copy()
        
        # Induce a random missing into xiz
        #St.iloc[len(St.index)-1 , 20]=np.NaN 
        random_missing_col = random.randint(0,len(St.columns)-1)
        St.iloc[len(St.index)-1 , random_missing_col]=np.NaN 
    
    
        mp = len(Pt.index) # mp is the number of records in Pt
        
        K_List = []
        RMSE_List = []
        for k_count in range(2,mp):
            K_List.append(k_count)
            ###knni###
            neighbors_for_xi_in_St = get_neighbors(St.iloc[0:len(St.index)-1].values.tolist(), St.iloc[len(St.index)-1].values.tolist(), k_count)
            df_neighbors_for_xi_in_St = pd.DataFrame(data=neighbors_for_xi_in_St, columns=St.columns)
            
            one_col_df_neighbors_for_xi_in_St = df_neighbors_for_xi_in_St.iloc[:, [random_missing_col]]
            
            imputed_value = one_col_df_neighbors_for_xi_in_St.mean()[0]
            
            actual_value = St_Complete_Temp.iloc[len(St.index)-1 , random_missing_col]
    
            average_RMSE_All_Cols_Final = np.sqrt(np.mean((imputed_value-actual_value)**2))
            
            RMSE_List.append(average_RMSE_All_Cols_Final)
            
            #break;
            
            ######
            
        #print(K_List)
        #print(RMSE_List)
        index_of_min_value_in_RMSE_List = RMSE_List.index(min(RMSE_List))
        
        k_of_min_RMSE = K_List[index_of_min_value_in_RMSE_List]
        #min_RMSE = RMSE_List[index_of_min_value_in_RMSE_List]
        
        #print(k_of_min_RMSE)
        #print(min_RMSE)
        
        neighbors_αi = get_neighbors(Pt.iloc[0:len(Pt.index)-1].values.tolist(), xi.values.tolist(), k_of_min_RMSE)
        df_neighbors_αi = pd.DataFrame(data=neighbors_αi, columns=Pt.columns)
        
        Θi = df_neighbors_αi.append(xi)
        
        ####EMI####
        Θi_filled_EM = impy.em(Θi.values)
        #Θi_filled_EM = SoftImpute().fit_transform(Θi.values)
        #Θi_filled_EM = IterativeImputer().fit_transform(Θi.values)
        ###########
        
        df_Θi_filled_EM=pd.DataFrame(data=Θi_filled_EM, columns=Pt.columns)
        
        xi_imputed = df_Θi_filled_EM.iloc[len(df_Θi_filled_EM.index)-1]
        
        xi_imputed_with_index = pd.Series(xi_imputed).rename(index_of_xi)
        Xobs = Xobs.append(xi_imputed_with_index)
            
        Xmis = Xmis.iloc[1:]
        
        Pt = Xobs
         
        #break;
        
    Xobs.sort_index(inplace=True)
    all_dataset_imputed = Xobs
        
    return all_dataset_imputed

##############################################

complete_data=pd.read_csv('Original-DataSet-Without-Missing.csv')
df_complete_data=pd.DataFrame(data=complete_data, columns=complete_data.columns, index=complete_data.index)

numvar= len(df_complete_data.columns)# num of columns


X_incomplete=pd.read_csv('1% #0- Dataset-With-Missing.csv')
df_incomplete_data=pd.DataFrame(data=X_incomplete, columns=X_incomplete.columns, index=X_incomplete.index)

start_time = time.time()

all_dataset_imputed = kEMI(complete_data , X_incomplete)

timeFinal = (time.time() - start_time)
print("--- %s seconds ---" % timeFinal)

all_dataset_imputed.to_csv("1% #9- Dataset-Without-Missing-After-KEMI.csv",index=False ,sep=';', encoding='utf-8')

print("^^^^^^^^^^^^^^^^^^RMSE^^^^^^^^^^^^^^^^^^")
sum_of_RMSE = 0
sum_of_NRMSE = 0
sum_of_AE = 0
for i in range(0,numvar):
	#print(i)
	#print("----------------------")
	l1_after_imputation = all_dataset_imputed.iloc[:,i].values
	#print(l1_after_imputation)
	l2_complete_data = df_complete_data.iloc[:,i].values
	#print("**********************")
	#print(l2_complete_data)
	#print("%%%%%%%%%%%%%%%%%%%%%%")
	#rms = sqrt(mean_squared_error(l2_complete_data, l1_after_imputation))
	rms = rmsd(l2_complete_data, l1_after_imputation) #Root-mean-square deviation (RMSD)
	nrms = nrmsd(l2_complete_data, l1_after_imputation) #Normalized root-mean-square deviation (nRMSD)
	ae = aad(l2_complete_data, l1_after_imputation) #Average (=mean) absolute deviation (AAD).

	sum_of_RMSE = sum_of_RMSE + rms
	sum_of_NRMSE = sum_of_NRMSE + nrms
	sum_of_AE = sum_of_AE + ae

	print("RMSE Col",i,":",rms)
	print("NRMSE Col",i,":",nrms)
	print("AE Col",i,":",ae)
	print("----------------------")


average_RMSE_All_Cols = sum_of_RMSE / numvar
average_NRMSE_All_Cols = sum_of_NRMSE / numvar
average_AE_All_Cols = sum_of_AE / numvar
print("RMSE For All Cols: ",average_RMSE_All_Cols)
print("NRMSE For All Cols: ",average_NRMSE_All_Cols)
print("AE For All Cols: ",average_AE_All_Cols)
print("^^^^^^^^^^^^^^^^^^^^^^^^^^^^^^^^^^^^^^^^")


summaryName = "Summary.xlsx"
wb = load_workbook(summaryName)
ws1 = wb["Sheet1"]

ws1['BD6'] = average_RMSE_All_Cols
ws1['BE6'] = average_NRMSE_All_Cols
ws1['BF6'] = average_AE_All_Cols
ws1['BG6'] = timeFinal

wb.save(summaryName)
