# Supplementary material for: Advanced methods for missing values imputation based on similarity learning
Source: PeerJ Comput Sci. 2021 Jul 21;7:e619. doi: 10.7717/peerj-cs.619 (PMC8323724; doi:10.7717/peerj-cs.619)
Supplement: Supplemental Information 3 — You can open PY scripts with a text editor, such as Microsoft Notepad or Apple TextEdit. However, you can also open PY files with source code editors and IDEs that provide Python language editing features such as JetBrains PyCharm and Anaconda Navigator. [file peerj-cs-07-619-s003.zip › Python source code files for missing data imputation methods used in the experiments/SoftImpute.py]

#
from __future__ import division 
import scipy.stats as sc_stats
from itertools import permutations,combinations

from pytesmo.metrics import rmsd
from pytesmo.metrics import nrmsd
from pytesmo.metrics import aad


import numpy as np

import pandas as pd

import time


from fancyimpute import SoftImpute

from openpyxl import load_workbook


complete_data=pd.read_csv('Original-DataSet-Without-Missing.csv')
df_complete_data=pd.DataFrame(data=complete_data, columns=complete_data.columns, index=complete_data.index)

numvar= len(df_complete_data.columns)# num of columns

X_incomplete=pd.read_csv('1% #0- Dataset-With-Missing.csv')

############################
start_time = time.time()
###
# Instead of solving the nuclear norm objective directly, instead
# induce sparsity using singular value thresholding
#X_incomplete_normalized = BiScaler().fit_transform(X_incomplete.values)
X_filled_softimpute = SoftImpute().fit_transform(X_incomplete.values)
###
timeFinal = (time.time() - start_time)
print("--- %s seconds ---" % timeFinal)
##############################
df_after_softimpute=pd.DataFrame(data=X_filled_softimpute, columns=X_incomplete.columns, index=X_incomplete.index)

df_after_softimpute.to_csv("1% #3- Dataset-Without-Missing-After-SoftImpute.csv",index=False ,sep=';', encoding='utf-8')

# print root mean squared error for imputation method above
print("^^^^^^^^^^^^^^^^^^RMSE^^^^^^^^^^^^^^^^^^")
sum_of_RMSE = 0
sum_of_NRMSE = 0
sum_of_AE = 0
for i in range(0,numvar):
	#print(i)
	#print("----------------------")
	l1_after_imputation = df_after_softimpute.iloc[:,i].values
	#print(l1_after_imputation)
	l2_complete_data = df_complete_data.iloc[:,i].values
	#print("**********************")
	#print(l2_complete_data)
	#print("%%%%%%%%%%%%%%%%%%%%%%")
	#rms = sqrt(mean_squared_error(l2_complete_data, l1_after_imputation))
	rms = rmsd(l2_complete_data, l1_after_imputation) #Root-mean-square deviation (RMSD)
	nrms = nrmsd(l2_complete_data, l1_after_imputation) #Normalized root-mean-square deviation (nRMSD)
	ae = aad(l2_complete_data, l1_after_imputation) #Average (=mean) absolute deviation (AAD).

	sum_of_RMSE = sum_of_RMSE + rms
	sum_of_NRMSE = sum_of_NRMSE + nrms
	sum_of_AE = sum_of_AE + ae

	print("RMSE Col",i,":",rms)
	print("NRMSE Col",i,":",nrms)
	print("AE Col",i,":",ae)
	print("----------------------")


average_RMSE_All_Cols = sum_of_RMSE / numvar
average_NRMSE_All_Cols = sum_of_NRMSE / numvar
average_AE_All_Cols = sum_of_AE / numvar
print("RMSE For All Cols: ",average_RMSE_All_Cols)
print("NRMSE For All Cols: ",average_NRMSE_All_Cols)
print("AE For All Cols: ",average_AE_All_Cols)
print("^^^^^^^^^^^^^^^^^^^^^^^^^^^^^^^^^^^^^^^^")

summaryName = "Summary.xlsx"
wb = load_workbook(summaryName)
ws1 = wb["Sheet1"]

ws1['X6'] = average_RMSE_All_Cols
ws1['Y6'] = average_NRMSE_All_Cols
ws1['Z6'] = average_AE_All_Cols
ws1['AA6'] = timeFinal

wb.save(summaryName)
